# Supplementary material for: Liver sinusoidal endothelial cells constitute a major route for hemoglobin clearance
Source: EMBO Rep. 2026 Jan 6;27(3):598–628. doi: 10.1038/s44319-025-00673-5 (PMC12895045; doi:10.1038/s44319-025-00673-5)
Supplement: Supplementary file 3 — Dataset EV1 [file 44319_2025_673_MOESM3_ESM.xlsx]

## Sheet: Legend
Proteomic profiling of FACS-sorted LSECs compared to iron-recycling macrophages, and splenic and heart ECs.
Tabs:
LFQ values comparing LSECs proteome with Spleen Endothelial Cells (ECs)
LFQ values comparing LSECs proteome with Heart Endothelial Cells (ECs)
LFQ values comparing LSECs proteome with Kupffer Cells (KCs)
LFQ values comparing LSECs proteome with Red Pulp Macrophages (RPMs)
significant hits when compared to both Spleen and Heart ECs, and common with RNAi screen for macropinocytosis regulators (Ramirez et al. 2019)
iBAQ raw rata

## Sheet: LFQ_LSEC_vs_SpleenEC
Gene names	Log2FC LSEC vs SPL_ECs	-Log10 p-value LSEC vs SPL_ECs	q-value LSEC vs SPL_ECs	Significant LSEC vs SPL_Ecs (FDR=0.01, S0=0.2)	LFQ intensity LSEC1	LFQ intensity LSEC2	LFQ intensity LSEC3	LFQ intensity SPL_ECs1	LFQ intensity SPL_ECs2	LFQ intensity SPL_ECs3	Razor + unique peptides LSEC1	Razor + unique peptides LSEC2	Razor + unique peptides LSEC3	Razor + unique peptides SPL_ECs1	Razor + unique peptides SPL_ECs2	Razor + unique peptides SPL_ECs3	Protein IDs	Majority protein IDs	Protein names
Cps1	14.694	4.54013	0	yes	27.7702	29.4587	29.1955	14.9387	14.0101	13.3934	92	94	94	5	9	5	Q8C196	Q8C196	Carbamoyl-phosphate synthase [ammonia], mitochondrial
Stab1	13.8378	5.18301	0	yes	27.5438	27.0837	27.0566	13.0324	14.2263	12.9119	95	85	81	2	1	1	G3X973;Q8R4Y4	G3X973;Q8R4Y4	Stabilin-1
Mrc1	13.2787	4.89829	0	yes	28.9571	28.577	29.2241	16.5579	15.3687	14.9955	77	71	70	5	6	4	Q61830	Q61830	Macrophage mannose receptor 1
Gatm	13.0535	3.05819	0	yes	27.4349	27.0349	27.3472	16.7144	14.2806	11.6616	23	24	22	4	3	1	Q9D964	Q9D964	Glycine amidinotransferase, mitochondrial
Stab2	10.9697	4.90091	0	yes	28.5664	28.2383	28.3572	16.7833	18.1769	17.2924	90	84	84	8	8	8	Q8R4U0;A0A1W2P6Y4	Q8R4U0	Stabilin-2;Short form stabilin-2
Hmgcs2	10.5874	3.70437	0	yes	26.6644	28.2989	27.3953	17.0582	17.8955	15.6427	22	24	23	1	1	1	P54869;Q8JZK9	P54869	Hydroxymethylglutaryl-CoA synthase, mitochondrial
Rasip1	10.4181	3.26276	0	yes	26.447	26.0509	25.7299	14.8496	17.671	14.4528	31	31	28	1	0	2	Q3U0S6	Q3U0S6	Ras-interacting protein 1
Dysf	10.2968	3.22368	0	yes	26.2978	25.9258	26.0228	15.5206	14.1307	17.7046	101	91	79	5	2	7	A0A0N4SVX9;E9PXU9;A0A0N4SUN3;Q9ESD7;E9QL12;A0A0N4SWH3;A0A0N4SWG7	A0A0N4SVX9;E9PXU9;A0A0N4SUN3;Q9ESD7;E9QL12;A0A0N4SWH3;A0A0N4SWG7	Dysferlin
Fermt2	9.86878	4.58371	0	yes	26.1777	25.9154	26.3843	15.7535	17.1436	15.974	34	33	29	1	3	1	Q8CIB5;A6X941;A6X940;A0A2I3BPQ7	Q8CIB5	Fermitin family homolog 2
Fabp4	9.83176	4.4238	0	yes	28.1276	28.4822	28.6812	17.7286	19.3279	18.7393	12	13	12	2	0	3	P04117;P24526;O08716;A0A0A6YW05;A0A0A6YXB9;A0A0A6YXI2	P04117	Fatty acid-binding protein, adipocyte
Ctnna1	9.37658	5.43259	0	yes	26.044	25.4873	25.8494	16.3579	16.093	16.8002	45	41	42	3	1	2	P26231;A0A494BAD0;A0A494BAM5;A0A494BBB4;A0A494BBA4;Q65CL1;A0A494BA24;A0A0N4SUZ7	P26231	Catenin alpha-1
Enpep	9.0397	2.77009	0	yes	26.9213	25.8511	25.6977	14.9779	17.4855	18.8877	31	27	26	2	2	0	P16406;F7B9G4;F6YHW2	P16406;F7B9G4	Glutamyl aminopeptidase
Ppap2b	8.84599	3.14881	0	yes	26.7162	26.4644	24.0203	17.1611	17.3638	16.138	11	11	10	1	1	1	Q99JY8	Q99JY8	Lipid phosphate phosphohydrolase 3
Ugt1a1	8.80923	3.0643	0	yes	24.9074	25.7013	25.9415	17.4927	17.7817	14.8481	12	12	13	2	0	2	Q63886	Q63886	UDP-glucuronosyltransferase 1-1
Dab2	8.71628	3.32233	0	yes	26.8838	26.2211	26.869	19.5505	17.0492	17.2253	24	23	25	0	1	1	P98078;A0A0R4J104;E9QL31;F6TQN9;E9PX84;Q3TRE6;Q9DCE6;E0CXT5;E0CZ53;E0CYJ2	P98078;A0A0R4J104;E9QL31;F6TQN9;E9PX84;Q3TRE6	Disabled homolog 2
Sorbs3	8.70908	2.8465	0	yes	26.6398	26.5638	26.489	15.6673	19.2635	18.6346	22	22	23	1	2	0	Q8K0M3;Q9R1Z8;A0A2I3BS41	Q8K0M3;Q9R1Z8;A0A2I3BS41	Vinexin
C0HKG6;C0HKG5;A0A338P7E3;A0A338P711	8.38901	2.39758	0.000399261	yes	26.1552	26.6078	24.0188	15.4319	16.7899	19.3929	7	7	6	1	1	0	C0HKG6;C0HKG5;A0A338P7E3;A0A338P711	C0HKG6;C0HKG5;A0A338P7E3;A0A338P711
Tgm2	8.30766	3.09053	0	yes	26.9917	27.1806	27.3423	20.1284	17.1024	19.3609	34	33	32	8	2	4	P21981;G3UXE8;Q9D7I9	P21981	Protein-glutamine gamma-glutamyltransferase 2
Npl	8.29285	3.19632	0	yes	26.0834	27.0079	25.8356	16.4682	18.644	18.9361	21	20	20	1	1	1	Q9DCJ9	Q9DCJ9	N-acetylneuraminate lyase
Plxnc1	8.24622	2.39879	0.00039779	yes	26.9538	24.4746	25.9451	16.3959	16.3282	19.9108	31	31	23	1	1	0	Q9QZC2	Q9QZC2	Plexin-C1
Peak1	8.22373	3.57298	0	yes	25.5176	24.6179	23.3235	15.8208	16.6318	16.3352	29	28	26	2	2	4	Q69Z38;A0A087WQ01;A0A087WQ82	Q69Z38;A0A087WQ01	Pseudopodium-enriched atypical kinase 1
Ctnnd1	8.14094	3.06531	0	yes	25.5555	26.1544	24.7944	17.7953	15.7745	18.5117	37	37	35	1	1	1	E9Q8Z5;E9Q903;E9Q906	E9Q8Z5;E9Q903;E9Q906
Shank3	8.1254	3.92779	0	yes	26.1983	24.6886	26.0248	17.1508	17.3583	18.0265	49	42	47	0	2	2	Q4ACU6;A0A589M675;A0A2R8VH81;A0A571BEU3;D3YZU1;D3YZU5;A0A668KMA7;D3YZU4	Q4ACU6	SH3 and multiple ankyrin repeat domains protein 3
Fscn1	8.04194	3.54929	0	yes	26.9981	26.9519	26.6775	19.5176	19.4826	17.5014	22	20	21	5	4	1	Q61553;A0A0G2JDU7;F7BDR1	Q61553;A0A0G2JDU7	Fascin
Tjp1	7.99228	2.76727	0	yes	26.631	25.2699	25.2286	19.611	16.454	17.0877	62	58	52	0	2	1	B9EHJ3;A0A0U1RPW2;A0A0U1RPB2	B9EHJ3;A0A0U1RPW2
Fn1	7.98751	6.40695	0	yes	25.8926	25.6892	25.9322	17.739	18.0566	17.7558	39	25	26	2	2	2	B7ZNJ1;A0A087WS56;B9EHT6;A0A087WSN6;Q3UHL6;A0A087WR50;P11276;A0A087WS99;Q4KL80;A0A087WSU6;A0A087WQE0	B7ZNJ1;A0A087WS56;B9EHT6;A0A087WSN6;Q3UHL6;A0A087WR50;P11276	Fibronectin;Anastellin
Slc9a3r2	7.95452	4.85801	0	yes	26.1741	25.2141	25.8946	17.9609	17.5608	17.8976	22	22	21	2	2	1	Q9JHL1;A0A0R4IZX2;Q6NS54;A0A3Q4EBU8;A0A0R4J006;A0A3Q4EHM9	Q9JHL1;A0A0R4IZX2;Q6NS54;A0A3Q4EBU8;A0A0R4J006	Na(+)/H(+) exchange regulatory cofactor NHE-RF2;Na(+)/H(+) exchange regulatory cofactor NHE-RF
Cpne2	7.9395	8.16745	0	yes	25.2132	25.3039	25.2927	17.3997	17.3137	17.2778	13	14	12	1	1	0	P59108;A0A0R4J1D0;A0A1D5RLP0	P59108;A0A0R4J1D0	Copine-2
Dpp7	7.93536	2.93292	0	yes	24.6191	24.3342	24.0902	15.8568	18.2591	15.1216	11	11	9	1	5	1	Q9ET22	Q9ET22	Dipeptidyl peptidase 2
Cpq	7.93372	3.75563	0	yes	25.9024	25.7115	25.8666	18.5127	18.4447	16.722	11	9	9	1	0	1	Q9WVJ3;A0A2I3BS14;A0A2I3BPG0	Q9WVJ3	Carboxypeptidase Q
Akap2;Pakap	7.8408	4.51679	0	yes	25.487	24.6018	25.5735	17.6843	16.9833	17.4724	24	22	19	1	3	0	O54931;A2API8;F7AA26;A0A5F8MPZ6;A2APJ1;A2API9	O54931;A2API8;F7AA26	A-kinase anchor protein 2
Nqo2	7.77093	3.37698	0	yes	27.2044	27.2907	27.1969	20.4728	18.0665	19.8399	20	19	18	5	3	3	Q9JI75;A0A1Y7VL95;A0A1Y7VMA0	Q9JI75;A0A1Y7VL95;A0A1Y7VMA0	Ribosyldihydronicotinamide dehydrogenase [quinone]
Fcgrt	7.76978	5.06398	0	yes	26.254	25.5555	25.4482	18.1147	18.0334	17.8003	11	11	10	2	1	1	Q61559;Q6PKB0;A0A1B0GSK0	Q61559;Q6PKB0	IgG receptor FcRn large subunit p51
Ptrf	7.76696	4.0749	0	yes	24.044	23.5186	24.3279	15.3659	16.6283	16.5954	13	11	13	2	4	4	O54724	O54724	Polymerase I and transcript release factor
Adgrf5	7.74223	2.96252	0	yes	24.8612	23.9152	24.0706	16.092	18.2235	15.3049	21	18	19	1	1	1	G5E8Q8;A0A286YDT5;A0A286YD74;A0A286YCD3	G5E8Q8;A0A286YDT5
Eng	7.73397	3.57109	0	yes	26.4444	25.4705	25.1859	18.3014	16.9574	18.6402	18	16	16	0	1	1	Q3UAM9;Q63961;F7A1B4;F7BZW0	Q3UAM9;Q63961;F7A1B4	Endoglin
Xdh	7.72653	2.71731	0	yes	25.3251	25.3889	25.1144	19.6718	16.5593	16.4177	36	35	31	10	3	2	Q00519;A0A3B2WBF8;A0A3B2WDA8;G3X982;Q3TYQ9;A0A3B2W454	Q00519	Xanthine dehydrogenase/oxidase;Xanthine dehydrogenase;Xanthine oxidase
Myo6	7.63833	3.68237	0	yes	25.117	24.7622	24.7234	18.385	16.6102	16.6923	46	46	37	0	2	2	E9PVU0;E9Q175;E9Q3L1;E9Q174;V9GXM4;V9GX76;Q64331	E9PVU0;E9Q175;E9Q3L1;E9Q174;V9GXM4;V9GX76;Q64331	Unconventional myosin-VI
Naglu	7.63647	3.71378	0	yes	26.6259	26.5305	26.2351	19.7111	17.7651	19.0059	24	22	22	12	4	4	O88325	O88325
Sorbs1	7.62549	3.01426	0	yes	23.7927	24.0803	25.6811	15.5873	17.5549	17.5354	22	16	23	2	2	1	Q62417;A0A286YCI8	Q62417;A0A286YCI8	Sorbin and SH3 domain-containing protein 1
Ddah2	7.6182	4.78364	0	yes	26.5823	26.816	26.0696	18.4349	19.1272	19.0512	13	13	12	1	3	2	Q99LD8;O08972;G3UZR0	Q99LD8;O08972	N(G),N(G)-dimethylarginine dimethylaminohydrolase 2
Syne1	7.61647	3.62832	0	yes	26.2515	24.5372	24.3984	17.6041	17.1966	17.5371	28	34	29	3	2	4	A0A1L1STC6;Q6ZWR6;A0A1L1SRV6;Q6ZWR5	A0A1L1STC6;Q6ZWR6	Nesprin-1
Tmem2	7.48296	4.3388	0	yes	25.4749	25.1926	24.2059	17.4109	17.6538	17.3599	43	41	34	4	1	2	Q5FWI3;A0A494BB04;Q8BI06	Q5FWI3	Transmembrane protein 2
Cyp2c29	7.45459	3.20365	0	yes	24.4674	25.236	25.6651	17.8011	18.777	16.4268	12	16	16	1	0	2	Q64458;Q3UT49;H3BLM0	Q64458;Q3UT49	Cytochrome P450 2C29
Gstm2	7.44179	4.14776	0	yes	28.1249	28.1805	27.9364	20.7648	21.3178	19.8338	21	18	20	3	5	2	P15626;D3YX76;Q80W21;D3YVP6;D3YVP5	P15626;D3YX76	Glutathione S-transferase Mu 2
Ehhadh	7.40504	2.9857	0	yes	23.242	24.3013	24.4802	16.0865	15.5922	18.1297	24	27	23	3	2	0	Q9DBM2	Q9DBM2	Peroxisomal bifunctional enzyme;Enoyl-CoA hydratase/3,2-trans-enoyl-CoA isomerase;3-hydroxyacyl-CoA dehydrogenase
Tst	7.34129	4.21501	0	yes	25.7637	26.9345	26.0618	18.5059	18.951	19.2792	13	12	12	1	1	0	P52196	P52196	Thiosulfate sulfurtransferase
Naga	7.30338	3.88249	0	yes	26.0385	26.0828	25.7487	19.479	18.7044	17.7763	12	11	14	4	3	2	Q9QWR8;Q3UZX5;A0A2R8VHH9;A0A2R8VHJ3;A0A2R8W742	Q9QWR8;Q3UZX5;A0A2R8VHH9	Alpha-N-acetylgalactosaminidase
Esam	7.30032	3.46027	0	yes	25.2206	25.0577	25.0579	19.0931	17.2503	17.0919	8	8	7	0	1	1	Q925F2;D3Z5Y0;D3Z5S5;D3YV70	Q925F2;D3Z5Y0	Endothelial cell-selective adhesion molecule
Sardh	7.11977	2.95863	0	yes	22.7613	25.0565	25.493	17.3446	17.2588	17.3481	29	35	26	1	1	2	Q99LB7;A2AH52;A2AH53	Q99LB7	Sarcosine dehydrogenase, mitochondrial
Ptgs1	7.0496	4.23073	0	yes	25.7556	25.146	25.9235	18.0893	19.1662	18.4208	25	23	20	3	3	2	P22437;Q05769	P22437	Prostaglandin G/H synthase 1
Ftl1;Ftl2	7.03353	2.59882	0.000278027	yes	28.4642	28.7863	26.7027	20.6939	22.4775	19.6812	11	11	11	5	4	1	Q9CPX4;P29391;A0A1B0GR60;P49945;A0A1B0GRH4;A0A1Y7VNT9	Q9CPX4;P29391;A0A1B0GR60;P49945	Ferritin;Ferritin light chain 1;Ferritin light chain 2
Creg1	7.01661	2.54268	0.000257261	yes	27.2445	27.0504	26.8257	19.8617	21.9529	18.256	6	6	5	1	2	0	O88668;K4DI63;J3QP41	O88668;K4DI63;J3QP41	Protein CREG1
Abhd14b	7.01133	3.62927	0	yes	24.9125	24.9533	24.4983	17.2512	18.859	17.2199	8	8	7	1	1	1	Q8VCR7;E9QN99;A0A087WPF8;A0A087WSR2;A0A1L1SUX1;A0A087WRJ2;A0A087WP24;A0A1L1SRH5	Q8VCR7;E9QN99;A0A087WPF8;A0A087WSR2;A0A1L1SUX1;A0A087WRJ2	Alpha/beta hydrolase domain-containing protein 14B
Slc27a2	6.97847	2.26831	0.000526316	yes	24.5767	24.9915	23.7179	15.0505	18.9969	18.3033	23	25	22	2	0	2	O35488;A2ANX6	O35488;A2ANX6	Very long-chain acyl-CoA synthetase
Sntb2	6.88829	2.72732	0	yes	24.6724	24.2763	23.7727	16.2071	16.706	19.1435	18	15	14	1	1	0	Q61235;B7ZNU9	Q61235;B7ZNU9	Beta-2-syntrophin
Dpp4	6.87908	3.86348	0	yes	29.3445	29.0944	28.3191	22.5569	22.2326	21.3312	32	29	27	15	13	8	P28843	P28843	Dipeptidyl peptidase 4;Dipeptidyl peptidase 4 membrane form;Dipeptidyl peptidase 4 soluble form
Gna11	6.8725	3.54818	0	yes	25.736	25.1391	25.3026	19.1804	17.4324	18.9473	16	14	14	2	2	3	P21278	P21278	Guanine nucleotide-binding protein subunit alpha-11
Hip1	6.87152	4.51981	0	yes	25.4943	25.4035	24.7063	18.2527	18.7288	18.008	37	29	32	5	3	2	Q8VD75;A0A0J9YUA3;A0A1D5RMM7;A0A0J9YV08	Q8VD75;A0A0J9YUA3	Huntingtin-interacting protein 1
Mcam	6.84619	2.87417	0	yes	23.8757	24.4555	23.8535	15.8161	17.1259	18.7041	15	15	14	1	1	1	Q8R2Y2;A0A1L1SQC5;F7ATH5	Q8R2Y2	Cell surface glycoprotein MUC18
Ces3a	6.8365	2.75185	0	yes	24.5614	25.7973	25.4823	17.5948	17.603	20.1338	9	11	12	1	1	0	Q63880	Q63880	Carboxylesterase 3A
Pls3	6.79526	3.24483	0	yes	25.6828	25.4964	25.2266	17.5381	18.6285	19.8534	28	27	25	2	5	3	Q99K51;A0A1C7CYV0;B1AX58	Q99K51;A0A1C7CYV0;B1AX58	Plastin-3
Tjp2	6.74634	3.04333	0	yes	23.963	23.3945	23.8323	16.6423	18.4081	15.9003	21	21	18	3	2	1	Q9Z0U1;A0A3B2WBH9;A0A3B2WCN9;A0A494B9E6;Q9QXY1;A0A494BAA0;Q921G9	Q9Z0U1;A0A3B2WBH9;A0A3B2WCN9	Tight junction protein ZO-2
Fcho2	6.74351	4.81262	0	yes	25.7944	25.1381	24.9793	18.5739	18.7349	18.3725	20	19	17	2	1	3	Q3UQN2;A0A286YDL7;J3QPQ1;F6RG68;A0A286YCL2	Q3UQN2;A0A286YDL7;J3QPQ1;F6RG68	F-BAR domain only protein 2
Anxa3	6.73956	4.35892	0	yes	24.9578	24.8149	25.0911	18.1231	17.6729	18.8492	17	22	19	1	2	0	O35639;Q3TET3;A0A0G2JGL7;A0A0G2JDV9	O35639;Q3TET3	Annexin A3;Annexin
Serpina3k	6.7092	3.50773	0	yes	27.3626	27.1079	26.2615	20.4162	20.887	19.3012	21	21	19	5	6	3	P07759;A0A0R4J0I1	P07759;A0A0R4J0I1	Serine protease inhibitor A3K
Cdc42bpb	6.65369	2.59392	0.000270153	yes	24.1019	25.6029	24.1853	16.4484	18.0514	19.4293	49	44	39	1	0	3	Q7TT50;A0A1Y7VLI0;A0A1Y7VKD5;A0A1Y7VM95	Q7TT50	Serine/threonine-protein kinase MRCK beta
Utrn	6.6466	3.13586	0	yes	24.1938	24.0029	23.5931	17.8447	18.0928	15.9125	65	56	51	7	6	4	E9Q6R7;A0A1W2P7C0;Q61636;A0A1W2P8G5;A0A1W2P8A5;A0A1W2P6L4	E9Q6R7
Gata4	6.622	2.54492	0.000254098	yes	23.8892	23.478	24.7649	16.1611	19.2636	16.8413	10	8	10	1	0	1	Q08369;E9PXW9;Q3UYJ1;P23772;O09100;P97489;Q61169	Q08369;E9PXW9;Q3UYJ1	Transcription factor GATA-4
Pcx;Pc	6.62047	3.70596	0	yes	24.9513	26.3872	25.8288	19.0762	18.6216	19.6081	42	46	37	8	6	5	G5E8R3;E9QPD7;Q05920;A0A286YCC5;A0A494B912;A0A494B951	G5E8R3;E9QPD7;Q05920	Pyruvate carboxylase;Pyruvate carboxylase, mitochondrial
Stx12	6.6081	3.47462	0	yes	26.7075	26.5349	26.3429	18.8565	20.8017	20.1029	11	10	7	2	3	2	Q9ER00	Q9ER00	Syntaxin-12
Aldh1a1	6.60037	2.27439	0.000523077	yes	24.7543	23.1141	24.2999	19.622	16.0921	16.6533	16	10	11	6	2	1	P24549;O35945;A0A286YCZ0	P24549	Retinal dehydrogenase 1
Tns2	6.54045	2.72403	0	yes	24.7706	23.249	24.3726	17.0984	16.5656	19.1069	40	36	37	1	1	0	Q8CGB6;A0A2R8VHQ0;A0A2R8W6Z5;Q8BZ33	Q8CGB6;A0A2R8VHQ0	Tensin-2
Itga1	6.49591	3.06984	0	yes	25.5107	25.6068	25.8827	17.8493	20.3039	19.3594	25	28	29	1	2	4	Q3V3R4	Q3V3R4	Integrin alpha-1
Ppic	6.45837	2.99811	0	yes	24.3386	23.8132	24.5808	16.7825	17.4028	19.1722	7	6	6	1	1	0	P30412	P30412	Peptidyl-prolyl cis-trans isomerase C
Aldh7a1	6.37358	4.17735	0	yes	24.9711	25.71	25.6696	18.8727	18.7244	19.633	14	12	12	3	2	3	Q9DBF1;G3UYR8;G3UY72;E9Q1H3;E9Q1G1	Q9DBF1;G3UYR8;G3UY72	Alpha-aminoadipic semialdehyde dehydrogenase
Crip2	6.3321	3.71948	0	yes	27.2444	27.0029	27.4798	21.3521	21.3878	19.9908	9	8	8	3	2	3	Q9DCT8;A0A0G2JF37	Q9DCT8	Cysteine-rich protein 2
Ca3	6.3117	2.99751	0	yes	26.8373	24.4363	25.7803	19.011	19.2882	19.8197	18	14	12	2	1	1	P16015	P16015	Carbonic anhydrase 3
Ifitm2	6.29846	2.63271	0.000276786	yes	26.756	26.6748	27.025	21.2629	21.5846	18.7129	4	4	4	1	1	0	Q99J93;A0A1B0GT68	Q99J93;A0A1B0GT68	Interferon-induced transmembrane protein 2
Akr1b8	6.26923	5.68121	0	yes	27.6678	27.9785	27.9074	21.8138	21.5192	21.413	15	15	14	4	3	3	P45377	P45377	Aldose reductase-related protein 2
Aldob	6.2295	5.30753	0	yes	25.9245	25.319	25.7623	19.4693	19.507	19.3411	13	12	12	1	1	1	Q91Y97	Q91Y97	Fructose-bisphosphate aldolase B
Nid1	6.21668	3.2469	0	yes	22.8831	22.2375	24.0781	17.4613	16.4371	16.6503	13	10	14	0	1	1	P10493	P10493	Nidogen-1
Gng12	6.18321	4.96791	0	yes	26.2566	26.2179	26.0912	20.445	19.8292	19.7419	5	5	4	1	1	0	Q9DAS9;A0A0N4SW28;A0A0N4SVT3	Q9DAS9;A0A0N4SW28;A0A0N4SVT3	Guanine nucleotide-binding protein G(I)/G(S)/G(O) subunit gamma-12
Lpp	6.16733	4.77366	0	yes	25.3133	25.0034	25.5102	18.7874	19.4918	19.0457	21	20	18	2	2	5	Q8BFW7	Q8BFW7	Lipoma-preferred partner homolog
Renbp	6.15646	4.63106	0	yes	25.7111	25.0691	25.1301	19.4401	18.8108	19.1901	13	11	11	0	1	2	P82343;D6RHA2;G3XA46	P82343;D6RHA2	N-acylglucosamine 2-epimerase
Dock6	6.15169	4.12125	0	yes	23.8299	23.0298	22.5691	16.9559	17.008	17.0097	38	30	24	4	1	3	Q8VDR9;A0A1L1SQR4;A0A1L1STJ1;A0A1L1ST98	Q8VDR9;A0A1L1SQR4	Dedicator of cytokinesis protein 6
Ces2g	6.13934	2.8263	0	yes	24.587	26.2064	24.0353	18.7234	18.0669	19.6203	10	9	7	1	1	0	E9PV38;Q08ED5;Q149K3;Q6AW46	E9PV38	Carboxylic ester hydrolase
Aqp1	6.13929	5.61349	0	yes	29.604	29.2577	29.4934	23.2203	23.1726	23.5443	7	7	6	4	3	3	Q02013	Q02013	Aquaporin-1
Aldh6a1	6.13826	2.97423	0	yes	25.2687	26.3454	26.137	20.6367	18.5164	20.1833	27	28	24	8	4	5	Q9EQ20;A0A1Y7VJ32	Q9EQ20	Methylmalonate-semialdehyde dehydrogenase [acylating], mitochondrial
Msr1	6.13294	2.85997	0	yes	26.1291	26.1747	25.276	18.56	21.0348	19.5861	11	10	10	1	1	0	P30204;A0A1B0GRS5	P30204;A0A1B0GRS5	Macrophage scavenger receptor types I and II
Scarb2	6.12683	2.30398	0.00052795	yes	26.2324	25.5254	25.3757	20.2045	21.0301	17.5185	11	11	7	3	4	2	O35114	O35114	Lysosome membrane protein 2
Snx8	6.1019	3.0127	0	yes	24.2814	23.5301	24.4566	18.5103	18.7441	16.7079	13	11	9	3	1	2	Q8CFD4;Q3U0I9;A0A0G2JEQ9;A0A0G2JDT3;A0A0G2JDJ6	Q8CFD4;Q3U0I9	Sorting nexin-8
Ctnna2	6.09786	3.74578	0	yes	24.2492	23.9407	24.6639	17.5643	18.0517	18.9444	1	1	1	1	1	0	Q61301;E0CXB9;Q8BS72	Q61301;E0CXB9;Q8BS72	Catenin alpha-2
Ehd3	6.08096	5.12255	0	yes	29.7997	29.4688	29.121	23.3335	23.4953	23.3178	49	49	48	23	20	18	Q9QXY6	Q9QXY6	EH domain-containing protein 3
Ctnnb1	6.07442	2.59181	0.000258333	yes	26.164	25.1778	25.243	21.0976	18.9837	18.2802	24	21	21	1	1	0	Q02248;E9Q6A9;F7CRC6;F7BAC9;D3YUH4;F6QZ47;D3Z5Q1;E9PW26;D3Z7S6	Q02248;E9Q6A9	Catenin beta-1
Tln2	6.05358	2.43456	0.000376963	yes	23.9328	23.2575	26.5158	18.4272	18.5227	18.5955	41	29	48	2	1	2	E9PUM4;A0A1L1SQ51;Q71LX4;A0A1L1SRI1;Q8CDM9;A0A1L1SQP9;A0A1L1SVA8	E9PUM4;A0A1L1SQ51;Q71LX4;A0A1L1SRI1;Q8CDM9	Talin-2
Dusp3	6.04712	6.17928	0	yes	27.3016	27.125	26.9357	21.1203	21.0135	21.0873	7	7	6	4	4	2	Q9D7X3;H3BKL8;B1AQF4;Q3V2Y9;H3BKD1;H3BLK2	Q9D7X3;H3BKL8;B1AQF4	Dual specificity protein phosphatase 3
Tnks1bp1	6.02707	3.76691	0	yes	24.5584	24.6315	25.9114	19.0318	19.1076	18.8806	22	20	24	3	4	3	P58871;Z4YJL4;A0A571BEG9	P58871;Z4YJL4	182 kDa tankyrase-1-binding protein
Nckap1	6.01346	4.80046	0	yes	24.601	24.3467	23.9336	18.1911	18.5653	18.0846	21	22	20	0	1	2	P28660;A2AS98	P28660;A2AS98	Nck-associated protein 1
C3	5.99254	5.05097	0	yes	25.1888	24.984	25.6054	19.0925	19.4469	19.2611	47	35	33	6	5	4	P01027;H3BL60;H3BKW9	P01027	Complement C3;Complement C3 beta chain;C3-beta-c;Complement C3 alpha chain;C3a anaphylatoxin;Acylation stimulating protein;Complement C3b alpha chain;Complement C3c alpha chain fragment 1;Complement C3dg fragment;Complement C3g fragment;Complement C3d fragment;Complement C3f fragment;Complement C3c alpha chain fragment 2
Numb	5.95467	4.37413	0	yes	25.3058	24.7419	25.0858	19.3735	19.327	18.569	14	13	12	5	5	2	Q9QZS3;Q05BE7;D3Z7I6;D3Z1E8;D3Z549;F8WJ71;D3Z7J1;A0A1Y7VJJ7	Q9QZS3;Q05BE7	Protein numb homolog
Hacl1	5.9455	3.02775	0	yes	22.9748	25.1421	24.5692	18.1024	18.061	18.6862	15	18	15	4	2	1	Q9QXE0;D3YZ54;E9PWM4;A0A2I3BRS0;D6RDE9;E9Q0K0;E9Q7H7;E9Q9L4	Q9QXE0;D3YZ54;E9PWM4	2-hydroxyacyl-CoA lyase 1
Cald1	5.93548	3.88437	0	yes	24.099	23.934	24.2723	18.0199	17.5642	18.9148	18	16	16	3	3	4	Q8VCQ8;E9QA16;E9Q0M9;S4R1T7;E9QA15;D3Z6I7;F6QLP8;F6ZAW1;E9Q9F3;F6RGN9;F6T2Z7	Q8VCQ8;E9QA16;E9Q0M9;S4R1T7;E9QA15;D3Z6I7
Hspa1b	5.91866	2.75103	0	yes	23.0765	23.7047	23.8254	18.9691	16.3216	17.5599	14	16	13	1	2	1	P17879	P17879	Heat shock 70 kDa protein 1B
Mgst1	5.89367	3.66155	0	yes	26.7827	27.7343	27.996	21.5444	21.1642	22.1234	5	5	5	1	1	2	Q91VS7;E9QJW0;D3YU60;A0A0N4SV17;D3YVR3;A0A0N4SVZ0	Q91VS7;E9QJW0;D3YU60	Microsomal glutathione S-transferase 1
Wasl	5.86238	3.68565	0	yes	24.8867	23.613	23.5504	18.204	18.3439	17.9151	10	9	9	2	0	1	Q91YD9;Q9CXQ9	Q91YD9	Neural Wiskott-Aldrich syndrome protein
Triobp	5.85456	3.23983	0	yes	23.9093	23.5641	22.7445	17.4389	18.4284	16.7869	18	15	14	3	0	2	Q99KW3;A0A2U3TZ82;G5E8W1;A0A2R8VI29;J9JI90	Q99KW3;A0A2U3TZ82	TRIO and F-actin-binding protein
Tpp1	5.8031	1.41918	0.00321186	yes	27.5564	27.4944	27.0903	23.7584	23.1775	17.7959	8	6	6	5	3	2	O89023	O89023	Tripeptidyl-peptidase 1
Dnase2;Dnase2a	5.80257	4.38549	0	yes	23.9918	24.0759	23.7173	18.2046	18.5629	17.6099	5	5	7	1	1	1	P56542;D3Z512;D3Z5U3	P56542;D3Z512	Deoxyribonuclease-2-alpha
Arap3	5.79475	2.2431	0.000618026	yes	24.7415	23.7558	23.6693	17.8452	20.1941	16.7431	29	25	22	2	1	2	Q8R5G7;A0A494BAF2;A0A494BA67	Q8R5G7	Arf-GAP with Rho-GAP domain, ANK repeat and PH domain-containing protein 3
Exoc2	5.7935	3.09828	0	yes	25.1363	24.7701	24.8297	20.3051	18.8608	18.1897	20	19	17	3	2	2	Q9D4H1	Q9D4H1	Exocyst complex component 2
Nagk	5.78399	4.85066	0	yes	24.6843	24.7248	24.641	18.8564	19.3101	18.5316	11	9	9	2	2	1	Q9QZ08;Q9D997;D3YXG2	Q9QZ08;Q9D997;D3YXG2	N-acetyl-D-glucosamine kinase
Rasal2	5.73859	3.21671	0	yes	25.1601	24.2805	24.7808	17.9687	19.7002	19.3367	26	23	21	2	2	1	E9PW37;D3YUS5;F6SEU4;D3YWZ9;A0A338P799;A0A2R8VH83;A0A140T8K9;A0A0A6YVS6;A0A0J9YVH8;A0A0J9YUM2;A0A2R8VHH2;J3QQ18;D3Z7S1;D3Z1T6	E9PW37;D3YUS5
Myh10	5.71407	4.77377	0	yes	23.1568	23.6903	23.5297	17.5615	18.0912	17.5819	30	38	35	4	4	5	Q61879;Q3UH59;Q5SV64;Q8BXF2	Q61879;Q3UH59;Q5SV64	Myosin-10
Ctsh	5.69783	3.46236	0	yes	28.2343	28.1609	28.22	23.3619	22.5363	21.6236	9	8	8	5	4	3	P49935;D3Z437	P49935	Pro-cathepsin H;Cathepsin H mini chain;Cathepsin H;Cathepsin H heavy chain;Cathepsin H light chain
Caskin2	5.62034	3.64089	0	yes	24.0113	24.3387	25.0035	19.4933	18.6111	18.388	19	15	17	0	1	1	Q8VHK1;Q6P9K8;F6R2B3;A0A0A0MQF9	Q8VHK1	Caskin-2
Acox1	5.55672	3.9625	0	yes	23.2788	23.738	24.3672	18.5048	17.8841	18.325	14	15	16	0	1	1	Q9R0H0	Q9R0H0	Peroxisomal acyl-coenzyme A oxidase 1
Serpinb6;Serpinb6a	5.48818	5.5787	0	yes	27.5117	27.7222	27.4417	21.9077	22.0142	22.2892	24	24	23	10	8	7	Q60854;K7E6F1;E9Q108;E9Q0P9;E9Q3Y1;E9Q6X2;E9PYY0;E9PZQ9;E9Q4R2;E9Q5Q5	Q60854;K7E6F1	Serpin B6
F11r	5.44388	2.82057	0	yes	24.6449	23.9947	24.9283	17.7838	19.6731	19.7794	6	5	8	0	2	1	O88792	O88792	Junctional adhesion molecule A
Exoc4	5.42933	3.04551	0	yes	24.7804	24.307	23.8674	19.9538	18.6219	18.091	28	20	21	8	6	4	O35382;Q8C391;Q9CXE1	O35382	Exocyst complex component 4
Glul	5.3973	2.49026	0.000387097	yes	25.7972	25.4728	26.2684	20.9385	21.567	18.8408	13	13	16	2	3	0	P15105;D3YVK1	P15105	Glutamine synthetase
Cyp27a1	5.38306	2.85443	0	yes	22.725	24.9597	23.7307	18.2671	18.1428	18.8563	14	15	12	1	1	1	Q9DBG1	Q9DBG1	Sterol 26-hydroxylase, mitochondrial
Plcb3	5.37154	4.8397	0	yes	25.0499	24.7681	24.8548	19.2143	19.8828	19.4611	29	22	21	0	4	3	P51432;A0A494B9C1;A0A494BAY4;Q8C8I0	P51432	1-phosphatidylinositol 4,5-bisphosphate phosphodiesterase beta-3
Scarf1	5.31679	4.7031	0	yes	25.2393	24.7501	24.9781	19.8859	19.8124	19.3188	18	17	16	1	1	3	Q5ND28;B7ZC28	Q5ND28;B7ZC28	Scavenger receptor class F member 1
Crk	5.28097	4.1914	0	yes	25.433	25.4437	25.1496	19.8805	20.6255	19.6773	12	12	15	3	3	2	Q64010;Q5ND50;F7D232;Q3TQV3	Q64010;Q5ND50;F7D232	Adapter molecule crk
Camk1	5.2724	2.5114	0.000390597	yes	23.3608	23.5095	21.7356	17.1409	18.7826	16.8652	10	11	7	1	0	1	Q91YS8;D3Z368	Q91YS8	Calcium/calmodulin-dependent protein kinase type 1
Acad11	5.26281	2.77457	0	yes	22.0778	23.4629	23.2713	17.3968	18.736	16.8907	14	17	15	1	0	2	Q80XL6;A0A0R4J0I6;A0A087WSI8;D3YTQ5;F6U473	Q80XL6;A0A0R4J0I6;A0A087WSI8;D3YTQ5	Acyl-CoA dehydrogenase family member 11
Cyb5a	5.24807	2.2189	0.000734694	yes	25.3003	25.1386	24.5165	17.8517	20.9828	20.3767	5	4	3	0	2	1	P56395;G5E850;A0A494B9D8;E0CY88	P56395;G5E850	Cytochrome b5
Pdia5	5.24442	2.84108	0	yes	24.328	24.8085	24.1905	19.2101	20.3067	18.0769	18	18	15	0	1	1	Q921X9	Q921X9	Protein disulfide-isomerase A5
Hexa	5.24421	2.60217	0.000243137	yes	25.7171	25.6144	24.8657	18.8256	21.3342	20.3046	16	16	13	5	7	4	P29416	P29416	Beta-hexosaminidase subunit alpha
Slc43a2	5.24156	3.33554	0	yes	24.0656	23.4509	22.4992	17.9077	17.8833	18.5	4	4	3	1	0	1	Q8CGA3	Q8CGA3	Large neutral amino acids transporter small subunit 4
Lgals3bp	5.22931	3.11997	0	yes	25.7346	25.8472	25.0461	20.8781	20.7596	19.3022	15	14	14	6	4	3	Q07797;E9Q5X5	Q07797	Galectin-3-binding protein
Snrk	5.22798	3.57492	0	yes	24.2301	23.8887	23.4151	19.3137	18.1054	18.4308	8	7	6	3	1	1	Q8VDU5;D3Z1F6;D3Z3V0;D3YVW4;D3YXV4	Q8VDU5;D3Z1F6	SNF-related serine/threonine-protein kinase
Hdhd3	5.21007	2.97483	0	yes	23.8104	24.4764	24.0772	19.8135	19.0999	17.8203	11	10	8	3	0	1	Q9CYW4	Q9CYW4	Haloacid dehalogenase-like hydrolase domain-containing protein 3
Lrrc8a	5.18077	2.88141	0	yes	23.227	22.7718	23.0114	16.8763	17.568	19.0236	11	10	10	2	1	0	Q80WG5	Q80WG5	Volume-regulated anion channel subunit LRRC8A
Emilin1	5.16599	3.45571	0	yes	26.4845	25.3468	26.741	20.9872	20.7681	21.319	9	7	8	2	2	3	Q99K41	Q99K41	EMILIN-1
Itsn1	5.16538	1.96704	0.000740245	yes	26.0006	25.8057	25.689	20.6652	18.6868	22.647	39	38	28	5	5	4	Q9Z0R4;E9Q0N0;E9Q3I4;E9Q3I5;E9Q3I8;E9Q3I9;Q6NZJ5;D3Z6P4;Q6J1S9;A0A338P6L8;A0A338P6K7;F6R6C8;F6ZLP6	Q9Z0R4;E9Q0N0;E9Q3I4;E9Q3I5;E9Q3I8;E9Q3I9	Intersectin-1
Selenbp1;Selenbp2	5.08783	3.88448	0	yes	23.3561	22.761	23.0857	17.6083	18.5845	17.7466	16	13	11	2	0	1	P17563;Q63836;A0A0R4J135;G3UYY2;D6RHN2;G3UWK0;G3UZT2	P17563;Q63836;A0A0R4J135;G3UYY2	Selenium-binding protein 1;Selenium-binding protein 2
Atp11c	5.07105	4.60457	0	yes	23.6114	23.5829	23.6135	18.9867	18.2544	18.3536	17	13	12	1	2	1	E9QKK8;Q9QZW0;F6Q8D3;F6Z4J2	E9QKK8;Q9QZW0;F6Q8D3	Phospholipid-transporting ATPase;Phospholipid-transporting ATPase 11C
Atp2b4	5.05549	6.43604	0	yes	26.0888	26.0107	25.9447	21.0532	20.9968	20.8277	33	32	30	7	7	8	E9Q828;F7AAP4	E9Q828;F7AAP4	Calcium-transporting ATPase
Plxnd1	5.05396	3.29424	0	yes	24.1542	23.6557	23.6981	18.8411	17.9474	19.5576	27	20	20	0	1	2	Q3UH93;F6T0L5	Q3UH93	Plexin-D1
Mid1	5.0393	3.07996	0	yes	24.6634	23.7859	25.4126	20.1228	19.5359	19.0853	11	11	11	1	1	2	O70583;B1AV01;B1AUZ9;Q6PD02	O70583;B1AV01;B1AUZ9	E3 ubiquitin-protein ligase Midline-1
Fcgr2b	5.0367	5.42214	0	yes	27.965	27.5233	27.6134	22.6055	22.7526	22.6335	12	12	11	4	3	3	A0A0B4J1G1	A0A0B4J1G1
Col6a2	5.01648	2.34485	0.000514372	yes	24.9342	23.3957	21.9226	18.2906	18.4098	18.5026	13	9	6	1	1	1	Q02788;D3Z7D5	Q02788;D3Z7D5	Collagen alpha-2(VI) chain
Kdr	5.01584	4.13177	0	yes	23.6232	23.8165	24.1592	19.3452	18.5	18.7061	17	17	14	2	2	2	P35918	P35918	Vascular endothelial growth factor receptor 2
Akr1c6	4.99283	2.50719	0.000377622	yes	25.29	23.0109	22.9199	18.8912	18.8268	18.5243	11	11	11	1	1	1	P70694;D3Z3P8;A0A1Y7VNR7;A0A1Y7VP26;Q91WR5;Q8K023;Q3UXL1;E0CYR9;G3XA14;Q9CZU0;Q8VC77;A0A1Y7VMC8	P70694	Estradiol 17 beta-dehydrogenase 5
Kdelc2	4.98801	4.78258	0	yes	23.3124	23.1968	22.9644	18.5219	17.9839	18.0038	7	9	7	2	1	1	G5E897;A0A1L1SRB2	G5E897
Ktn1	4.98361	3.25188	0	yes	24.6433	24.0157	24.5553	20.2411	18.6591	19.3634	27	28	24	7	5	5	A0A087WQF8;A0A087WP48;A0A087WS04;A0A087WS29;A0A087WQG4;A0A087WQD0;A0A087WPW5;A0A087WS23;A0A087WP85;A0A087WP14;A0A087WPX0	A0A087WQF8;A0A087WP48;A0A087WS04;A0A087WS29;A0A087WQG4;A0A087WQD0;A0A087WPW5;A0A087WS23;A0A087WP85;A0A087WP14;A0A087WPX0
Ctsb	4.98135	4.46472	0	yes	28.9843	28.9771	28.3451	23.573	23.9959	23.7935	17	15	15	7	9	8	P10605	P10605	Cathepsin B;Cathepsin B light chain;Cathepsin B heavy chain
Enpp4	4.9768	2.64615	0.000251012	yes	25.1817	24.9913	23.7061	18.6	19.9088	20.4398	12	10	8	1	2	1	Q8BTJ4;Q3TIW9;A0A6I8MWV7	Q8BTJ4	Bis(5-adenosyl)-triphosphatase enpp4
Sdpr	4.97318	4.06127	0	yes	26.0997	25.7642	25.5323	20.7436	21.3132	20.4199	17	17	14	4	7	6	Q63918	Q63918	Serum deprivation-response protein
Fam129b	4.96605	2.25031	0.000740741	yes	23.7544	23.5781	23.3577	19.6314	16.7851	19.3756	15	16	11	3	1	1	Q8R1F1;A2ARS6	Q8R1F1	Niban-like protein 1
Abcd3	4.95221	2.28807	0.000614509	yes	23.1101	23.9853	23.8095	19.858	19.1615	17.0289	10	12	9	4	1	1	P55096;A0A0G2JDI9;A0A0G2JGA4	P55096;A0A0G2JDI9	ATP-binding cassette sub-family D member 3
Parp4	4.91446	2.0008	0.000750282	yes	23.593	23.5842	23.1289	20.4036	18.4074	16.7516	15	12	10	6	2	2	E9PYK3	E9PYK3
Mettl7b	4.90962	2.78594	0	yes	23.1284	23.98	23.9676	18.946	17.6979	19.7033	7	5	6	1	0	1	Q9DD20	Q9DD20	Methyltransferase-like protein 7B
Raph1	4.90291	3.11972	0	yes	24.5071	24.1418	24.6386	20.5414	18.9599	19.0775	14	12	13	2	1	1	F2Z3U3;G5E867;F2Z4B7;S4R2K5;F2Z3X7	F2Z3U3;G5E867;F2Z4B7
Rbbp9	4.88568	3.49109	0	yes	26.3596	26.5923	25.4209	21.5227	21.402	20.7912	9	9	7	5	4	2	O88851	O88851	Putative hydrolase RBBP9
Adh1	4.87596	2.56697	0.000397059	yes	24.1068	23.108	23.4862	19.9662	18.4497	17.6572	13	12	10	1	2	0	P00329	P00329	Alcohol dehydrogenase 1
Cnrip1	4.87187	2.3994	0.000537975	yes	25.9646	25.6951	25.0394	21.9303	19.2798	20.8733	7	5	8	2	0	2	Q5M8N0;F7C0H6	Q5M8N0;F7C0H6	CB1 cannabinoid receptor-interacting protein 1
Apoe	4.8377	3.53986	0	yes	24.8293	24.4006	25.15	19.266	20.3189	20.2818	10	12	9	1	2	3	P08226;A0A1B0GX15;G3UWN5;G3UZM8	P08226;A0A1B0GX15;G3UWN5	Apolipoprotein E
Ces1	4.83155	2.89364	0	yes	22.4375	23.8192	23.7828	18.2847	17.9865	19.2736	8	9	8	1	1	0	Q8VCC2	Q8VCC2	Liver carboxylesterase 1
Csrp2	4.83036	3.65464	0	yes	24.6958	25.6389	24.6453	19.988	19.9376	20.5634	6	6	5	1	1	2	P97314;A0A1W2P845;A0A1W2P758;A0A1W2P7N8;A0A1W2P6I3;A0A1W2P780	P97314;A0A1W2P845;A0A1W2P758;A0A1W2P7N8;A0A1W2P6I3	Cysteine and glycine-rich protein 2
Ifi44	4.82654	2.64907	0.000248497	yes	22.1723	22.0266	22.5373	16.5469	18.7518	16.9579	15	14	11	1	0	2	Q8BV66;F6S6Z2	Q8BV66	Interferon-induced protein 44
Srgap2	4.79815	3.41288	0	yes	23.8634	22.8747	22.4935	18.4408	18.4217	17.9747	21	16	13	3	3	0	Q91Z67;A0A087WNM1;A0A087WSQ1;A0A087WS59;A0A087WRV4;A0A087WS73;A0A087WNR5	Q91Z67;A0A087WNM1;A0A087WSQ1;A0A087WS59	SLIT-ROBO Rho GTPase-activating protein 2
H1f0	4.7755	5.2245	0	yes	29.942	30.2946	29.9181	25.102	25.3987	25.3275	8	8	10	5	3	5	P10922	P10922	Histone H1.0;Histone H1.0, N-terminally processed
Hspg2	4.76292	2.24317	0.00072973	yes	25.2559	24.9465	26.5825	19.6726	22.1701	20.6535	42	31	48	1	1	3	E9PZ16;B1B0C7;A0A571BD72	E9PZ16;B1B0C7
Sun1	4.75676	2.79514	0	yes	23.2272	23.547	24.4779	19.982	18.3635	18.6362	16	14	17	8	2	1	Q9D666;Q3TSM1;D3Z5Q2;D3Z3N5;D3YUW9;F7BX07;F6XYA0;D3Z1X3	Q9D666	SUN domain-containing protein 1
Git1	4.73396	2.92414	0	yes	24.3485	23.4312	24.0927	18.5385	18.9198	20.2123	17	11	11	2	1	3	Q5F258;Q68FF6	Q5F258;Q68FF6	ARF GTPase-activating protein GIT1
Grn	4.72028	1.12896	0.00926645	yes	23.0494	22.3072	22.3924	19.6812	19.9458	13.9612	6	4	5	0	2	1	P28798;Q3U9N4;H3BJE0;H3BJ90;H3BLC9	P28798;Q3U9N4;H3BJE0	Granulins;Acrogranin;Granulin-1;Granulin-2;Granulin-3;Granulin-4;Granulin-5;Granulin-6;Granulin-7
Tspan9	4.71955	2.53275	0.000379613	yes	24.5658	24.4287	24.6201	19.4117	18.8138	21.2305	3	3	3	1	0	1	Q8BJU2;D3YXN7;A0A0J9YTS4	Q8BJU2;D3YXN7;A0A0J9YTS4	Tetraspanin-9;Tetraspanin
Snx18	4.70807	2.92308	0	yes	24.7235	24.3935	24.2369	20.8317	19.3825	19.0154	14	13	10	4	4	2	Q8C788;Q91ZR2	Q8C788;Q91ZR2	Sorting nexin;Sorting nexin-18
Ralb	4.65981	5.16291	0	yes	26.0183	25.894	25.9873	21.3822	21.021	21.517	11	10	9	2	2	2	Q9JIW9;F6QC68	Q9JIW9;F6QC68	Ras-related protein Ral-B
Myo7a	4.6444	2.79664	0	yes	23.6121	22.4127	22.7012	17.44	18.213	19.1398	23	21	13	1	0	1	P97479;A0A0R4J113;Q5MJ56;A0A0U1RPX7;A0A0U1RPT3;Q99MZ6	P97479;A0A0R4J113;Q5MJ56;A0A0U1RPX7	Unconventional myosin-VIIa
Nos3	4.64103	2.61671	0.000234405	yes	25.3672	23.8984	23.757	20.5011	18.9632	19.6353	25	22	23	1	4	3	P70313;E9Q9X4	P70313;E9Q9X4	Nitric oxide synthase, endothelial;Nitric oxide synthase
Lamb2	4.62352	1.60559	0.00225989	yes	23.9352	21.2306	24.3473	16.7792	19.3297	19.5337	25	23	31	2	1	2	Q61292;A0A0A6YY71;A0A0A6YWY6;A0A0A6YWI2	Q61292	Laminin subunit beta-2
Nt5e	4.61054	2.72765	0.000264392	yes	22.2092	21.7523	23.1936	17.2633	17.3532	18.7069	10	7	9	1	1	1	Q61503	Q61503	5-nucleotidase
	4.58894	3.05472	0	yes	24.8125	24.4127	24.7429	19.0673	20.6183	20.5157	13	12	10	1	2	3	Q91V76;A0A1L1SSF8;A0A1L1ST86	Q91V76;A0A1L1SSF8	Ester hydrolase C11orf54 homolog
Asah1	4.5838	2.38054	0.000516717	yes	25.5095	25.2195	25.3124	21.4614	21.6108	19.2178	18	19	17	6	7	2	Q9WV54;D3Z505	Q9WV54	Acid ceramidase;Acid ceramidase subunit alpha;Acid ceramidase subunit beta
Hsd11b1	4.58231	4.2998	0	yes	24.587	25.1994	25.3708	20.4019	20.4014	20.607	10	10	10	2	2	2	P50172;Q3TJI8;F2Z3U6	P50172;Q3TJI8	Corticosteroid 11-beta-dehydrogenase isozyme 1
Myadm	4.57332	1.84914	0.00132679	yes	24.7482	24.3502	24.9578	22.2172	19.5156	18.6034	3	2	3	1	1	0	O35682;A0A0N4SW94	O35682	Myeloid-associated differentiation marker
Trip10	4.53016	3.13026	0	yes	23.3688	24.2417	22.7222	19.2735	18.5554	18.9133	13	12	6	2	1	1	Q8CJ53	Q8CJ53	Cdc42-interacting protein 4
Dock1	4.52838	3.14794	0	yes	23.2597	24.0735	23.5815	18.3682	19.819	19.1423	24	23	18	1	1	2	Q8BUR4;A0A1B0GSI1	Q8BUR4;A0A1B0GSI1	Dedicator of cytokinesis protein 1
Lipa	4.49743	4.72504	0	yes	27.5868	27.3287	26.9773	22.9202	22.8013	22.679	11	10	10	7	6	3	Q9Z0M5	Q9Z0M5	Lysosomal acid lipase/cholesteryl ester hydrolase
Serpinh1	4.49585	3.26262	0	yes	28.4398	27.8057	29.0582	24.1013	23.4268	24.2881	19	18	17	3	2	6	P19324;A0A140LHR4;A0A140LHK0;A0A140LHD6	P19324	Serpin H1
Iigp1	4.48804	4.22248	0	yes	23.9903	23.5787	24.2505	19.6703	19.1366	19.5485	13	13	10	1	2	1	Q9QZ85;Q3UED7	Q9QZ85	Interferon-inducible GTPase 1
Arrb1	4.48693	5.13552	0	yes	26.6262	26.607	26.2455	22.124	21.8443	22.0496	23	23	20	7	4	4	Q8BWG8;J3QNU6;E0CY53;E0CYB1;P20443;J3QNF6	Q8BWG8;J3QNU6	Beta-arrestin-1
Ifi44l	4.48567	1.42737	0.00351824	yes	23.157	23.6694	22.65	21.4527	16.6831	17.8836	7	7	4	1	1	1	Q9BDB7;F6ZI78	Q9BDB7	Interferon-induced protein 44-like;Minor histocompatibility antigen HA-28
Slc29a1	4.48543	5.23962	0	yes	25.8177	25.356	25.5818	21.0378	21.0746	21.1868	6	7	6	1	3	2	Q9JIM1;E9PXM6;E9PWY7;E9Q221;E9Q503;E9Q3D1;E9PWD6;E9PZV0;E9PVH9;E9PXQ6	Q9JIM1;E9PXM6	Equilibrative nucleoside transporter 1
Ephb4	4.47537	3.35268	0	yes	23.7302	22.7266	23.5161	18.5718	18.5458	19.4291	16	12	13	0	1	2	P54761;Q8C8K1;E9PWK7;P54754;E0CYA3;O09127	P54761;Q8C8K1;E9PWK7	Ephrin type-B receptor 4;Receptor protein-tyrosine kinase
Sord	4.46641	4.24071	0	yes	25.8847	26.0243	25.8294	21.9218	21.2958	21.1217	13	13	12	5	5	6	Q64442	Q64442	Sorbitol dehydrogenase
Gba	4.45236	2.01049	0.000741899	yes	23.379	23.1778	23.0227	19.9623	19.4012	16.8589	12	8	8	4	2	2	P17439;A0A0G2JDK2	P17439;A0A0G2JDK2	Glucosylceramidase
Hs1bp3	4.4377	3.00019	0	yes	24.9528	24.6112	24.0947	19.6473	21.0169	19.6815	17	17	15	5	5	4	Q3TC93;A0A1W2P6R8;A0A1W2P6H5	Q3TC93	HCLS1-binding protein 3
Mllt4	4.41807	2.49805	0.000357616	yes	23.1554	22.3731	22.8738	17.2315	18.4036	19.513	28	21	25	2	2	1	E9Q9C3;Q9QZQ1;E9Q852;E9PYX7;F7C3I9;D3Z7L2;D3YUD2;A0A668KLE6	E9Q9C3;Q9QZQ1;E9Q852;E9PYX7	Afadin
Arrb2	4.39699	3.66175	0	yes	26.2046	25.7454	25.5964	21.9323	20.9234	21.4998	29	26	22	7	7	5	Q91YI4;Q5F2D9;J3QNV6	Q91YI4;Q5F2D9	Beta-arrestin-2
Cyp2c39	4.38442	2.16449	0.000678392	yes	22.3866	25.2262	23.1836	19.0896	19.0869	19.4666	11	10	10	1	0	1	P56656	P56656	Cytochrome P450 2C39
Agfg2	4.37472	2.71253	0.000252546	yes	25.1352	25.1597	24.9667	20.5391	19.7678	21.8306	8	7	6	2	0	3	Q80WC7;Q3U2K8;Q3TBU7	Q80WC7;Q3U2K8;Q3TBU7	Arf-GAP domain and FG repeat-containing protein 2
Ecm1	4.36175	2.57541	0.000384342	yes	23.5739	22.0704	23.9112	18.2014	19.3363	18.9326	6	5	5	0	1	1	Q61508;F8WI14;D3Z0U9;D3Z038;D3YV64;D3Z772;D3YV22	Q61508;F8WI14	Extracellular matrix protein 1
Dpysl3	4.35366	4.77662	0	yes	27.1535	27.2003	27.2083	22.6247	23.1869	22.6896	35	35	35	8	9	9	E9PWE8;Q62188;Q3TT92	E9PWE8;Q62188;Q3TT92	Dihydropyrimidinase-related protein 3
Sccpdh	4.33707	3.89559	0	yes	24.7016	24.7137	24.2407	20.4109	19.714	20.5198	7	8	5	2	1	2	Q8R127;J3QNN5;F6S0R8	Q8R127	Saccharopine dehydrogenase-like oxidoreductase
Nxn	4.33672	1.65093	0.00202975	yes	23.5716	22.6895	21.1799	20.0464	16.8387	17.5457	8	7	3	0	1	1	P97346	P97346	Nucleoredoxin
Susd2	4.33584	2.13156	0.000654545	yes	23.4931	21.4541	24.2818	18.7045	18.4299	19.087	6	4	6	1	1	0	Q9DBX3	Q9DBX3	Sushi domain-containing protein 2
Sept8	4.31535	2.97411	0	yes	24.5188	23.2399	24.6222	20.3075	19.5726	19.5546	8	10	9	1	1	1	Q8CHH9;B1AQZ0;B1AQY9;B7ZC46;E0CYM4	Q8CHH9;B1AQZ0;B1AQY9;B7ZC46	Septin-8
Mgat1	4.29042	2.84448	0	yes	22.8323	23.3388	23.7139	19.9713	18.5674	18.475	10	12	10	4	2	1	P27808;J3JS24	P27808	Alpha-1,3-mannosyl-glycoprotein 2-beta-N-acetylglucosaminyltransferase
Exoc5	4.27713	2.52759	0.00036425	yes	24.9157	24.4879	23.8639	21.2722	19.8744	19.2895	19	19	16	7	3	2	Q3TPX4;E9PZ92;E0CYX2	Q3TPX4;E9PZ92	Exocyst complex component 5
Asap1	4.25737	4.58942	0	yes	24.4358	24.0142	23.8368	19.9359	19.897	19.6818	17	15	11	3	4	3	Q9QWY8;H3BKD4;H3BKE6;E9QMI7;E9QMJ1;H3BL41;H3BJY2;E9QN63;H3BK40;H3BJM7	Q9QWY8;H3BKD4;H3BKE6;E9QMI7;E9QMJ1;H3BL41;H3BJY2;E9QN63	Arf-GAP with SH3 domain, ANK repeat and PH domain-containing protein 1
Ppm1f	4.24461	2.96188	0	yes	25.1305	24.7606	24.7299	21.6044	20.1462	20.1365	12	15	10	6	3	2	Q8CGA0;A0A338P7F2	Q8CGA0	Protein phosphatase 1F
Vat1	4.24327	7.12212	0	yes	27.3582	27.2839	27.368	23.1292	23.0209	23.1302	18	18	19	14	13	12	Q62465	Q62465	Synaptic vesicle membrane protein VAT-1 homolog
Map4k4	4.23879	2.7103	0.000245545	yes	25.2055	26.0841	24.5265	21.5489	21.2486	20.3023	14	13	9	7	4	2	B2RUE8;A0A0A6YWR8;A0A0A6YW53;P97820;B7ZNR9;F8VPL5;A0A0A6YWM8;E9PVG7;A0A0A6YVZ8;A0A0A6YWJ2;A0A0A6YVR7;E0CYV5;A0A0A6YXE5	B2RUE8;A0A0A6YWR8;A0A0A6YW53;P97820;B7ZNR9;F8VPL5;A0A0A6YWM8;E9PVG7	Mitogen-activated protein kinase kinase kinase kinase 4
Galns	4.2179	3.59445	0	yes	23.1574	22.6832	22.7882	19.2816	18.3899	18.3036	14	10	10	2	2	0	Q571E4;Q8CC47	Q571E4;Q8CC47	N-acetylgalactosamine-6-sulfatase
Nhsl2	4.21764	3.35157	0	yes	23.26	22.8895	22.0226	18.2326	18.76	18.5265	3	2	1	1	0	1	B1AXH1	B1AXH1	NHS-like protein 2
Arhgap31	4.19544	1.7763	0.00168211	yes	25.2828	23.1206	23.9369	20.7414	20.8001	18.2125	21	19	24	3	2	1	A6X8Z5	A6X8Z5	Rho GTPase-activating protein 31
Map4k5	4.18432	2.81802	0.000274336	yes	23.5655	23.9006	22.7736	18.4084	19.8465	19.4318	9	8	6	3	3	1	Q8BPM2;E9PX30;E9Q1T3	Q8BPM2;E9PX30;E9Q1T3	Mitogen-activated protein kinase kinase kinase kinase 5;Mitogen-activated protein kinase kinase kinase kinase
Prcp	4.18407	2.44212	0.000525502	yes	25.0103	24.8642	24.3111	21.305	21.0769	19.2516	10	9	8	3	3	0	Q7TMR0;A0A140LHY2	Q7TMR0;A0A140LHY2	Lysosomal Pro-X carboxypeptidase
Gns	4.17928	3.54626	0	yes	24.371	24.2612	24.3064	19.803	20.8319	19.7658	12	10	10	5	5	6	Q8BFR4;A0A1W2P8D3	Q8BFR4	N-acetylglucosamine-6-sulfatase
Ckap4	4.17187	4.32978	0	yes	25.8982	25.8048	25.7198	21.2506	21.6611	21.9955	27	27	25	10	11	9	Q8BMK4	Q8BMK4	Cytoskeleton-associated protein 4
Flnb	4.16489	5.4749	0	yes	27.0624	26.9834	26.918	22.9025	22.613	22.9537	128	121	121	63	45	51	Q80X90	Q80X90	Filamin-B
Slc25a35	4.14254	3.42495	0	yes	24.1471	23.6478	23.4472	20.201	19.4553	19.1582	6	5	4	1	1	1	Q5SWT3;A0A0A0MQ70	Q5SWT3;A0A0A0MQ70	Solute carrier family 25 member 35
Slc25a15	4.14129	2.07895	0.000764097	yes	22.4857	24.8985	25.0051	19.5987	20.3907	19.976	8	9	7	1	3	1	Q9WVD5	Q9WVD5	Mitochondrial ornithine transporter 1
	4.14061	2.71495	0.000242661	yes	25.7204	25.2353	25.9591	20.4624	22.2164	21.8141	8	9	8	4	3	2	P01878	P01878	Ig alpha chain C region
Myo1b	4.11087	2.24512	0.000706806	yes	21.259	21.1925	23.2787	18.3931	17.7617	17.2428	9	9	18	1	1	1	P46735;E9QNH6;E9Q580;Q7TQD7;D3YV80	P46735;E9QNH6;E9Q580;Q7TQD7	Unconventional myosin-Ib
Maob	4.10107	2.81007	0.000269565	yes	23.1576	24.5885	24.1703	20.2293	19.2242	20.1597	17	19	16	0	2	1	Q8BW75;E9Q3X6;E9PVL9	Q8BW75	Amine oxidase [flavin-containing] B
Cav1	4.09158	3.96509	0	yes	22.8458	22.4674	22.5827	18.08	18.6294	18.9117	4	5	3	2	2	2	P49817;H3BKG0;D3Z148	P49817;H3BKG0;D3Z148	Caveolin-1;Caveolin
Synj1	4.06776	3.13132	0	yes	23.8937	23.4611	23.9033	19.4095	20.4945	19.1509	31	25	26	6	7	4	D3Z656;Q8CHC4;E9Q7S0;F7BQW7;D3Z1M7;F6VSS8;F7CD11;A0A338P6V7;F6XIX0	D3Z656;Q8CHC4;E9Q7S0;F7BQW7	Synaptojanin-1
Tbc1d9b	4.00319	1.7888	0.00167906	yes	24.538	24.0645	24.0704	18.2941	20.7837	21.5855	14	15	12	4	6	5	Q5SVR0	Q5SVR0	TBC1 domain family member 9B
Myo10	4.00309	2.0151	0.000720174	yes	24.0133	21.8959	21.6928	18.981	18.9535	17.6583	8	6	4	1	1	0	F8VQB6;D3YXU7;E9Q5G1;F6UVU0	F8VQB6;D3YXU7;E9Q5G1	Unconventional myosin-X
Dnmbp	3.99586	2.69328	0.000233522	yes	23.0001	23.1794	22.1164	18.0115	19.5759	18.7208	6	4	4	1	1	0	Q6TXD4;A0A1D5RMB5;A0A0R4J055;A0A1D5RLL6;A0A1D5RLY0	Q6TXD4;A0A1D5RMB5;A0A0R4J055	Dynamin-binding protein
Cd38	3.99185	4.76804	0	yes	28.3121	28.1471	27.9207	24.259	23.897	24.2483	11	11	11	10	7	5	P56528	P56528	ADP-ribosyl cyclase/cyclic ADP-ribose hydrolase 1
Pde2a	3.98535	4.95723	0	yes	27.3231	27.1781	27.1687	23.4842	23.2241	23.0055	40	37	35	16	12	7	F7D3W5;Q922S4;Q5PR72;A0A1B0GRJ9	F7D3W5;Q922S4;Q5PR72;A0A1B0GRJ9	cGMP-dependent 3,5-cyclic phosphodiesterase
Lrp1	3.96262	2.07266	0.000752834	yes	19.8087	19.552	20.7056	14.6783	17.2206	16.2796	24	26	40	1	4	2	Q91ZX7;A0A0R4J0I9;Q3U5J2;D3Z5M3;F6UAC8	Q91ZX7;A0A0R4J0I9	Prolow-density lipoprotein receptor-related protein 1;Low-density lipoprotein receptor-related protein 1 85 kDa subunit;Low-density lipoprotein receptor-related protein 1 515 kDa subunit;Low-density lipoprotein receptor-related protein 1 intracellular domain
Plekhg1	3.9534	1.54396	0.00292979	yes	24.7938	20.7333	23.0416	18.8806	18.7382	19.0897	16	14	15	2	1	1	Q3UX37;F6S200;A0A5F8MPP0;F7C583;F7CES2	Q3UX37;F6S200;A0A5F8MPP0;F7C583
Ugt2b1	3.9279	1.53411	0.0029019	yes	23.849	24.9644	24.6395	18.2963	21.5263	21.8466	9	9	6	2	1	1	Q8R084	Q8R084
Nptn	3.92329	2.33629	0.000736698	yes	25.301	25.0092	23.576	19.8441	21.1186	21.1537	6	4	4	1	2	2	P97300;H3BIX4;Z4YLB7;H3BKA7;A0A0A0MQN8	P97300;H3BIX4;Z4YLB7;H3BKA7	Neuroplastin
Man2b2	3.90691	2.83899	0.00026898	yes	24.5463	23.5605	24.2431	20.9136	20.2094	19.5061	15	11	8	5	4	2	O54782;F6TMZ3;F6Z025	O54782;F6TMZ3	Epididymis-specific alpha-mannosidase
Gstm1	3.9021	3.32743	0	yes	26.3101	26.1208	26.1469	22.9526	21.6811	22.2379	11	11	11	4	3	4	P10649;A2AE89;F6WHQ7;E9QAC8;D3YZ29;O35660;G5E8M7;D3YVP8;D3YVP9	P10649;A2AE89	Glutathione S-transferase Mu 1
Clic4	3.8804	3.6085	0	yes	27.0127	26.8612	26.1736	22.5439	23.1451	22.7172	20	19	20	7	10	8	Q9QYB1	Q9QYB1	Chloride intracellular channel protein 4
Gaa	3.8721	1.54936	0.00293412	yes	22.8452	22.9635	20.6622	18.1943	16.8164	19.844	14	11	7	1	1	0	P70699;A2AFL5;F6VEG4;F6R5R5;A2AFL3	P70699	Lysosomal alpha-glucosidase
Rabgap1	3.8656	2.78448	0.000252033	yes	24.0452	23.937	24.3024	19.8883	21.2136	19.5858	15	11	11	3	4	2	A2AWA9;A2AWA7;A2AWB0;A0A3Q4L343;A0A0A6YWT4;A0A0A6YY35	A2AWA9	Rab GTPase-activating protein 1
Eea1	3.85709	3.75205	0	yes	25.3706	25.4204	24.6261	21.2813	21.061	21.5035	49	45	43	12	10	11	Q8BL66;A0A1W2P7A6	Q8BL66	Early endosome antigen 1
Cryz	3.85602	3.03201	0	yes	24.7531	25.0437	25.0392	20.3692	21.8523	21.0464	11	12	9	2	5	2	P47199;A0A0A6YXR4;A0A0A6YVS7;V9GXY8;D3YUG9;D3Z2X0;D3YWU6;D3Z4Q4;A0A0G2JFU5	P47199;A0A0A6YXR4;A0A0A6YVS7;V9GXY8	Quinone oxidoreductase
Man2b1	3.85313	2.33509	0.0007327	yes	23.9491	23.3744	23.1936	19.8391	20.6454	18.4732	16	13	13	6	6	3	O09159	O09159	Lysosomal alpha-mannosidase
Kif13b	3.84715	2.39393	0.000616262	yes	22.9364	22.9351	22.9592	19.3043	20.1003	17.8846	12	10	12	2	3	0	E9Q4K7;A0A286YCV9;Q9EQW7;A0A286YDX6;F8VQ75	E9Q4K7;A0A286YCV9	Kinesin-like protein
Gstz1	3.81653	1.95944	0.00118609	yes	23.5305	23.849	23.1327	20.4376	20.5874	18.0377	8	8	9	3	3	1	Q9WVL0;A0A1Y7VJZ2;A0A1Y7VNC1	Q9WVL0;A0A1Y7VJZ2;A0A1Y7VNC1	Maleylacetoacetate isomerase
Fuca1	3.81277	2.60141	0.000366723	yes	23.1391	22.8943	23.0655	19.6135	18.1159	19.9312	4	3	2	1	0	1	Q99LJ1	Q99LJ1	Tissue alpha-L-fucosidase
Manba	3.80987	3.47698	0	yes	23.253	23.451	23.397	19.0416	20.1657	19.4642	13	13	12	3	3	3	A0A0R4J092;Q8K2I4;D6RGR1	A0A0R4J092;Q8K2I4	Beta-mannosidase
Slfn5	3.80529	2.22899	0.000681818	yes	24.8399	24.8989	25.0162	22.2209	21.3282	19.79	19	22	21	7	6	3	Q8CBA2;F8WH72	Q8CBA2;F8WH72	Schlafen family member 5
Lamc1	3.80455	1.56165	0.00284655	yes	20.8381	19.5871	22.3117	18.7036	16.2885	16.3311	20	18	28	3	2	2	F8VQJ3;P02468;F6SFQ3;F6TLW1;Q9R0B6;A2ATM9	F8VQJ3;P02468	Laminin subunit gamma-1
Mertk	3.79931	2.19867	0.000665025	yes	23.8879	22.9521	21.4264	18.8592	18.8473	19.1619	13	9	5	1	1	1	Q60805	Q60805	Tyrosine-protein kinase Mer
Ap2a2	3.79745	4.75752	0	yes	28.0985	27.9558	27.6306	24.0804	23.9775	24.2345	50	46	46	27	19	20	P17427;A0A0J9YUA7	P17427	AP-2 complex subunit alpha-2
	3.78049	1.60619	0.00232129	yes	24.3977	24.0351	24.3656	21.51	21.6047	18.3422	3	2	3	1	1	0	A0A140T8P9;P01638;P01637;A0A075B5K0	A0A140T8P9;P01638;P01637	Ig kappa chain V-V region L6;Ig kappa chain V-V region T1
Myo1c	3.77623	4.68997	0	yes	27.8498	27.4668	27.3062	23.8056	23.7316	23.7569	69	65	63	43	33	30	Q9WTI7;Q5ND45	Q9WTI7	Unconventional myosin-Ic
Lrrc57	3.77288	2.95598	0	yes	24.2037	23.8878	24.1256	19.7068	20.0329	21.1587	5	5	6	1	2	3	Q9D1G5;A2AKH7;Q8JZX5;B0R031	Q9D1G5;A2AKH7;Q8JZX5	Leucine-rich repeat-containing protein 57
Tmcc2	3.76068	3.13682	0	yes	25.0911	25.0988	24.3847	20.9164	21.7293	20.6468	7	6	4	1	1	1	Q80W04;Q3T9T1;A0A5F8MQA9;Q3TZY4	Q80W04;Q3T9T1;A0A5F8MQA9;Q3TZY4	Transmembrane and coiled-coil domains protein 2
Rmdn3	3.74568	4.18931	0	yes	24.3483	24.2978	23.9882	20.8022	20.4272	20.1679	9	7	8	4	3	2	Q3UJU9	Q3UJU9	Regulator of microtubule dynamics protein 3
Lamp2	3.74299	4.63754	0	yes	26.1878	26.1682	25.9671	22.0805	22.4207	22.5929	8	8	6	3	4	3	P17047	P17047	Lysosome-associated membrane glycoprotein 2
Ccbl2	3.72065	3.07265	0	yes	23.459	24.1244	23.6927	20.6468	20.0824	19.3851	16	13	10	5	3	2	Q71RI9;A0A0G2JGE1;D6RJ70	Q71RI9	Kynurenine--oxoglutarate transaminase 3
Slc12a9	3.71301	1.70773	0.00205351	yes	23.6724	22.9473	23.328	20.2222	20.8713	17.7151	9	8	7	2	2	1	Q99MR3;D3Z362	Q99MR3	Solute carrier family 12 member 9
Vwa8	3.71164	2.33849	0.000725806	yes	21.2629	22.5372	22.3826	18.2654	19.2681	17.5143	10	10	13	3	5	3	Q8CC88	Q8CC88	von Willebrand factor A domain-containing protein 8
Slmap	3.69138	2.2414	0.000680958	yes	23.3649	22.4852	23.833	19.2092	18.7729	20.6269	10	10	10	2	1	2	Q3URD3;D3Z7V3;H7BX64;F8WIH0;F6UV57;F6YCM8;F6WY34	Q3URD3;D3Z7V3;H7BX64;F8WIH0;F6UV57;F6YCM8	Sarcolemmal membrane-associated protein
Chp1	3.67873	1.87397	0.00127668	yes	24.0991	24.4044	22.495	18.7146	20.5852	20.6626	8	9	6	1	2	2	P61022;B0R091;B0R092	P61022;B0R091	Calcineurin B homologous protein 1
S100a13	3.66792	3.04118	0	yes	24.5477	25.2792	23.8859	20.8622	20.7471	21.0998	3	3	2	1	1	1	P97352;A0A0A0MQ90	P97352;A0A0A0MQ90	Protein S100-A13
Anks1a;Anks1	3.66551	1.7103	0.0020518	yes	24.5563	23.3457	21.6845	20.0889	18.5348	19.9663	18	10	9	3	1	2	A0A3B2WAQ7;P59672;Q3UHP6;A0A3B2W7H4;A0A3B2W4H6;A0A3B2W4B0;A0A3B2W7E6;A0A3B2W446;A0A3B2WCH8	A0A3B2WAQ7;P59672;Q3UHP6;A0A3B2W7H4	Ankyrin repeat and SAM domain-containing protein 1A
Ifit2	3.66254	3.53801	0	yes	22.3385	21.8149	22.8538	18.6834	18.796	18.5402	10	8	8	2	1	0	Q6GTM0;Q64112	Q6GTM0;Q64112	Interferon-induced protein with tetratricopeptide repeats 2
Picalm	3.6585	3.11516	0	yes	27.1738	27.3913	26.6558	23.9137	23.5434	22.7883	22	22	18	13	9	3	Q7M6Y3;A0A1L1SUR7;A0A140LHG9;Q61548;A0A087WSI9;Q3TWS4;E9Q9A3;E9QQ05;A0A5F8MPL3;E9QLK9	Q7M6Y3;A0A1L1SUR7	Phosphatidylinositol-binding clathrin assembly protein
Fndc3a	3.65431	2.41257	0.000608451	yes	22.9398	22.9248	23.4735	19.7289	18.3444	20.3018	9	13	10	2	0	1	Q8BX90;F6TLV3;E0CXY0	Q8BX90;F6TLV3	Fibronectin type-III domain-containing protein 3A
Vps45	3.63784	2.41713	0.000609309	yes	23.6144	23.3776	23.1391	20.4429	20.2036	18.571	15	16	11	6	6	2	P97390	P97390	Vacuolar protein sorting-associated protein 45
Itgb6	3.63419	4.11496	0	yes	25.9247	25.8746	25.6619	21.7821	22.4269	22.3496	1	1	1	1	1	1	Q9Z0T9;B1AYG7;B1AYG6	Q9Z0T9;B1AYG7;B1AYG6	Integrin beta-6;Integrin beta
Gnaq	3.63391	2.62767	0.000366102	yes	26.6469	26.2287	26.2796	23.4074	23.1052	21.7409	9	8	7	3	2	1	P21279	P21279	Guanine nucleotide-binding protein G(q) subunit alpha
Lima1	3.60025	2.04873	0.000715517	yes	23.7706	24.042	23.9976	21.219	20.9509	18.8395	15	16	12	1	1	0	Q9ERG0;A0A2R8VI67	Q9ERG0	LIM domain and actin-binding protein 1
Ctsz	3.5957	5.69278	0	yes	28.5242	28.4957	28.4824	24.764	24.8907	25.0606	10	10	10	9	7	6	Q9WUU7	Q9WUU7	Cathepsin Z
Amacr	3.58357	2.06559	0.0007241	yes	22.4581	24.0721	23.8949	18.8106	20.516	20.3478	5	8	6	1	1	1	O09174	O09174	Alpha-methylacyl-CoA racemase
Gstk1	3.57526	3.79172	0	yes	24.9501	25.4137	25.332	22.081	21.5234	21.3657	12	13	12	5	3	4	Q9DCM2;A0A0N4SVE5	Q9DCM2;A0A0N4SVE5	Glutathione S-transferase kappa 1
Ap2s1	3.55582	3.68081	0	yes	26.3696	25.4912	26.0979	22.2484	22.4898	22.553	6	5	6	5	5	3	P62743;A0A0U1RPS0;A0A0U1RQ06	P62743;A0A0U1RPS0	AP-2 complex subunit sigma
Serpina1c;Serpina1a	3.55106	2.56562	0.000542265	yes	25.0105	23.9788	23.3173	20.1779	20.9217	20.5538	10	8	6	3	1	1	Q00896;P07758;A0A0R4J0X5;A0A0A0MQA3;D3YZL0	Q00896;P07758;A0A0R4J0X5;A0A0A0MQA3	Alpha-1-antitrypsin 1-3;Alpha-1-antitrypsin 1-1
Flot2	3.54928	1.34873	0.00552927	yes	23.6352	23.2881	23.7646	21.2204	21.2505	17.5692	13	11	10	7	6	1	Q60634;Q5SS83	Q60634;Q5SS83	Flotillin-2
Plcb4	3.54308	2.11117	0.000747748	yes	21.0517	20.8805	20.6963	16.0589	17.4357	18.5046	11	11	8	1	1	1	Q91UZ1;V9GXQ9;A2AT91	Q91UZ1;V9GXQ9;A2AT91	Phosphoinositide phospholipase C
	3.5419	2.73206	0.000395604	yes	25.8306	25.5743	27.0476	22.2909	22.6845	22.8514	1	1	1	1	1	1	A0A140LHQ8	A0A140LHQ8
Csad	3.53815	3.49293	0	yes	21.8287	21.8862	22.3348	17.9557	18.7471	18.7324	5	4	3	0	1	1	Q9DBE0;A0A2R8VHX0;A0A2R8VHW7;A0A2R8VHJ2;A0A2R8VK32;A0A2R8VHX6;A0A2R8VHN7;A0A2R8VI19;A0A2R8VK60;A0A2R8VI50;A0A2R8VHG5;A0A2R8VI48	Q9DBE0;A0A2R8VHX0;A0A2R8VHW7;A0A2R8VHJ2;A0A2R8VK32	Cysteine sulfinic acid decarboxylase
Fth1	3.52306	2.95052	0.000279279	yes	25.4448	25.8686	24.7327	21.3779	22.2802	21.8187	12	12	11	5	5	4	P09528;A0A494B9D4;A0A494BA92;A0A494BAP3	P09528	Ferritin heavy chain;Ferritin heavy chain, N-terminally processed
Ada	3.51847	3.61772	0	yes	27.5527	27.71	26.9694	24.1323	23.9845	23.56	23	22	22	13	10	11	P03958	P03958	Adenosine deaminase
Plscr3	3.51844	2.26908	0.000684411	yes	20.9239	22.7159	22.8996	18.8663	18.451	18.6668	3	4	4	1	1	0	Q9JIZ9;Q5F284	Q9JIZ9;Q5F284	Phospholipid scramblase 3
Bmp2k	3.50882	3.60648	0	yes	23.5605	23.4107	24.1898	20.4978	20.1684	19.9683	18	9	16	4	1	1	Q91Z96	Q91Z96	BMP-2-inducible protein kinase
Gcdh	3.49901	2.18027	0.000781176	yes	24.1956	25.0907	24.6912	21.9967	21.5434	19.9403	13	13	9	7	6	3	Q60759;A0A0A0MQ68;D3Z4I2	Q60759;A0A0A0MQ68	Glutaryl-CoA dehydrogenase, mitochondrial
C2cd2l	3.48559	1.07771	0.0129869		25.9419	25.5342	26.0319	19.5524	24.7457	22.7531	12	10	11	0	2	2	Q80X80;Q8CAA2;Q8CFV7;A0A1L1SSP2	Q80X80;Q8CAA2;Q8CFV7	C2 domain-containing protein 2-like
Epb41l2;Epb4.1l2	3.48083	4.52158	0	yes	27.2182	26.8067	26.7392	23.3254	23.4284	23.5678	59	55	55	27	23	19	O70318;Q8C928;A0A1W2P6I5;A0A1W2P7I4;A0A1W2P7H7;A0A1W2P896;A0A1W2P6H2	O70318;Q8C928;A0A1W2P6I5	Band 4.1-like protein 2
Dock9	3.47843	2.36927	0.000723861	yes	22.0802	20.5426	20.6654	18.102	16.9799	17.771	15	12	11	1	2	0	A0A1D5RMM1;F8VPN7;Q8BIK4;A0A1D5RLE0;A0A5F8MPL9;A0A1D5RLB8;A0A571BG77	A0A1D5RMM1;F8VPN7;Q8BIK4;A0A1D5RLE0;A0A5F8MPL9	Dedicator of cytokinesis protein 9
Gcat	3.47584	1.65041	0.00230418	yes	21.7406	23.4994	23.0032	19.8874	17.6757	20.2526	8	10	8	3	2	1	O88986;E9PWY6;A0A2R8VHE4	O88986;E9PWY6	2-amino-3-ketobutyrate coenzyme A ligase, mitochondrial
Fyn	3.47414	1.74982	0.00199321	yes	25.215	24.9707	24.6057	20.5601	20.5989	23.2101	13	14	12	2	4	4	P39688;D3YZ57;D3YVZ0;D3YZA2	P39688;D3YZ57	Tyrosine-protein kinase Fyn;Non-specific protein-tyrosine kinase
Pygl	3.46944	1.44874	0.00411733	yes	22.1933	20.9453	18.6445	17.8638	16.5038	17.0072	21	13	8	6	2	2	Q9ET01;Q3UEJ6	Q9ET01;Q3UEJ6	Glycogen phosphorylase, liver form;Alpha-1,4 glucan phosphorylase
Atp6v0a1	3.46477	2.47726	0.000497076	yes	24.8754	24.6306	24.0457	20.9778	20.2327	21.9469	14	17	9	6	2	4	K3W4T3;Q9Z1G4;A2A599	K3W4T3;Q9Z1G4	V-type proton ATPase subunit a;V-type proton ATPase 116 kDa subunit a isoform 1
Icam1	3.46374	2.90956	0.00026383	yes	24.4583	24.3708	23.9958	20.0387	21.3804	21.0146	10	8	9	1	4	3	P13597	P13597	Intercellular adhesion molecule 1
Chdh	3.45156	1.6451	0.00235569	yes	21.2455	23.4316	23.4278	18.9512	18.3547	20.4443	4	6	9	1	1	2	Q8BJ64	Q8BJ64	Choline dehydrogenase, mitochondrial
Exoc6	3.45056	3.9173	0	yes	24.0597	23.3813	23.37	20.2316	20.1605	20.0671	10	11	8	1	2	1	Q8R313;A0A5F8MPW8;Q3U9D6;A0A5F8MP92	Q8R313;A0A5F8MPW8;Q3U9D6;A0A5F8MP92	Exocyst complex component 6
Slc38a10	3.44131	4.08931	0	yes	22.9992	23.4551	23.6877	19.9707	19.8285	20.0189	4	4	7	2	1	1	Q5I012;J3QNE8	Q5I012;J3QNE8	Putative sodium-coupled neutral amino acid transporter 10
Ubr1	3.42972	1.86143	0.001718	yes	23.266	22.3502	23.2902	20.9676	19.2587	18.391	10	7	7	5	1	0	O70481	O70481	E3 ubiquitin-protein ligase UBR1
Itgb1	3.4286	3.94051	0	yes	27.0343	26.7576	26.3265	23.0831	23.3453	23.4042	24	24	22	11	13	11	P09055	P09055	Integrin beta-1
Anxa5	3.42457	4.03476	0	yes	29.1131	29.0588	28.5079	25.2799	25.5946	25.5317	24	23	22	19	22	15	P48036;A0A0G2JGQ0	P48036	Annexin A5
Slc9a1	3.42316	1.39703	0.00463631	yes	23.4725	23.1807	23.6743	21.3227	20.9738	17.7615	7	6	7	2	2	0	Q61165;Q3ZAS0	Q61165	Sodium/hydrogen exchanger 1
Pgrmc1	3.39317	2.06745	0.000971246	yes	23.6233	23.8958	23.6869	21.4692	20.4981	19.0592	7	7	4	2	1	0	O55022	O55022	Membrane-associated progesterone receptor component 1
Nfxl1	3.37811	1.64567	0.00233746	yes	19.8863	18.2959	19.251	16.7363	16.4146	14.148	6	3	11	2	2	1	E9Q8I7;E9PZN0;E9Q3K1	E9Q8I7
Arfip1	3.3717	1.94481	0.00132419	yes	23.19	23.3872	21.4542	18.4253	19.885	19.606	1	1	1	1	1	1	A2RSX9	A2RSX9
Vamp3	3.34945	4.60504	0	yes	26.9622	27.037	27.3165	23.5432	23.8754	23.8487	5	6	5	3	3	4	P63024;Q62442;A0A0N4SUV3;D3YTU0	P63024	Vesicle-associated membrane protein 3
Stam	3.3438	1.86298	0.00170221	yes	23.123	22.3651	21.4018	19.6869	19.4543	17.7173	5	4	2	2	1	0	P70297;Q3UGN9;A2ARJ0	P70297;Q3UGN9	Signal transducing adapter molecule 1
Galm	3.34261	2.00918	0.00118247	yes	23.4543	23.1287	22.9835	20.5563	18.4301	20.5522	5	5	4	1	0	1	Q8K157;F6XWR4	Q8K157	Aldose 1-epimerase
Serpinc1	3.32755	1.24526	0.00783701	yes	24.0636	23.5976	23.0565	21.5732	21.3544	17.8074	6	3	5	1	1	0	P32261;A0A0A6YWH7;A0A0A6YX70	P32261	Antithrombin-III
Acap2	3.32435	3.06268	0	yes	24.5469	24.13	23.7219	21.2841	20.8448	20.2969	23	23	21	10	6	7	Q6ZQK5;D4AFX6;A0A338P6P6;A0A2R8W6H4;A0A5F8MPT4	Q6ZQK5;D4AFX6;A0A338P6P6	Arf-GAP with coiled-coil, ANK repeat and PH domain-containing protein 2
Epn1	3.32173	2.36286	0.000711462	yes	24.8713	24.0583	24.5422	21.5361	21.8269	20.1436	9	8	8	4	3	3	Q80VP1;D3Z4V3;D3Z550	Q80VP1	Epsin-1
Des	3.32138	1.242	0.00792555	yes	21.7185	21.1718	24.9416	18.5727	20.0898	19.2053	11	5	16	1	1	0	P31001	P31001	Desmin
Ece1	3.31225	1.45222	0.00422797	yes	24.2407	24.4745	23.3233	21.4982	21.8891	18.7145	9	7	5	2	1	0	Q4PZA2;B1AXF8	Q4PZA2	Endothelin-converting enzyme 1
Asph	3.30952	2.1105	0.000728869	yes	22.1805	22.2588	23.5404	20.3516	18.7762	18.9233	8	10	9	4	1	2	Q8BSY0;A2AL85;Q8CBM2;A2AL83;A2AL79;Q3TU40;A2AL81;A2AL71;A2AL74;A2AL75	Q8BSY0;A2AL85;Q8CBM2	Aspartyl/asparaginyl beta-hydroxylase
Commd5	3.30894	3.74442	0	yes	23.8153	23.8493	23.442	20.811	20.2219	20.1469	8	7	4	4	1	2	A0A0R4J0U7;Q8R395	A0A0R4J0U7;Q8R395	COMM domain-containing protein 5
Ceacam1	3.30271	2.49615	0.000623377	yes	23.9591	23.7582	23.209	19.4398	21.0327	20.5457	3	3	3	0	1	1	P31809;Q3LFS9;Q925P3;Q3LFS6;Q3LFS5;Q3LFS7;Q925P2	P31809;Q3LFS9;Q925P3;Q3LFS6;Q3LFS5;Q3LFS7	Carcinoembryonic antigen-related cell adhesion molecule 1
Adam23	3.29954	1.49126	0.00359863	yes	25.5157	24.5297	24.1803	19.5576	22.3124	22.4571	13	13	9	2	1	1	Q9R1V7	Q9R1V7	Disintegrin and metalloproteinase domain-containing protein 23
Dstn	3.28506	5.51646	0	yes	26.5465	26.7193	26.6458	23.2577	23.3051	23.4937	12	11	10	7	6	5	Q9R0P5	Q9R0P5	Destrin
P2rx4	3.27523	3.29931	0	yes	24.5469	23.7382	24.6805	20.9697	21.2831	20.8871	7	6	7	3	3	2	D3Z5U5;Q9Z257;Q9JJX6;D3YYR5;Q9Z256	D3Z5U5;Q9Z257;Q9JJX6;D3YYR5;Q9Z256	P2X purinoceptor;P2X purinoceptor 4
Pecam1	3.27142	3.97259	0	yes	25.1524	25.0254	25.178	21.9351	22.1564	21.4501	18	17	18	12	8	7	Q08481;B1ARB3;B1ARA9	Q08481;B1ARB3	Platelet endothelial cell adhesion molecule
Slk	3.26821	3.28088	0	yes	25.5672	25.3175	25.4725	21.6694	22.7487	22.1345	30	29	25	6	9	5	O54988	O54988	STE20-like serine/threonine-protein kinase
Ap2m1	3.26689	4.54115	0	yes	27.3816	27.1955	27.1242	23.7692	23.912	24.2195	24	22	21	16	14	13	Q3TWV4	Q3TWV4
Spryd7	3.26637	3.56176	0	yes	23.0258	22.7611	23.5247	19.7517	20.1363	19.6244	4	3	4	1	2	1	Q3TFQ1;Q3UBW1	Q3TFQ1;Q3UBW1	SPRY domain-containing protein 7
Hspa12b	3.25717	1.56475	0.00296017	yes	25.8043	24.3683	24.4564	21.0044	20.5775	23.2755	30	27	31	1	2	1	Q9CZJ2;H7BX84	Q9CZJ2	Heat shock 70 kDa protein 12B
Twf1	3.25601	4.02835	0	yes	26.1556	25.6982	25.7132	22.3309	22.8092	22.6588	15	15	13	4	5	5	Q91YR1;D3Z2H0	Q91YR1	Twinfilin-1
Fahd1	3.2408	2.39077	0.000715232	yes	22.2745	23.1938	23.219	20.4112	19.7001	18.8536	5	5	5	2	1	0	Q8R0F8	Q8R0F8	Acylpyruvase FAHD1, mitochondrial
Cd36	3.23964	3.45005	0	yes	27.2487	26.756	26.6768	23.3202	24.0834	23.5589	14	13	13	7	8	6	Q08857;A0A0G2JFB7	Q08857	Platelet glycoprotein 4
Dak	3.23821	3.88861	0	yes	23.755	23.6795	23.5327	20.6733	19.9956	20.5836	11	10	12	4	3	3	Q8VC30;Q3UTZ4;A0A494BBI2;A0A494BB96	Q8VC30;Q3UTZ4	Bifunctional ATP-dependent dihydroxyacetone kinase/FAD-AMP lyase (cyclizing);ATP-dependent dihydroxyacetone kinase;FAD-AMP lyase (cyclizing)
Acsm5	3.23669	1.84004	0.00165062	yes	21.4125	23.574	22.1957	19.4004	19.809	18.2629	6	11	7	1	1	0	Q8BGA8;A0A140LHR8;Q6P8J0;A0A140LI83	Q8BGA8;A0A140LHR8	Acyl-coenzyme A synthetase ACSM5, mitochondrial
Man2a1	3.22462	4.18913	0	yes	24.9416	24.9369	25.2129	22.1171	21.5731	21.7273	43	39	35	22	14	12	P27046;F6QMB7	P27046	Alpha-mannosidase 2
Cyp2f2	3.20844	2.5333	0.000502216	yes	22.4095	22.564	22.8086	19.9171	18.4242	19.8154	14	15	11	1	0	1	P33267;A0A0U1RPL9	P33267;A0A0U1RPL9	Cytochrome P450 2F2
Ndrg1	3.20751	5.24579	0	yes	26.1093	25.7996	26.0735	22.8103	22.743	22.8065	13	12	11	7	6	6	Q62433;E9Q514;E9Q5I8;E9Q3F9;E9PVF3;F6VLR8;E9Q0J8;E9PZC7;E9Q7G8;E9Q147;E9Q7V2	Q62433	Protein NDRG1
Ggt5	3.2059	2.25724	0.000652174	yes	22.6147	22.2754	23.2114	18.4896	20.2391	19.7551	4	4	5	0	1	1	Q9Z2A9;A0A087WSM3;Q80WV0	Q9Z2A9	Gamma-glutamyltransferase 5;Gamma-glutamyltransferase 5 heavy chain;Gamma-glutamyltransferase 5 light chain
Exoc7	3.2037	4.38882	0	yes	24.2798	23.8376	23.7574	20.7296	20.7293	20.8048	19	19	14	7	6	5	O35250;A2AAN0;A2AAN3;A2AAN4	O35250;A2AAN0	Exocyst complex component 7
Pcyt1a	3.18512	3.02687	0.000276169	yes	23.3762	23.5173	23.7625	20.7235	19.6749	20.7023	9	7	7	3	1	3	P49586;D3Z3T5;Q811Q9	P49586;D3Z3T5	Choline-phosphate cytidylyltransferase A
Ptpn23	3.1838	2.8465	0.000232645	yes	25.0038	25.0549	24.7972	22.4445	21.7934	21.0666	19	21	18	6	4	5	Q6PB44;A0A0G2JEW5	Q6PB44	Tyrosine-protein phosphatase non-receptor type 23
Pla2g15	3.17735	2.11079	0.000720955	yes	22.4893	22.1381	21.0794	19.6114	17.9548	18.6085	8	6	6	3	1	0	Q8VEB4;A0A1D5RLZ5	Q8VEB4	Group XV phospholipase A2
Cd81	3.1756	2.73232	0.000368601	yes	25.4938	25.073	24.7602	22.6184	21.3134	21.8685	3	3	3	2	1	2	P35762;A0A140LJL0	P35762;A0A140LJL0	CD81 antigen
Epb4.1l2	3.15686	2.69344	0.000357025	yes	27.3796	26.6952	26.1349	23.4694	23.2022	24.0677	1	1	1	1	1	1	Q80UE5;Q80UE4;A0A1W2P8C0	Q80UE5;Q80UE4
Dhdh	3.14306	1.52715	0.0034162	yes	22.6167	22.4282	22.886	20.9894	19.7524	17.7598	6	6	6	5	2	1	Q9DBB8	Q9DBB8	Trans-1,2-dihydrobenzene-1,2-diol dehydrogenase
Rras	3.12793	3.98366	0	yes	25.7954	25.638	25.8107	22.356	22.5024	23.0019	8	9	9	4	4	3	P10833;A0A1B0GRG1	P10833	Ras-related protein R-Ras
Colgalt1	3.10441	1.52593	0.00348818	yes	23.6994	23.3927	23.385	19.7548	22.2257	19.1834	10	9	13	4	6	2	Q8K297	Q8K297	Procollagen galactosyltransferase 1
Rasa1	3.10232	3.43042	0	yes	22.2782	22.0185	22.7284	19.3796	18.8702	19.4683	7	5	7	3	2	0	E9PYG6;A0A286YDU0	E9PYG6;A0A286YDU0
Plg	3.09357	2.60162	0.000521472	yes	23.6603	22.7015	23.6095	19.6035	20.3354	20.7517	10	6	9	0	1	1	P20918	P20918	Plasminogen;Plasmin heavy chain A;Activation peptide;Angiostatin;Plasmin heavy chain A, short form;Plasmin light chain B
Ldhb	3.09088	4.51529	0	yes	25.8668	26.1827	25.7584	22.7727	22.769	22.9935	16	15	14	8	7	8	P16125;A0A6I8MX27;D3Z7F0;A0A0N4SVV8	P16125;A0A6I8MX27;D3Z7F0	L-lactate dehydrogenase B chain;L-lactate dehydrogenase
Snx3	3.09023	3.93792	0	yes	27.1507	26.9978	26.8952	23.791	23.6785	24.3034	13	13	13	7	7	9	Q78ZM0;O70492;D3Z789;D3Z6Z0	Q78ZM0;O70492;D3Z789;D3Z6Z0	Sorting nexin-3
Galnt2	3.08991	1.74189	0.0020214	yes	23.034	22.9696	23.7393	21.1434	20.6697	18.6602	12	12	10	6	6	3	Q6PB93	Q6PB93	Polypeptide N-acetylgalactosaminyltransferase 2;Polypeptide N-acetylgalactosaminyltransferase 2 soluble form
Mink1	3.08893	1.82971	0.00183406	yes	21.711	22.9435	22.1451	19.534	17.898	20.1009	3	3	3	1	0	1	Q5SXG1;Q5SXG3;Q9JM52;G3X9G2;F7AMS7;J3QM71	Q5SXG1;Q5SXG3;Q9JM52;G3X9G2;F7AMS7	Misshapen-like kinase 1
Degs1	3.08747	1.9003	0.00171481	yes	23.8712	22.6351	23.2356	21.0376	18.958	20.4838	4	4	3	2	0	1	O09005	O09005	Sphingolipid delta(4)-desaturase DES1
Plbd2	3.08385	1.3766	0.00549505	yes	23.9861	24.1694	23.4748	21.7382	21.8954	18.7451	10	6	7	3	6	0	Q3TCN2	Q3TCN2	Putative phospholipase B-like 2;Putative phospholipase B-like 2 28 kDa form;Putative phospholipase B-like 2 40 kDa form;Putative phospholipase B-like 2 15 kDa form
Plvap	3.08214	1.47749	0.00411185	yes	22.2499	21.9043	24.4083	19.9739	20.6372	18.7049	5	8	8	1	1	2	Q91VC4;G3X924	Q91VC4;G3X924	Plasmalemma vesicle-associated protein
Prkar2a	3.05713	2.80152	0.000382979	yes	24.713	24.3	24.3374	22.1414	21.1113	20.9263	15	14	15	8	4	5	A0A0A6YX73;Q8K1M3;P12367;A0A0A6YY28	A0A0A6YX73;Q8K1M3;P12367;A0A0A6YY28	cAMP-dependent protein kinase type II-alpha regulatory subunit
S100a10	3.04283	1.69111	0.00229694	yes	25.6675	25.3264	23.3932	21.8848	22.3821	20.9918	2	2	1	1	2	1	P08207	P08207	Protein S100-A10
Itpkb	3.02289	2.01433	0.00134127	yes	23.85	22.0713	22.3059	19.8179	19.0977	20.2428	17	16	14	4	1	4	B2RXC2	B2RXC2
Rbms1	3.0204	4.20365	0	yes	24.002	24.2844	24.3021	21.4485	20.9672	21.1117	5	5	5	3	2	1	Q91W59;E9PZ21;Q8BWL5;G3UZJ9;A0A6I8MX12	Q91W59;E9PZ21	RNA-binding motif, single-stranded-interacting protein 1
Exoc8	3.01953	2.97141	0.000250505	yes	24.2294	23.8085	23.6556	21.2897	20.2644	21.0808	14	14	12	6	4	4	Q6PGF7	Q6PGF7	Exocyst complex component 8
Oas1a;Oas1g	3.01461	2.30568	0.000659341	yes	23.3246	23.5497	23.4975	20.9642	20.9863	19.3774	7	8	9	4	5	4	P11928;Q8K469;Q05BJ7;Q8VI95;Q924S2;Q8C2W3;Q8VI97;D3YWG4;A0A0J9YV76	P11928;Q8K469;Q05BJ7	2-5-oligoadenylate synthase 1A
Clip2	3.00867	1.85818	0.00174713	yes	22.8645	23.3024	22.8931	20.5109	18.6199	20.9032	4	3	2	1	0	1	Q9Z0H8	Q9Z0H8	CAP-Gly domain-containing linker protein 2
Idh1	3.00366	6.17004	0	yes	26.3849	26.3345	26.2514	23.3659	23.3515	23.2425	26	25	23	13	9	8	O88844;A0A087WPT4;A0A087WRS9;D3YVY3;A0A087WRM4	O88844	Isocitrate dehydrogenase [NADP] cytoplasmic
Gipc1	2.99424	1.52937	0.00347609	yes	23.9919	23.3262	23.444	21.4111	21.5339	18.8345	5	4	4	4	3	0	Q9Z0G0;A0A1D5RML2	Q9Z0G0	PDZ domain-containing protein GIPC1
Txndc12	2.9855	0.805698	0.0370823		23.737	24.4161	23.3116	22.1508	22.8624	17.495	3	4	1	3	1	0	Q9CQU0	Q9CQU0	Thioredoxin domain-containing protein 12
Arhgef12	2.9753	3.74947	0	yes	24.3569	23.6518	24.2159	21.054	21.2036	21.0411	27	24	21	2	1	1	Q8R4H2;F8VQN6;A0A1L1SUP5	Q8R4H2;F8VQN6	Rho guanine nucleotide exchange factor 12
Pik3c2a	2.96321	2.36153	0.000683544	yes	22.334	22.3878	21.419	18.7695	18.602	19.8797	11	11	10	1	0	1	Q61194;F8VPL2;A0A0U1RNT0;A0A0U1RNH9	Q61194;F8VPL2	Phosphatidylinositol 4-phosphate 3-kinase C2 domain-containing subunit alpha
Hpd	2.95385	3.71314	0	yes	24.7179	24.4532	24.6849	21.2755	21.7287	21.9902	14	11	14	1	1	1	P49429;D3Z1U3;F6X9Z6	P49429	4-hydroxyphenylpyruvate dioxygenase
Aldh1b1	2.94278	2.1439	0.000717063	yes	25.4473	27.0384	25.5248	23.5808	22.7172	22.8842	14	18	13	9	5	5	Q9CZS1;G3UYH1	Q9CZS1	Aldehyde dehydrogenase X, mitochondrial
Nedd4	2.94272	4.45824	0	yes	24.6296	24.2037	24.3351	21.393	21.358	21.5892	21	19	15	7	5	6	P46935;A0A571BDN7;A0A571BEP7;V9GWV8;Q3V335;V9GXK3;V9GXS6	P46935;A0A571BDN7	E3 ubiquitin-protein ligase NEDD4
Pxn	2.94106	4.54795	0	yes	27.6992	27.4372	27.8011	24.6347	24.6062	24.8735	19	17	17	11	7	6	Q8VI36;F8VQ28;A0A1D5RMM8;A0A0J9YV30;A0A0J9YV66	Q8VI36;F8VQ28;A0A1D5RMM8;A0A0J9YV30	Paxillin
Fmo5	2.93959	3.2804	0	yes	24.9787	25.0595	25.7852	22.102	22.5617	22.3409	18	14	13	6	7	5	P97872	P97872	Dimethylaniline monooxygenase [N-oxide-forming] 5
Ppp1r21	2.92899	3.20655	0	yes	23.447	23.4941	23.981	20.84	21.0615	20.2336	12	15	13	4	5	3	Q3TDD9	Q3TDD9	Protein phosphatase 1 regulatory subunit 21
Psap	2.92855	3.05146	0.000261603	yes	24.1555	23.4573	24.3562	21.4286	20.9254	20.8294	4	4	4	5	2	1	E9PZ00;Q8BFQ1;K3W4L3;J3QPG5;Q61207	E9PZ00;Q8BFQ1;K3W4L3;J3QPG5;Q61207	Prosaposin
Alb	2.91783	1.88131	0.00164915	yes	25.7046	24.9012	23.6217	21.4872	22.4668	21.52	33	27	18	10	10	7	P07724	P07724	Serum albumin
Marcksl1	2.91463	2.56601	0.000617143	yes	25.3178	24.5585	24.2923	21.2802	21.7704	22.3741	3	3	3	2	2	2	P28667	P28667	MARCKS-related protein
A2m	2.9114	3.0232	0.00025462	yes	24.6238	23.7745	24.5015	21.0035	21.6889	21.4732	23	18	18	2	1	1	Q61838;D3YUI3	Q61838	Alpha-2-macroglobulin;Alpha-2-macroglobulin 165 kDa subunit;Alpha-2-macroglobulin 35 kDa subunit
Acsl1	2.91113	2.98344	0.000243615	yes	24.2372	24.9054	24.9285	22.1804	21.3048	21.8525	23	23	22	13	6	8	P41216;D3Z041;D3Z457;D3YVF6;F6WNZ2;A0A1B0GRS8	P41216;D3Z041	Long-chain-fatty-acid--CoA ligase 1
Fkbp1a	2.90445	3.97634	0	yes	28.2227	28.4249	28.1688	25.0394	25.439	25.6247	6	6	6	3	3	4	P26883;F6X9I3	P26883	Peptidyl-prolyl cis-trans isomerase FKBP1A
Aldh4a1	2.89384	3.27615	0	yes	26.0872	27.0304	26.5375	23.6105	23.5424	23.8207	15	17	15	9	9	6	Q8CHT0	Q8CHT0	Delta-1-pyrroline-5-carboxylate dehydrogenase, mitochondrial
Rab1	2.8853	1.48631	0.004214	yes	26.5162	26.2886	26.3746	24.6888	24.0865	21.7482	5	4	3	3	3	2	Q5SW88;Q5SW87;Q5SW86	Q5SW88;Q5SW87;Q5SW86
Ppfibp1	2.87608	0.534869	0.114266		24.8256	23.4969	23.955	19.0485	25.8896	18.7112	15	13	11	1	1	1	Q8C8U0;F7CUU8;F6S1C4;F6YZ95;A0A0N4SVG3;A0A0N4SUZ5	Q8C8U0	Liprin-beta-1
Snx2	2.87206	4.4749	0	yes	28.2331	28.2622	28.352	25.1974	25.3717	25.6621	31	31	32	22	22	23	Q9CWK8	Q9CWK8	Sorting nexin-2
Itgav	2.87075	2.05828	0.00126358	yes	20.5899	19.3688	21.4177	17.7269	17.4633	17.5739	15	12	11	2	2	1	P43406;A2AKI5;F6W6Q6;B7ZCI9;F6RWM8	P43406;A2AKI5	Integrin alpha-V;Integrin alpha-V heavy chain;Integrin alpha-V light chain
Coro1c	2.86227	4.01278	0	yes	26.8461	26.5119	26.4065	23.6223	23.579	23.9764	21	20	20	15	13	13	Q9WUM4;E9PX03;E9PZJ0;E9PVJ1;Q920M5;B9EIZ7	Q9WUM4	Coronin-1C
Acad8	2.84977	2.5261	0.000738714	yes	21.8874	22.9052	23.007	19.2893	19.7721	20.1889	9	8	10	1	1	4	Q9D7B6;A0A0R4J0P1;D3YTT4;A0A1L1SUG2	Q9D7B6;A0A0R4J0P1;D3YTT4	Isobutyryl-CoA dehydrogenase, mitochondrial
Nfib	2.84083	2.1602	0.000714747	yes	23.483	24.6776	25.3013	21.3599	21.688	21.8916	4	4	5	1	1	1	P97863;A2BG76;I7HIP8;A2BG75;A2BG77;A2ADI3	P97863;A2BG76;I7HIP8;A2BG75;A2BG77	Nuclear factor 1 B-type;Nuclear factor 1
Fabp5	2.833	4.93193	0	yes	26.5923	26.53	26.6962	23.5865	23.8424	23.8907	12	12	10	9	8	8	Q05816	Q05816	Fatty acid-binding protein, epidermal
Cyp2c70	2.81208	2.45812	0.000709593	yes	21.4231	22.3549	21.8319	18.7472	19.7882	18.6383	10	7	6	0	1	1	Q91W64;E9Q8U5;E9Q2L0;Q9D816	Q91W64	Cytochrome P450 2C70
Sept2	2.80581	6.79065	0	yes	26.7813	26.7438	26.722	23.9811	23.8806	23.9679	18	17	15	10	11	8	P42208;E9Q3V6;F6WYM0;D3YYB1;D3Z3C0;D3Z1S1;F6UKN5;D3YZU7;D3YV76;G3UYQ0	P42208;E9Q3V6;F6WYM0;D3YYB1;D3Z3C0	Septin-2
Cnn3	2.80535	3.27475	0	yes	26.6099	25.9357	26.3242	23.5983	23.1036	23.752	12	12	11	9	8	7	Q9DAW9;A0A0G2JDV8;A0A0G2JFI6;A0A0G2JFC8;A0A0G2JFG3	Q9DAW9;A0A0G2JDV8	Calponin-3
Cryzl1	2.80412	1.40895	0.00541911	yes	24.3863	25.1432	22.9735	22.5191	21.3898	20.1818	7	8	7	7	3	1	Q921W4;D3YZD6;D3Z6I4;A0A338P785;F7BGV1;D3YU21;A0A338P6Y1;A0A338P7D6	Q921W4;D3YZD6;D3Z6I4;A0A338P785;F7BGV1;D3YU21	Quinone oxidoreductase-like protein 1
Ncln	2.803	2.88856	0.000387792	yes	23.0867	23.0556	22.6609	20.7711	19.8315	19.7916	9	11	6	4	2	2	D3YU17;F6S731	D3YU17	Nicalin
Maoa	2.7844	1.51714	0.00406994	yes	19.9774	20.7783	19.5007	16.3379	18.8047	16.7606	4	6	3	1	1	1	Q64133	Q64133	Amine oxidase [flavin-containing] A
Adhfe1	2.78285	1.12577	0.0123332		21.1202	22.56	23.1974	20.9995	19.8862	17.6435	1	3	2	1	1	0	Q8R0N6;A0A087WRE7	Q8R0N6;A0A087WRE7	Hydroxyacid-oxoacid transhydrogenase, mitochondrial
Rab27a	2.77032	1.38516	0.00572164	yes	22.4017	23.2829	23.0317	21.4784	20.4895	18.4374	3	4	4	2	2	0	Q9ERI2	Q9ERI2	Ras-related protein Rab-27A
Cnksr3	2.75484	1.14789	0.0113827		26.0092	24.058	23.5974	20.103	22.4999	22.7971	14	12	10	0	1	1	Q8BMA3;Q80YA9;A2AI78	Q8BMA3	Connector enhancer of kinase suppressor of ras 3
Pon3	2.74674	2.75569	0.000544	yes	24.3254	24.5307	24.2043	22.1739	21.6998	20.9464	9	9	9	5	3	5	Q62087;H3BL07	Q62087	Serum paraoxonase/lactonase 3
Pitpnb	2.73796	2.89484	0.000380282	yes	24.3446	23.4419	23.8976	21.5628	20.8235	21.084	7	7	4	4	1	2	P53811;Q8JZZ5	P53811;Q8JZZ5	Phosphatidylinositol transfer protein beta isoform
Nrp1	2.73325	1.82038	0.00205868	yes	22.715	23.1391	23.1421	20.7258	18.9731	21.0976	12	8	7	1	0	1	P97333	P97333	Neuropilin-1
Sqrdl	2.73208	4.15379	0	yes	25.3368	25.0318	25.5794	22.5571	22.5568	22.6379	21	20	21	10	8	8	Q9R112;F6ZKZ3;H3BLH2	Q9R112;F6ZKZ3	Sulfide:quinone oxidoreductase, mitochondrial
Sypl1	2.73066	2.32864	0.000792363	yes	25.4029	25.7089	24.4209	22.1024	22.2351	23.0033	1	1	1	1	1	1	O09117	O09117	Synaptophysin-like protein 1
Fubp3	2.72986	2.17054	0.000967126	yes	24.3026	23.9807	24.7541	21.3441	20.9537	22.5501	10	9	12	5	4	2	A2AJ72;Q3TIX6;A0A0A6YVV5;F7AM43;A0A0A6YY39;A2AJ71;A0A0A6YX76	A2AJ72;Q3TIX6;A0A0A6YVV5
Sgpp1	2.72361	2.68713	0.000512048	yes	24.093	24.6309	25.2695	21.7467	21.7857	22.2902	5	5	4	3	2	2	Q9JI99;A0A1W2P6K9	Q9JI99;A0A1W2P6K9	Sphingosine-1-phosphate phosphatase 1
Ptpra	2.71914	3.06659	0.000248996	yes	23.1713	23.2087	22.3487	20.2119	20.3787	19.9806	11	10	7	4	4	1	Q91V35;P18052;A0A2R8VHH6	Q91V35;P18052	Receptor-type tyrosine-protein phosphatase;Receptor-type tyrosine-protein phosphatase alpha
Tollip	2.71642	4.35514	0	yes	24.1314	23.8743	23.6939	21.2221	21.0586	21.2696	6	7	5	2	2	1	Q9QZ06;Q8C5G6;F7AT44;A9JEI5	Q9QZ06;Q8C5G6;F7AT44;A9JEI5	Toll-interacting protein
Fhl3	2.70942	2.51686	0.00072	yes	24.5929	24.8811	24.1771	22.2681	22.1506	21.1042	8	7	7	4	4	3	Q9R059;F2Z455;D6RJ68	Q9R059;F2Z455	Four and a half LIM domains protein 3
9030624J02Rik	2.70766	2.93031	0.000388489	yes	23.9689	23.6558	23.4371	21.3898	21.128	20.4209	24	24	16	8	6	4	Q8BWQ6;I1E4X5;D3YW19;D3YW20;H3BJE8;F6RR19	Q8BWQ6;I1E4X5;D3YW19;D3YW20	UPF0505 protein C16orf62 homolog
Vcl	2.70709	4.80825	0	yes	27.142	27.0662	26.8618	24.2658	24.2289	24.4541	51	53	49	23	26	23	Q64727;A0A286YDJ4	Q64727	Vinculin
Mvp	2.70449	4.74193	0	yes	26.6461	26.7791	26.989	24.1927	24.0992	24.0088	40	38	39	22	20	14	E9Q3X0;Q9EQK5;D3Z2N7	E9Q3X0;Q9EQK5	Major vault protein
Ighg1	2.69762	1.54515	0.00364457	yes	23.7737	21.4391	21.3619	19.2241	19.5349	19.7229	7	4	3	2	2	1	A0A075B5P4;A0A0A6YWR2;P01868;P01869	A0A075B5P4;A0A0A6YWR2;P01868;P01869	Ig gamma-1 chain C region secreted form;Ig gamma-1 chain C region, membrane-bound form
Commd9	2.68591	1.3632	0.00641201	yes	23.6638	23.1908	21.4388	20.4735	20.9062	18.856	7	7	5	2	4	1	Q8K2Q0	Q8K2Q0	COMM domain-containing protein 9
Slc25a10	2.68313	2.38562	0.000661765	yes	22.6828	23.1143	23.4517	21.1794	20.1322	19.8878	9	9	8	5	3	2	Q9QZD8	Q9QZD8	Mitochondrial dicarboxylate carrier
Rragc;Rragd	2.67055	1.62505	0.00295589	yes	24.9502	24.792	24.2895	22.3208	20.6245	23.0747	11	11	9	5	2	4	Q99K70;Q7TT45;B1AWT2;B1AWT3;B1AWT4	Q99K70;Q7TT45;B1AWT2;B1AWT3	Ras-related GTP-binding protein C;Ras-related GTP-binding protein D
Ttr	2.67014	2.86442	0.000365482	yes	25.357	25.3708	24.615	22.4058	22.8528	22.0738	4	4	4	3	3	2	P07309	P07309	Transthyretin
Asgr1	2.6671	1.42775	0.00521979	yes	24.9041	23.7104	22.3417	21.3289	21.5435	20.0825	8	9	5	1	2	1	P34927;B1AR34;J3QPT6	P34927;B1AR34;J3QPT6	Asialoglycoprotein receptor 1
Entpd1	2.66007	2.41604	0.000675845	yes	23.8952	24.095	23.8381	21.1808	20.5854	22.0819	12	9	7	2	3	1	P55772;Q8CDV7;D6RHQ2;F7B9M9;D6RFA9	P55772;Q8CDV7;D6RHQ2;F7B9M9	Ectonucleoside triphosphate diphosphohydrolase 1
Ap3s1	2.65192	1.26107	0.00843267	yes	22.4507	22.1249	22.8917	19.8746	21.4836	18.1533	4	4	5	2	3	0	Q9DCR2;A0A286YD58;A0A286YDU3	Q9DCR2	AP-3 complex subunit sigma-1
Exoc1	2.65102	2.11071	0.00127254	yes	24.2489	23.8761	23.4878	21.5515	20.2588	21.8493	15	11	11	5	2	7	Q8R3S6;Q5PPR2;Q6P1Y9	Q8R3S6;Q5PPR2;Q6P1Y9	Exocyst complex component 1
Itga6	2.64569	4.18641	0	yes	21.6799	21.6158	22.0261	19.0096	19.0844	19.2908	18	13	16	8	7	11	Q61739;A0A5F8MPB5;F6VSK8	Q61739;A0A5F8MPB5;F6VSK8	Integrin alpha-6;Integrin alpha-6 heavy chain;Integrin alpha-6 light chain
Snx5	2.64264	4.77631	0	yes	27.5045	27.3744	27.3458	24.6035	24.7554	24.9379	32	29	27	22	20	19	Q9D8U8	Q9D8U8	Sorting nexin-5
Fhod1	2.63794	1.66294	0.00291685	yes	23.7599	23.5105	24.0786	21.5654	22.0975	19.7724	27	23	23	13	10	5	Q6P9Q4	Q6P9Q4	FH1/FH2 domain-containing protein 1
Npc2	2.63126	3.12007	0.000251521	yes	26.3626	26.2305	25.6414	23.1625	23.4033	23.7748	6	7	7	6	5	3	Q9Z0J0	Q9Z0J0	Epididymal secretory protein E1
Ccdc93	2.62843	2.48454	0.000701299	yes	24.4979	23.8931	24.1323	20.8261	21.6973	22.1146	16	14	15	5	4	8	Q7TQK5;E9QAD4	Q7TQK5;E9QAD4	Coiled-coil domain-containing protein 93
Dnajc3	2.62656	2.75795	0.000530421	yes	24.1166	24.4048	24.0021	21.6882	22.0403	20.9152	20	17	15	7	7	1	Q91YW3	Q91YW3	DnaJ homolog subfamily C member 3
Gpr155	2.62408	1.14825	0.0117561		23.1846	22.3381	19.6271	19.2141	19.0165	19.0469	4	4	3	1	1	0	A2AWR3;A2AWR2;F6Z6G4	A2AWR3;A2AWR2
Golga2	2.62278	0.570751	0.100498		25.3286	24.0962	24.2345	17.9636	24.437	23.3905	6	6	5	1	5	1	Q921M4;E9PUQ5;Z4YJU8;A0A6I8MWY5;A0A6I8MX07;A2AN46;A2AN45;A2AN48	Q921M4;E9PUQ5;Z4YJU8;A0A6I8MWY5;A0A6I8MX07	Golgin subfamily A member 2
Skt;Etl4	2.61714	0.743779	0.0499405		21.3868	20.8862	21.4291	17.8069	21.7125	16.3312	11	7	10	0	1	1	A2AQ25;E9QAU4;D3Z781;Q8BHR1;A0A5F8MPV1;B1AY50;B1AY49	A2AQ25;E9QAU4;D3Z781	Sickle tail protein
Lgals8	2.60877	1.89677	0.00193056	yes	22.0832	20.895	22.9166	19.1014	19.3244	19.6427	5	6	5	1	0	1	Q9JL15;A8DIL0;Q8C6H0	Q9JL15;A8DIL0;Q8C6H0	Galectin-8;Galectin
Ear2	2.60433	1.25577	0.00868421	yes	21.5676	21.1771	21.3404	17.5366	20.6664	18.0691	4	4	3	1	2	0	P97425	P97425	Eosinophil cationic protein 2
Htt	2.58528	4.03021	0	yes	22.5522	22.6691	22.4272	20.1482	20.0725	19.672	16	13	10	7	3	2	P42859;G3X9H5	P42859;G3X9H5	Huntingtin
Fuom	2.58499	1.75612	0.00230599	yes	22.9061	22.114	22.1147	19.1858	19.1849	21.0091	5	6	4	1	0	1	Q8R2K1;D3YWS7;F6SJM7;F6X9P4;A0A1B0GTA0	Q8R2K1;D3YWS7;F6SJM7;F6X9P4	Fucose mutarotase
Rrbp1	2.57312	4.96811	0	yes	25.7185	25.6269	25.9202	23.1158	23.1852	23.2452	48	49	46	32	26	18	Q99PL5;A2AVJ7	Q99PL5;A2AVJ7	Ribosome-binding protein 1
Spag9	2.57212	4.988	0	yes	23.0236	22.8159	23.1063	20.3629	20.388	20.4786	1	1	1	1	1	1	A0A0R4J196;F8WH31;E9PUD1;Z4YMB8;F6WNT4	A0A0R4J196;F8WH31;E9PUD1;Z4YMB8;F6WNT4
Hmox1	2.57144	3.15506	0.000253579	yes	21.6538	21.5745	21.3593	19.0613	18.4691	19.343	6	6	4	3	2	3	P14901	P14901	Heme oxygenase 1
Reep6	2.55773	1.71621	0.00228788	yes	22.4806	22.4355	22.6059	18.6095	20.5212	20.718	2	2	2	0	1	1	Q9JM62;D3Z6V2	Q9JM62;D3Z6V2	Receptor expression-enhancing protein 6;Receptor expression-enhancing protein
Cltc	2.54885	4.30589	0	yes	29.6568	29.4361	29.2493	27.0034	26.9277	26.7646	104	94	91	95	84	71	Q68FD5;Q5SXR6;F6Z1R4	Q68FD5;Q5SXR6	Clathrin heavy chain 1;Clathrin heavy chain
Dync1li2	2.54595	3.47704	0	yes	23.9757	23.9895	24.0305	21.1633	21.3057	21.8889	10	8	11	4	3	3	Q6PDL0;A0A1D5RMC1;A0A1D5RM94	Q6PDL0;A0A1D5RMC1;A0A1D5RM94	Cytoplasmic dynein 1 light intermediate chain 2
Atp2b1	2.54057	3.49898	0	yes	23.6693	23.6834	23.1585	21.1986	20.9606	20.7303	14	12	13	7	5	4	G5E829;Q9R0K7;Q3UHH0;F8WHB1;A0A1W2P7C7;S4R1C4;A0A1W2P772;A0A1W2P867;A0A1W2P7R3;A0A1W2P6X7;A0A1W2P882	G5E829	Plasma membrane calcium-transporting ATPase 1
Inppl1	2.52768	1.4513	0.00512091	yes	23.9434	23.1341	23.7117	22.4792	19.818	20.909	16	14	10	5	3	3	Q6P549;A0A087WPT7;A0A1B0GR64;A0A1B0GST7	Q6P549;A0A087WPT7	Phosphatidylinositol 3,4,5-trisphosphate 5-phosphatase 2
Yipf6	2.52718	3.07135	0.00023221	yes	23.0537	23.3923	22.47	20.2855	20.5016	20.5474	2	2	2	1	1	2	Q8BR70;B1AV66	Q8BR70;B1AV66	Protein YIPF6;Protein YIPF
Ppp1r12c	2.5177	1.50407	0.00444329	yes	24.1163	22.8872	22.1138	19.5104	20.9169	21.1369	6	4	3	2	1	1	Q3UMT1;A0A0U1RPR6	Q3UMT1	Protein phosphatase 1 regulatory subunit 12C
C4b	2.51317	2.9836	0.000378947	yes	20.0217	19.6338	20.1355	17.6813	17.6582	16.912	4	6	7	2	1	1	P01029	P01029	Complement C4-B;Complement C4 beta chain;Complement C4 alpha chain;C4a anaphylatoxin;Complement C4 gamma chain
Clca3a1;Clca3a2	2.51259	2.88199	0.000354098	yes	22.2608	21.7164	21.2102	19.3096	19.0606	19.2795	3	2	4	1	1	1	Q9QX15;Q91Z28;Q9EQR4;A0A0G2JFW5	Q9QX15;Q91Z28;Q9EQR4
Carhsp1	2.50089	1.09631	0.0147082		23.5986	23.8253	23.2072	21.7354	22.4268	18.9662	4	3	1	3	2	0	Q9CR86	Q9CR86	Calcium-regulated heat stable protein 1
Wdfy2	2.499	2.99552	0.000381625	yes	21.8133	21.8615	21.1973	19.4631	18.7794	19.1326	10	10	4	1	1	1	Q8BUB4	Q8BUB4	WD repeat and FYVE domain-containing protein 2
Spag9	2.49642	4.29806	0	yes	24.9699	24.6334	24.7155	22.3371	22.3917	22.1008	25	25	22	10	8	4	Q58A65;F6SH61;Q9ESN9;E9Q6B6;E9Q6E0;J3QNR6;K3W4S4	Q58A65;F6SH61	C-Jun-amino-terminal kinase-interacting protein 4
Sypl	2.4962	2.31155	0.000751982	yes	27.185	26.6846	25.6786	24.0176	24.0156	24.0263	4	4	3	4	4	2	D6RFU9	D6RFU9
Yes1	2.4903	3.14177	0.000239382	yes	25.8318	25.6601	25.3729	22.7847	23.044	23.5651	17	15	15	3	2	2	Q04736;A0A0J9YUV2	Q04736	Tyrosine-protein kinase Yes
Serpina3g	2.4885	4.99862	0	yes	25.4977	25.3135	25.4071	22.789	23.0388	22.9251	16	14	14	12	9	8	Q5I2A0;Q8BYY9	Q5I2A0	Serine protease inhibitor A3G
Mtor	2.4805	3.57938	0	yes	22.79	22.9759	22.8473	20.6544	20.5112	20.0061	17	13	13	5	5	4	Q9JLN9	Q9JLN9	Serine/threonine-protein kinase mTOR
Pofut1	2.47935	1.56386	0.00392959	yes	23.0262	23.0774	22.6908	21.5048	20.7747	19.0768	8	8	5	6	2	1	Q91ZW2;A2AMC3;Q3UXG7;E9PZ15;E9Q686	Q91ZW2;A2AMC3;Q3UXG7;E9PZ15;E9Q686	GDP-fucose protein O-fucosyltransferase 1
Ripk1	2.47572	1.67175	0.00297959	yes	23.6127	22.2184	21.6132	19.8792	19.5231	20.6148	7	5	3	2	2	1	Q60855;F7D1J2	Q60855;F7D1J2	Receptor-interacting serine/threonine-protein kinase 1
Cyb5r1	2.46772	3.73103	0	yes	24.1455	23.8453	23.7579	21.7144	21.4114	21.2196	11	10	8	4	3	1	Q9DB73;G3UZG6;G3UXV8;G3UZ57	Q9DB73	NADH-cytochrome b5 reductase 1
Glo1	2.46558	1.55677	0.00414497	yes	26.0822	26.7233	24.9205	22.8616	24.4454	23.0223	13	13	10	6	10	5	Q9CPU0;A0A494BAF7;A0A494BBE7;A0A494B970	Q9CPU0;A0A494BAF7;A0A494BBE7	Lactoylglutathione lyase
Commd10	2.46084	2.46601	0.000669975	yes	22.3907	22.6306	22.5311	19.2794	20.3875	20.503	6	5	5	2	2	2	Q8JZY2;A0A3Q4EGT0;A0A3Q4EII3;A0A3Q4EC50;A0A3Q4EHW7;Q3UTM6;A0A3Q4EHG2	Q8JZY2;A0A3Q4EGT0;A0A3Q4EII3;A0A3Q4EC50	COMM domain-containing protein 10
Vps13c	2.45977	2.90224	0.000352941	yes	25.2343	24.3631	25.082	22.5328	22.1566	22.6108	59	50	49	17	18	11	Q8BX70;A0A1L1SUY8;A0A1L1SS63;A0A1L1SSJ3	Q8BX70	Vacuolar protein sorting-associated protein 13C
Snx17	2.45324	4.48924	0	yes	23.696	23.5392	23.7131	21.1394	21.0495	21.3998	11	9	10	5	7	3	Q8BVL3;D3Z7S9;H3BKG9;D3Z3J1;H3BKQ6	Q8BVL3	Sorting nexin-17
Pitpnc1	2.45267	3.18953	0.000248	yes	23.2368	22.6498	22.962	20.6983	20.1181	20.6743	4	4	4	3	1	1	Q8K4R4;A0A0A0MQ88;X1WI19	Q8K4R4;A0A0A0MQ88;X1WI19	Cytoplasmic phosphatidylinositol transfer protein 1
Akr1a1	2.4389	3.63746	0	yes	26.919	27.1332	26.8522	24.2313	24.5209	24.8356	20	19	18	15	13	12	Q9JII6;B1AXW3	Q9JII6;B1AXW3	Alcohol dehydrogenase [NADP(+)]
Ushbp1	2.43622	1.82218	0.00219125	yes	24.8561	23.6371	24.4446	22.2313	20.9315	22.4664	6	5	7	1	0	1	Q8R370;A0A1D5RLD3	Q8R370	Usher syndrome type-1C protein-binding protein 1
Ighv3-1;Ighv3-6	2.43614	2.24031	0.000963041	yes	23.0073	21.8881	23.0463	19.9882	19.9428	20.7023	1	1	1	1	1	1	A0A075B5S6;P18531	A0A075B5S6;P18531	Ig heavy chain V region 3-6
Sptlc1	2.4339	3.50705	0	yes	24.2356	24.2308	24.4907	22.0434	21.5056	22.1063	7	8	6	7	4	3	O35704	O35704	Serine palmitoyltransferase 1
Paip1	2.43177	1.65434	0.00301441	yes	22.3178	20.8106	22.4283	18.7352	19.3418	20.1845	4	2	3	2	0	1	Q8VE62;D3Z3J6;G3UYE5;F6Y616;G3UZ67;G3UZH8;G3UZS6	Q8VE62;D3Z3J6;G3UYE5;F6Y616	Polyadenylate-binding protein-interacting protein 1
Trim5;Trim12c	2.43043	0.859498	0.0340939		24.4128	23.898	23.2325	22.9137	22.4456	18.8928	1	1	1	1	1	0	E9PV98;D3YYU4;D3Z3L3;A0A0R4J1B5;Q99PQ1	E9PV98;D3YYU4;D3Z3L3
Adck3	2.42961	1.0906	0.0151827		20.1995	21.8777	21.9831	17.5654	18.6514	20.5548	3	5	8	1	2	2	Q60936;F7B1B6;A0A0A6YXD9;A0A0A6YXI0;E0CXI5;E0CYD3;E0CYT4;E0CYG7;E0CZ05;E0CXT4;E0CXR6;E0CYC1;E0CXR1;F6T0A8	Q60936;F7B1B6	Atypical kinase ADCK3, mitochondrial
Wdr11	2.42578	2.02866	0.00161044	yes	23.2303	24.121	22.8201	20.7119	21.6492	20.533	5	5	3	3	3	1	Q8K1X1;G5E8J3;A0A0U1RPD4;A0A0U1RQ34;A0A0U1RQ40	Q8K1X1;G5E8J3	WD repeat-containing protein 11
Btd	2.41305	1.28966	0.00838695	yes	23.2578	22.9139	22.9283	20.1592	19.3979	22.3038	6	4	3	3	2	1	Q8CIF4;A0A0R4J131	Q8CIF4;A0A0R4J131	Biotinidase
Fam45a	2.41241	2.47783	0.000667491	yes	23.0143	23.4396	22.426	21.0387	20.2248	20.3791	6	7	4	3	2	2	Q9D8N2;Q3TH34;D6RIQ6;D3YUG1	Q9D8N2;Q3TH34	Protein FAM45A
Ap2a1	2.40564	3.81532	0	yes	25.6361	25.3968	25.4463	22.9146	22.9485	23.3992	33	32	30	25	18	15	P17426;A0A140LIG7;A0A140LHA6;A0A140LHG0	P17426	AP-2 complex subunit alpha-1
Iqsec1	2.40451	3.06805	0.000389892	yes	23.855	23.1892	23.5464	21.1697	20.7825	21.4248	11	9	10	7	5	5	Q8R0S2;E9PUA3;A0A1D5RM83;A0A5F8MPT9	Q8R0S2;E9PUA3;A0A1D5RM83;A0A5F8MPT9	IQ motif and SEC7 domain-containing protein 1
Tmed4	2.40241	3.93966	0	yes	23.8615	23.9862	24.2038	21.3888	21.635	21.8205	5	5	5	2	1	2	Q8R1V4;Q5SVW9	Q8R1V4;Q5SVW9	Transmembrane emp24 domain-containing protein 4
Mapk3	2.39654	4.95716	0	yes	25.772	25.6989	25.9494	23.3211	23.4852	23.4243	16	12	14	7	6	6	Q63844;A0A0U1RPX4;D3Z3G6;D3Z6D8;A0A0U1RPZ0;Q61532;E9PXX5;E9Q3I6	Q63844;A0A0U1RPX4;D3Z3G6;D3Z6D8;A0A0U1RPZ0	Mitogen-activated protein kinase 3;Mitogen-activated protein kinase
Ralgapb	2.39652	3.03857	0.000378284	yes	23.3902	23.049	22.7485	21.0641	20.4683	20.4658	11	8	6	5	2	1	Q8BQZ4;A2ACC6;F8WHN4;E9Q0J2;A2ACC7	Q8BQZ4;A2ACC6;F8WHN4;E9Q0J2;A2ACC7	Ral GTPase-activating protein subunit beta
Jak1	2.37869	3.45383	0	yes	25.6455	25.1837	24.9741	22.9155	22.7541	22.9976	49	41	35	27	18	11	B1ASP2;P52332	B1ASP2;P52332	Tyrosine-protein kinase;Tyrosine-protein kinase JAK1
Dbi	2.37771	1.08453	0.0153864		25.2979	25.4694	23.0181	21.1385	23.4212	22.0926	3	4	2	1	1	1	P31786;Q4VWZ5;D3Z563;M0QWU8	P31786;Q4VWZ5;D3Z563;M0QWU8	Acyl-CoA-binding protein
Gss	2.37495	0.690234	0.0642701		22.9814	22.9332	23.0246	22.2901	22.0488	17.4755	5	2	4	2	2	0	P51855;Q3UEE2;A2AQN9;A2AQN7;H3BKH4	P51855;Q3UEE2;A2AQN9	Glutathione synthetase
Zfpl1	2.37382	2.45246	0.000799037	yes	22.9283	24.2239	23.8275	21.2053	21.3149	21.3382	7	7	6	3	3	2	Q9DB43;A0A494B9Y9;E0CZD9;E0CXM9;E0CX79;E0CXR3;E0CXA3;F6SG70	Q9DB43;A0A494B9Y9;E0CZD9;E0CXM9;E0CX79;E0CXR3	Zinc finger protein-like 1
4932415D10Rik	2.37107	2.22104	0.0010758	yes	25.6642	26.1257	24.8474	23.6227	22.7872	23.1142	2	2	2	1	2	2	A0A1W2P6U8;E9Q0G0	A0A1W2P6U8;E9Q0G0
Abcc3	2.36721	2.12207	0.00132031	yes	20.3484	19.5966	18.7209	17.2027	17.2897	17.072	17	15	4	2	4	2	B2RX12;A0A0R4J015	B2RX12;A0A0R4J015	Canalicular multispecific organic anion transporter 2
Entpd5	2.36717	2.66061	0.000731707	yes	23.0505	23.5401	22.8691	20.5119	20.5162	21.3301	9	8	5	4	3	2	Q9WUZ9;Q3TQC7	Q9WUZ9;Q3TQC7	Ectonucleoside triphosphate diphosphohydrolase 5
Capn2	2.36418	4.06404	0	yes	26.1983	25.7931	26.1046	23.8243	23.5573	23.6218	32	25	24	26	21	15	O08529	O08529	Calpain-2 catalytic subunit
Dnajc10	2.36224	4.95016	0	yes	24.4875	24.3758	24.2457	22.0771	22.0411	21.904	18	15	16	8	5	5	Q9DC23	Q9DC23	DnaJ homolog subfamily C member 10
Tpm1	2.36189	2.33489	0.00074523	yes	24.1871	23.9314	23.2012	20.85	21.5757	21.8083	2	2	2	1	1	1	G5E8R1;G5E8R0;E9Q455	G5E8R1;G5E8R0;E9Q455
Dock4	2.3536	1.69964	0.00289978	yes	21.2002	19.6439	19.4616	17.3533	17.5552	18.3364	10	4	4	1	1	0	P59764;A0A1Y7VLY2	P59764;A0A1Y7VLY2	Dedicator of cytokinesis protein 4
Cmpk2	2.3494	3.40562	0.000280543	yes	23.9193	24.1933	24.3443	21.4622	22.0384	21.9081	16	13	10	7	8	6	Q3U5Q7	Q3U5Q7	UMP-CMP kinase 2, mitochondrial
Pnp;Pnp2	2.34849	3.40718	0.000281179	yes	26.8667	26.8606	26.5216	24.6472	24.5083	24.048	18	18	15	13	12	10	P23492;Q543K9;A0A2I3BQH2;Q9D8C9;A0A2I3BS22	P23492;Q543K9;A0A2I3BQH2;Q9D8C9	Purine nucleoside phosphorylase
Gng5	2.34653	2.74896	0.000615385	yes	25.6593	25.2403	24.6385	23.0262	22.8396	22.6328	3	3	3	3	2	2	Q80SZ7;D3Z7Q3	Q80SZ7	Guanine nucleotide-binding protein G(I)/G(S)/G(O) subunit gamma-5
Commd4	2.34566	1.36993	0.00715888	yes	22.2048	21.0203	21.888	20.4349	18	19.6412	5	4	3	2	0	1	Q9CQ02;A0A1L1SRX4;A0A1L1SVC7;A0A1L1ST08;A0A1L1SRJ9;A0A1L1SRM6	Q9CQ02;A0A1L1SRX4;A0A1L1SVC7;A0A1L1ST08;A0A1L1SRJ9	COMM domain-containing protein 4
Exoc3	2.34562	4.06415	0	yes	22.8911	23.0892	23.0219	20.3888	20.7947	20.7819	8	7	6	3	3	2	Q6KAR6;A0A1Y7VKY4	Q6KAR6	Exocyst complex component 3
Cyp20a1	2.34302	3.1563	0.000402235	yes	25.1112	24.8284	25.2151	22.714	22.3262	23.0855	9	8	10	5	3	5	Q8BKE6	Q8BKE6	Cytochrome P450 20A1
Kras;Hras	2.33519	3.43016	0.00028246	yes	24.3	24.1403	23.8284	21.4846	22.0309	21.7476	4	4	4	3	3	4	P32883;C0H5X4;A0A0G2JGM2;B2KGV5;E9Q8V2;E9PVD5;A0A0N4SVY1	P32883;C0H5X4	GTPase KRas;GTPase KRas, N-terminally processed
Hebp1	2.33451	3.35171	0.000266667	yes	23.7339	23.9927	23.5159	21.2056	21.2805	21.7527	6	5	4	2	2	2	A0A140T8J4;Q9R257	A0A140T8J4;Q9R257	Heme-binding protein 1
Eps15	2.3345	4.13986	0	yes	24.6087	24.1519	24.26	21.9814	22.01	22.0257	28	27	25	17	14	11	P42567;H3BK65;F6W2Q5;Q5JC28;A0A0R4J0A0;H3BJB8;H3BLE4	P42567;H3BK65;F6W2Q5;Q5JC28	Epidermal growth factor receptor substrate 15
Klc1	2.32915	5.55291	0	yes	23.9311	24.1049	24.1053	21.6886	21.7528	21.7125	17	14	13	8	8	5	Q7TNF4;Q5UE59;E9Q7C9;Q8CD76;A0A5F8MPZ2;O88447;Q91YS4;O88448;F6UYN4;D3YXZ3;Q91W40;D3Z710	Q7TNF4;Q5UE59;E9Q7C9;Q8CD76;A0A5F8MPZ2;O88447	Kinesin light chain 1
Ndufa3	2.32779	0.683408	0.0661077		23.2549	23.1831	22.4536	22.5256	21.7705	17.6122	2	2	1	2	2	0	Q9CQ91;D3Z670	Q9CQ91;D3Z670	NADH dehydrogenase [ubiquinone] 1 alpha subcomplex subunit 3
Uap1l1	2.32479	1.7637	0.00229658	yes	25.7537	25.576	24.2494	22.8983	23.4681	22.2383	16	17	15	10	8	5	Q3TW96	Q3TW96	UDP-N-acetylhexosamine pyrophosphorylase-like protein 1
Fmnl2	2.32088	2.24539	0.00108142	yes	23.2614	23.741	23.0067	20.5246	21.7446	20.7772	8	7	7	2	1	2	A2APV2;F8VPR2;E9PXE6;A2AQW2	A2APV2;F8VPR2;E9PXE6;A2AQW2	Formin-like protein 2
Slc3a2	2.31969	2.84609	0.000512821	yes	24.511	24.2681	24.5755	21.7877	21.9203	22.6875	17	12	12	8	9	7	P10852;A0A0U1RP98;A0A0U1RPK4;A0A0U1RPG5;A0A0U1RP32;A0A0U1RPL8;A0A0U1RPQ7	P10852;A0A0U1RP98	4F2 cell-surface antigen heavy chain
Sirt2	2.31397	3.70049	0	yes	23.6276	23.6424	24.0074	21.6031	21.1948	21.5376	8	8	6	7	4	3	Q8VDQ8;A0A140LHL5	Q8VDQ8;A0A140LHL5	NAD-dependent protein deacetylase sirtuin-2
Pfkm	2.31356	2.58268	0.000694981	yes	20.8251	20.8428	20.8377	17.9654	18.4421	19.1575	4	3	4	1	2	2	P47857;A0A2R8VHV2	P47857	ATP-dependent 6-phosphofructokinase, muscle type
Tubal3	2.30993	0.911696	0.0292718		23.3828	23.6924	22.4972	21.8468	22.1622	18.6337	1	1	1	1	1	0	Q3UX10	Q3UX10	Tubulin alpha chain-like 3
Hrsp12	2.30435	4.36523	0	yes	25.4937	25.8922	25.607	23.374	23.3807	23.3251	7	7	7	5	4	4	P52760	P52760	Ribonuclease UK114
Dusp15	2.29429	1.59681	0.00385346	yes	22.3981	22.7729	22.2405	20.7368	20.8919	18.9	1	1	1	1	1	0	Q8R4V2	Q8R4V2	Dual specificity protein phosphatase 15
Rapgef2	2.29231	1.57976	0.00412283	yes	22.1579	23.3448	21.8355	20.8484	20.3889	19.224	9	8	4	1	1	1	Q8CHG7;E9QNQ4;A0A0A6YWG7	Q8CHG7;E9QNQ4;A0A0A6YWG7	Rap guanine nucleotide exchange factor 2
Ap1b1	2.29149	3.71032	0	yes	27.6627	27.3112	27.2871	25.0344	24.9745	25.3776	57	56	48	34	31	31	O35643;Q5SVG5;Q5SVG4;Q5SWR0	O35643;Q5SVG5;Q5SVG4	AP-1 complex subunit beta-1
Lama5	2.29074	1.16475	0.0126461		19.2753	19.5573	19.5691	18.9875	16.551	15.991	6	5	6	0	1	1	Q61001	Q61001	Laminin subunit alpha-5
Tmem50b	2.29005	4.38096	0	yes	20.8688	20.7374	20.9196	18.7475	18.3889	18.5192	1	1	1	1	0	1	D6RH99;D6RJK9;Q9D1X9	D6RH99;D6RJK9;Q9D1X9	Transmembrane protein 50B
Mtmr9	2.28892	0.801631	0.0427714		23.0346	22.445	21.4063	20.5667	17.65	21.8024	10	6	5	1	0	1	Q9Z2D0;A0A286YE22	Q9Z2D0	Myotubularin-related protein 9
Txnip	2.28608	1.76114	0.00236569	yes	23.1586	22.1766	22.2527	20.49	20.9439	19.2957	5	4	3	1	1	2	Q8BG60	Q8BG60	Thioredoxin-interacting protein
Stard3	2.28473	1.09468	0.015409		20.9996	20.3054	19.1725	16.2407	18.5	18.8826	5	4	3	2	2	2	Q61542	Q61542	StAR-related lipid transfer protein 3
Pi4ka	2.28396	2.81129	0.000494905	yes	24.0877	23.6725	23.9845	21.9526	21.8455	21.0948	34	27	20	18	9	5	E9Q3L2;A0A140T8I9;A0A338P7D3;A0A338P6S0;A0A338P6F9	E9Q3L2;A0A140T8I9
Osbpl11	2.2777	1.82074	0.00231879	yes	22.9994	22.2922	22.5822	20.8694	20.8629	19.3083	10	9	9	5	4	1	A0A338P6F2;G5E8A0;Q8CI95	A0A338P6F2;G5E8A0;Q8CI95	Oxysterol-binding protein;Oxysterol-binding protein-related protein 11
Nkiras2	2.27612	1.81686	0.00230964	yes	23.1521	22.7906	22.1156	20.8826	20.8771	19.4703	3	3	3	1	1	0	Q9CR56;F6XZA4	Q9CR56;F6XZA4	NF-kappa-B inhibitor-interacting Ras-like protein 2
Actn2	2.27464	0.790986	0.0446344		18.3292	22.0245	18.2618	16.5678	18.1487	17.0751	0	1	1	2	1	2	Q9JI91;A0A1Y7VMW4	Q9JI91	Alpha-actinin-2
Golga7	2.27079	0.700484	0.0628693		23.416	22.9938	23.27	22.4579	22.3996	18.0099	2	2	2	1	2	0	Q91W53;Q9D428	Q91W53	Golgin subfamily A member 7
Marcks	2.26802	3.31277	0.00025	yes	26.726	26.6271	26.723	24.0005	24.7105	24.561	13	12	15	7	7	7	P26645	P26645	Myristoylated alanine-rich C-kinase substrate
Gnpda1	2.24969	3.86902	0	yes	24.674	24.8151	24.6198	22.3336	22.2844	22.7418	13	12	10	10	7	5	O88958;A0A494B9X2;D3Z0R5;A0A494BB68;A0A494BA15	O88958;A0A494B9X2;D3Z0R5;A0A494BB68	Glucosamine-6-phosphate isomerase 1
Crat	2.2473	1.25138	0.00971429	yes	19.3024	21.1581	21.4473	18.7134	19.062	17.3905	4	4	8	3	1	2	P47934;H7BX88;B7ZDD7;F7BF80;A2AWJ5	P47934;H7BX88;B7ZDD7	Carnitine O-acetyltransferase
Xpc	2.2369	3.96367	0	yes	24.2437	24.3834	24.6984	22.2754	22.2524	22.087	12	12	11	5	7	6	P51612;A0A0U1RP06	P51612;A0A0U1RP06	DNA repair protein complementing XP-C cells homolog
Hexb	2.23547	5.51837	0	yes	25.8808	25.7713	25.7473	23.5761	23.4842	23.6327	26	25	21	17	12	13	P20060	P20060	Beta-hexosaminidase subunit beta
Fchsd2	2.23501	3.67577	0	yes	24.0137	24.0829	23.817	21.7696	21.4534	21.9856	15	14	10	7	5	4	Q3USJ8;A0A140LIU6	Q3USJ8	F-BAR and double SH3 domains protein 2
Abhd16a	2.2322	2.077	0.00172119	yes	22.7324	22.1836	22.8276	20.5703	20.9308	19.5459	6	5	6	2	3	1	Q9Z1Q2;G3UX11	Q9Z1Q2	Abhydrolase domain-containing protein 16A
Fhl1	2.23219	0.819478	0.0398901		20.6215	19.144	23.3926	18.4343	19.116	18.9112	2	2	7	1	1	1	P97447;A2AEX8;A2AEX6;A2AEY1;A2AEY2;A2AEX7;A2AEY0;A2AEX9	P97447;A2AEX8;A2AEX6;A2AEY1;A2AEY2;A2AEX7	Four and a half LIM domains protein 1
Txndc17	2.22738	1.85328	0.00225261	yes	22.3311	22.4371	21.4873	19.0474	20.5664	19.9594	3	3	3	1	1	1	Q9CQM5	Q9CQM5	Thioredoxin domain-containing protein 17
Atg4b	2.21835	3.5812	0	yes	23.7768	23.6603	23.2801	21.414	21.4962	21.1518	7	8	8	5	4	4	Q8BGE6;A0A0R4J065;A0A087WNY2;A0A087WRT0;D3YZP6;A0A087WNR6	Q8BGE6;A0A0R4J065;A0A087WNY2;A0A087WRT0	Cysteine protease ATG4B
Mpc2	2.20192	2.38896	0.000743561	yes	24.1995	25.1049	24.3246	22.8155	22.0279	22.1797	7	8	8	5	4	3	Q9D023;A0A0A6YY89	Q9D023	Mitochondrial pyruvate carrier 2
Fmo1	2.19514	1.83827	0.00231146	yes	23.0094	23.439	23.2421	21.387	20.017	21.701	12	12	17	1	2	1	P50285;Q3UNX7;A0A0A6YVP9;D3Z0T2;Q8C9C1	P50285;Q3UNX7	Dimethylaniline monooxygenase [N-oxide-forming] 1
Ccdc132	2.19375	1.53394	0.00463928	yes	22.7626	22.2269	21.2249	20.451	20.2621	18.9201	7	6	3	2	1	0	Q8CI71	Q8CI71	Coiled-coil domain-containing protein 132
	2.19174	1.74626	0.00292115	yes	23.0533	21.9108	23.7896	20.821	20.4392	20.9184	4	3	4	2	2	2	P01806;P01808;P01807;P01812;P01810;P01811	P01806;P01808;P01807;P01812	Ig heavy chain V region 441;Ig heavy chain V region T601;Ig heavy chain V region X44;Ig heavy chain V region MOPC 173
Iqgap2	2.19022	3.73568	0	yes	25.2458	24.8516	25.294	22.9294	22.7969	23.0945	42	38	40	15	15	10	Q3UQ44	Q3UQ44	Ras GTPase-activating-like protein IQGAP2
F8a;F8a1	2.1863	1.38397	0.00726132	yes	23.0542	22.3364	22.615	21.5953	19.1708	20.6805	7	6	6	3	2	4	Q9JJQ6;Q00558	Q9JJQ6;Q00558	Factor VIII intron 22 protein
Vps51	2.18018	2.08296	0.00171006	yes	22.4291	22.0095	22.5288	20.0171	19.487	20.9227	5	5	5	3	1	1	Q3UVL4	Q3UVL4	Vacuolar protein sorting-associated protein 51 homolog
Fah	2.17899	2.07324	0.00169132	yes	24.2502	23.1417	23.466	21.9223	21.5323	20.8663	11	9	10	7	4	2	P35505;D3Z2R9	P35505	Fumarylacetoacetase
Rfk	2.17417	1.61532	0.00408643	yes	23.4804	24.2603	23.3309	22.1493	20.4324	21.9673	5	5	5	4	2	2	Q8CFV9	Q8CFV9	Riboflavin kinase
Inpp5b	2.17184	2.30919	0.000954974	yes	24.5126	23.6659	23.209	21.6991	21.6584	21.5144	14	11	9	5	6	3	Q8K337	Q8K337	Type II inositol 1,4,5-trisphosphate 5-phosphatase
Arhgef7	2.17151	2.79878	0.000599168	yes	25.9459	25.454	25.2827	23.2165	23.1557	23.7959	28	27	23	12	11	10	Q9ES28;A0A0R4J0X8;A0A1B0GSX4;A0A1B0GSX2	Q9ES28;A0A0R4J0X8	Rho guanine nucleotide exchange factor 7
Nadk2	2.16821	2.44113	0.000757991	yes	22.4194	23.4874	23.1879	21.0977	20.9265	20.5659	7	8	11	3	5	3	Q8C5H8	Q8C5H8	NAD kinase 2, mitochondrial
Wdr45b	2.1636	2.1978	0.00132809	yes	23.0626	22.1612	23.2784	20.3948	20.4869	21.1298	4	4	4	1	2	2	Q9CR39;F6RIG8;F7AZP7	Q9CR39	WD repeat domain phosphoinositide-interacting protein 3
Ctsa	2.15951	3.6017	0	yes	25.3192	24.8177	24.8463	22.8219	22.9548	22.728	12	11	10	8	8	4	G3X8T3;P16675;A2A5J8;A2A5J9	G3X8T3;P16675	Carboxypeptidase;Lysosomal protective protein;Lysosomal protective protein 32 kDa chain;Lysosomal protective protein 20 kDa chain
Calu	2.15939	2.74823	0.000727763	yes	25.3828	25.5882	24.7861	22.7811	23.346	23.1519	17	13	13	6	7	7	O35887;G3V004;G3UWV3;G3UWR0;G3UXA8;G3UXA3;G3UY49	O35887;G3V004;G3UWV3;G3UWR0	Calumenin
Parvb	2.15833	3.92679	0	yes	25.1396	24.7294	24.9625	22.6218	22.8436	22.8911	11	11	11	5	3	4	Q9ES46	Q9ES46	Beta-parvin
Tf	2.15183	2.98497	0.000532081	yes	25.3989	24.75	24.7161	22.7157	22.6547	23.0391	41	37	36	20	17	16	Q921I1;F7BAE9;D3YYR8;F7CJN9;E9Q2Q7;E9Q939	Q921I1	Serotransferrin
Pon2	2.15153	2.20913	0.00133729	yes	23.8319	24.1008	23.9657	22.4852	21.8577	21.1009	8	5	5	3	3	1	Q62086	Q62086	Serum paraoxonase/arylesterase 2
Decr1	2.14547	3.36354	0.000240777	yes	25.9219	26.6084	26.2785	24.1765	24.0697	24.1261	13	13	12	9	10	7	Q9CQ62	Q9CQ62	2,4-dienoyl-CoA reductase, mitochondrial
Lman1	2.1351	5.08572	0	yes	25.4398	25.4759	25.4403	23.3909	23.3873	23.1726	12	13	12	9	8	4	Q9D0F3;D3Z5B9	Q9D0F3	Protein ERGIC-53
Uqcr11	2.13367	0.807379	0.0433431		22.9724	23.8146	22.2703	19.4334	23.129	20.0938	1	1	1	0	1	1	Q9CPX8	Q9CPX8	Cytochrome b-c1 complex subunit 10
Engase	2.12913	1.58873	0.00441787	yes	21.392	21.9163	21.3451	19.2974	20.4956	18.473	13	12	13	4	4	3	Q8BX80;F7CXI4;E9Q017;E9PY27	Q8BX80;F7CXI4	Cytosolic endo-beta-N-acetylglucosaminidase
Hdlbp	2.12871	4.3433	0	yes	24.9748	24.8896	25.1609	22.918	22.7287	22.9924	36	37	33	21	19	12	Q8VDJ3;A0A087WP83;A0A087WS92;A0A087WQY9;A0A087WPC5;A0A087WPH2;A0A087WNQ4	Q8VDJ3;A0A087WP83	Vigilin
Ilk	2.12349	4.61788	0	yes	25.6849	25.6628	25.4844	23.4614	23.3789	23.6214	20	16	18	15	11	11	O55222;D3YZA5;A0A1B0GRF6;A0A1B0GR42	O55222;D3YZA5	Integrin-linked protein kinase
Acp5	2.12089	2.10595	0.0017164	yes	24.3365	23.7475	24.2815	22.5465	22.2021	21.2542	6	5	5	5	5	1	Q05117	Q05117	Tartrate-resistant acid phosphatase type 5
Pgm2	2.11956	4.15811	0	yes	26.0861	26.2671	26.389	23.9765	24.1261	24.2809	27	27	27	21	20	24	Q7TSV4;A0A0G2JG04;A0A0G2JF47	Q7TSV4	Phosphoglucomutase-2
Trappc3	2.11865	1.22835	0.0108776		23.8064	22.561	22.2161	19.5286	21.7548	20.9441	6	6	4	1	3	1	O55013	O55013	Trafficking protein particle complex subunit 3
Stx8	2.1178	1.25583	0.0101753		22.8122	22.1523	22.4204	20.6019	21.5261	18.9035	7	7	5	2	4	2	O88983;Q9D0J1;Q8BS59	O88983	Syntaxin-8
Ctsd	2.10807	3.06706	0.000548387	yes	26.5729	26.6185	26.7129	24.9398	24.5014	24.1389	18	14	15	13	13	7	P18242;F8WIR1;F6Y6L6;A0A1B0GT66	P18242;F8WIR1;F6Y6L6;A0A1B0GT66	Cathepsin D
Acadsb	2.10334	3.53475	0.000267819	yes	23.6172	23.9812	23.9704	21.5041	21.8037	21.951	11	13	12	6	6	6	Q9DBL1;E9Q5L3;A0A140LHL4	Q9DBL1;E9Q5L3	Short/branched chain specific acyl-CoA dehydrogenase, mitochondrial
Crocc	2.10213	1.38781	0.00733795	yes	22.5962	24.3203	23.3542	20.6551	21.008	22.3013	4	4	4	5	5	4	Q8CJ40	Q8CJ40	Rootletin
Hagh	2.09431	1.43999	0.00643104	yes	24.0035	23.9307	22.7256	21.8639	22.1129	20.4001	7	8	6	5	3	1	Q99KB8;G5E8T9;A0A0R4J052;E9PYA3;E9Q2H8;D3YWI0;D3YUX8;D3YV58	Q99KB8;G5E8T9;A0A0R4J052;E9PYA3;E9Q2H8;D3YWI0	Hydroxyacylglutathione hydrolase, mitochondrial
Pdlim7	2.08806	1.29832	0.00909524	yes	21.8688	21.9406	21.7593	20.4078	20.6269	18.2697	4	4	5	2	3	0	Q3TJD7;B8JJB1;B8JJB2;B8JJB3;Q8BVJ7	Q3TJD7	PDZ and LIM domain protein 7
Sept11	2.08142	2.77867	0.000722892	yes	27.372	27.1041	27.6087	25.0545	25.0363	25.7497	22	22	20	17	16	14	Q8C1B7;A0A0J9YTY0;A0A0J9YUL3;A0A0J9YVA6;A0A0J9YUV6	Q8C1B7;A0A0J9YTY0;A0A0J9YUL3	Septin-11
Ifit1	2.07885	1.38339	0.00738057	yes	22.2246	21.585	22.3252	19.9963	21.0969	18.805	5	3	2	1	1	0	Q64282;Q3U687;E9PXF7;D3Z6F0	Q64282	Interferon-induced protein with tetratricopeptide repeats 1
Commd2	2.07664	1.53956	0.00487476	yes	25.9578	24.6769	24.846	22.312	22.9899	23.9489	5	5	4	3	1	3	Q8BXC6;G3X955	Q8BXC6	COMM domain-containing protein 2
Mtmr12	2.07547	3.26054	0.000386404	yes	23.2084	23.0876	23.1122	20.9076	20.8114	21.4627	8	8	12	5	4	2	Q80TA6;G3UZ04;G3XA69	Q80TA6;G3UZ04	Myotubularin-related protein 12
Snx27	2.07513	3.59135	0.000272527	yes	24.3497	24.3455	23.9465	22.3446	22.0064	22.0652	17	15	12	10	5	5	Q3UHD6;A0A0G2JF85;A0A0G2JGD5;A0A0G2JG07	Q3UHD6;A0A0G2JF85	Sorting nexin-27
Dnm2	2.0745	3.232	0.000375652	yes	22.6759	22.3635	22.2759	20.4801	20.5844	20.0273	2	2	2	2	1	1	G3X9G4;Q3TCR7;G3UXX2;G3UY64	G3X9G4;Q3TCR7
Kiaa1033	2.07401	2.70399	0.000699482	yes	23.4198	22.8849	22.4911	21.0604	20.7221	20.7912	19	20	9	8	5	5	Q3UMB9;A0A1W2P6V9	Q3UMB9	WASH complex subunit 7
Sh3gl1	2.06919	4.27422	0	yes	25.2314	25.2675	25.0301	23.0648	23.273	22.9837	14	15	15	9	7	6	Q62419;A0A3B2W7K0;Q62420;A2ALV1;Q8BXU5;A2ALV3	Q62419;A0A3B2W7K0	Endophilin-A2
Rab1A	2.06184	2.99603	0.000517504	yes	24.0227	23.5968	24.2575	22.1048	21.625	21.9618	1	1	1	1	1	1	P62821	P62821	Ras-related protein Rab-1A
Adam10	2.06027	3.7532	0	yes	24.2172	24.1356	24.1375	21.993	21.9152	22.4013	19	16	14	7	5	7	O35598;E9PYF2;D3Z1E6	O35598;E9PYF2	Disintegrin and metalloproteinase domain-containing protein 10
Macf1	2.0568	3.76058	0	yes	25.3873	24.9397	24.9503	22.9707	23.0349	23.1012	176	158	136	79	62	54	B1ARU4;E9PVY8;E9QA63;Q9QXZ0;A0A571BGC6;A0A571BF93;A0A0A0MQA6;E9QNP1;F6SHS0;F6YKN8;A0A5F8MP99;F6RCJ3;A0A0A0MQH5;S4R1Y6	B1ARU4;E9PVY8;E9QA63;Q9QXZ0;A0A571BGC6;A0A571BF93;A0A0A0MQA6;E9QNP1	Microtubule-actin cross-linking factor 1
Sptbn1	2.05583	4.21756	0	yes	28.3127	28.0115	27.9574	26.0057	25.9969	26.1116	148	145	138	112	107	94	Q62261;A0A0A0MQG2;A0A494BBH5;A0A5F8MPM8;D3YWH8	Q62261;A0A0A0MQG2	Spectrin beta chain, non-erythrocytic 1
Cdk17	2.05545	2.63651	0.000670807	yes	23.1	22.9127	22.6702	20.968	20.3193	21.2292	4	5	5	2	2	2	Q8K0D0;A0A1L1SUS7;Q04899	Q8K0D0;A0A1L1SUS7	Cyclin-dependent kinase 17
Clta	2.05542	1.71499	0.00313253	yes	24.7045	23.466	24.088	21.216	22.4038	22.4724	5	5	4	1	3	3	B1AWE0;Q6PFA2;O08585;B1AWE1;B1AWD8;B1AWD9	B1AWE0;Q6PFA2;O08585;B1AWE1;B1AWD8;B1AWD9	Clathrin light chain A
Sh3glb1	2.05476	1.62787	0.00412008	yes	23.5878	23.6177	23.2886	21.9195	22.097	20.3133	11	7	6	4	6	2	Q9JK48;A0A0G2JEC4;A0A0G2JF57;A0A0G2JE45	Q9JK48;A0A0G2JEC4	Endophilin-B1
Tmem63a	2.05081	1.68966	0.00349791	yes	22.4243	22.4857	22.4483	20.8218	19.3103	21.0738	4	3	2	1	0	1	Q91YT8	Q91YT8	CSC1-like protein 1
Dynlt3	2.04877	1.89056	0.00233546	yes	22.174	21.978	22.8157	21.0459	20.1088	19.6667	2	1	1	1	0	1	P56387	P56387	Dynein light chain Tctex-type 3
Arhgap1	2.03799	3.19924	0.000364865	yes	26.2633	25.9334	25.7043	24.054	23.6622	24.0708	18	18	15	14	13	12	Q5FWK3;A2AH25	Q5FWK3;A2AH25	Rho GTPase-activating protein 1
Aldh2	2.03726	2.89669	0.000605891	yes	27.5818	28.2459	28.2301	26.0579	26.1499	25.7383	32	31	30	26	25	24	P47738;A0A0G2JEU1;A0A0G2JFQ0;A0A0G2JF60;D3YYF3;Q62148;Q9JHW9;G3UWP3	P47738;A0A0G2JEU1	Aldehyde dehydrogenase, mitochondrial
Pdlim1	2.03392	3.80516	0	yes	25.034	24.9583	25.4282	23.082	23.1385	23.0982	18	18	17	12	13	11	O70400;S4R1V0	O70400;S4R1V0	PDZ and LIM domain protein 1
Mut	2.03183	2.91327	0.000611898	yes	23.7125	24.0475	24.069	22.1217	22.141	21.4709	13	17	15	8	8	4	P16332;A0A3B2WCT0	P16332	Methylmalonyl-CoA mutase, mitochondrial
Vwa5a	2.02883	4.11275	0	yes	25.5696	25.6044	25.8217	23.5489	23.5374	23.823	28	30	23	13	12	10	Q99KC8;F6TIL5;Q8BGF0;D3Z671;D3Z518	Q99KC8	von Willebrand factor A domain-containing protein 5A
Bag5	2.02717	4.85675	0	yes	23.6816	23.7739	23.8611	21.625	21.8048	21.8054	16	17	13	9	8	7	Q8CI32;E0CYW3	Q8CI32	BAG family molecular chaperone regulator 5
Smug1	2.02353	1.09024	0.0169435		21.5122	22.0417	22.0652	20.6875	20.7189	18.1421	3	4	1	2	1	0	Q6P5C5;A0A2R8VHQ1	Q6P5C5;A0A2R8VHQ1	Single-strand selective monofunctional uracil DNA glycosylase
Atp6v1f	2.02346	1.08345	0.0173517		22.1017	21.8954	19.9027	18.4141	20.2368	19.1785	4	3	3	0	2	1	Q9D1K2;A0A0N4SVE1;F7B2B4	Q9D1K2	V-type proton ATPase subunit F
Tor3a	2.02282	2.04586	0.00192721	yes	22.6839	22.52	22.5547	20.9427	21.0292	19.7183	11	8	5	4	2	0	Q9ER38;M0QWH2;A0A087WRX4;A0A087WQB9	Q9ER38	Torsin-3A
Parp9	2.0216	1.69684	0.00349547	yes	23.8139	22.6941	22.8767	21.0326	20.4289	21.8584	14	12	10	7	3	5	Q8CAS9;H7BWY5	Q8CAS9;H7BWY5	Poly [ADP-ribose] polymerase 9
Sptan1	2.02127	3.98478	0	yes	28.0479	27.7725	27.648	25.7535	25.736	25.9151	180	174	164	142	134	120	A3KGU5;E9Q447;A3KGU4;A0A5F8MQC3	A3KGU5;E9Q447
Anapc7	2.01878	0.602651	0.0963249		23.6119	22.7116	23.6783	23.4149	22.0414	18.4891	4	4	3	2	2	0	Q9WVM3;D3YU58	Q9WVM3;D3YU58	Anaphase-promoting complex subunit 7
Ccdc22	2.0178	4.38627	0	yes	24.184	24.2058	24.008	22.018	22.0472	22.2792	20	21	17	10	8	12	Q9JIG7	Q9JIG7	Coiled-coil domain-containing protein 22
Crot	2.01765	1.99265	0.00206908	yes	22.3482	23.2167	22.4309	21.3122	20.4594	20.1712	12	11	11	5	3	3	Q9DC50	Q9DC50	Peroxisomal carnitine O-octanoyltransferase
Fam184b	2.01704	0.460352	0.18105		23.2219	23.4937	22.1959	22.6768	17.2558	22.9278	1	1	1	1	1	1	Q0KK56	Q0KK56	Protein FAM184B
Hspa13	2.01246	0.921297	0.0306586		23.1665	23.0799	21.9544	18.8692	21.9542	21.34	2	3	2	0	2	2	Q8BM72;D3Z0Y0	Q8BM72;D3Z0Y0	Heat shock 70 kDa protein 13
Snx6	2.01187	4.91224	0	yes	25.3862	25.3272	25.4176	23.2223	23.433	23.4401	26	25	22	14	13	12	Q6P8X1;A0A1W2P701;A0A1W2P6Y0;A0A494B972;Q80ZJ7	Q6P8X1;A0A1W2P701	Sorting nexin-6;Sorting nexin-6, N-terminally processed
Man2c1	2.01101	1.35132	0.00833186	yes	22.7218	22.7008	22.3544	21.7261	19.3559	20.662	11	11	10	8	3	4	Q91W89;E9PZ88;F8WIE1;E9PYM7;F6TFL1;E0CZB0;E0CXM6;E0CXI0;F6U7S0;E0CYW2	Q91W89;E9PZ88;F8WIE1;E9PYM7	Alpha-mannosidase 2C1;Alpha-mannosidase
Tmem201	2.00329	2.55522	0.000774796	yes	22.4854	22.8628	23.0683	21.1661	20.316	20.9247	4	4	4	3	2	3	A2A8U2	A2A8U2	Transmembrane protein 201
Ndufb8	2.00152	0.654287	0.0783606		23.2229	23.7935	21.9461	18.4966	22.6824	21.779	3	5	2	0	2	2	Q9D6J5;Q3V406;F6VCY0;E9Q9J5	Q9D6J5;Q3V406;F6VCY0;E9Q9J5	NADH dehydrogenase [ubiquinone] 1 beta subcomplex subunit 8, mitochondrial
Snap23	1.99389	3.07049	0.000523883	yes	24.9196	24.5974	24.478	22.3304	22.9342	22.7486	13	13	13	6	6	4	O09044;Q9D3L3;B0R030;B0R029;E9Q8A1;P60879	O09044;Q9D3L3;B0R030	Synaptosomal-associated protein 23;Synaptosomal-associated protein
Lphn2	1.99298	2.46202	0.000732892	yes	22.9514	22.8457	22.6702	21.2754	20.2308	20.9822	6	6	4	1	1	1	Q8JZZ7;A0A0G2JEQ8;A0A0G2JH16;A0A0G2JFV3;A0A0G2JDE3;A0A0G2JG66;A0A0G2JDF4;A0A0G2JFF5;A0A0G2JDK6;A0A0G2JGM8	Q8JZZ7;A0A0G2JEQ8;A0A0G2JH16;A0A0G2JFV3;A0A0G2JDE3;A0A0G2JG66;A0A0G2JDF4;A0A0G2JFF5;A0A0G2JDK6;A0A0G2JGM8	Latrophilin-2
Ncstn	1.98313	1.9159	0.00234295	yes	23.7922	23.6512	22.7563	20.8049	21.8854	21.56	11	8	6	3	5	4	P57716	P57716	Nicastrin
Abca9	1.98071	2.43214	0.000717838	yes	19.3847	19.9648	20.1363	17.5874	17.6431	18.3133	2	1	2	2	3	1	Q8K449	Q8K449	ATP-binding cassette sub-family A member 9
Tspan31	1.98032	2.27314	0.00133333	yes	23.6822	24.0647	23.4655	21.2034	21.7751	22.2929	1	1	1	1	1	1	Q9CQ88	Q9CQ88	Tetraspanin-31
Mtmr2	1.97872	2.99664	0.000497804	yes	23.5341	22.8955	23.079	21.2799	21.3585	20.9341	10	10	9	2	2	1	Q9Z2D1;Q6P572;F6T2Q0;B8JJF6;B8JJF3	Q9Z2D1;Q6P572	Myotubularin-related protein 2
Cyb5r3	1.97804	4.06639	0	yes	26.5842	26.5552	26.4119	24.7591	24.4178	24.4403	18	20	17	17	13	14	Q9DCN2;F2Z456	Q9DCN2;F2Z456	NADH-cytochrome b5 reductase 3;NADH-cytochrome b5 reductase 3 membrane-bound form;NADH-cytochrome b5 reductase 3 soluble form;NADH-cytochrome b5 reductase
Bdh1	1.97726	2.0085	0.00207257	yes	24.2535	25.5044	25.5203	23.2321	23.1499	22.9644	13	11	12	9	10	6	Q80XN0;D3Z2Y8	Q80XN0;D3Z2Y8	D-beta-hydroxybutyrate dehydrogenase, mitochondrial
Rsu1	1.97705	3.5372	0.000246032	yes	25.2475	25.0236	25.4301	23.3206	23.0273	23.4221	10	9	9	9	8	6	Q9D031;Q01730;A2AUR7;B1AYQ0;E0CXG5;A0A0A6YWZ2	Q9D031;Q01730;A2AUR7	Ras suppressor protein 1
Mtch1	1.97566	1.11909	0.0157868		22.3674	22.4922	23.0681	21.8326	19.1306	21.0374	5	5	6	1	0	1	Q791T5;A0A3Q4EG99;A0A3Q4EBT8;D3YXC2;A0A3Q4EC24;A0A3Q4EGL4;A0A3Q4EIA3;A0A3Q4EC97	Q791T5;A0A3Q4EG99;A0A3Q4EBT8;D3YXC2;A0A3Q4EC24;A0A3Q4EGL4;A0A3Q4EIA3	Mitochondrial carrier homolog 1
Actn4	1.96883	4.92205	0	yes	27.5756	27.4598	27.5662	25.4507	25.5718	25.6727	41	41	41	38	36	36	P57780;A0A1L1SV25;E9Q2W9;A0A1L1SVJ6;D3Z0L8;D3Z761	P57780;A0A1L1SV25;E9Q2W9	Alpha-actinin-4
Plekhf2	1.9649	4.58705	0	yes	23.6671	23.5523	23.666	21.7674	21.5031	21.7202	9	8	8	3	3	2	Q91WB4;A8Y5N8	Q91WB4;A8Y5N8	Pleckstrin homology domain-containing family F member 2
Ergic1	1.95797	3.67417	0.000266094	yes	23.6305	23.4386	23.9193	21.8257	21.6305	21.6581	5	6	7	5	3	3	Q9DC16;F6SLP4;A0A494BAW5;A0A494BAK4;A0A494BAX4;A0A494B9M5;F6Z6A5	Q9DC16;F6SLP4;A0A494BAW5;A0A494BAK4;A0A494BAX4	Endoplasmic reticulum-Golgi intermediate compartment protein 1
Eps15l1	1.95581	3.22877	0.000355263	yes	25.3724	24.9711	24.7937	22.8905	23.1901	23.1892	31	26	23	15	14	9	Q60902;A0A1D5RLS1	Q60902;A0A1D5RLS1	Epidermal growth factor receptor substrate 15-like 1
Cnpy2	1.95426	0.660383	0.0772518		25.2177	26.0552	21.7817	21.9751	22.251	22.9657	5	6	2	1	1	2	Q9QXT0;A0A1W2P729	Q9QXT0;A0A1W2P729	Protein canopy homolog 2
Slc25a13	1.94101	2.03162	0.00208136	yes	24.45	25.552	25.3661	23.4524	23.3756	22.7171	15	18	18	4	4	4	Q9QXX4	Q9QXX4	Calcium-binding mitochondrial carrier protein Aralar2
Osbpl9	1.94061	1.26381	0.010755		23.5631	22.471	23.2148	21.9843	21.5667	19.876	9	4	5	5	3	2	Q5FWX7	Q5FWX7	Oxysterol-binding protein
Lims1	1.93867	5.03483	0	yes	25.753	25.7957	25.9061	23.9135	23.7794	23.9459	14	13	12	15	8	7	Q99JW4	Q99JW4	LIM and senescent cell antigen-like-containing domain protein 1
Plbd1	1.93813	2.33865	0.00126869	yes	24.3147	23.7314	24.0796	21.8867	22.6828	21.7417	20	18	16	12	9	7	Q8VCI0;A0A0R4J0B2	Q8VCI0;A0A0R4J0B2	Phospholipase B-like 1;Phospholipase B-like 1 chain A;Phospholipase B-like 1 chain B;Phospholipase B-like 1 chain C
Hal	1.93602	0.799826	0.047297		22.7619	22.5079	22.5928	18.4604	21.6356	21.9586	4	3	3	0	1	1	P35492	P35492	Histidine ammonia-lyase
Atp8a1	1.93315	1.06977	0.0190956		22.5746	22.3007	22.9137	21.2516	21.7145	19.0236	9	7	6	3	3	2	A0A0M3HEP7;P70704;A0A0J9YV34;Q3U9N5;F6Q8P7;E9Q4J5;P98200	A0A0M3HEP7;P70704	Phospholipid-transporting ATPase IA
Ptpn9	1.92946	0.852288	0.0387041		22.0442	21.0352	22.1284	18.3332	21.6925	19.3937	6	5	6	0	1	1	O35239;A0A1L1STP0	O35239	Tyrosine-protein phosphatase non-receptor type 9
Macf1	1.92897	3.55004	0.000238462	yes	23.9962	24.072	23.8076	21.7592	22.0949	22.2348	7	5	4	6	3	3	F7ACR9;F6Q750;A0A286YD76;F6RL59;S4R2C6;S4R2A8	F7ACR9;F6Q750
Rab31	1.92837	3.2084	0.000549273	yes	23.508	23.7085	23.2445	21.3683	21.4643	21.8433	7	5	7	4	3	2	Q921E2;Q3TXV4	Q921E2;Q3TXV4	Ras-related protein Rab-31
Icam2	1.92661	3.23232	0.000351792	yes	23.4618	23.1825	23.8201	21.4501	21.6654	21.5691	6	4	6	5	5	4	P35330;G5E8M9;B1ARJ2;G3UWJ5	P35330;G5E8M9;B1ARJ2;G3UWJ5	Intercellular adhesion molecule 2
Copz1	1.92551	0.887195	0.0350181		22.9496	23.3259	22.8468	21.748	22.4435	19.1543	5	3	5	3	3	0	P61924;A0A2R8VJV3;Q8R3M1	P61924;A0A2R8VJV3;Q8R3M1	Coatomer subunit zeta-1
Dynlrb1	1.92122	0.832439	0.0418843		22.8525	22.9836	22.0966	20.9793	22.372	18.8178	4	4	2	1	2	0	P62627;A2AVR9	P62627;A2AVR9	Dynein light chain roadblock-type 1
Wdfy3	1.91046	1.90366	0.00234109	yes	21.7793	20.8724	21.1021	18.6939	19.4372	19.8914	16	10	9	2	1	1	Q6VNB8;G3UYW1;A0A1D5RLV7	Q6VNB8;G3UYW1;A0A1D5RLV7	WD repeat and FYVE domain-containing protein 3
Alad	1.90679	3.73173	0.000264957	yes	26.508	26.5167	26.5531	24.4442	24.5111	24.9022	17	17	15	17	15	15	P10518	P10518	Delta-aminolevulinic acid dehydratase
Lace1	1.90558	1.20402	0.0133662		21.5548	21.3449	21.6926	20.2491	20.4696	18.1568	2	2	2	1	1	0	Q3V384;F6VT60;E9Q4K2;F6RBS7	Q3V384;F6VT60;E9Q4K2	Lactation elevated protein 1
Wash1	1.89995	1.4718	0.00661831	yes	24.082	23.4169	22.2506	21.7425	20.837	21.4702	6	5	3	3	2	3	Q8VDD8	Q8VDD8	WAS protein family homolog 1
Ptpn12	1.89943	2.98206	0.000600834	yes	23.6889	23.1037	23.2644	21.1823	21.535	21.6414	13	12	12	9	7	7	P35831;D6RGT2	P35831	Tyrosine-protein phosphatase non-receptor type 12
Atl2	1.8987	2.9594	0.000743802	yes	22.5266	22.1617	21.9936	20.592	20.3608	20.0329	6	7	3	5	2	3	Q6PA06;E9QND8	Q6PA06;E9QND8	Atlastin-2
Atp6v0d1	1.89523	2.34187	0.00135335	yes	24.3598	24.0074	23.6651	21.6029	22.4657	22.278	8	8	5	4	4	4	P51863	P51863	V-type proton ATPase subunit d 1
Hnrnpll	1.89398	4.4637	0	yes	24.4687	24.5346	24.693	22.5667	22.6572	22.7905	19	19	19	15	11	5	Q921F4;V9GXB6	Q921F4	Heterogeneous nuclear ribonucleoprotein L-like
Cyb5b	1.89202	3.25397	0.000551948	yes	24.0948	24.6662	24.1358	22.4869	22.3901	22.3438	6	5	5	4	5	3	Q9CQX2	Q9CQX2	Cytochrome b5 type B
Inpp5k	1.89179	2.34492	0.00135743	yes	22.6109	22.4844	22.9077	21.2979	20.784	20.2456	5	5	5	4	1	2	Q8C5L6;Q5ND44	Q8C5L6	Inositol polyphosphate 5-phosphatase K
Sec23a	1.89141	3.2563	0.000552846	yes	24.1536	24.349	24.0401	22.3003	21.9977	22.5705	17	14	13	10	7	8	Q01405;E9Q1S3	Q01405;E9Q1S3	Protein transport protein Sec23A
Nck1	1.88885	2.89797	0.000721925	yes	23.8182	23.241	23.2143	21.7688	21.4971	21.3411	13	9	9	4	3	2	Q99M51;Q8BH99;A0A087WSB1;A0A087WQD1	Q99M51;Q8BH99	Cytoplasmic protein NCK1
Mpp1	1.88637	3.50954	0.000400742	yes	25.9065	25.3757	25.536	23.7763	23.6466	23.7363	24	21	18	14	9	9	P70290;B7ZCL8;A2AN84;B7ZCL9;B7ZCM0;B7ZCM1;D6RFD5	P70290;B7ZCL8;A2AN84	55 kDa erythrocyte membrane protein
Hint2	1.88612	2.19085	0.00170691	yes	24.1161	24.7796	24.6582	22.9323	22.9285	22.0347	4	4	4	2	3	2	Q9D0S9	Q9D0S9	Histidine triad nucleotide-binding protein 2, mitochondrial
Cat	1.88443	2.70749	0.000656934	yes	26.0939	26.8437	26.7628	24.495	24.6802	24.872	27	29	28	20	20	18	P24270;A2AL20	P24270	Catalase
	1.88042	0.608495	0.0964313		23.1377	23.1527	22.4217	22.207	18.302	22.5618	1	1	1	1	0	1	P18527	P18527	Ig heavy chain V region 914
Serpine2	1.87886	1.29343	0.0102975		22.8854	22.5275	21.4852	20.285	21.4091	19.5674	8	8	5	1	3	0	Q07235;A0A087WQ70;A0A087WQM1;A2RSF9	Q07235;A0A087WQ70;A0A087WQM1	Glia-derived nexin
Sorbs2	1.8725	2.17523	0.00168364	yes	23.1738	23.5617	24.2466	21.5817	21.6319	22.1511	1	1	1	1	1	3	B2RXQ9;Q3UTJ2;B9EKP8;B7ZWM6;A0A0R4J1T1;Z4YJR7;D3Z080;A0A0R4J1W0;A0A0R4J1X5;A0A5F8MPQ4;A0A1B0GRC3;D3Z2C7;F7BEU1;D3Z203;F6V513;F6ZWT0;D3Z0N2;A0A1B0GRL6;D3Z0E9	B2RXQ9;Q3UTJ2;B9EKP8;B7ZWM6;A0A0R4J1T1;Z4YJR7;D3Z080;A0A0R4J1W0	Sorbin and SH3 domain-containing protein 2
Pde6d	1.87035	1.20997	0.0133595		22.2161	22.322	22.0833	20.9992	21.119	18.8922	1	1	1	1	1	0	M0QWG6;O55057	M0QWG6;O55057	Retinal rod rhodopsin-sensitive cGMP 3,5-cyclic phosphodiesterase subunit delta
Lmf2	1.8683	4.00101	0	yes	24.3008	24.402	24.2373	22.6648	22.3218	22.3486	8	8	6	5	7	3	Q8C3X8	Q8C3X8	Lipase maturation factor 2
Cln5	1.86647	2.12968	0.00184859	yes	21.2963	20.9591	22.1869	19.7464	19.5312	19.5654	3	3	2	1	1	1	Q3UMW8	Q3UMW8	Ceroid-lipofuscinosis neuronal protein 5 homolog
Plcg1	1.86169	1.53067	0.00572515	yes	23.7122	23.1609	22.9788	22.3586	20.5775	21.3307	11	12	6	3	3	1	Q62077;A2A4A6;G3UXP4;F6SLL0	Q62077;A2A4A6	1-phosphatidylinositol 4,5-bisphosphate phosphodiesterase gamma-1;Phosphoinositide phospholipase C
Cth	1.84597	2.3051	0.00130628	yes	22.0085	22.0287	22.9285	20.6832	20.5	20.2446	4	3	5	1	1	1	Q8VCN5	Q8VCN5	Cystathionine gamma-lyase
Slc25a22	1.84408	0.997709	0.0259324		22.2344	24.2278	22.8128	22.4652	20.3371	20.9404	8	8	8	3	2	2	Q9D6M3;E9PY45;E9PV90;A0A0J9YTY6;E9Q6M6;Q80X52;E9Q579;V9GWS2;A0A0J9YUX4;Q9DB41;A0A0J9YUJ4;A0A0J9YVJ3;V9GWV4;G3UX09	Q9D6M3;E9PY45;E9PV90;A0A0J9YTY6;E9Q6M6	Mitochondrial glutamate carrier 1
Ctsc	1.8416	1.75604	0.00342098	yes	25.2322	25.4112	25.1718	24.1588	23.5709	22.5607	8	9	8	6	5	6	P97821;D3Z220;Q3U7T5	P97821	Dipeptidyl peptidase 1;Dipeptidyl peptidase 1 exclusion domain chain;Dipeptidyl peptidase 1 heavy chain;Dipeptidyl peptidase 1 light chain
Kiaa0196	1.84089	3.34036	0.000355848	yes	23.3894	23.2818	23.1627	21.6816	21.4983	21.1314	25	22	15	11	9	4	Q8C2E7	Q8C2E7	WASH complex subunit strumpellin
Cd47	1.8372	4.18283	0	yes	26.8075	26.6072	26.5528	24.7834	24.714	24.9585	4	4	3	3	3	3	A0A2R8W6P0;D3Z187;A0A2R8VI94	A0A2R8W6P0;D3Z187;A0A2R8VI94
Pxmp4	1.83453	1.63603	0.0044854	yes	20.8185	21.4745	21.3413	19.7866	19.9073	18.4368	1	1	1	1	1	1	A2AKD6;Q9JJW0	A2AKD6;Q9JJW0	Peroxisomal membrane protein 4
Nras	1.83288	2.20624	0.00168978	yes	24.7629	24.3994	24.7841	22.9905	22.1869	23.2704	9	8	6	8	3	3	P08556;A0A0G2JGP4;Q9D091;A0A0G2JE25	P08556;A0A0G2JGP4;Q9D091;A0A0G2JE25	GTPase NRas
Lrpap1	1.82201	1.59978	0.00493714	yes	22.3858	23.1381	21.8655	19.9518	21.2141	20.7575	8	9	8	1	2	1	P55302;F6WMD1	P55302	Alpha-2-macroglobulin receptor-associated protein
Acaa2	1.81853	2.22283	0.00170534	yes	27.3324	28.2626	28.4112	26.1462	26.1182	26.2862	28	28	27	24	22	20	Q8BWT1;A0A494B9J2	Q8BWT1	3-ketoacyl-CoA thiolase, mitochondrial
Dpy19l1	1.81672	1.16139	0.0152993		21.7143	21.8835	22.1871	20.85	20.8179	18.6668	3	3	2	2	1	0	A6X919	A6X919	Probable C-mannosyltransferase DPY19L1
Sh3glb2	1.81549	2.23983	0.00172279	yes	24.7464	23.7746	23.8912	22.4005	22.048	22.5172	9	8	9	3	2	3	Q8R3V5;A2AWI9;A2AWI7	Q8R3V5;A2AWI9;A2AWI7	Endophilin-B2
Snx1	1.81356	3.47979	0.000375	yes	25.3481	25.1697	25.1449	23.1741	23.3753	23.6726	22	21	21	15	13	14	Q9WV80;Q6NZD2;D3YWH1	Q9WV80;Q6NZD2	Sorting nexin-1
Mfn1	1.80886	1.09698	0.0184023		21.5247	21.5522	21.0172	20.5395	20.0575	18.0706	2	3	1	2	2	0	Q811U4;F6XRI9;D3Z4L5;D3Z5P8	Q811U4;F6XRI9	Mitofusin-1
Mia3	1.8083	2.63418	0.000760596	yes	22.6471	23.1991	23.2174	21.1894	21.5424	20.9069	14	8	14	10	7	7	A0A0R4J2D3;Q8BI84;A0A0A6YX61	A0A0R4J2D3;Q8BI84	Melanoma inhibitory activity protein 3
Vps33a	1.80826	1.79535	0.00306134	yes	22.8721	22.4574	21.6862	20.707	19.9676	20.9162	15	11	6	6	2	1	Q9D2N9;A0A0G2JEL2	Q9D2N9	Vacuolar protein sorting-associated protein 33A
Vps35	1.80691	3.71524	0.000241715	yes	26.0047	26.1187	25.7945	24.0317	24.1061	24.3594	33	33	25	22	21	18	Q9EQH3	Q9EQH3	Vacuolar protein sorting-associated protein 35
Necap2	1.80429	3.61461	0.000401487	yes	25.0392	25.0468	24.8128	23.2812	22.9149	23.2898	7	8	7	6	3	4	Q9D1J1;F6RCM5	Q9D1J1	Adaptin ear-binding coat-associated protein 2
Tpd52l2	1.80354	1.70558	0.0040672	yes	24.8339	24.9078	23.7262	22.2533	23.234	22.57	9	9	7	2	4	2	Q9CYZ2;A2AUD5;Q3TAI4;Q3TUJ9;V9GWU5;Q8BKP1;F6VQ81	Q9CYZ2;A2AUD5;Q3TAI4;Q3TUJ9;V9GWU5;Q8BKP1;F6VQ81	Tumor protein D54
Flot1	1.79438	2.71837	0.000789536	yes	23.8836	23.7183	23.8871	21.7182	21.8798	22.5078	13	12	10	5	6	6	O08917;G3UYU4;G3UZZ5;G3UWW8	O08917;G3UYU4	Flotillin-1
Anxa2	1.79303	3.68	0.000235741	yes	27.8569	27.8865	27.8908	26.3569	25.9966	25.9015	28	29	27	24	23	25	P07356;B0V2N7;B0V2N5;B0V2N8;REV__F6WNG1;REV__Q8BND4	P07356;B0V2N7;B0V2N5;B0V2N8	Annexin A2;Annexin
Vps29	1.78976	3.2073	0.000511278	yes	25.2696	25.2971	25.4739	23.2447	23.5882	23.8384	7	7	4	6	4	4	Q9QZ88;D3Z645;D3YYD5;D3YW98	Q9QZ88;D3Z645;D3YYD5	Vacuolar protein sorting-associated protein 29
Stim2	1.78887	4.83416	0	yes	23.3508	23.3035	23.3407	21.4437	21.5082	21.6766	6	6	6	2	3	3	P83093;I1E4X8;F6WBP9	P83093;I1E4X8;F6WBP9	Stromal interaction molecule 2
Lrrc8c	1.78737	2.40601	0.00135879	yes	23.9729	23.113	23.221	21.8664	21.6522	21.4262	21	13	15	11	7	5	Q8R502;D3YUV5;D3Z557;Q5DU41	Q8R502	Volume-regulated anion channel subunit LRRC8C
Htatip2	1.78149	1.42689	0.00792108	yes	21.8726	21.6026	20.7526	20.4045	19.7069	18.772	3	5	5	4	3	1	Q9Z2G9;Q3U816	Q9Z2G9;Q3U816	Oxidoreductase HTATIP2
Tfg	1.78138	2.82175	0.000674157	yes	23.8318	24.1133	23.5868	22.0527	21.7679	22.3672	7	8	3	2	4	4	Q9Z1A1;B8JJG7;B8JJG8;F6QJV5;B8JJG9	Q9Z1A1;B8JJG7;B8JJG8;F6QJV5
Mettl7a1;mCG_20149;Mettl7a2;Methig1;UbiE2	1.78099	2.24276	0.00170849	yes	23.5801	23.8598	24.3129	22.0414	21.7557	22.6127	6	6	6	3	3	3	Q8C6B0;A0A2R8VI07;Q9D7S5;Q5I0W6;H3BJI7;A0A2R8VK72;Q76I24;Q76I26;G3X9G9;A0A2R8VHN2	Q8C6B0;A0A2R8VI07;Q9D7S5;Q5I0W6;H3BJI7;A0A2R8VK72;Q76I24;Q76I26
Pafah1b2	1.77616	1.03107	0.0240576		24.5147	24.5359	22.816	22.227	23.1492	21.162	7	6	5	6	4	1	Q61206;A0A1L1SVK0;A0A1L1SRD0;A0A1L1SQ76;A0A1L1SSQ5;A0A1L1SQV7	Q61206;A0A1L1SVK0;A0A1L1SRD0;A0A1L1SQ76	Platelet-activating factor acetylhydrolase IB subunit beta
Nomo1	1.77502	3.44063	0.000363636	yes	23.4821	23.6709	24.0093	22.0098	21.8823	21.9451	23	24	15	11	9	5	Q6GQT9	Q6GQT9	Nodal modulator 1
Cog5	1.77263	0.849902	0.0410171		21.9502	21.9454	21.6099	21.2342	20.7989	18.1545	4	4	2	3	2	0	Q8C0L8;A0A1W2P822;A0A1W2P7M6	Q8C0L8	Conserved oligomeric Golgi complex subunit 5
Lamp1	1.75497	1.88191	0.00293195	yes	25.711	25.688	25.7777	23.164	24.2299	24.5178	3	3	3	2	2	2	P11438	P11438	Lysosome-associated membrane glycoprotein 1
Rab5c	1.75192	3.26566	0.000519084	yes	27.6389	27.0995	27.3949	25.7749	25.5235	25.5792	10	11	10	10	9	9	P35278;Q8C266;A2A5F5;A2A5F6	P35278;Q8C266	Ras-related protein Rab-5C
Fam126a	1.75129	1.72265	0.00414775	yes	21.988	21.8559	21.2665	20.4154	20.2909	19.1502	3	3	1	1	1	0	Q6P9N1;A0A0G2JH12	Q6P9N1;A0A0G2JH12	Hyccin
Akr1b10	1.74479	2.03137	0.00218947	yes	23.5601	23.7597	23.1564	22.0866	22.0598	21.0955	6	6	4	5	4	3	G5E895;D3Z494;S4R2G9	G5E895;D3Z494
Vps11	1.74229	2.57772	0.000719393	yes	23.5385	23.5333	23.0403	22.0344	21.4244	21.4264	25	20	17	11	10	6	Q91W86;A0A1L1SRH3;A0A1L1SV27;A0A1L1SQ62;A0A1L1STI8	Q91W86	Vacuolar protein sorting-associated protein 11 homolog
Cryl1	1.74061	4.73102	0	yes	24.2471	24.2789	24.4118	22.4794	22.6633	22.5733	15	13	9	7	9	5	Q99KP3	Q99KP3	Lambda-crystallin homolog
	1.73942	0.609858	0.0986072		21.7423	21.692	21.7032	21.0274	17.427	21.4649	1	1	1	1	0	1	Q8BHE8	Q8BHE8	Uncharacterized protein C2orf47 homolog, mitochondrial
Gclm	1.73794	2.80389	0.000653753	yes	22.8358	22.9827	22.6507	21.0511	20.7467	21.4577	5	4	4	2	2	2	O09172;H3BJA3;A0A0G2JDI4;F6VNW5	O09172;H3BJA3;A0A0G2JDI4	Glutamate--cysteine ligase regulatory subunit
Mccc2	1.73731	2.25335	0.00168824	yes	23.2751	24.1937	23.9347	22.3033	22.1436	21.7447	13	16	15	10	9	9	Q3ULD5;Q6PD20	Q3ULD5;Q6PD20	Methylcrotonoyl-CoA carboxylase beta chain, mitochondrial
Dscr3	1.73499	3.11032	0.000747922	yes	23.3988	23.3321	23.3782	21.7172	21.9104	21.2766	7	5	8	5	4	4	O35075;A0A338P6T5	O35075	Down syndrome critical region protein 3 homolog
Itgax	1.73077	0.781498	0.0533845		20.2323	19.3368	17.4893	16.9466	16.4182	18.5014	0	1	1	4	1	1	Q9QXH4;A0A0U1RNJ3	Q9QXH4	Integrin alpha-X
Pip5k1c	1.73	3.7087	0.0004	yes	22.7485	22.6605	23.0804	21.0356	21.1435	21.1202	7	8	7	2	2	2	O70161;F8WHW6;F7C0X9;P70181;F6SMP3	O70161;F8WHW6	Phosphatidylinositol 4-phosphate 5-kinase type-1 gamma
Strn3	1.72937	2.37577	0.00131262	yes	24.5918	23.8791	23.7662	22.1678	22.2527	22.6285	12	11	12	8	7	5	B2RQS1;Q9ERG2	B2RQS1;Q9ERG2	Striatin-3
Myef2	1.7286	2.37581	0.00131135	yes	23.8469	23.9981	24.6321	22.4994	22.1076	22.6843	10	10	9	5	3	5	Q8C854;A2ATP6;A2ATP5;G8JL68;F6XJA1	Q8C854;A2ATP6;A2ATP5;G8JL68;F6XJA1	Myelin expression factor 2
D6Wsu163e	1.72515	1.12803	0.0173435		21.995	22.1423	21.4898	20.7263	18.7736	20.9518	4	4	3	2	1	2	Q91YN0;A0A0J9YVA4	Q91YN0	Protein C12orf4 homolog
Fam21	1.72254	2.0221	0.00224719	yes	25.1393	25.0685	24.5153	23.3008	23.6575	22.5972	25	24	23	16	13	5	Q6PGL7;A0A0N4SUJ0;A0A0N4SV74;A0A0N4SVK9	Q6PGL7;A0A0N4SUJ0;A0A0N4SV74	WASH complex subunit FAM21
Ctss	1.72162	2.00448	0.00232063	yes	24.0502	24.026	23.4798	22.3184	22.5715	21.5012	8	8	6	5	6	3	F6WR04;O70370	F6WR04;O70370	Cathepsin S
Mtmr6	1.71976	2.36031	0.00129378	yes	22.7474	22.1818	21.8073	20.6829	20.3052	20.5891	11	12	8	6	6	4	Q8VE11	Q8VE11	Myotubularin-related protein 6
Acsl4	1.71063	1.35307	0.00958543	yes	24.4001	24.0304	24.0377	23.4068	21.4081	22.5214	10	9	8	6	5	3	Q9QUJ7	Q9QUJ7	Long-chain-fatty-acid--CoA ligase 4
Sptlc2	1.70736	2.84225	0.000656136	yes	23.2707	23.6157	23.7733	21.911	22.0844	21.5423	19	15	16	7	9	8	P97363	P97363	Serine palmitoyltransferase 2
Cd1d1	1.70689	2.78635	0.000788599	yes	21.6242	20.9844	20.9543	19.4753	19.5808	19.3861	5	3	1	3	2	2	A0A0R4J090;P11609;E9Q395;E9QLX1;P11610	A0A0R4J090;P11609	Antigen-presenting glycoprotein CD1d1
Dpp8	1.7054	2.1594	0.00190248	yes	22.37	23.1897	22.207	20.6117	20.9844	21.0544	4	4	2	2	1	1	Q80YA7;A0A1L1STG9	Q80YA7;A0A1L1STG9	Dipeptidyl peptidase 8
Dgkz	1.70495	2.28027	0.00169597	yes	24.1726	23.4875	23.5849	22.405	22.0868	21.6383	12	10	6	8	6	3	A0A668KL90;Q80UP3;A2AHJ7;A2AHK0;D6RHK9;D3YWQ0;D3Z519;S4R215;S4R2G0	A0A668KL90;Q80UP3;A2AHJ7;A2AHK0	Diacylglycerol kinase zeta;Diacylglycerol kinase
Mccc1	1.70422	1.86697	0.00296232	yes	23.2669	24.3496	23.8123	22.4942	22.2025	21.6193	16	22	18	11	11	6	Q99MR8;A0A0G2JFQ5;A0A0G2JF64	Q99MR8	Methylcrotonoyl-CoA carboxylase subunit alpha, mitochondrial
Lpcat3	1.70306	0.715051	0.0674224		23.2332	23.2646	23.545	19.5	22.4415	22.9921	2	3	2	0	3	3	Q91V01;A0A0N4SUM3	Q91V01	Lysophospholipid acyltransferase 5
Dhrs7	1.70206	1.76877	0.00359122	yes	23.9587	23.7126	24.4625	22.5351	22.8686	21.6239	8	8	5	6	5	3	Q9CXR1;A0A1Y7VN19	Q9CXR1;A0A1Y7VN19	Dehydrogenase/reductase SDR family member 7
Wdfy1	1.70117	3.87645	0.000241245	yes	24.11	23.9319	23.8586	22.1382	22.4417	22.2171	9	7	10	5	5	5	E9Q4P1;D3YWG9;A0A087WPX9;D3Z057;Q9DAD3	E9Q4P1
Pnpla6	1.69797	2.64729	0.000733702	yes	20.4676	20.6068	20.3302	18.9471	19.0513	18.3123	2	1	1	1	1	0	Q3TRM4;A0A140LHU9;A0A140LI54	Q3TRM4;A0A140LHU9;A0A140LI54	Neuropathy target esterase
Rac1	1.69669	4.04747	0.00026327	yes	26.9977	26.9666	27.2864	25.4321	25.3987	25.3298	5	5	5	5	5	5	P63001;Q3TLP8	P63001;Q3TLP8	Ras-related C3 botulinum toxin substrate 1
Lrrc25	1.69668	0.524088	0.141714		22.5551	19.0097	22.5072	18.061	20.3014	20.6196	1	0	1	0	1	1	Q8K1T1	Q8K1T1	Leucine-rich repeat-containing protein 25
B3gat3	1.6896	4.04606	0.000261053	yes	20.6203	20.5609	20.6476	19.1093	18.8944	18.7564	1	1	1	1	1	0	P58158	P58158	Galactosylgalactosylxylosylprotein 3-beta-glucuronosyltransferase 3
Rnpep	1.68615	3.68856	0.000385714	yes	24.8621	24.6994	24.6932	22.8585	23.0713	23.2666	25	26	23	15	16	15	Q8VCT3;E9PYF1	Q8VCT3;E9PYF1	Aminopeptidase B
Cr1l	1.68453	3.95157	0.000249497	yes	25.0413	24.7605	24.7058	23.1356	23.0907	23.2277	8	7	6	4	5	4	Q64735;A0A0A6YY75;A0A0A6YVT1;A0A0A6YXN9;A0A0A6YXR6	Q64735;A0A0A6YY75;A0A0A6YVT1;A0A0A6YXN9	Complement component receptor 1-like protein
Cdk4	1.68439	4.33387	0	yes	25.8923	25.8183	25.6778	24.1392	24.205	23.991	8	9	9	4	3	2	P30285;E9Q9E4;E9PZX7;D6RHS5;D3YWB0	P30285;E9Q9E4;E9PZX7	Cyclin-dependent kinase 4
Vps26a	1.67665	2.84642	0.000798077	yes	24.9951	24.9467	24.8735	22.9262	23.2087	23.6503	15	12	10	10	5	7	P40336;A0A1W2P7Z9;A0A1W2P7R7	P40336	Vacuolar protein sorting-associated protein 26A
Gnas	1.67634	3.02303	0.000705882	yes	25.4719	25.0831	25.2912	23.4722	23.4288	23.9162	12	12	14	7	7	10	P63094;Q6R0H7;A0A571BEI3;Z4YKV1;A0A571BEM2;A0A571BE25;A0A571BEG2;Q8CGK7;Q66L47;A2A610;A0A571BGH5	P63094;Q6R0H7;A0A571BEI3;Z4YKV1;A0A571BEM2	Guanine nucleotide-binding protein G(s) subunit alpha isoforms short;Guanine nucleotide-binding protein G(s) subunit alpha isoforms XLas
Exoc6b	1.67501	1.49727	0.00719349	yes	21.7544	21.2285	21.0918	19.4132	20.6102	19.0263	5	4	2	1	2	0	A6H5Z3	A6H5Z3	Exocyst complex component 6B
Glyctk	1.67259	0.93793	0.0328194		21.2469	23.2034	22.1244	21.4955	20.6716	19.3898	3	4	6	2	2	1	Q8QZY2;A0A0R4J1H2;E0CZG7;E0CXF4	Q8QZY2;A0A0R4J1H2	Glycerate kinase
Vps16	1.67178	1.93188	0.0028529	yes	24.0453	24.0781	23.1902	22.5888	21.8422	21.8671	16	15	10	10	8	5	Q920Q4;G3X8X7;A2BI90	Q920Q4;G3X8X7	Vacuolar protein sorting-associated protein 16 homolog
Elovl1	1.67155	0.43137	0.21766		21.3109	24.7335	19.7943	21.6669	18.9542	20.203	1	1	1	1	1	1	Q9JLJ5;Q4V9V3	Q9JLJ5;Q4V9V3	Elongation of very long chain fatty acids protein 1;Elongation of very long chain fatty acids protein
Mvb12a	1.66803	0.822857	0.0476787		22.0613	21.9251	22.4162	21.3942	21.3935	18.6109	3	3	3	2	2	1	Q78HU3	Q78HU3	Multivesicular body subunit 12A
Acaa1a	1.66779	2.12795	0.00204667	yes	25.0723	25.8189	26.2008	24.0885	23.9742	24.0259	16	16	15	14	13	12	Q921H8;H3BKL5;H3BJZ9;H3BKA1;H3BJG8;H3BJC1	Q921H8;H3BKL5;H3BJZ9	3-ketoacyl-CoA thiolase A, peroxisomal
Nif3l1	1.66734	2.0863	0.00211475	yes	23.7289	24.4221	23.5393	22.117	22.6401	21.9312	6	7	5	4	5	3	Q9EQ80;E9PWJ6	Q9EQ80	NIF3-like protein 1
Gnb1	1.66202	3.30955	0.000500736	yes	27.2167	26.8964	26.9355	25.487	25.4707	25.1048	17	15	16	16	13	12	P62874;H3BKR2;H3BLF7;Q61011	P62874;H3BKR2;H3BLF7	Guanine nucleotide-binding protein G(I)/G(S)/G(T) subunit beta-1
Golm1	1.6597	2.23507	0.00184697	yes	23.9503	24.3883	23.6281	21.9168	22.6527	22.4182	2	2	1	1	1	1	Q91XA2	Q91XA2	Golgi membrane protein 1
Arhgap18	1.65962	3.21714	0.000601671	yes	23.2529	23.5262	23.0197	21.5465	21.7744	21.4991	4	3	5	4	3	2	Q8K0Q5;H3BJL1;H3BLG9	Q8K0Q5	Rho GTPase-activating protein 18
Coasy	1.65934	2.11993	0.00203817	yes	23.8386	23.902	23.4383	22.4684	22.2519	21.4805	10	11	7	7	5	2	Q9DBL7;REV__J3QNE4;REV__F6QNN0	Q9DBL7	Bifunctional coenzyme A synthase;Phosphopantetheine adenylyltransferase;Dephospho-CoA kinase
Ccny	1.65884	3.50301	0.000547504	yes	22.5907	22.4405	22.4832	20.6001	20.8694	21.0683	5	3	4	3	4	2	Q8BGU5;A0A3Q4EBW6	Q8BGU5	Cyclin-Y
Vps53	1.65385	1.06963	0.0224349		21.5907	21.6343	21.8795	20.6665	20.8665	18.61	5	4	4	2	2	0	Q8CCB4;E9PXG9;F6Z4G7;E9Q648;E9PWD1;E9PYD3	Q8CCB4;E9PXG9	Vacuolar protein sorting-associated protein 53 homolog
Trappc11	1.65381	1.10697	0.0197693		24.6959	24.8575	24.1835	23.2758	21.6252	23.8744	15	15	12	8	5	6	B2RXC1	B2RXC1	Trafficking protein particle complex subunit 11
Glmp	1.65352	0.800193	0.051271		22.971	22.4963	21.681	21.4853	21.723	18.9795	2	2	2	2	1	0	H9H9R4;Q9JHJ3;H3BKY1;H3BK59	H9H9R4;Q9JHJ3;H3BKY1	Glycosylated lysosomal membrane protein
Efr3a	1.65045	1.54688	0.00649583	yes	23.3269	22.5705	22.7478	21.1769	20.5058	22.0111	9	8	7	6	4	3	Q8BG67;A0A1D5RLL3;Q8BWC5;A0A2I3BR57	Q8BG67;A0A1D5RLL3	Protein EFR3 homolog A
Chchd6	1.64972	0.612825	0.0995969		21.4521	22.7826	21.7554	21.7619	21.186	18.093	4	5	2	1	2	0	Q91VN4;E9Q4M4	Q91VN4;E9Q4M4	MICOS complex subunit Mic25
Prdx4	1.64881	6.5534	0	yes	28.223	28.2021	28.2345	26.5414	26.557	26.6147	10	11	8	5	4	5	O08807;B1AZS9	O08807;B1AZS9	Peroxiredoxin-4
Poglut1	1.6451	0.59204	0.108288		22.0271	22.2123	21.4651	21.2759	21.6688	17.8245	3	2	3	2	1	0	Q8BYB9	Q8BYB9	Protein O-glucosyltransferase 1
Ankfy1	1.645	3.70755	0.000373057	yes	24.7927	24.432	24.5456	22.8992	22.8598	23.0763	37	34	31	25	21	17	Q810B6	Q810B6	Rabankyrin-5
Atp6v1d	1.64091	1.80604	0.00353283	yes	23.1306	23.4961	22.5011	21.704	20.8339	21.667	4	6	4	2	3	1	P57746	P57746	V-type proton ATPase subunit D
Smc4	1.63741	0.69611	0.0740045		24.3171	23.303	20.743	21.196	21.3561	20.8988	1	2	2	3	1	4	Q8CG47;E9Q2X6;Q3U763	Q8CG47;E9Q2X6	Structural maintenance of chromosomes protein 4;Structural maintenance of chromosomes protein
Pdlim5	1.63676	2.61323	0.000956978	yes	24.7559	24.4814	24.8394	22.8884	22.7961	23.4819	19	18	18	15	10	11	Q8CI51	Q8CI51	PDZ and LIM domain protein 5
Rapgef1	1.63643	1.14168	0.0176885		21.4492	22.1175	20.6255	19.8138	18.8387	20.6304	3	4	4	3	1	3	Q91ZZ2;A0A5F8MPI9;A1L338;Q3UGX8;Q3UHC1;F6ZDE5	Q91ZZ2;A0A5F8MPI9;A1L338;Q3UGX8;Q3UHC1;F6ZDE5
Vav3	1.63094	1.71305	0.00438617	yes	22.9064	21.8215	21.9294	20.4947	20.1951	21.0747	5	5	3	1	1	2	Q9R0C8	Q9R0C8	Guanine nucleotide exchange factor VAV3
Lgals1	1.62818	4.53343	0	yes	28.5105	28.7285	28.6991	26.9525	27.028	27.073	7	7	6	8	7	6	P16045;A0A2R8VHJ0	P16045	Galectin-1
Pam16	1.6265	0.434226	0.216858		22.2274	22.7701	21.9732	22.096	22.4645	17.5307	1	2	1	1	1	0	Q9CQV1;A0A1L1SQA2	Q9CQV1;A0A1L1SQA2	Mitochondrial import inner membrane translocase subunit TIM16
Acat3	1.62648	0.557996	0.124444		23.2559	23.1864	23.2575	23.1885	22.5863	19.0457	7	8	7	5	4	1	Q80X81	Q80X81
Hibadh	1.62154	2.30238	0.00166099	yes	24.3831	25.3348	24.9247	23.4333	23.1997	23.145	10	13	12	8	8	8	Q99L13	Q99L13	3-hydroxyisobutyrate dehydrogenase, mitochondrial
Carkd	1.61772	3.98621	0.000236641	yes	24.4365	24.5394	24.642	22.8586	22.8135	23.0927	12	12	13	8	7	6	Q9CZ42;J3QMM7;K3W4M4;J3QN06;J3QPU6	Q9CZ42;J3QMM7;K3W4M4;J3QN06	ATP-dependent (S)-NAD(P)H-hydrate dehydratase
Snx9	1.6148	2.33831	0.00169753	yes	24.566	24.7614	24.7972	23.0134	22.6667	23.6001	21	19	15	12	12	6	Q91VH2	Q91VH2	Sorting nexin-9
Stx4	1.61254	2.65537	0.000968153	yes	24.5023	24.2199	24.0958	22.3201	22.6573	23.0029	7	6	5	4	5	6	P70452;D6RJ29	P70452	Syntaxin-4
Rufy3	1.60833	1.21572	0.0148016		22.3125	21.2601	20.5595	19.8776	19.105	20.3245	7	8	7	4	4	4	A0A0G2JFT8;Q9D394	A0A0G2JFT8;Q9D394	Protein RUFY3
Bcam	1.6008	0.685894	0.0772803		17.8616	20.1575	17.8566	16.0928	18.4752	16.5052	7	7	5	1	0	1	Q9R069;D3YTK7	Q9R069	Basal cell adhesion molecule
Marc2	1.59702	3.19634	0.000724832	yes	25.0948	25.3985	25.6513	23.7522	23.7445	23.8569	16	15	15	14	11	10	Q922Q1;E0CZH6	Q922Q1	Mitochondrial amidoxime reducing component 2
Hook3	1.5966	1.98907	0.00253453	yes	23.7508	23.0822	23.182	21.3662	21.5688	22.2903	14	12	11	8	6	6	Q8BUK6;F6W1A2	Q8BUK6	Protein Hook homolog 3
Apaf1	1.59466	1.11771	0.0198532		22.6365	22.9872	21.7828	21.646	19.7672	21.2094	9	11	7	5	4	2	O88879;G3XA09;Q80VR5	O88879;G3XA09	Apoptotic protease-activating factor 1
Dpysl2	1.59133	3.55303	0.000536278	yes	27.1099	26.8757	27.3344	25.4907	25.5333	25.522	26	25	24	26	22	19	O08553;Q71H75	O08553	Dihydropyrimidinase-related protein 2
Rraga;Rragb	1.59107	2.44339	0.00128885	yes	24.2918	24.7106	23.9518	22.9037	22.8248	22.4525	8	8	6	4	4	6	Q80X95;Q6NTA4;G3UYP1	Q80X95;Q6NTA4	Ras-related GTP-binding protein A;Ras-related GTP-binding protein B
Sgk3	1.58597	1.05768	0.0244111		20.3144	21.7396	19.4544	19.3219	18.5293	18.8993	2	2	2	1	1	1	Q9ERE3;A0A087WR70;A0A087WQS1	Q9ERE3;A0A087WR70;A0A087WQS1	Serine/threonine-protein kinase Sgk3
Snx12	1.57811	3.01111	0.000671642	yes	25.3359	25.1059	24.7282	23.4269	23.447	23.5619	7	8	7	6	6	6	O70493;Q6ZWQ5;Q3TGS7;Q3V2H3	O70493;Q6ZWQ5;Q3TGS7;Q3V2H3	Sorting nexin-12
Vps25	1.57667	1.05253	0.0249132		22.8532	22.5914	22.2637	22.2177	20.9034	19.8572	7	6	4	6	5	1	Q9CQ80;A2A4K0;E9PXS9;A2A4J8;A8XY17	Q9CQ80;A2A4K0;E9PXS9;A2A4J8;A8XY17	Vacuolar protein-sorting-associated protein 25
Il3ra	1.57467	0.929198	0.0352306		20.6314	20.4251	18.9583	19.6017	17.7013	17.9877	1	1	1	0	1	1	A0A286YE23;A0A286YE20;P26952	A0A286YE23;A0A286YE20;P26952	Interleukin-3 receptor subunit alpha
Rock2	1.57071	3.36626	0.000612766	yes	23.1524	23.3233	23.1502	21.6216	21.8793	21.4128	14	13	13	6	8	6	P70336;F8VPK5;A0A1Y7VMN0;A0A1Y7VLD1	P70336;F8VPK5;A0A1Y7VMN0	Rho-associated protein kinase 2;Rho-associated protein kinase
Trappc13	1.57057	1.75665	0.00441207	yes	23.1776	22.7788	21.9658	21.3968	21.0638	20.7499	4	6	1	2	3	1	Q3TIR1;J3QNW4	Q3TIR1;J3QNW4	Trafficking protein particle complex subunit 13
Pex5	1.56885	0.614317	0.101831		23.2431	22.8727	22.7202	23.36	21.3444	19.4251	2	3	1	2	2	0	O09012;D3Z600	O09012;D3Z600	Peroxisomal targeting signal 1 receptor
Smap2	1.5678	3.7204	0.000356436	yes	25.8746	25.5292	25.8253	24.1475	24.272	24.1062	11	10	10	9	8	6	Q7TN29	Q7TN29	Stromal membrane-associated protein 2
Gng10;Gm20503	1.56648	0.861829	0.0434445		20.4311	22.2506	21.1408	18.5476	20.829	19.7466	2	2	2	0	1	1	Q9CXP8;G3UZK1	Q9CXP8;G3UZK1	Guanine nucleotide-binding protein G(I)/G(S)/G(O) subunit gamma-10;Guanine nucleotide-binding protein subunit gamma
Atl3	1.56414	3.83134	0.000370497	yes	24.913	24.8097	24.5943	23.3253	23.1326	23.1667	16	15	12	11	11	8	Q91YH5;E9PYT3;A0A494BAX8;A0A494BAU1;A0A494BAW9;A0A494B9P1	Q91YH5;E9PYT3;A0A494BAX8	Atlastin-3
Pura	1.56353	2.96578	0.000651387	yes	26.1262	26.1553	26.6767	24.8478	24.7382	24.6816	6	4	5	5	6	3	P42669	P42669	Transcriptional activator protein Pur-alpha
Sec63	1.56203	3.14264	0.000703125	yes	23.4649	23.6759	23.8805	22.1594	22.2837	21.8922	13	11	12	7	7	4	Q8VHE0	Q8VHE0	Translocation protein SEC63 homolog
Slc38a9	1.56137	0.820309	0.0498762		21.6046	21.5342	21.7819	21.1898	20.7023	18.3445	1	1	1	1	1	0	Q8BGD6	Q8BGD6	Sodium-coupled neutral amino acid transporter 9
Fnta	1.55938	0.811715	0.0512912		23.1736	23.1225	23.3061	21.2385	20.346	23.3395	10	9	6	3	4	3	Q61239	Q61239	Protein farnesyltransferase/geranylgeranyltransferase type-1 subunit alpha
Pex16	1.55897	0.383794	0.276849		22.1983	21.9162	22.104	22.1525	22.2881	17.1009	2	2	2	1	1	0	Q91XC9	Q91XC9	Peroxisomal membrane protein PEX16
	1.55843	1.9735	0.00292546	yes	26.4112	25.7524	25.4557	23.9553	24.6358	24.353	8	7	6	6	5	4	P0DP28;P0DP27;P0DP26;A0A3Q4EHJ0;Q9D6P8;A0A1Y7VK66;P20801;G3UX57	P0DP28;P0DP27;P0DP26;A0A3Q4EHJ0
Etfdh	1.54977	2.72683	0.000713978	yes	25.0406	25.7062	25.4763	23.8528	23.7154	24.0056	23	25	24	19	19	16	Q921G7;Q6PF96	Q921G7;Q6PF96	Electron transfer flavoprotein-ubiquinone oxidoreductase, mitochondrial
Atp1b3	1.54914	1.94355	0.00296447	yes	25.8636	25.3487	25.3232	24.3656	24.1505	23.372	11	11	10	6	5	8	P97370	P97370	Sodium/potassium-transporting ATPase subunit beta-3
Rptor	1.54798	2.01092	0.00252884	yes	21.4667	21.7473	21.2567	20.5411	19.5744	19.7112	7	6	7	2	1	0	Q8K4Q0;A2ACM0;E9PXZ5;F7BQS0;F7CN67	Q8K4Q0;A2ACM0	Regulatory-associated protein of mTOR
Map4	1.54738	2.6496	0.00107469	yes	26.5125	26.4169	27.1078	25.0654	25.0948	25.2348	41	39	40	33	32	27	P27546;E9PZ43;A0A140T8T5;A0A0G2JDN7;A0A0G2JFT4;A0A0G2JG35;Q78TF3;A0A0G2JFK3;A0A0G2JDY5;A0A0G2JDU1;A0A0G2JE57	P27546	Microtubule-associated protein 4
Pdcd5	1.54629	1.56804	0.00697933	yes	24.585	23.8524	23.3597	22.0603	22.9456	22.1523	2	3	2	1	2	2	P56812;D3Z7Q5	P56812	Programmed cell death protein 5
Jup	1.54278	0.813497	0.0512871		23.6965	23.366	25.3975	21.9077	22.0944	23.8295	25	21	31	12	13	11	Q02257	Q02257	Junction plakoglobin
Gbe1	1.54015	2.63422	0.00106366	yes	23.2275	23.7272	23.2376	21.7513	21.6659	22.1547	7	7	5	5	3	3	Q9D6Y9;F6ZHD8;G3UW30	Q9D6Y9;F6ZHD8;G3UW30	1,4-alpha-glucan-branching enzyme
Erlin2	1.53919	3.66558	0.000539683	yes	24.7516	24.502	24.7635	22.9833	23.1385	23.2778	15	14	14	8	8	8	Q8BFZ9;A0A1B0GSD8;A0A1B0GT70;A0A1B0GQZ0;A0A1B0GT43;A0A1B0GRQ1;A0A1B0GRG7	Q8BFZ9;A0A1B0GSD8;A0A1B0GT70	Erlin-2
Mapk15	1.53301	2.36715	0.00166248	yes	25.7904	25.4271	25.8325	23.7895	24.0865	24.5749	1	1	1	1	1	1	Q80Y86	Q80Y86	Mitogen-activated protein kinase 15
Kctd10	1.53251	0.624924	0.0986421		21.7105	20.918	18.3622	17.9411	19.426	19.026	2	2	1	1	1	1	Q922M3;F8WGQ9	Q922M3;F8WGQ9	BTB/POZ domain-containing adapter for CUL3-mediated RhoA degradation protein 3
Glud1	1.5324	2.6621	0.00107246	yes	27.6362	28.3566	28.1733	26.5866	26.4835	26.4987	28	28	27	27	26	23	P26443;F7CFA5	P26443	Glutamate dehydrogenase 1, mitochondrial
Vps18	1.5323	2.55666	0.00133465	yes	23.09	22.3848	22.513	21.2969	21.0818	21.0122	13	12	12	6	6	5	Q8R307	Q8R307	Vacuolar protein sorting-associated protein 18 homolog
Anpep	1.52862	1.29571	0.0127863		19.5774	20.5234	20.4885	19.4808	17.8954	18.6273	3	6	4	1	0	1	P97449;A0A0U1RNS3	P97449	Aminopeptidase N
Ap2b1	1.52794	3.1311	0.000687898	yes	25.856	25.6382	25.414	24.0899	23.9394	24.2952	30	24	21	25	21	19	Q9DBG3;H3BIY9;H3BKM0;H3BJ06	Q9DBG3;H3BIY9;H3BKM0	AP-2 complex subunit beta;AP complex subunit beta
Mcu	1.52734	2.41567	0.00171165	yes	24.148	23.6991	23.4265	22.3163	22.4221	21.9532	9	8	8	4	5	6	Q3UMR5	Q3UMR5	Calcium uniporter protein, mitochondrial
Eci2	1.5258	2.26366	0.00189599	yes	24.2843	24.7905	24.8334	23.4527	23.1683	22.7098	12	13	13	8	7	5	Q9WUR2;Q3TCD4;E9PYC6;E9Q858;E9PUY9;E9PYA9;E9PVM6;E9Q7A8;Q78JN3;E9PY42	Q9WUR2;Q3TCD4;E9PYC6;E9Q858;E9PUY9;E9PYA9;E9PVM6;E9Q7A8	Enoyl-CoA delta isomerase 2, mitochondrial
Ecsit	1.52476	0.782695	0.0573287		20.1945	20.379	20.6007	18.2669	20.6193	17.7137	1	1	1	1	1	0	Q9QZH6;J3KMM6;A0A0R4J174	Q9QZH6;J3KMM6;A0A0R4J174	Evolutionarily conserved signaling intermediate in Toll pathway, mitochondrial
Ndufb11	1.52367	1.59512	0.00642338	yes	22.7327	23.0239	22.1689	20.8408	21.8306	20.6832	3	3	2	1	2	1	O09111	O09111	NADH dehydrogenase [ubiquinone] 1 beta subcomplex subunit 11, mitochondrial
Mcee	1.52271	2.61685	0.00126741	yes	22.1313	22.0699	22.164	21.0301	20.4724	20.2946	3	3	3	3	1	1	Q9D1I5;A0A0U1RQ27	Q9D1I5;A0A0U1RQ27	Methylmalonyl-CoA epimerase, mitochondrial
Scyl2	1.52219	0.496957	0.166473		22.3059	21.6323	21.6571	21.6217	21.701	17.706	2	2	4	3	2	0	Q8CFE4;G5E8J9;Q80UY7	Q8CFE4;G5E8J9	SCY1-like protein 2
Atox1	1.52081	0.84089	0.047869		25.9448	26.2266	24.2534	23.27	25.0859	23.5064	4	3	4	2	3	3	O08997	O08997	Copper transport protein ATOX1
Smpd1	1.51962	2.17515	0.00211129	yes	21.4856	21.7362	20.9217	19.6384	20.1933	19.7529	5	4	2	1	0	1	Q04519	Q04519	Sphingomyelin phosphodiesterase
Ubp1	1.51644	0.582815	0.115515		21.3147	22.0439	21.6796	21.4423	21.16	17.8865	1	2	1	2	2	0	Q811S7	Q811S7	Upstream-binding protein 1
Rab11a	1.51635	1.18161	0.0169		23.5002	23.0481	22.8425	22.403	20.504	21.9348	2	1	2	1	2	1	P62492;E9Q6B3;E9PZB2	P62492	Ras-related protein Rab-11A
Wdr7	1.51179	1.23875	0.014966		21.1817	21.0037	20.7565	20.3598	19.6103	18.4365	5	4	4	2	2	0	Q920I9;A0A494B9P4;Q8C711	Q920I9;A0A494B9P4;Q8C711	WD repeat-containing protein 7
Rab39a	1.50868	0.443738	0.212633		21.7216	21.6995	23.304	22.3108	21.8639	18.0243	1	1	1	1	1	0	Q8BHD0;Q8BHC1	Q8BHD0	Ras-related protein Rab-39A
Spr	1.5086	4.47574	0.000259958	yes	27.5923	27.7176	27.8078	26.12	26.2291	26.243	13	14	14	13	13	10	Q91XH5;G3UXX3;Q64105;G3UZ79	Q91XH5;G3UXX3;Q64105	Sepiapterin reductase
Pddc1	1.50793	1.3184	0.0120959		24.0587	23.8982	23.9824	23.0706	22.9374	21.4075	7	5	6	6	6	2	Q8BFQ8	Q8BFQ8	Parkinson disease 7 domain-containing protein 1
Mapre2	1.50718	1.60766	0.00640048	yes	25.95	25.731	25.0056	23.9815	23.5397	24.6439	8	7	7	5	6	6	Q8R001;D3YYK8;E9Q6X0;Q3TG90	Q8R001;D3YYK8;E9Q6X0;Q3TG90	Microtubule-associated protein RP/EB family member 2
Fam91a1	1.50047	0.994531	0.0305006		20.9804	21.3643	21.6669	20.3964	20.6285	18.4852	3	4	4	2	2	0	Q3UVG3	Q3UVG3	Protein FAM91A1
Col4a3bp	1.49504	2.33068	0.00182609	yes	22.0546	21.7209	22.1882	20.1996	20.3501	20.9288	4	6	4	3	3	1	Q9EQG9	Q9EQG9	Collagen type IV alpha-3-binding protein
Ass1	1.49392	2.4171	0.00168517	yes	25.6126	25.1608	25.3461	23.5268	23.856	24.255	18	17	15	15	11	13	P16460	P16460	Argininosuccinate synthase
Fkbp5	1.49223	3.99022	0.000371134	yes	24.0698	24.1832	23.9665	22.7272	22.5206	22.495	14	13	12	9	7	6	Q64378;A0A3B2WBD2;B8JJC2;A0A3B2WCL4	Q64378;A0A3B2WBD2	Peptidyl-prolyl cis-trans isomerase FKBP5;Peptidyl-prolyl cis-trans isomerase FKBP5, N-terminally processed
Inpp1	1.49088	0.778106	0.0591769		23.2717	23.492	23.4977	22.9711	22.6376	20.18	7	6	6	5	4	3	P49442;E0CYQ4;E0CX64;H3BK26	P49442	Inositol polyphosphate 1-phosphatase
P4hb	1.48888	3.64494	0.000515933	yes	27.1528	27.4621	27.2597	25.6536	25.8963	25.858	31	34	33	30	30	27	P09103;E9Q8G8	P09103	Protein disulfide-isomerase
Gstt2	1.48786	1.74319	0.00477238	yes	23.963	24.2078	23.6008	23.022	22.449	21.837	7	7	7	7	5	5	Q61133;A0A1W2P7J9;A0A1W2P6L1	Q61133;A0A1W2P7J9;A0A1W2P6L1	Glutathione S-transferase theta-2
Akt1	1.48657	1.47337	0.00851648	yes	23.4314	21.9135	22.6102	21.0844	20.9324	21.4785	11	9	6	4	4	2	P31750;D3Z783;D3YXX3;D3YYP9;D3Z5X2	P31750;D3Z783	RAC-alpha serine/threonine-protein kinase
Scp2	1.48649	2.16962	0.00225806	yes	25.4163	26.1558	25.9046	24.4712	24.5827	23.9633	18	19	16	12	9	9	P32020;A2APS4	P32020	Non-specific lipid-transfer protein
Glb1	1.48627	2.9177	0.000755404	yes	24.6986	24.4644	24.1479	23.0609	23.0105	22.7807	14	12	12	12	8	8	P23780;A0A1L1SSJ7	P23780	Beta-galactosidase
Lgalsl	1.48312	1.3302	0.0119059		20.2667	21.9079	20.5757	19.1668	19.5145	19.6197	2	3	3	1	2	1	Q8VED9	Q8VED9	Galectin-related protein
Atp6v0a2	1.48054	2.92425	0.000754545	yes	22.2293	22.4752	22.5087	20.7732	20.7607	21.2377	4	3	4	2	1	2	P15920;A0A0G2JFS2	P15920	V-type proton ATPase 116 kDa subunit a isoform 2
Lama2	1.48034	0.247919	0.519542		10.8147	18.4636	12.1319	12.2482	12.5353	12.1856	3	1	2	2	3	3	Q60675;A0A087WRP2;A0A1W2P7N3;A0A5F8MPG7	Q60675	Laminin subunit alpha-2
Strn4	1.47953	2.08234	0.00229833	yes	23.607	23.8067	24.2651	21.9772	22.7775	22.4855	9	8	8	7	4	4	P58404;V9GXE7;V9GXT1;V9GXI9	P58404	Striatin-4
Brk1	1.47235	0.682936	0.0817671		22.1827	21.6832	19.2514	19.0768	20.3054	19.3179	3	2	0	0	1	1	Q91VR8	Q91VR8	Protein BRICK1
Lmna	1.47153	2.54473	0.00128517	yes	25.0493	25.132	25.7325	23.8277	23.7189	23.9525	38	40	40	33	27	24	P48678;D3YUF7	P48678	Prelamin-A/C;Lamin-A/C
Clec14a	1.47052	0.409161	0.249085		24.4382	24.0542	23.713	23.6551	24.5222	19.6166	4	4	3	1	1	0	Q8VCP9	Q8VCP9	C-type lectin domain family 14 member A
Nipsnap1	1.46517	2.33634	0.00191559	yes	25.0375	25.7824	25.5184	24.2449	23.8898	23.8081	7	7	7	6	6	3	O55125;Q5SVG6	O55125	Protein NipSnap homolog 1
Nampt	1.4646	3.78368	0.000535433	yes	24.5071	24.5877	24.6792	23.036	23.0282	23.316	19	17	15	9	8	10	Q99KQ4	Q99KQ4	Nicotinamide phosphoribosyltransferase
Tmem256	1.46417	2.082	0.00227925	yes	23.9517	24.0606	24.6214	22.6268	22.4435	23.1709	2	2	2	2	2	1	Q5F285	Q5F285	Transmembrane protein 256
Vamp4	1.46164	3.25011	0.000693196	yes	23.3479	23.4148	23.1855	21.7793	21.6776	22.1064	3	3	3	1	1	1	O70480;Q8BSN6;A0A0A6YY66	O70480;Q8BSN6	Vesicle-associated membrane protein 4
Srcap	1.45727	0.963242	0.0340651		23.7532	23.7231	22.3946	22.5996	22.1302	20.7692	1	1	2	1	1	2	A0A087WP63;A0A087WNX7;A0A087WNL7;A0A087WQ44	A0A087WP63;A0A087WNX7;A0A087WNL7;A0A087WQ44
	1.45348	0.895692	0.0408667		23.1552	22.6953	22.9004	22.6181	21.7015	20.0708	3	3	1	2	1	0	Q8BR90	Q8BR90	UPF0600 protein C5orf51 homolog
Bphl	1.45334	1.62308	0.00649196	yes	23.4985	24.832	24.2617	22.8648	22.8947	22.4727	10	9	11	8	7	5	Q8R164	Q8R164	Valacyclovir hydrolase
Tm9sf1	1.45239	2.48238	0.00171323	yes	22.0121	22.438	22.793	20.888	20.9378	21.0601	3	2	2	2	1	1	Q9DBU0;D6RGM8;D3YWH4;D3Z6X7;D3YYW1;D3Z279	Q9DBU0;D6RGM8;D3YWH4;D3Z6X7;D3YYW1;D3Z279	Transmembrane 9 superfamily member 1
Tmem260	1.45138	1.82555	0.00434211	yes	20.0072	20.2187	19.5732	19.0194	18.4411	17.9844	1	2	1	1	1	0	Q8BMD6;A0A2I3BQ91;A0A2I3BQY6	Q8BMD6;A0A2I3BQ91;A0A2I3BQY6	Transmembrane protein 260
Rabl6	1.45124	0.61924	0.103324		22.3093	21.7418	19.9606	20.889	18.3493	20.4197	6	4	4	3	0	1	Q5U3K5	Q5U3K5	Rab-like protein 6
Pdxdc1	1.44606	0.989076	0.0318597		21.2388	21.1839	22.1021	20.388	18.8673	20.9312	6	5	4	3	1	4	Q99K01;A0A0R4J034;D3YZA7	Q99K01;A0A0R4J034	Pyridoxal-dependent decarboxylase domain-containing protein 1
Dnm3	1.44502	1.54747	0.00772758	yes	23.4623	22.8433	22.5626	22.1661	21.3306	21.0363	1	1	1	1	1	1	Q8BZ98;E9QLL2;F2Z460;E0CXZ8;D6RH60	Q8BZ98;E9QLL2	Dynamin-3
2310035C23Rik;Kiaa1468	1.44351	0.520259	0.153874		23.3027	21.2383	22.7097	21.3082	22.6066	19.0053	7	4	4	4	2	0	G3X9J4;Q148V7;E9QM90;A0A087WSS1;A0A087WRM8	G3X9J4;Q148V7;E9QM90;A0A087WSS1	LisH domain and HEAT repeat-containing protein KIAA1468
Casp7	1.44335	2.06898	0.00277107	yes	21.8506	21.9625	21.3924	19.8628	20.7061	20.3065	5	3	5	1	2	1	P97864;A0A5F8MPP6	P97864;A0A5F8MPP6	Caspase-7;Caspase-7 subunit p20;Caspase-7 subunit p11
Asl	1.4413	1.9884	0.00301658	yes	23.774	23.6594	23.1375	21.614	22.179	22.4541	14	13	14	11	7	9	Q91YI0;E0CY49;F7D439;E0CYV3	Q91YI0;E0CY49	Argininosuccinate lyase
Bet1	1.43909	3.83088	0.000532915	yes	22.2437	22.0024	21.9759	20.6988	20.5223	20.6835	1	1	1	1	1	1	O35623	O35623	BET1 homolog
Tuba1b	1.43789	2.34267	0.00190085	yes	30.1495	29.7921	30.0201	28.829	28.72	28.0991	26	25	24	27	25	25	P05213;A0A2R8VHF3	P05213;A0A2R8VHF3	Tubulin alpha-1B chain
Rab5a	1.42919	3.23598	0.000676692	yes	24.8481	24.5676	24.8612	23.4712	23.3998	23.1183	4	5	3	4	3	2	Q9CQD1	Q9CQD1	Ras-related protein Rab-5A
Hsp90b1	1.42687	4.73991	0.000256729	yes	28.5729	28.628	28.6171	27.1193	27.1244	27.2937	56	57	51	44	43	40	P08113;F7C312	P08113;F7C312	Endoplasmin
Ywhab	1.42109	1.61571	0.00702353	yes	28.925	28.9526	27.9258	26.7424	27.3841	27.4136	12	12	12	12	11	12	Q9CQV8;A2A5N1	Q9CQV8;A2A5N1	14-3-3 protein beta/alpha;14-3-3 protein beta/alpha, N-terminally processed
Fundc2	1.42061	0.849436	0.048624		22.8144	22.5463	23.0366	22.1293	22.1552	19.851	3	3	3	2	3	2	Q9D6K8	Q9D6K8	FUN14 domain-containing protein 2
Armc6	1.42023	1.88091	0.00407268	yes	22.3616	21.4601	21.6837	20.8008	20.2757	20.1682	4	2	1	3	1	1	Q8BNU0;D3Z3J0	Q8BNU0;D3Z3J0	Armadillo repeat-containing protein 6
Lamtor2	1.4201	1.96363	0.00320733	yes	22.6781	22.3426	22.5537	21.3634	21.4451	20.5056	6	5	5	4	4	2	Q9JHS3;D3YTS4	Q9JHS3	Ragulator complex protein LAMTOR2
Dnhd1	1.41817	0.67921	0.0843945		22.3274	22.6029	19.9755	20.3356	20.9357	19.3799	2	1	1	2	1	0	D3Z2X2	D3Z2X2
Gsto1	1.41776	2.73394	0.00127126	yes	22.5833	23.044	22.6896	21.3983	21.5621	21.1032	8	5	5	4	2	2	O09131;A0A494BAB1;A0A494B9X6;A0A494BAY2;A0A494BB82;Q8K2Q2	O09131;A0A494BAB1	Glutathione S-transferase omega-1
Atp6v1g1	1.41773	1.76034	0.00493088	yes	25.2363	25.4594	24.6997	23.1822	24.1514	23.8085	7	6	7	5	7	6	Q9CR51	Q9CR51	V-type proton ATPase subunit G 1
Mgmt	1.41581	1.53778	0.00809167	yes	21.3683	22.1185	22.6728	20.3093	20.624	20.9789	3	5	5	2	2	2	P26187	P26187	Methylated-DNA--protein-cysteine methyltransferase
Arl6ip1	1.41172	3.81442	0.000518293	yes	24.6958	24.9667	24.7634	23.4522	23.2767	23.4618	2	2	2	1	1	1	Q9JKW0;A0A0U1RPY6	Q9JKW0;A0A0U1RPY6	ADP-ribosylation factor-like protein 6-interacting protein 1
Ppt1	1.41157	3.35147	0.000696774	yes	24.8102	24.4865	24.4878	23.3361	23.1333	23.0804	8	7	7	7	4	3	O88531;B1B0P8;B1B0P9	O88531;B1B0P8;B1B0P9	Palmitoyl-protein thioesterase 1
Npc1	1.4113	1.41084	0.0105975		20.9001	20.9946	21.0475	20.3369	19.6374	18.734	2	3	4	2	1	2	O35604	O35604	Niemann-Pick C1 protein
Gna13	1.40798	2.24677	0.00219303	yes	24.539	24.4061	24.3895	23.3033	23.2825	22.5249	14	13	13	9	9	7	P27601;Q9D034	P27601	Guanine nucleotide-binding protein subunit alpha-13
Rcn2	1.39649	2.18857	0.00235937	yes	22.3867	22.7643	22.4315	21.0516	20.7604	21.581	8	7	2	3	2	2	Q8BP92;D6RHL9	Q8BP92	Reticulocalbin-2
Bcap29	1.3917	0.34167	0.34406		23.4392	23.1522	23.1063	18.4823	23.6876	23.3527	1	1	1	1	2	1	Q61334	Q61334	B-cell receptor-associated protein 29
Gtf3c3	1.38989	0.510187	0.16299		21.5145	20.9264	21.9696	21.336	21.1308	17.7741	2	2	2	3	3	0	Q3TMP1	Q3TMP1
Cstb	1.38658	2.89518	0.000962025	yes	26.4523	26.5826	26.7895	25.0096	25.4878	25.1673	6	6	5	6	5	6	Q62426	Q62426	Cystatin-B
Trim32	1.38646	2.73908	0.00134661	yes	21.5964	21.5904	22.0817	20.3014	20.2498	20.5579	2	1	2	1	1	2	Q8CH72;A2AGS1;A2AGS0	Q8CH72;A2AGS1	E3 ubiquitin-protein ligase TRIM32
Gphn	1.38524	0.986557	0.0331952		22.7658	22.7444	21.8262	19.9044	21.7394	21.5369	5	5	5	3	1	2	Q8BUV3;A0JNY3	Q8BUV3;A0JNY3	Gephyrin;Molybdopterin adenylyltransferase;Molybdopterin molybdenumtransferase
Galk2	1.38494	2.21876	0.00232248	yes	24.2642	24.4744	24.2364	23.4349	22.751	22.6342	11	12	10	10	6	5	Q68FH4;Q8BUU7;B7ZCT3;B7ZCT4;B7ZCT5	Q68FH4;Q8BUU7	N-acetylgalactosamine kinase
Dynll2	1.38026	1.98738	0.00320056	yes	23.575	23.0319	23.9662	21.9012	22.1667	22.3644	2	2	2	2	1	1	Q9D0M5;D6RIN4	Q9D0M5	Dynein light chain 2, cytoplasmic
Txndc15	1.37671	1.19506	0.018216		21.0461	21.8033	19.9753	19.3592	19.7342	19.6012	1	1	1	1	1	1	Q6P6J9	Q6P6J9	Thioredoxin domain-containing protein 15
Oxr1	1.37613	2.30894	0.00202473	yes	23.275	23.2651	23.6228	22.3934	21.9896	21.6514	7	6	8	4	2	1	Q4KMM3;E9Q0A7;A0A2R8W6N3;A0A2R8VI09;A0A2R8VHT3;B1H3M0;A0A2R8W6J0;A0A2R8VKF8;A0A2R8VHF5	Q4KMM3;E9Q0A7;A0A2R8W6N3;A0A2R8VI09	Oxidation resistance protein 1
Reep5	1.37225	1.56275	0.00805381	yes	25.0268	24.5848	23.6759	23.013	22.961	23.1968	7	5	7	6	5	4	G3X8R0;A0A494BBE3;Q60870	G3X8R0;A0A494BBE3	Receptor expression-enhancing protein
Slc25a24	1.37211	1.6707	0.00643873	yes	23.5573	23.9952	23.0904	22.666	22.1137	21.7469	16	11	11	13	8	4	Q8BMD8;A0A0G2JFB9	Q8BMD8	Calcium-binding mitochondrial carrier protein SCaMC-1
Ppp4r1	1.36677	0.513127	0.162041		20.1986	22.3925	19.9106	20.2888	20.3761	17.7364	3	2	2	3	2	0	Q8K2V1;E9PX53;E9QPR5;F6U5N5;E0CYV2;F6TLH3;E0CXK8	Q8K2V1;E9PX53;E9QPR5	Serine/threonine-protein phosphatase 4 regulatory subunit 1
Nudt19	1.36542	0.68503	0.0845702		21.4186	23.3083	20.2761	20.01	20.2099	20.6867	4	4	3	1	1	1	P11930	P11930	Nucleoside diphosphate-linked moiety X motif 19, mitochondrial
Echs1	1.36426	2.2065	0.00233927	yes	25.1627	25.9407	25.9112	24.2447	24.277	24.4002	10	10	12	9	10	7	Q8BH95	Q8BH95	Enoyl-CoA hydratase, mitochondrial
Mgat2	1.36407	0.806118	0.0573509		20.9039	20.3638	21.9823	20.2448	20.4317	18.4813	3	4	4	2	2	1	Q921V5	Q921V5	Alpha-1,6-mannosyl-glycoprotein 2-beta-N-acetylglucosaminyltransferase
Pepd	1.35877	1.23248	0.0166427		23.8124	24.304	22.8641	21.7059	22.6515	22.5468	11	13	7	6	10	4	Q11136;G3UXC5	Q11136	Xaa-Pro dipeptidase
Lancl2	1.3585	2.75008	0.00133861	yes	23.0164	23.304	23.0079	22.0262	21.4875	21.739	11	8	11	6	5	3	Q9JJK2;F6RJV6	Q9JJK2;F6RJV6	LanC-like protein 2
Gpld1	1.35643	0.408408	0.257003		22.3747	21.964	23.4041	22.4956	22.6385	18.5393	9	6	8	1	1	0	Q8VCU2;O70362	Q8VCU2;O70362	Phosphatidylinositol-glycan-specific phospholipase D
Tmem30a	1.35445	1.99115	0.00350035	yes	23.8459	23.7133	23.8566	22.0496	22.2833	23.0197	6	6	6	3	2	4	Q8VEK0;D3YVV1;Q8BHG3	Q8VEK0;D3YVV1	Cell cycle control protein 50A
Atp6v1h	1.3424	2.97829	0.000972281	yes	24.3688	24.236	24.433	23.0302	23.2437	22.7368	17	13	11	10	9	8	Q8BVE3;A0A0A6YX18;A0A0A6YWP6;A0A0A6YVU0;A0A0A6YW86	Q8BVE3;A0A0A6YX18;A0A0A6YWP6	V-type proton ATPase subunit H
Commd1;Gm28048	1.33869	1.54584	0.00843733	yes	25.8043	25.084	24.4329	23.8237	23.6707	23.8108	5	5	4	4	2	3	Q8K4M5;Q8VI86;F7BCN0;F7BZY0;G8JL54	Q8K4M5;Q8VI86;F7BCN0;F7BZY0	COMM domain-containing protein 1
Vamp2	1.33812	2.08059	0.00295803	yes	22.473	22.1829	22.8269	20.771	21.2363	21.461	1	1	1	1	1	1	P63044;B0QZN5	P63044;B0QZN5	Vesicle-associated membrane protein 2
Rrm2b	1.3323	0.380591	0.291912		22.7399	22.7572	23.2166	23.1833	22.8814	18.6521	1	2	1	2	1	0	D6RFP5;Q6PEE3;D6RFN4;D3YVM0;D3YXX2;D3Z2A4	D6RFP5;Q6PEE3	Ribonucleoside-diphosphate reductase subunit M2 B
Atp1a1	1.32915	2.89586	0.00106914	yes	26.5747	26.4732	26.9055	25.1734	25.2806	25.512	43	40	38	36	33	28	Q8VDN2	Q8VDN2	Sodium/potassium-transporting ATPase subunit alpha-1
Pfdn5	1.32651	0.434261	0.229924		21.504	22.5139	19.0789	19.0242	21.3382	18.7548	4	5	0	1	4	1	Q9WU28;E9PZ62;E9PVG3;E9Q5Q8;E9Q093;H7BWX1	Q9WU28;E9PZ62;E9PVG3	Prefoldin subunit 5
Lamtor3	1.32645	1.25453	0.0162043		25.2486	24.8673	23.909	23.7184	23.5636	22.7636	6	6	4	4	3	2	O88653;A0A0G2JGQ3	O88653;A0A0G2JGQ3	Ragulator complex protein LAMTOR3
Emc1	1.31258	0.910813	0.042922		23.0867	23.1196	23.1291	22.7874	22.0955	20.5147	20	18	16	13	10	5	Q8C7X2;Z4YJW0;A0A1Y7VP81	Q8C7X2;Z4YJW0	ER membrane protein complex subunit 1
Gmpr2	1.31063	2.15114	0.00292762	yes	23.7058	23.6495	23.893	22.2011	22.1825	22.9328	6	6	4	3	3	3	Q99L27;A0A2I3BQX8;A0A2I3BRT9	Q99L27;A0A2I3BQX8	GMP reductase 2
Dennd3	1.30639	2.51306	0.00192888	yes	21.5543	21.1752	21.6029	20.2177	19.8417	20.3537	5	6	4	3	2	4	A2RT67;G3UYA1;F6SUD2	A2RT67;G3UYA1	DENN domain-containing protein 3
Clptm1	1.30413	2.36338	0.00211649	yes	24.2439	24.5387	24.0737	22.6473	23.0414	23.2552	10	8	10	5	5	4	Q8VBZ3	Q8VBZ3	Cleft lip and palate transmembrane protein 1 homolog
Atp6v1e1	1.30209	3.02157	0.00096	yes	23.7489	24.2025	23.8998	22.7215	22.709	22.5145	6	8	7	5	5	5	P50518;A0A0N4SW07;A0A0N4SW34;A0A0N4SWA3;Q9D593	P50518;A0A0N4SW07	V-type proton ATPase subunit E 1
Tbc1d10b	1.30158	0.700682	0.0826015		21.6132	21.333	21.3253	21.0883	20.8333	18.4452	2	1	1	1	1	0	Q8BHL3;A0A0U1RPN1	Q8BHL3;A0A0U1RPN1	TBC1 domain family member 10B
Pygm	1.30083	0.496192	0.178971		20.8729	20.9304	21.5428	22.0529	18.5195	18.8712	10	8	11	1	1	1	Q9WUB3;E9PUM3	Q9WUB3;E9PUM3	Glycogen phosphorylase, muscle form;Alpha-1,4 glucan phosphorylase
Pcyox1	1.29303	2.54004	0.00183246	yes	24.4981	24.1232	24.6625	23.2856	22.901	23.2182	13	14	15	10	9	9	Q9CQF9;F7CIP8;D3Z275;A0A0N4SWD3	Q9CQF9	Prenylcysteine oxidase
Slc7a7	1.28853	0.490653	0.183838		22.2413	21.8251	22.5985	22.3535	21.7279	18.718	3	3	2	1	1	0	Q9Z1K8;A0A0G2JEB8;A0A2I3BQK2;A0A2I3BPU1;A0A0G2JE10;A0A2I3BQX2	Q9Z1K8	Y+L amino acid transporter 1
Atpif1	1.28675	0.508144	0.170079		22.8381	22.9281	19.7372	20.1545	21.2646	20.2241	2	1	0	1	1	1	O35143;E9PV44	O35143;E9PV44	ATPase inhibitor, mitochondrial
Slc25a51	1.28505	0.783171	0.0644333		21.0132	21.523	19.1789	19.7849	19.1482	18.9269	3	2	3	1	2	1	Q5HZI9;A2AKW0;G3UYJ3;A2AKV9	Q5HZI9;A2AKW0;G3UYJ3;A2AKV9	Solute carrier family 25 member 51
Oat	1.28279	2.26498	0.00231418	yes	25.5169	26.1404	26.2776	24.6869	24.7228	24.6768	20	20	20	18	18	11	P29758	P29758	Ornithine aminotransferase, mitochondrial
Setd7	1.28101	1.16393	0.0223189		21.2336	21.2392	20.5426	19.9469	20.3911	18.8344	1	1	1	1	1	0	Q8VHL1	Q8VHL1	Histone-lysine N-methyltransferase SETD7
Gnb2	1.27966	2.66978	0.00169908	yes	26.8107	26.337	26.6007	25.5316	25.2478	25.13	11	9	10	10	8	6	P62880;E9QKR0;D3YZX3;D3Z1M1;D3Z1T4;E9PWM7	P62880;E9QKR0;D3YZX3;D3Z1M1;D3Z1T4	Guanine nucleotide-binding protein G(I)/G(S)/G(T) subunit beta-2
Cope	1.27949	0.812935	0.0589738		23.7008	24.3735	22.3034	22.3347	22.7795	21.425	10	8	5	6	5	2	O89079;D3Z315;F6YFR7;F6XIG5;E9Q6I5	O89079;D3Z315;F6YFR7	Coatomer subunit epsilon
Mon2	1.27928	1.64784	0.00733829	yes	22.1422	21.4065	21.971	20.8887	20.7804	20.0129	7	6	6	6	5	2	B9EKJ3;Q80TL7;A0A1W2P878	B9EKJ3;Q80TL7	Protein MON2 homolog
Tuba1a;Tuba3a	1.27752	1.20445	0.0199314		25.257	24.6304	24.1238	24.0699	22.7725	23.3362	2	2	2	3	3	2	P68369;P05214	P68369;P05214	Tubulin alpha-1A chain;Tubulin alpha-3 chain
Gusb	1.27694	2.76616	0.00127909	yes	25.184	25.1678	24.6712	23.7433	23.7741	23.6748	13	10	9	10	6	6	P12265;Q99KJ6;D3YY48	P12265	Beta-glucuronidase
Ghitm	1.27421	0.412732	0.257029		22.9368	22.6686	22.6685	18.8684	22.6742	22.9087	1	1	1	1	1	2	Q91VC9;A0A286YDK2	Q91VC9;A0A286YDK2	Growth hormone-inducible transmembrane protein
Pdia6	1.27266	3.1693	0.000731278	yes	27.1019	27.2366	26.8126	25.8049	25.8417	25.6865	18	18	17	18	16	12	Q922R8	Q922R8	Protein disulfide-isomerase A6
Znf326;Zfp326	1.27123	1.07671	0.0286465		22.8207	22.5062	24.1635	22.2081	22.0072	21.4614	5	5	5	2	2	4	O88291;A0A0R4J098;D3YXQ7;D6RG92	O88291;A0A0R4J098;D3YXQ7	DBIRD complex subunit ZNF326
Bsg	1.26873	2.77457	0.00127788	yes	24.1886	24.1135	24.0699	22.6044	22.7942	23.1671	5	5	6	2	4	3	P18572;K3W4Q8;J3QP71	P18572;K3W4Q8;J3QP71	Basigin
Rab3d	1.26445	1.80835	0.0055546	yes	21.7685	21.6651	22.0154	20.0272	21.0473	20.5811	3	3	2	1	1	2	P35276;D3YWL1;D3YW33	P35276;D3YWL1;D3YW33	Ras-related protein Rab-3D
Aldh3a2	1.26156	3.10277	0.000965079	yes	25.081	25.5053	25.4551	24.0211	24.111	24.1247	22	19	20	16	15	12	P47740;B1AV77;B1ATI0;A0A140LJF9	P47740;B1AV77;B1ATI0	Fatty aldehyde dehydrogenase;Aldehyde dehydrogenase
Rab9a;Rab9	1.26019	1.68664	0.00719767	yes	23.4565	22.7189	22.4522	21.9049	21.3618	21.5803	7	5	5	4	4	2	Q9R0M6;A2AFP5;A2AFP4	Q9R0M6;A2AFP5	Ras-related protein Rab-9A
Elk3	1.25976	1.91449	0.00447959	yes	21.0839	21.1297	21.7077	20.4392	19.9772	19.7257	1	2	5	1	1	2	G3UVX2;P41971	G3UVX2;P41971	ETS domain-containing protein Elk-3
Blvrb	1.25926	3.01538	0.00107025	yes	26.8503	26.9999	26.7961	25.6007	25.407	25.8608	14	13	14	11	10	7	Q923D2;E9PZC3;E9PZC4;A0A0U1RPU7	Q923D2;E9PZC3;E9PZC4;A0A0U1RPU7	Flavin reductase (NADPH)
Atp6v1c1	1.25837	3.59724	0.000679245	yes	23.2446	23.2577	23.3058	21.9919	22.1943	21.8467	11	11	7	8	6	5	Q9Z1G3;A0A2I3BPD0;A0A2I3BQD9	Q9Z1G3	V-type proton ATPase subunit C 1
Rab22a	1.25806	1.0881	0.028204		23.0142	22.2516	21.3456	20.8788	20.5487	21.4098	6	4	3	5	3	3	P35285;A2ARZ7;Q3TM43;D6RFT6	P35285;A2ARZ7	Ras-related protein Rab-22A
Fmo2	1.24977	0.407031	0.265354		17.0834	19.6211	19.4866	15.9027	17.181	19.3581	2	3	3	1	1	0	Q8K2I3;D3YVR1	Q8K2I3	Dimethylaniline monooxygenase [N-oxide-forming] 2
Hsd17b4	1.24807	2.64257	0.00164622	yes	25.1133	25.6171	25.5245	24.0289	24.1386	24.3431	23	22	23	18	16	11	P51660	P51660	Peroxisomal multifunctional enzyme type 2;(3R)-hydroxyacyl-CoA dehydrogenase;Enoyl-CoA hydratase 2
Rap1a	1.24714	2.30487	0.00231595	yes	25.3641	25.0214	25.4187	24.1186	23.6644	24.2797	6	5	5	5	3	3	P62835;A0A0G2JE52;A0A0G2JED9	P62835;A0A0G2JE52	Ras-related protein Rap-1A
Tsen34	1.24574	0.349797	0.340262		19.8331	20.0347	20.3983	20.2888	20.3354	15.9047	1	1	1	1	1	0	A0A0U1RNS7;D3YZ84;D3YY06;D3YWG5;D6RH65;A0A0U1RPF7;H7BX14;Q8BMZ5	A0A0U1RNS7;D3YZ84;D3YY06;D3YWG5;D6RH65;A0A0U1RPF7;H7BX14;Q8BMZ5	tRNA-splicing endonuclease subunit Sen34
Chmp5	1.24492	1.70559	0.0071547	yes	24.8385	25.1307	25.2411	24.0073	24.2439	23.2243	6	5	6	4	4	1	Q9D7S9	Q9D7S9	Charged multivesicular body protein 5
Fbxo18	1.24433	1.65769	0.00767027	yes	22.9773	23.1518	22.8117	21.8759	22.2203	21.1117	1	1	2	2	2	2	Q8K2I9	Q8K2I9	F-box only protein 18
Snx4	1.24266	2.49134	0.00205008	yes	24.4036	24.4965	23.8842	23.0595	22.9195	23.0773	7	6	2	3	2	2	Q91YJ2;A0A338P7D2	Q91YJ2;A0A338P7D2	Sorting nexin-4
Scly	1.24108	2.86113	0.00130502	yes	24.3924	23.924	24.3534	22.948	22.9267	23.0718	14	17	11	15	11	10	Q9JLI6;A0A0R4J069;F6ZFP8;F7D651;D3Z7G6;F7BB44;M0QWF1;D3Z3I6	Q9JLI6;A0A0R4J069	Selenocysteine lyase
Lgals9	1.24045	3.14793	0.000966102	yes	26.0833	25.771	25.9681	24.5258	24.7218	24.8535	14	11	12	10	9	8	O08573;B1AQR8;G3X9T7	O08573;B1AQR8;G3X9T7	Galectin-9;Galectin
Clasp1	1.23913	0.731598	0.0769487		21.1061	21.0913	21.7739	20.8006	18.5998	20.8535	4	3	2	2	0	1	Q80TV8;A0A0A6YXZ1;E9Q6L0;J3QP81;A0A087WS18;A0A087WQF1;A0A087WQ95;A0A087WNW8;A0A087WRK0;A0A087WP42;E9QNY9;A0A087WRE8;E9QKH0;A0A087WQ31;A0A0A6YWK1;A0A0N4SUT7	Q80TV8;A0A0A6YXZ1;E9Q6L0;J3QP81;A0A087WS18;A0A087WQF1;A0A087WQ95;A0A087WNW8;A0A087WRK0;A0A087WP42;E9QNY9;A0A087WRE8;E9QKH0;A0A087WQ31;A0A0A6YWK1	CLIP-associating protein 1
Clip1	1.23667	1.89292	0.00482293	yes	22.5056	22.9296	22.4116	21.2355	21.0528	21.8485	10	10	8	5	3	6	Q922J3;D3Z2Z1;F8WIA1;D3Z3M7;F6RCU2;Q8C0S5	Q922J3;D3Z2Z1;F8WIA1;D3Z3M7;F6RCU2;Q8C0S5	CAP-Gly domain-containing linker protein 1
Acsl5	1.23589	2.2804	0.00237104	yes	24.1473	24.322	23.9682	23.1901	22.525	23.0147	17	21	16	11	9	5	Q8JZR0;A0A286YCG4;A0A286YD68;A0A286YCF3	Q8JZR0	Long-chain-fatty-acid--CoA ligase 5
Vapb	1.23113	3.413	0.00076763	yes	25.5354	25.6299	25.4807	24.125	24.477	24.3506	8	8	6	5	6	5	Q9QY76;Q8BH80	Q9QY76;Q8BH80	Vesicle-associated membrane protein-associated protein B
Znfx1	1.22956	1.68573	0.00736782	yes	22.4356	21.9246	21.3842	20.6767	20.4599	20.919	5	4	5	1	2	2	Q8R151;A2A5R6;A2A5R4;A2A5R5	Q8R151;A2A5R6	NFX1-type zinc finger-containing protein 1
Atp1b1	1.22948	1.77372	0.0062988	yes	23.6176	23.6806	24.3209	23.023	22.631	22.2765	7	5	6	5	2	1	P14094;A0A0A6YX05	P14094;A0A0A6YX05	Sodium/potassium-transporting ATPase subunit beta-1
Acadm	1.22812	1.70465	0.00725711	yes	25.1795	26.222	25.8318	24.5007	24.3189	24.7293	15	16	12	15	12	9	P45952;D6RFD7	P45952	Medium-chain specific acyl-CoA dehydrogenase, mitochondrial
Apoa1bp	1.22779	2.38212	0.00232432	yes	25.3016	25.4877	25.7052	24.5584	24.2914	23.9614	8	7	7	5	6	5	Q8K4Z3	Q8K4Z3	NAD(P)H-hydrate epimerase
Xpnpep1	1.22766	3.19248	0.000976445	yes	24.0991	24.1704	24.3229	22.9695	23.158	22.7818	18	18	15	12	12	6	Q3UE92;Q6P1B1;S4R1I3;A0A494BBG8;S4R228	Q3UE92;Q6P1B1;S4R1I3;A0A494BBG8	Xaa-Pro aminopeptidase 1
Dync1h1	1.22423	3.28237	0.000736142	yes	25.324	25.2952	25.5579	24.0816	24.0814	24.3414	185	176	170	150	126	109	Q9JHU4;F6ZX84	Q9JHU4	Cytoplasmic dynein 1 heavy chain 1
Mcur1	1.2218	0.660757	0.0983242		21.1246	21.0758	20.7448	18.1028	20.5398	20.6372	1	2	1	0	1	2	Q9CXD6	Q9CXD6	Mitochondrial calcium uniporter regulator 1
Abhd6	1.22116	1.37254	0.0140379		22.5826	22.3896	23.2393	20.8639	21.8215	21.8625	5	4	5	2	3	1	Q8R2Y0	Q8R2Y0	Monoacylglycerol lipase ABHD6
Mgst3	1.22005	0.370588	0.313132		22.0555	21.2621	20.7445	21.5746	21.3385	17.4888	3	2	3	5	2	0	Q9CPU4	Q9CPU4	Microsomal glutathione S-transferase 3
Ethe1	1.22003	2.50216	0.00203648	yes	24.2673	24.7537	24.409	23.5	23.0744	23.1955	7	8	7	8	7	4	Q9DCM0	Q9DCM0	Persulfide dioxygenase ETHE1, mitochondrial
Heatr5a	1.21659	0.763703	0.0709955		21.3073	20.0413	19.3442	18.7389	18.4007	19.9034	4	3	3	1	1	0	Q5PRF0;A0A1W2P7I6	Q5PRF0	HEAT repeat-containing protein 5A
Pbxip1	1.21414	0.725713	0.0799017		21.0355	21.6404	21.1008	20.4081	21.1081	18.618	2	3	3	3	4	0	Q3TVI8	Q3TVI8	Pre-B-cell leukemia transcription factor-interacting protein 1
Cog2	1.21293	2.12654	0.00334128	yes	21.2344	21.6502	22.0413	20.3077	20.4404	20.539	4	4	2	3	2	2	Q921L5;H3BJK5	Q921L5	Conserved oligomeric Golgi complex subunit 2
Rtn4	1.21191	2.73233	0.00166697	yes	25.7271	25.3078	25.7681	24.3032	24.5406	24.3235	10	9	9	9	9	8	Q99P72	Q99P72	Reticulon-4
Otud6b	1.21108	0.985258	0.0370977		19.9289	20.2412	20.194	19.1879	19.7254	17.8176	2	2	1	2	1	0	Q8K2H2;F6VDQ9;A0A0A0MQF5	Q8K2H2;F6VDQ9;A0A0A0MQF5	OTU domain-containing protein 6B
Gbp7	1.20555	1.36583	0.0146231		24.0275	23.253	24.2001	23.0187	22.7928	22.0524	20	14	15	12	8	7	Q91Z40	Q91Z40
Nfic	1.2046	1.514	0.0105491		22.3689	21.5527	22.685	21.2173	21.0552	20.7203	4	3	3	1	1	1	P70255;A0A1Y7VK55	P70255;A0A1Y7VK55	Nuclear factor 1 C-type
Dnm2	1.2038	3.26434	0.000718615	yes	26.3155	26.0786	26.1998	24.8969	24.8958	25.1899	44	42	41	35	29	31	P39054;F8WIV5;Q3T9X3	P39054;F8WIV5;Q3T9X3	Dynamin-2
Etfa	1.20278	1.6138	0.00863042	yes	25.968	27.147	26.5291	25.3878	25.3126	25.3353	16	15	17	16	14	14	Q99LC5	Q99LC5	Electron transfer flavoprotein subunit alpha, mitochondrial
Tubb4b;Tubb4a	1.1986	3.17744	0.00108029	yes	29.4356	29.087	29.4253	28.2127	28.0988	28.0406	27	27	28	28	27	24	P68372;Q9D6F9;G3UZR1	P68372;Q9D6F9	Tubulin beta-4B chain;Tubulin beta-4A chain
Gba2	1.19816	0.609795	0.117919		21.8203	21.9406	21.6909	21.5725	21.4202	18.8645	4	4	3	2	2	1	Q69ZF3;B1AWI3	Q69ZF3	Non-lysosomal glucosylceramidase
Trappc8	1.19398	3.05273	0.00134796	yes	23.5261	23.2067	23.4098	22.2849	22.282	21.9936	24	21	14	16	10	8	A0A286YCX6;E9PY51;A0A286YCE0	A0A286YCX6;E9PY51
Dctn2	1.1939	1.44105	0.0124746		24.2489	24.3943	23.4207	22.4536	23.268	22.7606	16	16	13	10	12	9	Q99KJ8	Q99KJ8	Dynactin subunit 2
Yipf5	1.19183	1.45999	0.0117622		22.2379	22.0615	21.0877	20.5289	20.4344	20.8484	1	1	1	1	2	2	Q9EQQ2	Q9EQQ2	Protein YIPF5
Tom1	1.19103	1.10774	0.028423		22.4957	21.5887	21.5304	20.1003	21.4413	20.5001	7	8	3	3	3	2	O88746;Q3UDC3;A0A1D5RM84;A0A1D5RL90;A0A1D5RM45;A0A1D5RM51;A0A1D5RM12	O88746;Q3UDC3	Target of Myb protein 1
Rab35	1.18992	2.64351	0.00190901	yes	24.855	24.4588	24.5876	23.4228	23.2372	23.6716	7	5	6	7	5	5	Q6PHN9;S4R1W7	Q6PHN9	Ras-related protein Rab-35
Nbeal2	1.17632	0.612033	0.118076		21.5235	21.219	21.2013	20.9454	18.4269	21.0426	5	4	3	3	0	1	A0A0G2JFQ4;E9Q9L6;Q6ZQA0;F6VTL9;F6ZZB1;D3Z2K6	A0A0G2JFQ4;E9Q9L6;Q6ZQA0;F6VTL9	Neurobeachin-like protein 2
Rab2a	1.17073	4.30767	0.000742779	yes	25.72	25.6464	25.7672	24.6414	24.4666	24.5135	14	11	11	14	13	10	P53994;G3UXQ7;G3V022;A0A1D5RMH1	P53994	Ras-related protein Rab-2A
Myo18a	1.16821	3.33278	0.000975401	yes	24.6798	24.4847	24.6741	23.4089	23.3081	23.6169	58	53	53	29	27	19	Q9JMH9;K3W4L0;B2RRE2;E9QAX2;E9Q405;A0A1C7ZN10;E9QA74	Q9JMH9;K3W4L0;B2RRE2;E9QAX2;E9Q405;A0A1C7ZN10;E9QA74	Unconventional myosin-XVIIIa
Hadh	1.16736	1.30176	0.0170774		25.3158	25.7842	25.1024	24.9207	23.6577	24.1219	11	11	9	9	8	7	Q61425	Q61425	Hydroxyacyl-coenzyme A dehydrogenase, mitochondrial
Rab14	1.16722	2.76365	0.00174867	yes	26.7638	26.4692	26.6568	25.5646	25.62	25.2035	17	15	14	15	14	14	Q91V41;Q50HX3;A0A2R8VHW9	Q91V41;Q50HX3	Ras-related protein Rab-14
Vps26b	1.16676	2.53436	0.00210784	yes	24.5765	24.3785	24.3763	23.1055	23.1139	23.6117	7	8	7	6	3	3	Q8C0E2	Q8C0E2	Vacuolar protein sorting-associated protein 26B
Akr1c13;Akr1c12	1.16554	1.01282	0.0359833		20.3704	21.1152	20.1565	19.484	20.1143	18.5472	6	8	5	2	3	2	Q8VC28;Q9JLI0;G3X9Y6;D6RGB1	Q8VC28;Q9JLI0	Aldo-keto reductase family 1 member C13
Ano10	1.15941	1.52465	0.0108583		22.5009	21.9922	21.4238	21.134	20.6993	20.6054	5	4	4	4	1	3	Q8BH79;A0A1L1SS60;A0A1L1SR14;A0A1L1SV36	Q8BH79;A0A1L1SS60;A0A1L1SR14	Anoctamin-10
Gapvd1	1.15918	2.18773	0.00334362	yes	23.3995	23.2857	22.8345	22.2378	21.7542	22.0502	12	11	13	9	9	8	Q6PAR5;F7ADQ2;F7ADT6;F7ADS7;F6X819;E9Q0D1;F6UFP6	Q6PAR5;F7ADQ2	GTPase-activating protein and VPS9 domain-containing protein 1
Mapre3	1.15608	0.693027	0.0920187		21.4926	21.442	21.0338	20.6342	18.7063	21.1596	3	2	4	2	0	1	D3Z6G3;Q6PER3;A0A0J9YVB9	D3Z6G3;Q6PER3;A0A0J9YVB9	Microtubule-associated protein RP/EB family member 3
Qpctl	1.15401	0.648444	0.105635		20.7865	20.1554	20.7686	20.1112	17.8647	20.2725	2	2	1	1	0	1	Q8BH73	Q8BH73	Glutaminyl-peptide cyclotransferase-like protein
Hao2	1.15254	0.353262	0.341748		21.1044	22.5522	20.7926	17.8442	21.6057	21.5417	5	6	4	0	1	1	Q9NYQ2	Q9NYQ2	Hydroxyacid oxidase 2
Slc25a45	1.15234	1.06874	0.0321197		20.392	20.4529	19.6524	19.3892	19.5083	18.143	3	2	3	1	1	0	Q8CFJ7;A0A494BAQ4;D3Z5G2;D3Z2H6;F6ZZX2	Q8CFJ7;A0A494BAQ4;D3Z5G2	Solute carrier family 25 member 45
Ero1l	1.15008	4.13834	0.000707733	yes	23.4308	23.6072	23.4654	22.425	22.3479	22.2802	13	13	8	10	7	3	Q8R180;A0A2I3BPM1	Q8R180	ERO1-like protein alpha
Tbl2	1.14942	1.54322	0.0106255		22.7066	23.0804	23.8067	22.0176	21.8639	22.264	7	7	6	6	4	4	Q9R099;D3YZH8;F8WI46	Q9R099	Transducin beta-like protein 2
Sec24a	1.14708	0.546516	0.154258		21.3354	20.9604	20.7282	20.7637	18.0388	20.7804	4	4	3	1	0	1	Q3U2P1;A2AA71	Q3U2P1;A2AA71	Protein transport protein Sec24A
Fam63b	1.14581	0.620269	0.116313		21.8055	21.0825	19.2209	18.9394	19.932	19.7999	1	1	0	1	1	1	Q6PDI6;A0A1L1STF0	Q6PDI6;A0A1L1STF0	Protein FAM63B
Qki	1.14429	2.14875	0.0035863	yes	25.0447	25.1106	25.6502	23.9347	24.0957	24.3422	12	8	12	8	8	6	Q9QYS9;A0A3B2WCH2	Q9QYS9;A0A3B2WCH2	Protein quaking
Zfp433	1.14111	0.675044	0.0979716		23.6211	25.2559	23.0699	22.1422	23.5205	22.8608	1	1	1	1	1	1	F7AFE4;A0A1W2P6H7;A0A0J9YUD4	F7AFE4;A0A1W2P6H7;A0A0J9YUD4
Atp6v1a	1.14056	4.12406	0.000702211	yes	25.6512	25.4866	25.4392	24.4127	24.3393	24.4034	28	27	20	28	20	17	P50516;D3Z1B9;D3YWH3;D3YZ23	P50516	V-type proton ATPase catalytic subunit A
Acad10	1.14038	1.8191	0.00674822	yes	22.6143	23.4307	22.8911	21.9983	21.9666	21.55	13	15	13	7	9	4	Q8K370	Q8K370	Acyl-CoA dehydrogenase family member 10
Tbck	1.13503	3.15562	0.00133994	yes	22.3088	22.5177	22.2679	21.0564	21.2636	21.3692	7	4	6	2	4	3	E9Q1W7;Q8BM85	E9Q1W7;Q8BM85	TBC domain-containing protein kinase-like protein
Aco1	1.13449	2.46662	0.00233025	yes	23.8568	23.8626	24.0518	23.0143	22.8997	22.4538	22	22	19	14	10	7	P28271;Q811J3	P28271	Cytoplasmic aconitate hydratase
Got1	1.13437	2.31864	0.00297742	yes	26.1713	26.2272	26.0275	25.1507	25.2435	24.6287	17	17	16	16	17	13	P05201;F7ALS6	P05201	Aspartate aminotransferase, cytoplasmic
Sigmar1	1.13398	4.39831	0.000728745	yes	22.6236	22.4881	22.5621	21.4856	21.3422	21.4441	4	3	2	1	1	1	O55242	O55242	Sigma non-opioid intracellular receptor 1
Ap3m1	1.13362	2.74993	0.00191065	yes	23.3148	23.0608	23.4485	22.3397	22.0868	21.9967	10	6	9	10	5	4	Q9JKC8;H7BWY2;A0A286YDZ6;D3YXV9;D3YWU3;D6RI63	Q9JKC8;H7BWY2;A0A286YDZ6	AP-3 complex subunit mu-1
Rab8b	1.13348	1.29885	0.0180679		25.2839	24.69	23.8769	23.4447	23.5444	23.4613	3	3	2	3	2	2	P61028;Q3TYH2;REV__G3UYX5;Q8K386	P61028	Ras-related protein Rab-8B
	1.13262	2.1069	0.00417819	yes	25.7073	25.0649	25.6016	24.1634	24.2669	24.5456	13	12	11	9	9	7	A0A1L1SVG6	A0A1L1SVG6
Ighv1-42;Ighv1-31;Ighv1-26	1.13208	2.73809	0.00190574	yes	25.1814	25.2283	25.4677	23.9184	24.2201	24.3426	2	2	2	2	2	2	P06330;A0A075B5V6;A0A075B5V1;A0A075B5V0;A0A075B5V7;A0A075B5U5;A0A0A6YY38;A0A0A6YXN5;A0A0A6YWK5;A0A075B5V2;A0A075B5U7;A0A0A6YWX0;P01757;P01756	P06330;A0A075B5V6;A0A075B5V1;A0A075B5V0	Ig heavy chain V region AC38 205.12
Bckdhb	1.13206	2.429	0.00229135	yes	23.4661	23.8173	23.806	22.8225	22.3145	22.5562	8	9	7	6	3	3	Q6P3A8	Q6P3A8	2-oxoisovalerate dehydrogenase subunit beta, mitochondrial
Cyfip1	1.13142	3.11323	0.00131902	yes	25.2111	24.9888	24.9878	24.052	23.7376	24.0039	39	37	31	20	16	16	Q7TMB8;A0A0R4J119;A0A0U1RQ05;G3UZI5	Q7TMB8;A0A0R4J119;A0A0U1RQ05	Cytoplasmic FMR1-interacting protein 1
Ergic3	1.13089	0.4328	0.244742		21.2915	21.3725	21.5448	21.1016	21.6516	18.0629	3	4	3	3	1	2	Q9CQE7;F6RK81;F6UIS1	Q9CQE7;F6RK81;F6UIS1	Endoplasmic reticulum-Golgi intermediate compartment protein 3
Sec61g	1.12917	2.93256	0.00170064	yes	23.8773	24.0184	23.9241	22.7256	23.0663	22.6404	2	2	1	2	2	1	P60060;G3UWH0	P60060;G3UWH0	Protein transport protein Sec61 subunit gamma
Mylk	1.12758	2.26022	0.00305046	yes	23.1637	23.6404	23.7987	22.3502	22.5637	22.3061	5	4	8	1	2	1	Q6PDN3;B1B1A8	Q6PDN3;B1B1A8	Myosin light chain kinase, smooth muscle;Myosin light chain kinase, smooth muscle, deglutamylated form
Lmf1	1.12747	2.81462	0.00184211	yes	23.1079	23.3215	23.3185	21.8703	22.204	22.2913	3	4	5	1	1	1	Q3U3R4;Z4YJR1;F6YC79;D6RDS1	Q3U3R4;Z4YJR1;F6YC79	Lipase maturation factor 1;Lipase maturation factor
Rab7a	1.12563	2.84531	0.00175022	yes	27.2406	27.1044	27.3313	26.2613	26.1899	25.8482	16	17	17	16	15	14	P51150;A0A0N4SVG9;A0A0N4SVR6	P51150	Ras-related protein Rab-7a
Dctn5	1.12506	1.90959	0.00572867	yes	22.2333	22.3547	21.6614	21.1927	20.6865	20.9951	1	2	3	1	2	1	Q9QZB9;H3BJ75	Q9QZB9	Dynactin subunit 5
Fsip2	1.12443	0.214923	0.60156		23.8834	23.9861	23.8752	24.9658	24.6769	18.7287	3	3	2	2	1	0	A2ARZ3	A2ARZ3	Fibrous sheath-interacting protein 2
Dctn4	1.12235	2.5471	0.00233733	yes	23.3314	23.4396	23.7837	22.4351	22.5541	22.1984	9	10	10	8	7	3	Q8CBY8;Q3TRR2	Q8CBY8	Dynactin subunit 4
Tubb2a	1.12202	0.488099	0.197329		21.4337	23.9631	23.2968	22.7373	22.0651	20.5252	4	2	5	3	3	2	Q7TMM9	Q7TMM9	Tubulin beta-2A chain
Actr1b	1.12064	1.60911	0.00969412	yes	23.7628	23.8017	24.4291	23.3063	22.828	22.4974	6	6	4	3	3	3	Q8R5C5;E0CZD4;E0CYB4	Q8R5C5	Beta-centractin
Tor1a	1.11977	0.637082	0.111643		19.563	19.4834	20.5585	19.7815	19.084	17.3801	1	1	2	2	2	0	Q9ER39	Q9ER39	Torsin-1A
Arsb	1.11572	1.57316	0.0106086		23.5605	23.0891	23.4439	22.7569	22.2495	21.74	8	6	5	5	3	3	A0A0R4J138;P50429	A0A0R4J138;P50429	Arylsulfatase B
Add1	1.11509	2.90796	0.0016595	yes	26.1729	25.8158	26.0985	24.8223	24.8398	25.0799	32	31	29	29	25	22	Q9QYC0;F8WHZ9;F8WGR0;F6RDR0;D3Z0T1;F6V4G5	Q9QYC0;F8WHZ9;F8WGR0	Alpha-adducin
Rab6a;Rab6b	1.11474	2.729	0.00207608	yes	27.9563	27.7799	28.1877	26.758	26.7686	27.0531	9	8	7	6	5	4	P35279;P61294	P35279;P61294	Ras-related protein Rab-6A;Ras-related protein Rab-6B
Dnajc19	1.11269	0.230583	0.570956		22.4358	22.6167	23.0113	17.8089	23.5714	23.3454	2	2	2	0	2	2	Q9CQV7;G3X8S1;D3Z5K6	Q9CQV7;G3X8S1;D3Z5K6	Mitochondrial import inner membrane translocase subunit TIM14
Wars	1.1115	4.2425	0.000698577	yes	25.0599	25.1554	25.257	24.0138	24.0293	24.0947	22	21	19	18	17	12	P32921;E0CXX4;E0CXQ4	P32921	Tryptophan--tRNA ligase, cytoplasmic;T1-TrpRS;T2-TrpRS
Cpt2	1.1114	1.74813	0.00787797	yes	23.5808	24.5293	24.2738	22.992	22.9583	23.0995	17	18	12	11	10	7	P52825;A2A8E8;A2A8E7;A2A8E9	P52825	Carnitine O-palmitoyltransferase 2, mitochondrial
Nisch	1.11011	0.696703	0.0935676		21.7297	22.7887	20.7025	21.1372	20.9253	19.8282	11	9	7	6	6	5	Q80TM9;F6ZL69	Q80TM9	Nischarin
Hspa5	1.108	3.30908	0.00127513	yes	28.0487	28.2925	28.3921	27.0905	27.1986	27.1202	38	39	39	36	37	36	P20029	P20029	78 kDa glucose-regulated protein
Actr10	1.10743	0.965823	0.0430077		22.0663	23.8208	22.7329	21.5889	21.615	22.0939	8	8	7	7	5	6	Q9QZB7;A0A1Y7VL71	Q9QZB7	Actin-related protein 10
Shroom4	1.10614	0.658051	0.105368		21.4825	21.3435	20.7975	20.8589	20.8077	18.6385	4	2	3	1	1	0	Q1W617;E9PUX3	Q1W617	Protein Shroom4
Ptgr2	1.10596	1.0411	0.0354816		22.8313	23.0141	22.0051	22.0356	21.75	20.7471	5	8	5	7	5	4	Q8VDQ1;Q3TXN1;D6RGL6	Q8VDQ1;Q3TXN1	Prostaglandin reductase 2
Golgb1	1.1055	0.822896	0.0642457		24.4603	25.1616	24.9292	23.3543	22.9809	24.8993	9	9	9	6	3	2	E9QAH1;E9PVZ8	E9QAH1;E9PVZ8
Ccdc47	1.1027	1.4387	0.0141742		23.0563	23.2564	23.9453	21.9181	22.3054	22.7264	11	10	11	4	4	7	Q9D024;F7C265;B1AR93	Q9D024	Coiled-coil domain-containing protein 47
Sept7	1.10212	3.8632	0.000777518	yes	26.9005	26.7323	26.9378	25.6812	25.7507	25.8323	23	22	24	22	23	17	E9Q1G8;O55131;E9Q9F5;Q9DA97;S4R2P6	E9Q1G8;O55131;E9Q9F5	Septin-7
Csrp1	1.09954	2.84011	0.00192388	yes	25.7349	25.6361	25.9948	24.6298	24.5691	24.8683	9	8	9	7	7	7	P97315	P97315	Cysteine and glycine-rich protein 1
Plekho2	1.09656	1.82091	0.00720605	yes	24.6773	24.1379	24.9558	23.2521	23.614	23.6153	12	13	13	9	10	6	Q8K124	Q8K124	Pleckstrin homology domain-containing family O member 2
Hsd17b11	1.09458	3.78952	0.000761468	yes	24.8307	24.9121	24.8748	23.9074	23.7827	23.6439	12	10	12	10	8	8	Q9EQ06	Q9EQ06	Estradiol 17-beta-dehydrogenase 11
Rab5b	1.09381	2.52486	0.00232487	yes	24.8214	24.4915	24.3639	23.655	23.431	23.3094	4	4	4	4	4	2	P61021	P61021	Ras-related protein Rab-5B
Pmm2	1.09347	2.60428	0.00234107	yes	24.5884	24.952	24.6282	23.4892	23.5452	23.8538	8	8	8	8	8	6	Q9Z2M7;O35621;Q9D6D9;Q91W01;A0A2R8W6J8	Q9Z2M7	Phosphomannomutase 2
Lamb1	1.08357	0.235442	0.562473		16.6112	20.8508	15.3594	17.8587	15.4078	16.3042	7	1	3	2	2	3	P02469;E9QN70	P02469;E9QN70	Laminin subunit beta-1
Emc4	1.08331	0.766553	0.0761404		22.0365	22.1394	22.6417	21.7213	21.899	19.9473	3	2	2	2	2	0	Q9CZX9	Q9CZX9	ER membrane protein complex subunit 4
Dtx3l	1.08233	0.797491	0.070098		22.1811	21.7489	21.518	21.2718	21.386	19.5432	10	3	5	5	5	3	Q3UIR3	Q3UIR3	E3 ubiquitin-protein ligase DTX3L
Atp2c1	1.07835	1.16274	0.028007		21.3066	21.3308	22.1332	20.9637	19.8431	20.7288	5	6	5	5	4	2	Q80XR2;Q8BMS7;H3BL44;Q3UZR5;H3BIX7;H3BLC2;H3BLI6;H3BJJ5;H3BKB1;H3BJY0;H3BJ99	Q80XR2;Q8BMS7;H3BL44;Q3UZR5;H3BIX7;H3BLC2;H3BLI6	Calcium-transporting ATPase type 2C member 1;Calcium-transporting ATPase
Rps6ka4	1.07749	2.61726	0.00232988	yes	22.937	23.0567	23.4382	22.1574	22.01	22.0321	8	6	7	5	4	5	Q9Z2B9;A0A7N9VSZ1	Q9Z2B9	Ribosomal protein S6 kinase alpha-4
Sigirr	1.07707	1.21478	0.0248688		21.8761	21.1321	21.254	19.7796	20.9762	20.275	3	3	1	2	2	1	Q9JLZ8;A0A1B0GRA6	Q9JLZ8	Single Ig IL-1-related receptor
Fkbp15	1.0734	3.2576	0.00131518	yes	24.4438	24.3156	24.0947	23.1569	23.2093	23.2677	23	18	21	19	17	12	Q6P9Q6;A0A6I8MWZ0;Q80YW9;Q80YW6;Q80YW7	Q6P9Q6;A0A6I8MWZ0;Q80YW9	FK506-binding protein 15;Peptidyl-prolyl cis-trans isomerase
Slc25a1	1.07323	2.01737	0.00521652	yes	24.0951	24.8638	24.3922	23.4833	23.2996	23.3485	6	6	5	6	4	3	Q8JZU2;F6VVY4	Q8JZU2	Tricarboxylate transport protein, mitochondrial
Cpt1a	1.07311	2.75922	0.00204156	yes	24.858	25.3389	25.1891	24.0319	24.1049	24.0299	21	19	16	18	16	14	P97742;A0A494BAD3;A0A494BAC7;A0A494BBF2	P97742;A0A494BAD3	Carnitine O-palmitoyltransferase 1, liver isoform
Rcbtb2	1.07151	2.04744	0.00498987	yes	21.4727	21.5063	22.0651	20.4169	20.8245	20.5882	2	1	2	1	1	1	Q99LJ7;E9Q3B1;F6QHR6	Q99LJ7;E9Q3B1;F6QHR6	RCC1 and BTB domain-containing protein 2
Bckdha	1.06891	1.37823	0.0162328		23.5241	24.7684	24.1041	23.1424	23.0525	22.995	14	16	12	14	11	9	Q3U3J1;P50136;A0A0U1RPK5	Q3U3J1;P50136	2-oxoisovalerate dehydrogenase subunit alpha, mitochondrial
Gdi1	1.06792	3.54057	0.00107917	yes	26.3218	26.2824	26.2555	25.3262	25.2851	25.0445	18	16	15	11	10	11	P50396;B7FAU8;D6RI86	P50396	Rab GDP dissociation inhibitor alpha
Tmem87a	1.06545	2.63073	0.00231512	yes	22.8083	22.7401	23.0353	22.0274	21.7687	21.5913	4	4	4	4	4	3	Q8BXN9;A2AQJ7;A2AQJ5;A2AQJ6	Q8BXN9;A2AQJ7;A2AQJ5;A2AQJ6	Transmembrane protein 87A
Zc3h7b	1.06407	1.83033	0.00733372	yes	20.5874	19.7626	20.0242	19.2272	19.0323	18.9225	4	1	2	0	1	1	F8VPP8	F8VPP8
Cd82	1.05997	2.09427	0.00477849	yes	23.9665	23.5482	23.471	22.4042	22.5007	22.9008	3	4	4	3	2	3	P40237;A2AIJ1;A2AIJ2	P40237;A2AIJ1	CD82 antigen;Tetraspanin
Grpel1	1.05996	1.0386	0.0371131		23.2194	23.9749	22.7544	21.661	22.764	22.3439	6	6	4	4	7	4	Q99LP6	Q99LP6	GrpE protein homolog 1, mitochondrial
Ccz1	1.05909	2.54716	0.00228442	yes	23.1846	22.9751	23.5159	22.0892	22.1974	22.2118	4	3	3	2	2	2	Q8C1Y8	Q8C1Y8	Vacuolar fusion protein CCZ1 homolog
Sec31a	1.05447	3.26054	0.00128762	yes	25.2184	25.2572	25.3879	24.1276	24.1572	24.4154	36	31	36	29	28	20	Q3UPL0;S4R2A9;S4R192;S4R256;S4R1T5;S4R1Y8	Q3UPL0;S4R2A9	Protein transport protein Sec31A
Tm9sf2	1.05248	3.48584	0.00127642	yes	24.7047	24.7434	24.9901	23.7336	23.7989	23.7483	12	12	10	11	9	6	P58021;E9PZ69	P58021;E9PZ69	Transmembrane 9 superfamily member 2
Sept9	1.05204	3.04418	0.00165357	yes	25.9264	25.7376	26.1098	24.8612	24.7902	24.9662	31	29	26	21	18	13	Q80UG5;A2A6U3;A2A6U5;A8Y5D3	Q80UG5;A2A6U3	Septin-9
Ube4a	1.05054	0.516506	0.182477		21.4746	20.9958	21.8452	21.4278	21.0503	18.6859	6	5	3	4	2	1	G3X9Y5;E9Q735;E9Q442;A0A1L1SV29;D6RGN7;D3YXR7;A0A1L1SV76;A0A1L1SRI7;A0A1L1SUX2;Q8VDS1	G3X9Y5;E9Q735	Ubiquitin conjugation factor E4 A
Ssr4	1.05043	1.82746	0.0074849	yes	24.9501	25.4059	25.4066	24.4598	24.3561	23.7954	3	4	4	3	3	3	Q62186;Q9D8L3	Q62186;Q9D8L3	Translocon-associated protein subunit delta
Nlrx1	1.04716	3.08113	0.00166847	yes	21.8629	22.019	21.8974	21.0875	20.8069	20.7435	6	7	5	3	4	2	Q3TL44;A0A1L1ST78;A0A1L1SQN7	Q3TL44	NLR family member X1
Hgs	1.04107	2.14299	0.00466925	yes	23.7451	23.3522	23.3129	22.1971	22.7172	22.3727	9	9	8	7	5	6	Q99LI8;Q3UMA3;B1ATY9;F6VV02	Q99LI8;Q3UMA3;B1ATY9	Hepatocyte growth factor-regulated tyrosine kinase substrate
Acads	1.03742	1.59414	0.0114121		24.6208	25.6064	25.2152	24.1211	23.9599	24.2492	16	18	16	14	14	12	Q07417	Q07417	Short-chain specific acyl-CoA dehydrogenase, mitochondrial
Sel1l	1.0359	1.74211	0.00866521	yes	23.0836	23.4658	23.3033	22.0431	21.9669	22.7349	10	10	5	5	4	4	J3QJX3;Q9Z2G6	J3QJX3;Q9Z2G6	Protein sel-1 homolog 1
Por	1.03524	3.34815	0.00130376	yes	24.1195	24.2492	24.3299	23.3494	23.1124	23.1311	24	19	20	19	13	15	P37040;Q05DV1;E9Q997;E9PVT9;F6R7H8	P37040;Q05DV1	NADPH--cytochrome P450 reductase
Clpx	1.03524	1.01682	0.0398737		20.8837	21.3702	21.9795	20.9984	20.3694	19.7598	4	5	5	4	3	2	Q9JHS4;Q6P8N8;F7BB92	Q9JHS4;Q6P8N8	ATP-dependent Clp protease ATP-binding subunit clpX-like, mitochondrial
Rab1b	1.03522	4.12241	0.000770302	yes	27.5055	27.4242	27.533	26.5529	26.3746	26.4296	13	11	11	10	8	7	Q9D1G1;A0A494BA38;A0A494B945;A0A494BBL7	Q9D1G1;A0A494BA38;A0A494B945;A0A494BBL7	Ras-related protein Rab-1B
Anxa7	1.03408	2.67106	0.00235753	yes	25.0324	24.976	25.3511	23.9768	24.0189	24.2616	11	13	13	11	12	11	Q07076;A0A2C9F2D2;A0A286YCW4	Q07076;A0A2C9F2D2	Annexin A7
Gmfb	1.03391	2.4949	0.00290403	yes	25.0608	25.1773	24.7467	23.9089	24.1561	23.818	6	6	6	4	5	4	Q9CQI3;A0A2I3BR94;A0A2I3BPS1	Q9CQI3;A0A2I3BR94;A0A2I3BPS1	Glia maturation factor beta
L2hgdh	1.03287	1.30155	0.0210105		20.3617	21.0571	20.4077	19.0027	19.9936	19.7316	3	2	2	1	3	0	Q91YP0	Q91YP0	L-2-hydroxyglutarate dehydrogenase, mitochondrial
	1.0321	2.80981	0.00201642	yes	25.8339	25.6908	25.6029	24.5544	24.5671	24.9098	28	23	27	24	21	21	A0A494B9K4;A0A494BAX9;A0A494BBK1;A0A494B969	A0A494B9K4
H2-D1	1.03028	3.40505	0.00131774	yes	26.5463	26.3926	26.5298	25.4855	25.5836	25.3089	14	14	10	10	10	10	P01900;P01895;P14427	P01900;P01895	H-2 class I histocompatibility antigen, D-D alpha chain;H-2 class I histocompatibility antigen, alpha chain
FAM120A	1.02868	1.79308	0.00815752	yes	24.4765	24.2638	24.9708	23.3477	23.4425	23.8347	22	20	21	16	15	12	Q6A0A9	Q6A0A9	Constitutive coactivator of PPAR-gamma-like protein 1
Txndc5	1.02789	1.83676	0.00784145	yes	24.8609	25.1137	24.5111	23.8103	24.1037	23.4881	14	15	11	12	11	10	Q91W90;E9PXX7;A0A0R4J1Y7	Q91W90;E9PXX7;A0A0R4J1Y7	Thioredoxin domain-containing protein 5
Rdh11	1.02722	2.59947	0.00236747	yes	23.0018	22.9932	23.193	21.9801	21.8297	22.2965	4	3	4	3	3	3	Q9QYF1;Q9R1R8	Q9QYF1;Q9R1R8	Retinol dehydrogenase 11
Esyt2	1.02692	2.63304	0.00230534	yes	24.389	23.9871	24.1286	23.3087	23.1216	22.9936	20	21	19	20	15	10	Q3TZZ7;A0A1Y7VM39;A0A1Y7VNA1	Q3TZZ7	Extended synaptotagmin-2
Ykt6	1.02691	2.16293	0.00466624	yes	24.0132	23.5219	23.8793	22.5766	22.7185	23.0387	9	6	5	5	3	3	Q9CQW1	Q9CQW1	Synaptobrevin homolog YKT6
Os9	1.02688	3.66011	0.00107135	yes	21.849	21.8502	21.9495	20.7094	20.9227	20.936	3	2	3	1	2	1	Q8K2C7;A0A1W2P6Z8	Q8K2C7	Protein OS-9
Stxbp3	1.02409	1.70594	0.00948307	yes	23.0625	22.7003	23.1022	21.8179	21.5833	22.3915	17	15	16	9	9	6	Q60770;A0A0G2JEI5;A2AEC9;A0A0G2JEQ3	Q60770	Syntaxin-binding protein 3
	1.02353	1.10372	0.0336545		23.9697	23.4765	22.9772	22.6513	22.893	21.8085	3	3	2	2	2	1	P01645;P01644;A0A140T8M1;P01647;P01646;A0A075B5L0;P01643;P04946;P01648	P01645;P01644;A0A140T8M1;P01647;P01646	Ig kappa chain V-V region HP 93G7;Ig kappa chain V-V region HP R16.7;Ig kappa chain V-V region HP 124E1;Ig kappa chain V-V region HP 123E6
Dhx58	1.02275	0.439774	0.247647		18.6674	16.6021	18.5849	15.5325	18.0229	17.2308	4	2	1	1	1	1	Q99J87	Q99J87	Probable ATP-dependent RNA helicase DHX58
Capns1	1.02108	1.55953	0.0126525		26.0761	25.8557	25.1842	24.5043	24.5944	24.954	11	11	9	9	8	4	O88456	O88456	Calpain small subunit 1
Add3	1.02012	2.69811	0.00234837	yes	25.3785	25.0291	25.1836	23.9818	24.2353	24.3137	1	1	1	1	2	2	Q9QYB5	Q9QYB5	Gamma-adducin
Lamtor1	1.01779	2.54454	0.00291471	yes	24.2577	24.0939	23.969	23.0021	23.348	22.9171	9	9	8	6	6	4	Q9CQ22;A0A0A6YX02	Q9CQ22;A0A0A6YX02	Ragulator complex protein LAMTOR1
Lclat1	1.01478	0.37818	0.320303		20.9555	21.1308	21.5766	20.9932	21.6126	18.0126	2	1	1	1	1	0	Q3UN02;A0A3B2WDB3;B0V2Q9	Q3UN02;A0A3B2WDB3;B0V2Q9	Lysocardiolipin acyltransferase 1
Dynlt1	1.01388	1.66836	0.010588		23.2267	23.7094	23.9975	22.6766	22.3317	22.8836	4	4	3	2	2	1	P51807;A0A338P7B7	P51807;A0A338P7B7	Dynein light chain Tctex-type 1
Pdia3	1.01055	3.41874	0.00129254	yes	28.8599	29.0503	28.9974	27.8356	27.9564	28.084	41	42	42	36	35	32	P27773;F6Q404	P27773	Protein disulfide-isomerase A3
Clasp2	1.00971	2.45768	0.00306353	yes	24.021	23.6043	24.0855	22.768	22.9608	22.9529	23	20	17	9	11	8	Q8BRT1;E9Q8N5;Q08EB6;Q08EB5;F7DCH5;A0A1L1SRY3	Q8BRT1;E9Q8N5;Q08EB6;Q08EB5;F7DCH5	CLIP-associating protein 2
Ptpmt1	1.00965	0.904433	0.0558725		20.3256	20.2582	20.9503	20.135	19.7915	18.5789	1	1	1	2	1	0	Q66GT5;A0A7N9VS33	Q66GT5;A0A7N9VS33	Phosphatidylglycerophosphatase and protein-tyrosine phosphatase 1
Rala	1.00943	1.93045	0.00711944	yes	23.6718	23.334	23.9704	22.3805	22.8356	22.7319	2	2	2	2	2	2	P63321;A0A1Y7VL93	P63321;A0A1Y7VL93	Ras-related protein Ral-A
Znf787	1.00885	1.03	0.0397602		21.9476	22.7443	21.271	21.123	20.6326	21.1807	1	1	2	1	1	1	Q8BIF9	Q8BIF9	Zinc finger protein 787
Cox6a1	1.00801	0.132693	0.770908		26.1104	26.3449	19.3205	25.0906	23.8306	19.8304	3	2	0	4	2	0	Q9DCW5;P43024	Q9DCW5;P43024	Cytochrome c oxidase subunit 6A, mitochondrial;Cytochrome c oxidase subunit 6A1, mitochondrial
Tubb6	1.00798	2.46843	0.00299713	yes	26.7443	26.372	26.4055	25.7068	25.3319	25.4592	3	5	3	1	2	1	Q922F4	Q922F4	Tubulin beta-6 chain
Comt	1.00736	1.85372	0.00793002	yes	22.6473	22.4811	23.1024	22.0085	21.7259	21.4743	12	10	9	8	6	4	O88587;D3Z227	O88587	Catechol O-methyltransferase
Uqcrh	1.00709	0.70774	0.0964851		21.5817	20.8817	20.7903	20.4593	20.871	18.9021	2	1	1	1	1	0	P99028	P99028	Cytochrome b-c1 complex subunit 6, mitochondrial
Ech1	1.00595	1.79922	0.00842802	yes	23.5024	24.0771	23.7549	22.7381	22.4666	23.1119	11	14	13	11	6	9	O35459;F7B227	O35459;F7B227	Delta(3,5)-Delta(2,4)-dienoyl-CoA isomerase, mitochondrial
Lrrc59	1.00588	1.24675	0.0255839		25.9146	26.0677	26.2886	25.6048	25.2624	24.386	12	12	11	12	11	8	Q922Q8	Q922Q8	Leucine-rich repeat-containing protein 59
Rdx	1.00577	2.42965	0.00320507	yes	25.1746	25.0063	24.8203	24.0231	23.756	24.2047	16	15	15	12	8	10	P26043;A0A5F8MPB9	P26043;A0A5F8MPB9	Radixin
Tprg1l;Tprgl	1.00535	1.33563	0.0203719		23.9572	23.307	24.0149	22.7939	22.2695	23.1997	9	6	5	3	4	3	Q9DBS2;B1AX95	Q9DBS2;B1AX95	Tumor protein p63-regulated gene 1-like protein
Pik3c2b	1.00395	1.76755	0.00863215	yes	20.7727	20.0636	20.4834	19.6536	19.5085	19.1457	3	2	2	1	1	0	E9QAN8	E9QAN8
Dbt	1.00324	1.33916	0.0201851		24.0692	24.6532	24.11	23.7468	23.3456	22.7303	15	16	14	11	10	3	P53395;A0A0G2JGU0	P53395	Lipoamide acyltransferase component of branched-chain alpha-keto acid dehydrogenase complex, mitochondrial
Vkorc1	1.00231	2.04057	0.00583171	yes	24.3512	24.2855	24.8728	23.4074	23.7046	23.3906	1	1	1	1	1	1	Q9CRC0	Q9CRC0	Vitamin K epoxide reductase complex subunit 1
Tmed7	1.00008	2.66902	0.00228269	yes	25.0523	24.6123	24.9021	23.9068	23.7377	23.922	6	6	6	6	5	6	D3YZZ5;E9Q7G1	D3YZZ5;E9Q7G1
Mydgf	0.999903	1.71483	0.00971947	yes	24.2748	24.8204	24.4085	23.451	23.1713	23.8817	2	2	2	2	2	1	Q9CPT4	Q9CPT4	Myeloid-derived growth factor
Rpe	0.998469	0.29733	0.450762		22.0348	22.3688	20.771	21.4736	22.4599	18.2458	1	1	1	1	1	0	Q8VEE0;M0QWJ2;A0A087WQM3;M0QWQ0;B2KGF0	Q8VEE0;M0QWJ2;A0A087WQM3;M0QWQ0;B2KGF0	Ribulose-phosphate 3-epimerase
Trappc2l	0.996397	1.46049	0.0154995		22.2832	22.3015	21.7626	20.7104	21.038	21.6098	3	3	3	2	2	1	Q9JME7	Q9JME7	Trafficking protein particle complex subunit 2-like protein
Tnpo2	0.996231	0.402631	0.291155		20.071	22.4369	21.6408	21.2363	21.1044	18.8193	3	2	1	3	1	0	Q99LG2;E9PV58	Q99LG2;E9PV58	Transportin-2
Fxr2	0.995502	1.15863	0.0307988		22.8803	23.3572	22.7995	21.3876	22.012	22.6508	4	3	2	4	1	1	Q6P5B5;Q9WVR4	Q6P5B5;Q9WVR4	Fragile X mental retardation syndrome-related protein 2
Map2k6	0.995364	1.98186	0.00668806	yes	22.7281	22.3977	22.7889	21.9761	21.6029	21.3496	5	5	6	4	3	5	P70236;A2AGS2	P70236;A2AGS2	Dual specificity mitogen-activated protein kinase kinase 6
G3bp2	0.991888	2.45309	0.00319831	yes	25.3097	25.0711	24.9602	24.1268	23.9051	24.3333	6	7	9	4	4	3	P97379;A0A0J9YTQ8;A0A0J9YUY8	P97379	Ras GTPase-activating protein-binding protein 2
Gimap5	0.990262	2.18238	0.004826	yes	24.0178	23.9359	24.2145	23.2051	23.2687	22.7237	8	8	6	6	4	5	Q8BWF2	Q8BWF2	GTPase IMAP family member 5
Chmp3	0.990166	1.46774	0.0154244		22.3584	21.4873	22.0179	21.3102	20.8984	20.6845	2	3	3	1	2	1	Q9CQ10;A0A0N4SUX9;A0A0N4SV76;A0A0N4SVS3	Q9CQ10;A0A0N4SUX9	Charged multivesicular body protein 3
Rab32	0.989889	2.65443	0.00252317	yes	23.7111	23.6361	23.4655	22.5123	22.4739	22.8569	6	5	6	4	5	3	Q9CZE3;A0A1Y7VIZ0;Q8QZZ8;A0A140LHK2	Q9CZE3	Ras-related protein Rab-32
Fbxo6	0.987906	1.7075	0.0101968		21.4108	21.2473	21.1225	20.7205	20.2339	19.8625	2	2	2	2	2	0	Q9QZN4;A2A7H1;Z4YN00;A2A7G9;A2A7H3	Q9QZN4;A2A7H1;Z4YN00;A2A7G9	F-box only protein 6
Gstt1	0.986002	1.6012	0.0122764		22.9672	22.0695	22.4943	21.346	21.4974	21.7296	3	2	2	1	1	1	Q64471;D3Z5W7;D3Z3X5	Q64471;D3Z5W7;D3Z3X5	Glutathione S-transferase theta-1
Stard5	0.985467	0.434936	0.257378		20.9037	21.2994	18.8935	18.1434	20.1178	19.8791	2	3	0	0	1	1	Q9EPQ7;D3YU00	Q9EPQ7;D3YU00	StAR-related lipid transfer protein 5
Atp5h	0.983484	0.790339	0.0768915		25.879	26.5441	24.9504	24.3015	25.4571	24.6645	15	15	12	12	12	9	Q9DCX2;B1ASE2	Q9DCX2;B1ASE2	ATP synthase subunit d, mitochondrial
Vps36	0.981457	1.33787	0.0210051		22.9655	22.1739	21.8538	21.2828	21.5328	21.2332	9	7	5	7	4	5	Q91XD6	Q91XD6	Vacuolar protein-sorting-associated protein 36
Aida	0.979977	1.07022	0.0374351		22.5556	22.3296	22.8054	20.7777	21.8767	22.0962	3	3	3	2	3	2	Q8C4Q6	Q8C4Q6	Axin interactor, dorsalization-associated protein
Atp2a2	0.979401	2.8084	0.00229154	yes	25.7099	25.5889	25.7805	24.6233	24.5761	24.9417	36	33	32	29	28	24	O55143	O55143	Sarcoplasmic/endoplasmic reticulum calcium ATPase 2
Acot13	0.972631	0.519191	0.188374		22.8433	25.5649	24.1315	22.8334	23.1263	23.6621	4	3	4	2	1	3	Q9CQR4	Q9CQR4	Acyl-coenzyme A thioesterase 13;Acyl-coenzyme A thioesterase 13, N-terminally processed
Tmed2	0.970974	0.544111	0.170842		23.9117	25.3081	22.9425	23.8484	22.5894	22.8115	3	3	2	4	2	3	Q9R0Q3;F6V6T4;Q8BPI2	Q9R0Q3;F6V6T4	Transmembrane emp24 domain-containing protein 2
Ppp2r5e	0.967075	1.74072	0.00978321	yes	23.6642	23.2852	23.9143	22.6325	22.3688	22.9612	7	6	7	6	4	3	Q61151;Q3UZJ4;A0A1W2P838;A0A1W2P7D8	Q61151;Q3UZJ4	Serine/threonine-protein phosphatase 2A 56 kDa regulatory subunit epsilon isoform
Nit2	0.966733	2.28541	0.00450293	yes	23.9225	24.1753	24.0459	22.9401	22.906	23.3974	13	12	12	10	8	8	Q9JHW2;A0A338P6G0;A0A338P7A1;A0A338P6Z4	Q9JHW2;A0A338P6G0;A0A338P7A1	Omega-amidase NIT2
Trappc5	0.964881	0.829728	0.0707449		23.0135	23.7319	22.5742	22.0954	21.4376	22.892	4	4	4	6	2	3	Q9CQA1	Q9CQA1	Trafficking protein particle complex subunit 5
Clcn7	0.963308	0.757805	0.0864855		22.1519	21.5959	22.1326	20.9855	21.9643	20.0407	6	3	2	2	3	0	O70496;E9PYL4;F6SUM2;A0A3B2W4I8;F7BK14	O70496;E9PYL4;F6SUM2	H(+)/Cl(-) exchange transporter 7;Chloride channel protein
Atp6v1b2	0.962336	3.13805	0.0019983	yes	25.2917	24.9996	25.3157	24.2722	24.2285	24.2193	22	23	22	21	20	17	P62814;Q91YH6;A0A0U1RNU9	P62814	V-type proton ATPase subunit B, brain isoform
Casp6	0.96218	1.08365	0.0372055		22.6409	22.5583	22.3125	22.0682	21.813	20.744	8	6	4	3	4	2	O08738	O08738	Caspase-6;Caspase-6 subunit p18;Caspase-6 subunit p11
Rad23a	0.962105	0.434738	0.260413		21.0782	21.1838	20.1161	20.8575	18.0688	20.5655	2	1	0	1	0	1	P54726;Q8CAP3;Q3TN85;F6YL88	P54726;Q8CAP3;Q3TN85	UV excision repair protein RAD23 homolog A
Xaf1	0.958319	1.41356	0.0181729		20.663	20.6504	21.4931	19.8051	19.8543	20.2722	2	1	2	2	2	1	Q5NBU8;F6ZMN8;Z4YN17	Q5NBU8;F6ZMN8;Z4YN17	XIAP-associated factor 1
Wdr81	0.95801	1.04224	0.0410004		21.4735	20.972	21.3192	20.856	20.5261	19.5086	6	3	3	1	2	2	Q5ND34;K4DI77;F6XD87	Q5ND34;K4DI77	WD repeat-containing protein 81
Coro1b	0.957762	2.97591	0.00209927	yes	25.7707	25.7146	25.5109	24.7165	24.5637	24.8427	18	17	15	17	18	16	Q9WUM3;A0A494B9Y4;D3YUG6;A0A494BAI1	Q9WUM3	Coronin-1B
Hdhd2;Ier3ip1	0.956629	1.19788	0.0300599		21.1426	21.8674	21.521	20.7507	20.9673	19.9432	1	1	1	1	1	1	D6RI20;Q9CR20	D6RI20;Q9CR20	Immediate early response 3-interacting protein 1
Myl12b	0.955102	0.318372	0.41645		25.602	24.7289	22.3395	23.8157	24.2002	21.7892	1	1	1	2	2	1	Q3THE2;D3Z249	Q3THE2	Myosin regulatory light chain 12B
Sdhd	0.951132	1.28578	0.0255103		22.3219	23.0222	21.8741	21.4101	21.3207	21.6339	1	1	1	1	2	1	Q9CXV1	Q9CXV1	Succinate dehydrogenase [ubiquinone] cytochrome b small subunit, mitochondrial
Tpt1	0.95059	0.549939	0.169263		24.8353	25.3302	24.401	23.9616	25.1163	22.6368	5	5	3	4	4	3	P63028;D3YU75	P63028	Translationally-controlled tumor protein
	0.94854	2.22091	0.00513384	yes	25.7498	26.3003	26.0154	24.9744	25.0118	25.2336	20	21	17	19	16	15	A0A0R4J083	A0A0R4J083
Tor1b	0.946714	1.82348	0.00893709	yes	22.3225	22.4428	22.5939	21.5739	21.8456	21.0997	8	8	6	9	4	2	Q9ER41;F6VK94;D6REF0;F6ZDX6	Q9ER41	Torsin-1B
Acbd3	0.946692	1.73213	0.0105919		23.8728	23.593	24.0327	22.9758	22.4847	23.1979	7	8	9	7	5	5	Q8BMP6;A0A0R4J079	Q8BMP6;A0A0R4J079	Golgi resident protein GCP60
Gpx4	0.944251	3.14739	0.00206213	yes	24.7743	24.9066	24.9814	23.7858	23.9961	24.0476	7	7	7	4	7	7	O70325;S4R1E5	O70325;S4R1E5	Phospholipid hydroperoxide glutathione peroxidase, mitochondrial;Glutathione peroxidase
	0.938824	1.00014	0.047408		23.01	22.369	23.0981	22.3003	22.2233	21.1369	2	3	2	1	2	1	A0A217FL60;A0A1Y7VN36	A0A217FL60;A0A1Y7VN36
Ap3d1	0.938651	2.68949	0.00297309	yes	23.7532	23.5075	23.7191	22.7696	22.8774	22.5168	31	28	20	18	18	16	O54774;A0A1W2P6Q6	O54774	AP-3 complex subunit delta-1
Cpne3	0.937862	3.21542	0.00208312	yes	24.78	24.5998	24.7178	23.8169	23.8633	23.6039	11	13	11	12	11	11	Q8BT60;Q8JZW4;Q9Z140;Q1RLL3;Q8BLR2;Q0VE82;Q9D6C8;A0A0R4J0J1;Q3UYN2	Q8BT60	Copine-3
Agpat3	0.936775	1.5058	0.0156584		22.4473	21.9134	22.8813	21.5885	21.358	21.4852	3	4	5	6	2	2	Q9D517	Q9D517	1-acyl-sn-glycerol-3-phosphate acyltransferase gamma
Slc35a4	0.936651	0.94864	0.053501		23.2048	23.7189	22.9332	22.453	22.9848	21.6092	2	2	3	3	3	3	A0A087WQH8	A0A087WQH8
Rras2	0.935498	2.24367	0.00512413	yes	24.7442	24.442	24.1741	23.4162	23.5362	23.6013	6	7	5	5	4	4	P62071;A0A1B0GRT5	P62071;A0A1B0GRT5	Ras-related protein R-Ras2
Tbc1d17	0.934678	0.470473	0.22895		21.1032	21.1777	21.1004	21.1055	18.4732	20.9984	4	1	1	1	1	1	Q8BYH7;I6L974;A0A140LIS2;A0A140LHP1	Q8BYH7;I6L974	TBC1 domain family member 17
Arf4	0.933884	1.85635	0.00864157	yes	25.2977	24.9521	25.623	24.2817	24.2132	24.5762	4	3	3	5	4	3	P61750;E9Q798;F6UFB9	P61750;E9Q798	ADP-ribosylation factor 4
Etfb	0.933406	1.47657	0.0166507		25.7681	26.7098	26.5398	25.3809	25.3451	25.4914	15	15	15	14	15	14	Q9DCW4;A0A0U1RNP5;A0A0N4SVE0;A0A0U1RNR3;A0A0N4SWE9;A0A0U1RNK9;A0A0U1RQB4	Q9DCW4;A0A0U1RNP5;A0A0N4SVE0;A0A0U1RNR3	Electron transfer flavoprotein subunit beta
Impdh1	0.929665	1.66566	0.0122057		22.0774	22.547	22.7095	21.1765	21.6863	21.6821	6	6	5	4	3	2	P50096;F7DEU6;E0CYE2;E0CXK0;F6XXH9	P50096;F7DEU6;E0CYE2;E0CXK0	Inosine-5-monophosphate dehydrogenase 1;Inosine-5-monophosphate dehydrogenase
Abca3	0.928882	0.43381	0.265403		22.0412	21.8229	22.2275	22.4565	21.4748	19.3735	6	4	3	2	1	0	Q8R420;Q6AXE3;E9PX95	Q8R420;Q6AXE3	ATP-binding cassette sub-family A member 3
Dctn1	0.92886	2.52674	0.00352552	yes	24.1882	24.3119	24.4077	23.1873	23.3119	23.622	38	34	35	30	26	24	E9Q586;O08788;E9Q3M3;D3YX34;D3Z2M9;D3YYG9	E9Q586;O08788;E9Q3M3;D3YX34	Dynactin subunit 1
Gvin1	0.928558	0.996719	0.0483584		20.5809	20.8419	20.7981	20.2247	18.9531	20.2574	1	1	1	3	1	2	Q80SU7;L7N451	Q80SU7;L7N451	Interferon-induced very large GTPase 1
Elovl5	0.926893	2.13454	0.00613075	yes	22.581	22.6391	22.9935	21.9242	21.9604	21.5484	2	3	2	2	2	1	Q8BHI7;D3Z136;D3Z0Z6;A0A0R4J1P7	Q8BHI7;D3Z136	Elongation of very long chain fatty acids protein 5;Elongation of very long chain fatty acids protein
Suox	0.926484	0.960417	0.0526138		22.3805	23.9138	23.3144	22.3796	22.3086	22.1411	11	13	8	11	5	5	Q8R086	Q8R086	Sulfite oxidase, mitochondrial
Tspo	0.925127	0.139423	0.758826		22.3327	23.9723	23.5305	24.8926	24.6222	17.5453	2	2	1	1	2	0	P50637;A0A140LIU9	P50637;A0A140LIU9	Translocator protein
Gclc	0.922293	2.96644	0.00235386	yes	23.2738	23.2177	23.2228	22.5313	22.2139	22.2022	10	9	8	8	6	5	P97494	P97494	Glutamate--cysteine ligase catalytic subunit
Nudt9	0.922273	0.615453	0.137599		22.359	22.2126	21.9561	21.2279	22.4138	20.1191	3	2	2	2	1	0	Q8BVU5;A2AH27;A2AH29;A2AH28	Q8BVU5;A2AH27	ADP-ribose pyrophosphatase, mitochondrial
Rap1b	0.921801	2.23052	0.00550186	yes	27.6113	27.2241	27.566	26.5561	26.3299	26.75	14	14	14	12	11	10	Q99JI6;A0A1W2P777	Q99JI6	Ras-related protein Rap-1b
Stau1	0.919366	1.9112	0.00847163	yes	21.3109	21.4926	21.7045	20.2308	20.7073	20.8117	1	1	3	1	2	2	Q9Z108;A2A5R8;Q9DBE7;A2A5S3;V9GX87	Q9Z108;A2A5R8;Q9DBE7;A2A5S3;V9GX87	Double-stranded RNA-binding protein Staufen homolog 1
Arfgap2	0.919238	1.25338	0.028406		23.0962	23.0512	23.1828	22.8669	21.9436	21.7619	7	7	5	5	4	4	Q99K28	Q99K28	ADP-ribosylation factor GTPase-activating protein 2
Scfd2	0.91846	1.06454	0.0409947		21.7975	20.795	21.7377	20.7649	20.0391	20.7707	7	3	5	3	2	2	Q8BTY8;A0A0J9YVF7	Q8BTY8	Sec1 family domain-containing protein 2
BC017158	0.915393	1.68455	0.0121549		22.3341	22.0379	22.6903	21.3607	21.2104	21.7451	3	3	2	2	2	1	A0A0R4J0B5;Q91W34;D6RDS0	A0A0R4J0B5;Q91W34;D6RDS0	RUS1 family protein C16orf58 homolog
Abhd12	0.91353	0.266846	0.513772		20.9637	21.6277	21.5365	22.2732	21.2975	17.8166	9	6	4	8	3	3	Q99LR1;D6RFU2;D6RI21;F7BHM8	Q99LR1;D6RFU2	Monoacylglycerol lipase ABHD12
Gimap4	0.913443	3.43658	0.00183086	yes	28.3839	28.4428	28.4788	27.4044	27.4941	27.6667	16	16	17	17	16	15	Q99JY3;D3YWB5;D6RGS2;D3Z7Q4;D3Z3F3	Q99JY3	GTPase IMAP family member 4
Txn	0.909354	1.09691	0.0386804		26.7572	26.7868	26.0634	25.0616	26.1301	25.6877	7	6	5	5	5	4	P10639	P10639	Thioredoxin
Aadat	0.908466	0.42785	0.273903		20.6791	22.1612	21.8848	21.1811	19.1247	21.6939	3	6	3	1	0	1	Q9WVM8;Q3UNS8	Q9WVM8;Q3UNS8	Kynurenine/alpha-aminoadipate aminotransferase, mitochondrial
Tpk1	0.906218	1.57445	0.0151291		23.2505	22.8666	22.41	21.9231	21.7617	22.1237	4	5	4	1	1	1	Q9R0M5	Q9R0M5	Thiamin pyrophosphokinase 1
Qdpr	0.902813	2.13565	0.00662225	yes	24.5292	24.4916	24.9216	23.6932	23.5759	23.9649	8	9	7	8	7	6	Q8BVI4;D3YWR7;A0A0G2JGJ1;A0A0G2JGY0;D3Z1A1;D3Z099	Q8BVI4;D3YWR7;A0A0G2JGJ1;A0A0G2JGY0	Dihydropteridine reductase
Gdi2	0.90016	3.04741	0.00236307	yes	26.7424	26.6688	26.4299	25.7725	25.6432	25.7249	43	39	40	40	36	31	Q61598;A0A1Y7VL99;A0A1Y7VLG4	Q61598;A0A1Y7VL99	Rab GDP dissociation inhibitor beta
Idh2	0.893473	1.85493	0.00968894	yes	25.2285	25.9422	25.6912	24.7023	24.6634	24.8157	24	23	21	23	22	19	P54071;D6RIL6;A0A0U1RP68;A0A0U1RPR1	P54071	Isocitrate dehydrogenase [NADP], mitochondrial
Trim25	0.893035	2.75266	0.00300143	yes	24.5809	24.3715	24.3615	23.4305	23.4666	23.7377	22	20	19	18	15	13	Q61510;Q5SU71;Q5SU72	Q61510;Q5SU71	E3 ubiquitin/ISG15 ligase TRIM25
Abcg1	0.892734	0.253997	0.540371		21.9544	20.8257	20.6269	21.2374	21.888	17.6035	2	2	1	1	1	0	Q64343;A0A494B9N8;A0A494B9K1	Q64343;A0A494B9N8	ATP-binding cassette sub-family G member 1
Actr1a	0.89159	3.99539	0.00129131	yes	25.5672	25.6187	25.6914	24.8189	24.6665	24.717	13	13	13	12	9	11	P61164;A0A494BB86;A0A494BAH0	P61164;A0A494BB86	Alpha-centractin
Mrps27	0.891501	0.494283	0.215834		22.6692	22.8466	22.0504	22.5505	22.1939	20.1473	3	4	5	5	3	2	Q8BK72;A0A338P7I7	Q8BK72	28S ribosomal protein S27, mitochondrial
Dync1i2	0.889957	2.26523	0.00573219	yes	24.5567	24.6665	24.6926	23.4624	23.7791	24.0045	20	16	15	15	13	11	O88487;Q3TPJ8;A2BFF8;A2BFF9;A2BFF5;O88485;Q3TYJ3;D3Z0M6	O88487;Q3TPJ8;A2BFF8;A2BFF9;A2BFF5	Cytoplasmic dynein 1 intermediate chain 2
Crybg3	0.889759	0.41772	0.28667		20.7718	21.0103	20.2861	20.809	20.5473	18.0427	3	2	1	1	1	0	A0A338P6N4;Q80W49;A0A384DV78;A0A338P723	A0A338P6N4;Q80W49;A0A384DV78	Beta/gamma crystallin domain-containing protein 3
Ostc	0.889549	0.887571	0.0659283		24.2447	24.6446	25.3578	24.2665	24.1167	23.1952	1	1	1	1	1	1	Q78XF5	Q78XF5	Oligosaccharyltransferase complex subunit OSTC
	0.888451	0.693682	0.109609		22.1759	21.4864	23.4396	21.2677	21.5047	21.6643	1	1	1	1	1	1	P01786;P01790;P01789;P01794;P01793;P01792;P01791;P01788;P01787	P01786;P01790;P01789;P01794;P01793;P01792;P01791;P01788;P01787	Ig heavy chain V region MOPC 47A;Ig heavy chain V region M511;Ig heavy chain V region M603;Ig heavy chain V region HPCG14;Ig heavy chain V region HPCG13;Ig heavy chain V region HPCG8;Ig heavy chain V region HPCM6;Ig heavy chain V region H8;Ig heavy chain V regions TEPC 15/S107/HPCM1/HPCM2/HPCM3
Arfip1	0.888239	0.993177	0.050882		23.5821	23.3231	24.4456	22.4967	22.8436	23.3457	8	7	8	8	7	7	G5E8V9;E9Q3G5;E9QAY5	G5E8V9;E9Q3G5;E9QAY5
Ngly1	0.887865	0.259462	0.530595		21.5458	21.5619	21.4187	21.9538	22.0117	17.8973	3	2	3	3	3	1	Q9JI78;A0A286YCI0;A0A286YDI5;A0A286YCZ7	Q9JI78;A0A286YCI0;A0A286YDI5;A0A286YCZ7	Peptide-N(4)-(N-acetyl-beta-glucosaminyl)asparagine amidase
Prkar1a	0.887365	3.35086	0.00204837	yes	26.4187	26.3837	26.2477	25.3629	25.4395	25.5856	19	19	21	18	15	14	Q9DBC7;A2AI69;P12849;D3Z0V6;D3Z068;D3Z4L4;D3YTM5	Q9DBC7	cAMP-dependent protein kinase type I-alpha regulatory subunit;cAMP-dependent protein kinase type I-alpha regulatory subunit, N-terminally processed
Trip11	0.887197	0.658541	0.122261		22.2966	21.9543	21.3498	20.0579	21.9398	20.9414	7	8	3	0	1	3	E9Q512;H3BJG4;H3BJU5;H3BJH8;Q8BVJ9	E9Q512;H3BJG4
Appl1	0.886996	1.6216	0.0145364		24.1336	23.8275	24.3611	23.0922	22.9624	23.6066	14	13	12	6	10	8	Q8K3H0	Q8K3H0	DCC-interacting protein 13-alpha
Sdhc	0.885656	2.13057	0.00713196	yes	24.6878	24.838	24.6801	24.151	23.8312	23.5667	4	3	3	4	3	4	Q9CZB0;F8WGB3;D3Z1A8	Q9CZB0;F8WGB3	Succinate dehydrogenase cytochrome b560 subunit, mitochondrial
Elmo2	0.884919	2.06761	0.00737636	yes	23.5297	23.0825	23.4165	22.6954	22.41	22.2685	13	12	11	9	8	8	Q8BHL5;F6YXR3;Q5GMG0;A2A5A7;D6RHT3;F6XD63	Q8BHL5;F6YXR3	Engulfment and cell motility protein 2
Clcc1	0.882237	2.03283	0.007973	yes	22.7854	22.6929	23.0605	21.6613	22.1021	22.1287	9	9	9	6	5	5	Q99LI2;A2AEM2;Z4YMG1	Q99LI2;A2AEM2	Chloride channel CLIC-like protein 1
Krt8	0.879632	0.954964	0.0568958		25.0375	25.6448	24.3639	23.6931	24.371	24.3431	3	5	3	2	1	2	P11679;CON__Q9NSB2;CON__Q6ISB0;CON__Q9H552	P11679	Keratin, type II cytoskeletal 8
Apoo	0.878522	1.26886	0.0289952		22.9508	22.4199	23.5416	22.1081	22.0451	22.1234	5	3	2	4	2	1	Q9DCZ4	Q9DCZ4	Apolipoprotein O
Canx	0.878077	2.47268	0.00449123	yes	27.3982	27.311	27.0201	26.2142	26.497	26.3839	31	31	25	28	29	24	P35564	P35564	Calnexin
Kcmf1	0.877827	0.211236	0.622649		20.6293	20.0858	23.7193	19.2757	19.6403	22.8848	2	1	1	3	1	1	Q80UY2;A0A0N4SV15;A0A0U1RNG8	Q80UY2;A0A0N4SV15	E3 ubiquitin-protein ligase KCMF1
Micall2	0.875893	0.904694	0.0643048		21.915	23.4278	22.3491	21.6827	21.6166	21.7649	10	9	13	1	2	1	Q3TN34;E9PZD2	Q3TN34;E9PZD2	MICAL-like protein 2
Prdx1	0.874991	3.18675	0.00232803	yes	29.0803	29.1548	29.3116	28.1873	28.3604	28.374	20	19	20	17	17	15	P35700;B1AXW5;B1AXW6;B1AXW4	P35700;B1AXW5;B1AXW6;B1AXW4	Peroxiredoxin-1
Atp6v0c	0.874595	0.445951	0.260287		22.2514	24.9211	23.5591	23.1917	22.8712	22.0449	2	2	2	2	2	2	E9Q9C5;P63082	E9Q9C5;P63082	V-type proton ATPase 16 kDa proteolipid subunit
Nrm	0.87417	0.218835	0.607973		22.3667	19.7373	22.1582	18.3188	22.8447	20.4761	1	1	1	0	1	1	Q8VC65	Q8VC65	Nurim
Ssr1	0.873903	1.47782	0.0190541		24.9531	25.0072	24.6743	23.5532	24.4321	24.0276	5	5	5	4	4	3	Q9CY50;A0A286YCT4;A0A286YCG8;A0A286YDB7	Q9CY50;A0A286YCT4;A0A286YCG8;A0A286YDB7	Translocon-associated protein subunit alpha
Bloc1s5	0.873198	1.76248	0.011546		27.867	27.8499	27.2243	26.633	26.8471	26.8415	2	2	1	1	1	1	Q8R015;Q3TB02	Q8R015;Q3TB02	Biogenesis of lysosome-related organelles complex 1 subunit 5
Prosc	0.872592	0.912901	0.0632261		23.6244	23.7923	23.8111	23.385	23.2355	21.9896	9	9	7	10	6	5	Q9Z2Y8;A0A1B0GRP7;Q6P8V7;A0A1B0GRR5;Q80ZV3;A0A1B0GSP5;A0A1B0GQY5;A0A1B0GSA1	Q9Z2Y8;A0A1B0GRP7;Q6P8V7;A0A1B0GRR5;Q80ZV3	Proline synthase co-transcribed bacterial homolog protein
Daglb	0.87259	1.88736	0.00973504	yes	20.3056	19.8588	20.4948	19.2612	19.2756	19.5047	3	3	1	2	2	1	Q91WC9	Q91WC9	Sn1-specific diacylglycerol lipase beta
Opa3	0.872419	3.1034	0.00231773	yes	22.5849	22.6238	22.4465	21.8361	21.5921	21.6097	1	1	1	2	1	1	Q505D7;A0A0U1RPB1	Q505D7	Optic atrophy 3 protein homolog
Pkn2	0.872119	2.25985	0.00588107	yes	23.2137	22.859	23.2921	22.0837	22.3861	22.2786	7	8	3	2	3	1	G3UXH4;Q8BWW9;G3UZM9;G3UYD6	G3UXH4;Q8BWW9;G3UZM9	Serine/threonine-protein kinase N2
Acat1	0.868614	1.5831	0.0155612		26.7595	27.6182	27.3042	26.3247	26.3471	26.4042	18	18	17	18	17	13	Q8QZT1	Q8QZT1	Acetyl-CoA acetyltransferase, mitochondrial
Mospd2	0.868235	0.579225	0.161722		19.7486	19.9142	18.3654	19.2667	17.6982	18.4586	4	3	1	4	2	0	Q9CWP6;B1AU74	Q9CWP6;B1AU74	Motile sperm domain-containing protein 2
Slc30a7	0.864636	1.46443	0.0200519		22.6988	22.2769	22.4048	21.2902	21.4188	22.0776	2	2	3	3	2	2	Q9JKN1	Q9JKN1	Zinc transporter 7
Tmc6	0.864398	2.12354	0.00732949	yes	20.2781	20.5717	20.2269	19.6663	19.5907	19.2266	1	1	1	1	1	0	Q7TN60;B1ATB6;B1ATB5;B1ATB3	Q7TN60;B1ATB6;B1ATB5;B1ATB3	Transmembrane channel-like protein 6;Transmembrane channel-like protein
Mocs3	0.860943	0.233317	0.581549		23.7972	24.6517	23.578	24.3812	20.3324	24.7305	2	2	2	3	1	1	A2BDX3	A2BDX3	Adenylyltransferase and sulfurtransferase MOCS3;Molybdopterin-synthase adenylyltransferase;Molybdopterin-synthase sulfurtransferase
Tcirg1	0.858963	2.0349	0.00826785	yes	22.2896	22.2957	22.6424	21.391	21.8296	21.4302	14	8	7	8	7	5	Q9JHF5;F6XRE6;A0A494B9E3;F6ZFB8;Q920R6	Q9JHF5	V-type proton ATPase subunit a
Tlr3	0.858355	2.59854	0.00420567	yes	22.5581	22.2458	22.4423	21.5284	21.4195	21.7232	11	8	7	1	1	1	Q99MB1;A0A1B0GS40;A0A1B0GSY9	Q99MB1	Toll-like receptor 3
Tmem11	0.857004	0.198788	0.647902		23.0016	23.4109	20.688	23.1084	22.7565	18.6647	2	2	1	2	1	0	Q8BK08;E9Q933;Z4YN74	Q8BK08;E9Q933;Z4YN74	Transmembrane protein 11, mitochondrial
Epx	0.856534	0.226156	0.59465		15.8075	18.5138	19.0516	19.0119	16.4631	15.3283	1	1	2	0	2	2	P49290	P49290	Eosinophil peroxidase;Eosinophil peroxidase light chain;Eosinophil peroxidase heavy chain
Golga3	0.855214	1.27986	0.0297784		22.4233	22.5346	22.2544	21.1866	21.3102	22.1499	10	7	6	4	5	4	P55937;A0A0R4J1H6;E9QP99;D3Z0Q8	P55937;A0A0R4J1H6;E9QP99	Golgin subfamily A member 3
Scyl1	0.851934	0.855701	0.0742338		22.2349	21.4273	22.0264	21.4965	21.3778	20.2586	4	4	3	4	2	1	Q9EQC5;R4H4V1;A0A494BBD3;R4H4Y7;A0A494BBM6;A0A494B9K7;A0A494B997	Q9EQC5;R4H4V1;A0A494BBD3;R4H4Y7;A0A494BBM6	N-terminal kinase-like protein
Eif4e2	0.851248	1.04671	0.047917		22.6436	22.7739	21.6957	21.6052	21.1837	21.7706	3	3	3	4	3	3	Q0P688;D3Z730;Q8BMB3;M0QWD1;Q3UUT0;G3X9H1;D3Z729;D3YUV9	Q0P688;D3Z730;Q8BMB3;M0QWD1;Q3UUT0;G3X9H1;D3Z729;D3YUV9	Eukaryotic translation initiation factor 4E type 2
Prkag1	0.851179	1.11121	0.0408834		23.5008	23.7879	22.8599	22.3729	22.2308	22.9914	9	7	8	8	7	5	O54950;A0A2R8VHU2;A0A2R8W6Y3;D3YUS1	O54950	5-AMP-activated protein kinase subunit gamma-1
Smg9	0.849632	0.364321	0.358244		20.977	20.3278	21.3979	21.0589	20.8865	18.2085	2	1	2	3	2	1	Q9DB90;D3Z719	Q9DB90	Protein SMG9
Dag1	0.84901	1.48428	0.0199815		21.1789	20.4268	20.9567	19.8874	19.8382	20.2897	5	5	3	1	1	1	Q62165	Q62165	Dystroglycan;Alpha-dystroglycan;Beta-dystroglycan
Psmg3;Gm26938	0.848733	0.280977	0.494247		21.3688	22.2649	20.9441	21.9464	21.7078	18.3774	2	2	2	2	2	0	Q9CZH3;S4R185	Q9CZH3;S4R185	Proteasome assembly chaperone 3
Cdk5	0.846078	1.20821	0.0343335		22.3721	22.3888	22.64	22.0897	21.7573	21.0156	7	7	5	6	4	2	P49615;A0A0G2JDL3	P49615;A0A0G2JDL3	Cyclin-dependent-like kinase 5
Tdrp	0.843419	2.11336	0.00790771	yes	23.1616	22.6049	22.7917	22.0473	21.917	22.0637	6	6	5	5	5	4	Q8C5P7;D3YVM3;A0A1B0GRY6	Q8C5P7;D3YVM3	Testis development-related protein
Ctage5;Mia2	0.841804	0.930007	0.0630951		22.7019	22.5843	22.0816	20.8679	21.883	22.0914	5	5	4	2	5	3	H3BK44;E9PY90;H3BK48;E9Q3S2;H3BKH2;H3BJS0;A0A1W2P711;Q91ZV0;H3BJ71;H3BKL6;H3BL19;H3BJI6;H3BJS5;H3BJ35	H3BK44;E9PY90;H3BK48;E9Q3S2;H3BKH2;H3BJS0;A0A1W2P711;Q91ZV0;H3BJ71;H3BKL6;H3BL19;H3BJI6	Melanoma inhibitory activity protein 2
Osbpl2	0.839298	0.293472	0.474778		20.8516	20.965	21.1451	17.8416	21.4148	21.1874	2	3	3	1	1	1	Q8BX94	Q8BX94	Oxysterol-binding protein-related protein 2
Get4	0.838851	0.494477	0.221694		21.0653	21.4028	20.8496	20.7503	21.2043	18.8466	1	1	1	1	1	1	Q9D1H7;D3Z7S0;D3Z4J5	Q9D1H7;D3Z7S0;D3Z4J5	Golgi to ER traffic protein 4 homolog
Tmem165	0.838175	1.13794	0.0392763		23.1768	23.2242	24.1312	22.3706	22.7756	22.8714	3	3	3	1	1	2	P52875;D3YV67	P52875	Transmembrane protein 165
Arcn1	0.836252	2.96033	0.00301007	yes	24.886	25.0069	24.7317	24.1396	24.043	23.9333	22	25	24	20	15	16	Q5XJY5	Q5XJY5	Coatomer subunit delta
Jtb	0.835074	0.62505	0.143047		21.3302	22.5294	20.5001	20.5414	20.8534	20.4596	1	1	1	1	1	1	O88824;D3Z4D1	O88824;D3Z4D1	Protein JTB
Sppl2a	0.832762	0.341155	0.395264		21.7458	21.9128	19.9866	21.1822	21.1823	18.7823	1	1	0	1	1	0	Q9JJF9;F6RJQ8	Q9JJF9	Signal peptide peptidase-like 2A
Igf2r	0.832199	0.716976	0.108572		22.286	21.6733	20.5673	20.7471	20.3549	20.9281	11	9	6	7	5	6	Q07113	Q07113	Cation-independent mannose-6-phosphate receptor
Cds2	0.831054	1.73149	0.013957		25.7277	25.0288	25.4502	24.4253	24.6098	24.6783	8	7	6	5	4	4	Q99L43;A2AMQ5;F6S4G2;Q6PBC0;P98191	Q99L43;A2AMQ5;F6S4G2	Phosphatidate cytidylyltransferase 2;Phosphatidate cytidylyltransferase
Tubb5	0.830475	1.41493	0.0243233		28.3345	27.8588	28.2	27.6245	27.4309	26.8466	6	6	6	6	6	5	P99024;A0A1D5RM76	P99024	Tubulin beta-5 chain
Scrib	0.830397	0.760582	0.0969865		22.5427	21.0303	21.5581	21.2877	20.4697	20.8825	9	7	3	4	2	1	Q80U72;Q80VQ1	Q80U72	Protein scribble homolog
Ptprb	0.829716	1.24301	0.0329584		26.2456	25.7154	25.9805	24.7785	24.9898	25.684	33	30	27	3	2	3	A0A1W2P7W3;B2RU80	A0A1W2P7W3;B2RU80	Receptor-type tyrosine-protein phosphatase beta
Agpat2	0.822312	1.89219	0.0108889		21.0346	21.3896	20.9897	20.0675	20.3117	20.5678	2	2	2	2	1	1	Q8K3K7;A2AI22	Q8K3K7	1-acyl-sn-glycerol-3-phosphate acyltransferase beta
Gpaa1	0.820675	1.04481	0.0499175		21.4212	21.5499	21.5778	21.4222	20.407	20.2578	4	3	4	2	1	1	Q9WTK3;E9PW03;E9QA52;F6T7Y8;E9Q4I5	Q9WTK3;E9PW03;E9QA52;F6T7Y8	Glycosylphosphatidylinositol anchor attachment 1 protein
Rheb	0.820358	1.22023	0.0350475		22.1739	22.2417	22.6564	21.9474	21.0081	21.6554	6	1	4	3	2	3	Q921J2	Q921J2	GTP-binding protein Rheb
Pkp1	0.818775	0.675285	0.123999		23.8654	22.2648	23.9052	22.6465	22.618	22.3147	1	2	2	2	1	1	P97350;A0A087WS37	P97350;A0A087WS37	Plakophilin-1
Manf	0.817567	0.749686	0.101435		24.3068	24.3135	23.4937	22.5923	24.0188	23.0503	5	5	4	2	6	3	Q80ZP8;Q3TMX5;Q9CXI5;F6USD5;F6T4L3;F7C1S6	Q80ZP8;Q3TMX5;Q9CXI5;F6USD5;F6T4L3	Mesencephalic astrocyte-derived neurotrophic factor
Rab3gap2	0.816989	1.0184	0.0534497		23.6192	22.5228	23.0907	22.2099	21.9355	22.6364	10	7	8	9	6	5	Q8BMG7;E9QKE4;A0A0A6YWM5	Q8BMG7;E9QKE4;A0A0A6YWM5	Rab3 GTPase-activating protein non-catalytic subunit
Igkv4-57;Igkv4-74;Igkv4-78;Igkv4-57-1;Igkv4-79	0.816489	2.11075	0.00844199	yes	22.4509	22.1875	22.7533	21.6046	21.6733	21.6643	2	2	2	2	2	2	A0A0A6YYE7;A0A0B4J1I3;A0A0A6YYE5;A0A075B5M4;A0A075B5L8	A0A0A6YYE7;A0A0B4J1I3;A0A0A6YYE5;A0A075B5M4;A0A075B5L8
Cluh	0.815542	0.154408	0.733867		23.8864	24.0449	23.6454	25.2456	24.7743	19.1101	4	3	1	2	3	0	Q5SW19;A0A0R4J140;Z4YLI8	Q5SW19;A0A0R4J140;Z4YLI8	Clustered mitochondria protein homolog
Rab18	0.814009	1.51418	0.0207153		23.8387	23.8257	24.5531	23.1617	23.2369	23.3769	8	8	7	7	7	5	P35293;A0A3Q4EI12;A0A452J8C1;A0A3Q4EIF7	P35293;A0A3Q4EI12;A0A452J8C1	Ras-related protein Rab-18
Pitpna	0.812451	2.54404	0.00511447	yes	26.2962	26.0902	25.9522	25.229	25.2231	25.4493	18	15	15	16	16	12	P53810;J3QQ30;J3QPW1;F8WGG5	P53810;J3QQ30;J3QPW1	Phosphatidylinositol transfer protein alpha isoform
Acp1	0.812198	0.41092	0.305329		22.4986	22.3547	22.893	22.4382	22.7407	20.1308	1	1	1	1	1	0	Q561M1	Q561M1
Smap1	0.810973	3.36806	0.0023071	yes	23.6093	23.4713	23.3677	22.6439	22.6424	22.7292	4	4	4	3	3	1	Q91VZ6;D3YVX4	Q91VZ6	Stromal membrane-associated protein 1
Rab11b;Rab11a	0.810879	3.0619	0.00300359	yes	26.9663	26.7922	26.7087	26.0971	26.0127	25.9248	11	11	11	12	11	12	P46638;G3UY29;E9Q3P9;F8WGS1;G3UZD3;G3UZL4;Q9WTL2;D3YYB3	P46638;G3UY29;E9Q3P9;F8WGS1;G3UZD3;G3UZL4	Ras-related protein Rab-11B
Slc39a7	0.804534	1.76599	0.013998		24.6238	24.7495	24.3468	23.6025	23.6016	24.1024	4	3	3	3	3	3	Q31125	Q31125	Zinc transporter SLC39A7
Arl8a	0.804121	2.45702	0.00583527	yes	23.7963	23.888	23.9509	22.9181	22.9896	23.3152	3	2	3	4	1	2	Q8VEH3;F6QKK2	Q8VEH3;F6QKK2	ADP-ribosylation factor-like protein 8A
Sts	0.804119	2.53825	0.00546883	yes	22.5846	22.7884	22.5562	21.9975	21.8649	21.6545	10	8	10	6	6	5	P50427	P50427	Steryl-sulfatase
Fn3krp	0.802961	0.629047	0.145563		23.0259	22.1472	21.0545	21.2497	21.4083	21.1607	4	4	4	4	4	3	Q8K274	Q8K274	Ketosamine-3-kinase
Arl8b	0.801248	0.514694	0.213156		25.5642	25.3219	23.823	24.9038	23.5375	23.864	10	7	5	6	5	4	Q9CQW2;A0A0N4SVB8	Q9CQW2;A0A0N4SVB8	ADP-ribosylation factor-like protein 8B
Hdac6	0.801058	0.680151	0.124556		21.0458	20.466	19.341	19.1617	19.4689	19.8191	1	1	1	1	1	1	Q9Z2V5;A0A1B0GX25;B1AUA8	Q9Z2V5;A0A1B0GX25;B1AUA8	Histone deacetylase 6
Tln1	0.800161	3.50753	0.00234472	yes	28.9703	28.8738	29.0422	28.1135	28.1136	28.2587	123	120	118	117	115	107	P26039;A2AIM2;F6SX70;F6S1V7	P26039	Talin-1
Ugp2	0.799099	1.60935	0.0177062		24.7643	24.4201	24.2991	23.6505	23.409	24.0267	16	15	12	11	8	6	Q91ZJ5	Q91ZJ5	UTP--glucose-1-phosphate uridylyltransferase
Smad4	0.797246	1.34469	0.0292845		21.0586	21.4762	20.9616	20.3628	19.9762	20.7656	3	3	1	2	1	2	P97471	P97471	Mothers against decapentaplegic homolog 4
Glod4	0.796359	2.27916	0.00735513	yes	25.3852	25.3527	25.4959	24.7452	24.7597	24.3399	16	15	14	13	10	11	Q9CPV4;E9Q197;F6ZTG3;E9Q055;E9Q2R6;F7BB55	Q9CPV4;E9Q197;F6ZTG3	Glyoxalase domain-containing protein 4
Kif5b	0.790545	2.43578	0.00641587	yes	24.3282	24.3725	24.3793	23.3938	23.4944	23.8203	34	34	33	26	24	24	Q61768;E9QAK5	Q61768;E9QAK5	Kinesin-1 heavy chain;Kinesin-like protein
Trappc1	0.788546	1.46254	0.0245004		22.0683	21.4579	22.1427	20.8589	21.2738	21.1706	4	3	2	3	2	2	Q5NCF2;B1ASW5;B1ASW6	Q5NCF2;B1ASW5;B1ASW6	Trafficking protein particle complex subunit 1
Rap2b	0.786137	1.18279	0.0392925		22.3154	22.179	21.5095	21.5881	20.9783	21.0791	2	1	1	2	2	1	P61226	P61226	Ras-related protein Rap-2b
Hmgcl	0.784589	1.34744	0.0301006		23.6125	24.3807	23.8974	23.1172	22.9476	23.4718	11	12	11	10	10	8	P38060;Q8JZS7;V9GXD2;V9GWZ9;D3YVU9	P38060	Hydroxymethylglutaryl-CoA lyase, mitochondrial
Rnf213	0.782158	2.11045	0.00914749	yes	23.1713	23.0434	23.1816	22.5821	22.4027	22.065	52	40	40	32	27	19	E9Q555;A0A171EBL2;Q3U0U2	E9Q555;A0A171EBL2	E3 ubiquitin-protein ligase RNF213
Gnai2	0.779787	2.7799	0.00455959	yes	27.6661	27.3618	27.5764	26.6663	26.7572	26.8413	21	19	19	21	18	18	P08752;A0A0A6YWA9;B2RSH2	P08752;A0A0A6YWA9	Guanine nucleotide-binding protein G(i) subunit alpha-2
	0.778883	0.75206	0.105107		22.3616	22.3627	23.6481	21.8925	21.7292	22.4141	1	1	1	1	1	1	Q9CQT9	Q9CQT9	Uncharacterized protein C20orf24 homolog
Ldlrap1	0.778049	0.973242	0.0626153		20.8525	20.6181	20.6388	20.429	20.1353	19.211	2	2	3	1	1	0	Q8C142	Q8C142	Low density lipoprotein receptor adapter protein 1
Cars	0.775319	1.91056	0.0121995		22.0628	22.3195	22.4189	21.3489	21.3468	21.7796	5	6	4	6	5	2	Q9ER72;A0A140LII7;A0A140LIB6	Q9ER72	Cysteine--tRNA ligase, cytoplasmic
Vta1	0.774288	1.20664	0.0385845		27.5928	27.4621	27.0717	26.1433	27.0353	26.6252	5	5	4	4	4	3	Q9CR26;F6W5Q8;F8WJC2	Q9CR26;F6W5Q8	Vacuolar protein sorting-associated protein VTA1 homolog
Ybx3	0.773389	1.31409	0.032428		23.1972	23.3619	23.9066	22.4367	22.6756	23.0331	3	2	3	2	2	4	Q9JKB3	Q9JKB3	Y-box-binding protein 3
Mapk1	0.773299	3.94124	0.00211302	yes	25.6346	25.5384	25.614	24.7761	24.7841	24.907	20	18	17	20	18	14	P63085;A0A338P781;A0A338P736	P63085	Mitogen-activated protein kinase 1
Anxa4	0.767645	2.14749	0.00914255	yes	24.1262	24.3848	24.1462	23.2029	23.5345	23.6169	14	15	14	13	13	12	P97429;A0A0N4SW89;D3Z0S1;A0A0N4SV57;F7ANV6;S4R1F2	P97429;A0A0N4SW89;D3Z0S1;A0A0N4SV57;F7ANV6;S4R1F2	Annexin A4;Annexin
Casp1	0.767429	1.20538	0.0389864		23.4451	22.7698	23.0439	22.6878	22.3605	21.9082	16	13	16	13	11	10	P29452;A0A571BDI1;A0A571BF22	P29452	Caspase-1;Caspase-1 subunit p20;Caspase-1 subunit p10
Krtcap2	0.765939	2.40962	0.00720186	yes	22.2267	22.5844	22.2894	21.472	21.6718	21.6588	1	1	1	1	1	1	Q5RL79;A0A0A0MQN1	Q5RL79;A0A0A0MQN1	Keratinocyte-associated protein 2
Emc3	0.765365	2.50242	0.00642721	yes	22.1385	22.406	22.3008	21.6377	21.336	21.5755	6	6	5	5	5	3	Q99KI3	Q99KI3	ER membrane protein complex subunit 3
Cdc16	0.764465	0.682405	0.128978		22.3625	22.0983	22.3137	21.8804	20.4964	22.1043	5	6	3	3	1	3	Q8R349;A0A1B0GR68	Q8R349	Cell division cycle protein 16 homolog
Prkch	0.761352	0.655085	0.140321		23.586	23.0803	22.1523	21.8838	21.8396	22.8112	3	1	2	2	2	1	P23298;A0A1Y7VJ89	P23298	Protein kinase C eta type
Ptdss1	0.760717	1.46566	0.0260169		24.2092	24.3523	24.5617	23.5066	23.3012	24.0332	4	4	3	2	2	1	Q99LH2;A0A286YDW7;A0A286YDD2	Q99LH2	Phosphatidylserine synthase 1
Got2	0.759941	1.28168	0.0350328		26.2565	27.2167	26.7898	26.0021	26.0126	25.9686	28	25	26	25	21	22	P05202	P05202	Aspartate aminotransferase, mitochondrial
Gnpda2	0.757629	1.67255	0.0178376		22.1616	21.767	22.0992	21.5433	21.2421	20.9696	7	6	6	6	5	2	Q9CRC9;D3YWR1;D6RCJ1	Q9CRC9;D3YWR1	Glucosamine-6-phosphate isomerase 2;Glucosamine-6-phosphate isomerase
Ube2g2	0.75735	1.17184	0.0429748		22.115	21.7881	21.134	20.9097	21.0933	20.762	1	1	1	1	1	1	P60605;G3UZX2	P60605;G3UZX2	Ubiquitin-conjugating enzyme E2 G2
Psmd9	0.754838	2.11288	0.00991102	yes	23.9274	24.1321	24.1737	23.4925	23.4129	23.0633	6	5	5	6	5	4	Q9CR00;A0A0G2JGN6	Q9CR00;A0A0G2JGN6	26S proteasome non-ATPase regulatory subunit 9
Copg1	0.754754	2.68974	0.00556146	yes	24.3787	24.1378	24.4394	23.5198	23.5041	23.6677	33	30	27	31	23	22	Q9QZE5;Q7TNQ1	Q9QZE5	Coatomer subunit gamma-1
Mob4	0.752949	1.49615	0.0254989		24.0201	24.1799	23.441	23.0714	23.0589	23.2518	7	7	7	6	4	6	Q6PEB6;E0CXA9;E0CYJ0;G8JL35	Q6PEB6;E0CXA9;E0CYJ0;G8JL35	MOB-like protein phocein
Mpi	0.752062	1.1917	0.0416013		22.118	21.9817	21.2607	20.8743	20.9349	21.2951	4	4	4	3	2	2	Q924M7;F6Q3K8	Q924M7;F6Q3K8	Mannose-6-phosphate isomerase
Ndufc2	0.751669	1.73552	0.0162691		23.4203	23.7071	23.5709	23.0689	22.9007	22.4739	6	5	4	6	4	3	Q9CQ54;A0A0U1RPJ5	Q9CQ54;A0A0U1RPJ5	NADH dehydrogenase [ubiquinone] 1 subunit C2
Tgm1	0.751563	0.480171	0.247576		19.5067	18.3551	20.4509	18.3465	18.41	19.3015	3	0	4	0	1	1	A0A0R4J293;Q9JLF6;A0A2I3BS02;A0A2I3BQN2;A0A2I3BRW9	A0A0R4J293;Q9JLF6	Protein-glutamine gamma-glutamyltransferase K
Glg1	0.749448	2.05934	0.0109172		24.1797	24.0271	24.3299	23.2819	23.3181	23.6883	29	25	25	19	21	13	Q61543;F8WHM5;F6RSH1;E9PWD8	Q61543;F8WHM5	Golgi apparatus protein 1
Tm9sf4	0.749201	1.7258	0.0166942		22.2145	22.2477	22.791	21.7026	21.7507	21.5522	5	5	7	5	4	3	Q8BH24	Q8BH24	Transmembrane 9 superfamily member 4
Mapk9	0.748882	1.12378	0.0483283		22.0169	22.445	22.2645	20.927	21.6868	21.8659	3	4	3	4	2	2	Q9WTU6;A0A0G2JG69;A0A0G2JGL2	Q9WTU6	Mitogen-activated protein kinase 9
Agfg1	0.7487	2.23244	0.00862745	yes	24.4684	24.4757	24.7629	23.7279	23.7118	24.0213	11	11	11	8	9	4	Q8K2K6;A0A087WNV1;A0A087WSR7;A0A087WR52;A0A087WRL1	Q8K2K6;A0A087WNV1;A0A087WSR7;A0A087WR52;A0A087WRL1	Arf-GAP domain and FG repeat-containing protein 1
Rps6kb1	0.746545	3.37475	0.0030483	yes	23.4784	23.4839	23.5223	22.632	22.7457	22.8673	2	2	2	2	2	2	Q8BSK8	Q8BSK8	Ribosomal protein S6 kinase beta-1
Tmed10	0.746408	1.64816	0.0195812		25.3721	25.5083	25.8103	25.0328	24.9163	24.5025	7	5	6	6	6	4	Q9D1D4;A0A1Y7VM54	Q9D1D4;A0A1Y7VM54	Transmembrane emp24 domain-containing protein 10
Calr	0.746285	3.33102	0.0032096	yes	28.7023	28.8871	28.6824	27.9989	28.0653	27.9687	22	22	20	21	20	19	P14211	P14211	Calreticulin
Gbp1;Gbp2b	0.74622	1.66373	0.0189547		23.9258	23.8804	23.9419	22.7634	23.3864	23.3597	17	14	10	16	6	8	Q01514;A4UUI2;E9Q2N7	Q01514;A4UUI2	Interferon-induced guanylate-binding protein 1
Tmem109	0.745014	2.06333	0.0108832		24.5264	24.6271	24.7224	23.6166	24.1146	23.9096	1	2	2	2	2	1	Q3UBX0;D3Z7P2;D3Z3Z2;D3YX08;D3Z0I8	Q3UBX0;D3Z7P2;D3Z3Z2;D3YX08;D3Z0I8	Transmembrane protein 109
Mmgt1	0.744498	0.78811	0.0999449		22.7685	22.9802	23.4854	22.7605	22.6658	21.5743	2	2	2	2	1	1	Q8K273	Q8K273	Membrane magnesium transporter 1
Tmco1	0.74236	0.964689	0.0670222		22.4825	22.45	21.735	22.0083	21.2607	21.1715	2	3	2	2	2	1	Q921L3;A0A0A6YVS2	Q921L3;A0A0A6YVS2	Transmembrane and coiled-coil domain-containing protein 1
Cbr1	0.742318	3.33332	0.00334596	yes	25.2148	25.3707	25.3406	24.4636	24.6328	24.6026	15	16	16	12	12	7	P48758;A0A338P684;A0A1B0GRG8	P48758	Carbonyl reductase [NADPH] 1
Fam162a	0.741261	1.30081	0.0352158		23.1561	23.5124	23.2416	22.8061	22.8071	22.0732	4	3	3	4	4	3	Q9D6U8;A0A338P6X2	Q9D6U8	Protein FAM162A
Slc25a20	0.740059	1.16273	0.0455014		24.3369	25.1132	25.2512	24.0917	24.0455	24.3439	16	16	14	13	11	11	Q9Z2Z6	Q9Z2Z6	Mitochondrial carnitine/acylcarnitine carrier protein
Mpst	0.738843	1.42366	0.0289699		24.6054	25.2029	24.4231	23.9115	24.0059	24.0974	11	12	12	10	9	7	Q99J99;A0A2R8VHT1;A0A2R8VHE5	Q99J99;A0A2R8VHT1	3-mercaptopyruvate sulfurtransferase
Arl3	0.735919	1.62336	0.0209954		21.9917	22.0235	22.1185	21.5593	21.4616	20.905	4	3	2	3	2	1	Q9WUL7;A0A494BAJ6	Q9WUL7;A0A494BAJ6	ADP-ribosylation factor-like protein 3
Ighv5-15;Ighv5-12;Ighv5-6	0.734373	0.818758	0.0950186		23.0343	22.5837	23.9761	22.4877	22.5625	22.3407	2	2	2	2	2	1	P18528;A0A075B5Q9;A0A0A6YWC7;A0A075B5Q4;A0A075B5Q0;P18529;P18526;P18525	P18528;A0A075B5Q9;A0A0A6YWC7;A0A075B5Q4;A0A075B5Q0;P18529;P18526;P18525	Ig heavy chain V region 6.96;Ig heavy chain V region 5-76;Ig heavy chain V region 345;Ig heavy chain V region 5-84
Tle3	0.732664	1.54004	0.0248799		23.561	23.4297	23.0273	22.667	22.8301	22.323	1	1	1	3	1	2	Q08122;E0CXS2;F8WIE2;E0CXS9;J3KMT7;E0CYM5;E0CY76;E0CY14;F6TS96;Q3TY99;E0CXU1	Q08122;E0CXS2;F8WIE2;E0CXS9;J3KMT7;E0CYM5;E0CY76;E0CY14	Transducin-like enhancer protein 3
Casp8	0.731681	1.50532	0.0263126		24.0528	23.7886	23.5194	22.7648	23.3317	23.0692	17	17	13	10	13	11	O89110;A0A087WQT6	O89110;A0A087WQT6	Caspase-8;Caspase-8 subunit p18;Caspase-8 subunit p10
Pank4	0.730372	0.199853	0.654918		21.3952	23.6697	18.8076	20.4214	20.5339	20.726	3	3	0	3	1	2	Q80YV4;F7B6K4	Q80YV4;F7B6K4	Pantothenate kinase 4
Pdk1	0.729313	0.594124	0.17538		19.9535	20.7869	20.4639	20.0389	20.28	18.6975	1	2	3	2	2	2	Q8BFP9	Q8BFP9	[Pyruvate dehydrogenase (acetyl-transferring)] kinase isozyme 1, mitochondrial
Csnk1d;Csnk1e	0.729108	1.29879	0.0360735		23.1854	23.2415	23.5876	22.4389	22.322	23.0663	4	4	4	4	3	1	Q9DC28;Q3USK2;Q9JMK2;Q3TYE1;F7A4U8;A0A668KLW3;A8Y2Z9;A0A2R8W6S2	Q9DC28;Q3USK2;Q9JMK2;Q3TYE1	Casein kinase I isoform delta;Casein kinase I isoform epsilon
Erp44	0.72674	2.32841	0.0086747	yes	25.0284	25.2176	25.0151	24.3233	24.5659	24.1918	15	13	11	15	12	11	Q9D1Q6	Q9D1Q6	Endoplasmic reticulum resident protein 44
Sacs	0.725004	1.11804	0.0507794		27.8355	28.6914	27.8572	27.5376	27.5008	27.1706	1	1	1	1	1	1	Q9JLC8;E9QNY8	Q9JLC8;E9QNY8	Sacsin
Cox4i1	0.724362	1.09641	0.0531576		26.3877	26.8506	26.3736	25.4174	26.3246	25.6968	10	11	9	9	10	9	P19783;M0QWX7;D6RG40	P19783	Cytochrome c oxidase subunit 4 isoform 1, mitochondrial
Ywhae	0.724246	0.849831	0.0895778		28.5046	28.7033	27.5905	27.1481	27.6988	27.7788	21	21	20	21	23	20	P62259;D6REF3;F6WA09	P62259	14-3-3 protein epsilon
Cisd1	0.724092	1.33083	0.0348256		24.1409	24.8032	24.9314	23.8947	23.7841	24.0245	4	6	7	5	4	4	Q91WS0	Q91WS0	CDGSH iron-sulfur domain-containing protein 1
Mlycd	0.720259	1.01903	0.0625263		22.4504	23.4666	22.5821	22.1984	22.2091	21.9309	7	11	7	9	6	2	Q99J39	Q99J39	Malonyl-CoA decarboxylase, mitochondrial
Coq9	0.719361	0.269051	0.532575		21.7632	23.9781	22.9389	20.4719	23.2075	22.8428	4	6	5	1	4	3	Q8K1Z0;F6SFF5;A0A1D5RLE9	Q8K1Z0;F6SFF5	Ubiquinone biosynthesis protein COQ9, mitochondrial
Mpv17	0.719187	1.08025	0.0555908		21.5257	20.6417	21.3908	20.7035	20.1904	20.5067	2	2	1	2	1	1	D3YWI4;E9Q1I6;F8WHT5;G3UVW1;P19258;A0A0J9YVC7	D3YWI4;E9Q1I6;F8WHT5;G3UVW1;P19258;A0A0J9YVC7	Protein Mpv17
Lmnb2	0.716479	2.9309	0.0051651	yes	25.9329	25.8934	26.171	25.2775	25.2877	25.2827	29	30	26	26	26	25	P21619;A0A0R4J0Q5	P21619;A0A0R4J0Q5	Lamin-B2
Yipf3	0.715481	0.413226	0.320937		19.2312	21.4305	21.3159	20.2965	19.7657	19.7689	0	1	2	1	2	1	Q3UDR8;F6YIY0	Q3UDR8;F6YIY0	Protein YIPF3;Protein YIPF3, N-terminally processed;Protein YIPF
Cux1	0.715355	0.846213	0.0914811		21.0102	20.9748	21.0991	20.8095	20.5867	19.5417	3	3	3	1	1	1	H3BJ26;H3BKT0;H3BJN3;E9QKE9;H3BK24;P53564;P70403;H3BL09;H3BLS0;H3BJQ9;H3BJL7;H3BLJ7;H3BKF6	H3BJ26;H3BKT0;H3BJN3;E9QKE9;H3BK24;P53564;P70403;H3BL09;H3BLS0;H3BJQ9	Homeobox protein cut-like;Homeobox protein cut-like 1;Protein CASP
Iars2	0.712214	1.6607	0.0211881		23.8404	23.9386	23.9507	23.4684	23.2987	22.826	20	23	21	19	15	12	Q8BIJ6;E9PWN2;E9PWN3	Q8BIJ6;E9PWN2;E9PWN3	Isoleucine--tRNA ligase, mitochondrial
Rock1	0.711358	2.33	0.00910509	yes	24.0502	23.6965	24.066	23.2284	23.17	23.2802	14	13	12	10	8	5	P70335;A0A3Q4EGR2;A0A3Q4L2X0	P70335;A0A3Q4EGR2	Rho-associated protein kinase 1
0610037L13Rik	0.710955	1.53099	0.0266785		23.5281	23.6963	23.1953	22.7396	22.5046	23.0427	3	3	3	3	4	2	Q8BHG2;A2A8E2;B7ZC72;B7ZC71;A2A8E4;D6REH4	Q8BHG2;A2A8E2;B7ZC72;B7ZC71	UPF0587 protein C1orf123 homolog
Ppp6r3	0.708533	1.38024	0.0332446		22.8993	22.9309	23.1882	22.2115	22.7169	21.9645	13	13	10	5	5	5	Q922D4;G5E8R4;A0A286YE88;A0A286YD27;A0A286YCG3	Q922D4;G5E8R4	Serine/threonine-protein phosphatase 6 regulatory subunit 3
Rtn3	0.707165	1.13985	0.0505156		25.6617	25.0039	25.8193	24.538	24.766	25.0594	2	3	3	2	2	2	Q9ES97	Q9ES97	Reticulon-3
Dhrs7b	0.706239	1.86307	0.0157499		21.2784	21.516	21.7713	20.9071	20.9034	20.6364	3	5	4	3	3	2	Q99J47;Z4YKT6	Q99J47;Z4YKT6	Dehydrogenase/reductase SDR family member 7B
Nit1	0.704189	0.245057	0.576924		20.7168	20.7269	20.5605	21.2047	20.9883	17.6986	1	1	1	1	1	0	D3Z3I3;D3Z2Y2	D3Z3I3;D3Z2Y2
Gtf2i	0.704074	1.2903	0.0385205		23.58	24.0924	24.3299	23.3158	23.0654	23.5089	22	21	21	13	9	10	Q9ESZ8;Q3UHU8;G3UYD0;G3UYJ6;G3UX27;G3UWV2;G3UYD7;G3UZU4;Q99NI3	Q9ESZ8;Q3UHU8;G3UYD0	General transcription factor II-I
Nnt	0.700469	2.10881	0.012102		24.4095	24.2807	24.4581	23.4648	23.9186	23.6635	29	31	27	28	23	22	Q61941;Q8C9V5;Q8BGK0;E9Q8F4	Q61941;Q8C9V5;Q8BGK0;E9Q8F4	NAD(P) transhydrogenase, mitochondrial
Dnajc5	0.697065	0.683471	0.139722		24.4224	24.2142	22.9837	23.0267	23.4057	23.0966	4	4	4	3	4	3	P60904;G5E8T0;A2AUE1	P60904;G5E8T0;A2AUE1	DnaJ homolog subfamily C member 5
Golph3	0.696147	0.16595	0.719655		20.6808	21.0823	24.462	20.9753	19.831	23.3303	6	2	1	3	1	3	Q9CRA5;Q05BZ0	Q9CRA5	Golgi phosphoprotein 3
Lsm3	0.69571	0.201002	0.655409		22.0287	22.6501	20.9976	18.7308	22.7137	22.1448	1	2	2	0	2	2	P62311	P62311	U6 snRNA-associated Sm-like protein LSm3
Nr3c1	0.695686	1.02212	0.0650216		22.5831	22.2542	23.322	22.076	21.9257	22.0705	1	1	1	1	1	1	P06537	P06537	Glucocorticoid receptor
Ascc3	0.695433	0.334329	0.429689		19.6684	20.4646	20.1312	20.1206	20.3136	17.7437	2	1	1	1	2	0	E9PZJ8	E9PZJ8	Activating signal cointegrator 1 complex subunit 3
Dcxr	0.69527	1.40251	0.0331812		22.2372	22.5154	22.03	21.2523	21.5571	21.8873	5	5	4	5	4	5	Q91X52;A2AC16	Q91X52;A2AC16	L-xylulose reductase
Nr3c1	0.694846	1.12475	0.0534288		23.276	23.1939	23.9204	22.9163	22.4145	22.975	15	11	14	13	12	9	E9PUR6;E9PYV1;E9Q310;E9Q8A6;D3Z280;A0A494B9W1;D3YTK8;D6RIL1;D3Z473;A3KN90	E9PUR6;E9PYV1;E9Q310
Trappc4	0.694132	1.67549	0.0222309		22.1583	22.2827	21.6813	21.2672	21.3558	21.4169	3	2	2	2	1	2	Q9ES56;Q3V493;A0A1L1SR61	Q9ES56;Q3V493	Trafficking protein particle complex subunit 4
Ndufb6	0.694105	0.352641	0.401822		22.6396	23.285	23.4162	23.0941	23.3044	20.8601	3	2	2	2	2	2	Q3UIU2;A2AP32	Q3UIU2;A2AP32	NADH dehydrogenase [ubiquinone] 1 beta subcomplex subunit 6
Trappc6b	0.693455	1.91139	0.015492		22.84	22.3692	22.644	22.0732	21.786	21.9136	5	6	6	5	5	2	Q9D289;A0A1W2P7S5;A0A1W2P6E6;A0A1W2P836;A0A1W2P7N0	Q9D289;A0A1W2P7S5;A0A1W2P6E6	Trafficking protein particle complex subunit 6B
Akap12	0.691184	1.33799	0.0366914		22.9723	22.7918	23.391	22.0696	22.3747	22.6373	15	14	17	14	7	8	Q9WTQ5;A0A668KLD3;A0A668KLV9	Q9WTQ5;A0A668KLD3;A0A668KLV9	A-kinase anchor protein 12
Napg	0.690452	1.17165	0.0496248		22.2481	22.657	21.7616	21.6785	21.3434	21.5735	4	5	5	4	3	3	Q9CWZ7;D3Z4B2;A0A494BAE3;A0A494BA20;A0A494BA49;A0A494BAX2;A0A494BBF5	Q9CWZ7;D3Z4B2;A0A494BAE3;A0A494BA20	Gamma-soluble NSF attachment protein
Lasp1	0.690188	1.46994	0.0305026		26.5647	26.1002	26.1076	25.259	25.7054	25.7374	11	11	10	9	9	8	Q61792;A2A6H0;A2A6G9;A2A6G6;A2A6G7;A2A6G8;A2A6H1;A2A6G5;E9Q0N6;A2A6G0;A2A6G4	Q61792;A2A6H0;A2A6G9;A2A6G6;A2A6G7;A2A6G8	LIM and SH3 domain protein 1
Sumo3	0.689675	0.938903	0.077206		23.8006	23.6221	22.7352	22.5016	22.7917	22.7955	1	1	1	1	1	1	Q9Z172;G3UZ60;G3UWI9;G3UWX9	Q9Z172;G3UZ60;G3UWI9;G3UWX9	Small ubiquitin-related modifier 3
Sacm1l	0.689205	2.14025	0.0122119		24.8607	24.8851	24.7587	24.1296	23.9273	24.38	24	22	21	20	17	17	Q9EP69;A0A5F8MPK9;A0A1L1SR59	Q9EP69;A0A5F8MPK9	Phosphatidylinositide phosphatase SAC1
Fxr1	0.688783	1.82085	0.0178629		23.8256	23.5867	23.5378	22.7999	22.8362	23.2475	9	8	11	7	8	7	Q61584;A0A0G2JEP0;A0A0H2UH27;A0A0G2JGL6	Q61584;A0A0G2JEP0;A0A0H2UH27	Fragile X mental retardation syndrome-related protein 1
Tbl1x	0.688593	1.63655	0.0243239		22.2862	22.4802	22.8857	21.7732	22.0127	21.8004	5	5	3	4	3	2	Q9QXE7	Q9QXE7	F-box-like/WD repeat-containing protein TBL1X
Slc9a3r1	0.688382	0.648847	0.156149		26.1149	26.2919	25.0872	24.6256	25.6585	25.1448	15	16	13	11	14	12	P70441	P70441	Na(+)/H(+) exchange regulatory cofactor NHE-RF1
Tmed9	0.687342	1.09005	0.0580849		25.4203	25.4271	26.1565	25.0772	25.2111	24.6536	8	8	7	6	8	6	Q99KF1;A0A286YDS5	Q99KF1;A0A286YDS5	Transmembrane emp24 domain-containing protein 9
Basp1	0.686495	0.962543	0.0742613		19.7737	20.5468	20.2658	19.2262	19.9989	19.3017	1	1	1	1	1	1	Q91XV3	Q91XV3	Brain acid soluble protein 1
Dgke	0.685721	0.471996	0.269374		19.2389	19.661	20.2956	19.5053	19.6814	17.9516	1	1	2	2	2	0	Q9R1C6;F2Z490	Q9R1C6;F2Z490	Diacylglycerol kinase epsilon
Cep170	0.683589	1.31663	0.0386452		22.2977	22.0124	21.6267	21.1043	21.5821	21.1996	4	4	2	2	3	1	Q6A065;H7BX26;A0A0A6YWV9;A0A0A6YXR9;A0A0A6YXK7;A0A0A6YVZ3;A0A0A6YX99	Q6A065;H7BX26;A0A0A6YWV9;A0A0A6YXR9;A0A0A6YXK7	Centrosomal protein of 170 kDa
Slc35b2	0.682298	0.453565	0.286198		20.746	20.6749	22.5702	20.2787	20.7699	20.8956	2	1	2	2	3	3	Q91ZN5;A0A286YE16;Q9D1L5	Q91ZN5;A0A286YE16;Q9D1L5	Adenosine 3-phospho 5-phosphosulfate transporter 1
Mfsd10	0.680637	1.28339	0.0410114		22.2839	22.6241	22.028	21.5674	21.3583	21.9684	3	2	5	3	4	3	Q9D2V8;D3YWD5;D3YYM9;D6RI23;A0A0J9YVE9;A0A0J9YUD0;D3Z2Z9;A0A0J9YUL6	Q9D2V8;D3YWD5;D3YYM9	Major facilitator superfamily domain-containing protein 10
Dnajc13	0.679712	1.46961	0.0314985		23.9694	23.5171	24.0161	23.2034	22.8844	23.3757	47	44	45	34	28	25	G3X922;D4AFX7;A0A087WRC9;A0A087WS25;A0A1L1STR9	G3X922;D4AFX7
Sec23ip	0.679563	2.92506	0.00630259	yes	23.2308	23.1716	23.3648	22.6747	22.4688	22.5849	11	8	10	12	7	7	G3X928;Q6NZC7	G3X928;Q6NZC7	SEC23-interacting protein
Cndp2	0.677862	3.10819	0.00549845	yes	25.12	25.1707	25.1336	24.405	24.3786	24.6072	26	26	20	26	20	15	Q9D1A2;A0A494B9S3;A0A494B9U6	Q9D1A2	Cytosolic non-specific dipeptidase
Sdhb	0.677657	1.65821	0.0243452		25.0556	25.6265	25.5231	24.6022	24.8031	24.7669	15	14	11	16	13	14	Q9CQA3	Q9CQA3	Succinate dehydrogenase [ubiquinone] iron-sulfur subunit, mitochondrial
Synj2bp;Gm20498	0.676754	1.83828	0.0180932		23.6144	23.9836	23.6221	22.8975	23.2706	23.0218	4	5	5	2	5	3	Q9D6K5;E9PVN6;E9PVQ9	Q9D6K5;E9PVN6	Synaptojanin-2-binding protein
Poldip2	0.67625	1.3422	0.0376295		21.7051	22.3961	22.2083	21.3904	21.2504	21.64	9	7	6	7	5	5	Q91VA6;F6SQH7	Q91VA6;F6SQH7	Polymerase delta-interacting protein 2
Cox6b1	0.674886	0.548279	0.213841		25.0985	25.2441	24.2121	23.993	25.0117	23.5254	4	5	4	4	4	3	P56391;A0A140LIU3	P56391;A0A140LIU3	Cytochrome c oxidase subunit 6B1
Slc35a1	0.672807	1.45649	0.0325829		21.4883	22.0586	21.8062	21.1995	20.8428	21.2924	1	1	1	1	1	1	Q61420;F6R7Y0	Q61420;F6R7Y0	CMP-sialic acid transporter
Atp11a	0.6717	0.555313	0.210026		22.2881	21.5236	21.2703	21.1536	21.7104	20.2028	1	2	1	1	1	0	P98197;E9Q3G7;D6RII8	P98197;E9Q3G7;D6RII8	Probable phospholipid-transporting ATPase IH;Phospholipid-transporting ATPase
Siglec1	0.671427	0.424488	0.318633		19.2488	17.4041	19.4682	18.022	18.3289	17.7559	15	11	16	2	4	3	Q62230;G3X8X6;H9KUZ3;H9KUZ2	Q62230;G3X8X6;H9KUZ3	Sialoadhesin
Uba5	0.668699	0.813708	0.105077		22.421	22.3311	23.3611	21.7833	22.4084	21.9152	5	6	4	5	5	6	Q8VE47;F6VRI6;D6RH76;A0A1L1SSH6	Q8VE47	Ubiquitin-like modifier-activating enzyme 5
	0.668575	0.894979	0.088874		23.2379	23.8553	23.4801	22.6102	23.4499	22.5076	2	2	2	2	2	1	P0DN34	P0DN34
Ythdf2	0.667161	2.27928	0.0114062		23.1433	23.2061	22.9025	22.549	22.2798	22.4217	2	1	2	2	2	3	Q91YT7;E9PW90	Q91YT7	YTH domain-containing family protein 2
Ptma	0.663601	0.293983	0.499399		25.5791	25.8598	23.0908	23.6876	24.486	24.3653	6	5	4	5	5	4	P26350;A0A087WP98;A0A087WPN6;A0A087WQN2	P26350	Prothymosin alpha;Prothymosin alpha, N-terminally processed;Thymosin alpha
Lpcat1	0.662979	1.24953	0.0463524		22.9899	22.7793	23.0811	22.5031	22.5357	21.8225	8	8	8	6	3	4	Q3TFD2	Q3TFD2	Lysophosphatidylcholine acyltransferase 1
Pih1d1	0.659675	0.443201	0.300092		20.6228	21.1736	20.9132	20.9701	20.7486	19.0118	2	2	1	1	1	1	Q9CQJ2;A0A1B0GQV4;A0A1B0GSA4;A0A1B0GRL0	Q9CQJ2;A0A1B0GQV4;A0A1B0GSA4;A0A1B0GRL0	PIH1 domain-containing protein 1
Urod	0.659245	0.812285	0.106689		22.695	22.4083	22.7787	22.6837	21.6476	21.5731	7	7	7	8	6	6	P70697;A0A0A0MQG7	P70697	Uroporphyrinogen decarboxylase
H2afy2	0.657789	0.874928	0.0941818		21.987	21.6761	22.6954	21.3008	21.268	21.8164	9	7	7	3	3	3	Q8CCK0	Q8CCK0	Core histone macro-H2A.2
Ehd4	0.657765	2.03687	0.0153451		25.5337	25.3594	25.3002	24.6488	24.5923	24.9788	23	22	21	16	18	13	Q9EQP2	Q9EQP2	EH domain-containing protein 4
Hdac7	0.655191	0.246946	0.579681		22.0771	19.8688	22.2997	21.5373	21.394	19.3487	3	4	1	2	1	0	Q8C2B3;E9PX62;E9PXW8;E9PXW1;E9PZG4;F6RY11;F6VIB5	Q8C2B3;E9PX62;E9PXW8;E9PXW1	Histone deacetylase 7
Atp6ap1	0.654074	0.407449	0.340401		22.0184	20.9909	22.3787	21.4761	21.8635	20.0862	3	2	3	1	2	2	Q9R1Q9;Q3TKX1	Q9R1Q9	V-type proton ATPase subunit S1
Prdx5	0.653824	1.583	0.0288885		25.9731	26.2409	26.039	25.4824	25.6986	25.1106	12	12	12	13	12	12	P99029;G3UZJ4;H3BJQ7;A0A494BAZ4	P99029;G3UZJ4;H3BJQ7;A0A494BAZ4	Peroxiredoxin-5, mitochondrial
Gstp1	0.653406	3.0202	0.00674421	yes	27.1075	27.2807	27.3378	26.5339	26.6007	26.6312	12	12	11	11	12	11	P19157	P19157	Glutathione S-transferase P 1
Gimap8	0.649283	1.35901	0.0392708		24.3451	24.1618	23.7254	23.4985	23.6038	23.1821	19	16	15	13	12	9	Q75N62;A0A0R3P9C7	Q75N62	GTPase IMAP family member 8
M6pr	0.647221	0.78215	0.116162		25.4901	25.1788	24.5022	23.9606	24.809	24.4599	5	5	5	3	4	5	P24668	P24668	Cation-dependent mannose-6-phosphate receptor
Ndufb10	0.645944	1.40511	0.0370914		24.2947	24.5298	24.2623	23.624	24.0941	23.4308	9	9	5	5	8	6	Q9DCS9;D3YUK4	Q9DCS9;D3YUK4	NADH dehydrogenase [ubiquinone] 1 beta subcomplex subunit 10
Slc25a37	0.645222	0.250209	0.576149		17.5192	17.8649	20.6741	18.0303	18.4187	17.6736	1	2	0	1	1	1	Q920G8;V9GXC4;J3QPY4	Q920G8	Mitoferrin-1
Prrc1	0.643201	0.586938	0.197937		22.4646	21.579	23.0341	21.8568	21.239	22.0523	3	3	1	4	2	1	Q3UPH1	Q3UPH1	Protein PRRC1
Aifm1	0.642775	1.56505	0.0305158		24.9047	25.3629	25.4877	24.7012	24.6434	24.4823	18	19	18	19	18	15	Q9Z0X1;B1AU25	Q9Z0X1;B1AU25	Apoptosis-inducing factor 1, mitochondrial
Pdzd8	0.639964	0.699099	0.145576		22.2204	22.094	21.3077	21.2666	21.7443	20.6913	2	1	1	1	1	2	B9EJ80	B9EJ80
Chkb	0.639847	0.825412	0.107		22.0449	21.9027	22.5051	20.9023	21.7153	21.9156	3	4	3	2	2	2	O55229;F6RRT7;A0A2R8VJW3	O55229;F6RRT7;A0A2R8VJW3	Choline/ethanolamine kinase
Tmem14c	0.639564	0.363865	0.398941		23.2266	25.227	23.6093	23.949	22.6012	23.594	3	3	2	3	3	3	Q9CQN6	Q9CQN6	Transmembrane protein 14C
Ap3b1	0.639418	1.547	0.0317925		23.77	23.4292	23.7739	23.047	22.7412	23.2667	27	22	25	17	15	15	Q9Z1T1;A0A338P6V5;Q9JME5;A0A571BES1;A0A571BEW4;A0A571BEC1	Q9Z1T1	AP-3 complex subunit beta-1
Asna1	0.636632	2.92934	0.007679	yes	24.3922	24.2246	24.4368	23.6901	23.7968	23.6569	14	12	10	13	10	4	O54984;A0A1B0GRE1	O54984	ATPase Asna1
Gbp2	0.636474	2.38181	0.0114861		24.3754	24.5742	24.6978	24.0003	23.9216	23.8161	11	8	9	12	10	7	Q9Z0E6	Q9Z0E6	Interferon-induced guanylate-binding protein 2
Ndufa4	0.635458	1.05074	0.0690674		26.5663	26.8838	26.0973	25.9144	26.1545	25.5721	5	5	5	5	5	5	Q62425;A0A0N4SVQ1	Q62425;A0A0N4SVQ1	Cytochrome c oxidase subunit NDUFA4
Ttc1	0.634487	0.41647	0.335379		21.787	20.4412	20.2249	19.3448	20.7374	20.4675	2	1	1	2	2	2	A2AJK8;Q91Z38	A2AJK8;Q91Z38	Tetratricopeptide repeat protein 1
Pacsin2	0.633777	1.39189	0.0389703		23.4221	23.1833	23.2919	22.2716	22.7937	22.9307	11	9	11	11	10	7	Q9WVE8;A0A2R8W6S4;A0A338P6P7;Q3UP40;A0A2R8W750	Q9WVE8;A0A2R8W6S4	Protein kinase C and casein kinase substrate in neurons protein 2
Hnrnph2	0.633607	1.34137	0.042806		24.9322	25.4277	25.5696	24.724	24.8333	24.4715	5	6	7	6	6	5	P70333	P70333	Heterogeneous nuclear ribonucleoprotein H2
Pccb	0.630075	1.11892	0.0623084		23.1566	23.9845	23.8816	23.0759	22.9508	23.1057	13	14	13	15	12	8	Q99MN9;E9Q1J7;D3YZC1;A0A087WQV1	Q99MN9;E9Q1J7	Propionyl-CoA carboxylase beta chain, mitochondrial
Plin3	0.624153	0.496821	0.263697		24.7359	23.7592	24.9414	23.964	23.0971	24.5029	12	9	7	11	5	6	Q9DBG5;A0A3B2WCW2	Q9DBG5	Perilipin-3
Stam2	0.622267	0.764519	0.127066		22.1624	21.7483	21.6088	20.5602	21.6641	21.4284	2	2	3	1	1	1	O88811;B0R0N7	O88811	Signal transducing adapter molecule 2
Gbf1	0.622021	1.46489	0.0366386		22.3934	22.045	22.343	21.8067	21.3098	21.7988	11	9	11	10	5	5	Q6DFZ1;H3BLN1;A0A668KLD0	Q6DFZ1
Fadd	0.61957	0.349405	0.42394		22.0307	21.1608	19.7011	20.6141	20.6402	19.7797	3	3	0	1	2	0	Q61160	Q61160	FAS-associated death domain protein
Snapin	0.618748	1.10445	0.0656181		22.4283	22.4147	21.6972	21.3573	21.7089	21.6177	2	1	2	2	2	2	Q9Z266	Q9Z266	SNARE-associated protein Snapin
Emc7	0.61561	1.15838	0.0604431		22.6265	22.7292	23.0811	22.4023	22.4082	21.7795	4	4	4	4	4	2	Q9EP72	Q9EP72	ER membrane protein complex subunit 7
Rab10	0.610432	1.09181	0.0680614		25.9971	25.2398	25.4626	24.9253	24.7366	25.2062	9	6	7	7	8	6	P61027	P61027	Ras-related protein Rab-10
Tlr7	0.610259	3.01291	0.00811123	yes	19.8702	19.9502	19.9942	19.2152	19.3477	19.421	1	1	1	1	1	1	P58681	P58681	Toll-like receptor 7
Trim72	0.609334	0.343512	0.435936		16.7338	17.1146	17.7462	17.2259	15.2444	17.2963	2	2	1	1	1	1	Q1XH17	Q1XH17	Tripartite motif-containing protein 72
Cd2ap	0.608316	1.92706	0.0215		24.4045	24.3877	23.9865	23.6971	23.6156	23.6411	22	20	19	19	19	18	Q9JLQ0;A0A3B2W812	Q9JLQ0;A0A3B2W812	CD2-associated protein
Prkcsh	0.607095	0.88661	0.100455		25.0521	25.0686	24.643	23.9154	24.1557	24.8714	15	14	15	13	11	9	O08795;A0A1L1ST83	O08795	Glucosidase 2 subunit beta
Blvra	0.606551	1.34235	0.0466313		24.292	24.4992	24.6246	24.0385	23.4902	24.0674	12	10	10	8	5	5	Q9CY64;A2ASB1;A2ASB8;A2ASB7	Q9CY64;A2ASB1	Biliverdin reductase A
Igkv9-124	0.603915	1.67781	0.0300745		22.0622	22.3006	22.261	21.5649	21.8743	21.3729	2	2	1	1	1	1	A0A075B5K2;A0A0G2JDR3	A0A075B5K2;A0A0G2JDR3
Stambp	0.602441	1.251	0.053644		21.7993	21.1249	21.3741	20.8317	20.6371	21.0221	1	1	2	2	2	1	Q9CQ26	Q9CQ26	STAM-binding protein
Aldh3b1	0.599447	0.553983	0.228301		19.758	18.5286	18.7198	18.9321	18.3415	17.9343	4	2	0	3	0	1	Q80VQ0;J3QMK6;E9Q3E1;F6QPV9	Q80VQ0	Aldehyde dehydrogenase family 3 member B1
Rabl3	0.597166	0.187306	0.68933		25.9405	22.3295	22.352	22.6445	22.8368	23.3492	2	2	2	2	2	1	Q9D4V7	Q9D4V7	Rab-like protein 3
Magi1	0.59632	0.591294	0.207722		24.7759	25.8719	24.7649	24.0686	24.9701	24.5849	4	4	2	1	1	1	Q6RHR9;Q4VBG2;A0A0R4J0S6;A0A0N4SUZ0;E9PZ12;A0A0N4SWH0;A0A0N4SWA1;A0A0N4SUP9	Q6RHR9;Q4VBG2;A0A0R4J0S6;A0A0N4SUZ0;E9PZ12;A0A0N4SWH0	Membrane-associated guanylate kinase, WW and PDZ domain-containing protein 1
Cetn2	0.596309	0.395225	0.368931		21.9676	22.0915	20.659	21.6984	21.0605	20.1704	4	4	3	3	3	1	Q9R1K9;Z4YJH1;B1AUQ7	Q9R1K9;Z4YJH1;B1AUQ7	Centrin-2
Lars2	0.596134	0.347731	0.43348		20.5582	19.872	21.7124	20.826	19.2387	20.2896	2	0	4	2	1	2	Q8VDC0;A0A1L1SQK2;A0A1L1SSW1	Q8VDC0	Probable leucine--tRNA ligase, mitochondrial
Itpa	0.587878	1.58536	0.0352454		23.9059	23.8918	24.2874	23.5849	23.513	23.2236	8	8	8	7	5	3	Q9D892	Q9D892	Inosine triphosphate pyrophosphatase
Ap1s1	0.587573	1.25999	0.0555481		23.0779	22.9275	23.2544	22.3724	22.2385	22.8862	2	2	2	2	2	2	P61967;D3Z268;D3Z0D6;D3YXN0	P61967;D3Z268;D3Z0D6;D3YXN0	AP-1 complex subunit sigma-1A
Igkv17-127;Igkv17-121	0.587485	0.96847	0.0899647		22.9121	22.7381	23.4908	22.1618	22.7515	22.4653	1	1	1	1	1	1	A0A075B5J9;A0A075B5K3;A0A0G2JFA8;A0A0G2JDN5	A0A075B5J9;A0A075B5K3;A0A0G2JFA8;A0A0G2JDN5
Osbp	0.587293	2.00374	0.021534		23.5516	23.495	23.3171	22.7278	22.7991	23.0749	14	12	10	11	13	8	Q3B7Z2;Q5QNQ6;Q5F209;Q8K0C7;Q5QNQ4	Q3B7Z2	Oxysterol-binding protein 1
Kdsr	0.586878	0.87953	0.105672		23.2904	23.3275	23.3819	22.4594	22.4146	23.3651	4	4	4	2	2	2	Q6GV12	Q6GV12	3-ketodihydrosphingosine reductase
Trappc12	0.586187	1.40868	0.0446664		26.0256	25.5105	25.9513	25.0288	25.3792	25.3209	7	4	6	1	2	1	Q8K2L8;Q8C0C3	Q8K2L8	Trafficking protein particle complex subunit 12
Dhrs1	0.585517	1.37589	0.0472231		22.8236	23.2266	23.5014	22.5462	22.6359	22.6129	10	11	11	10	5	7	Q99L04	Q99L04	Dehydrogenase/reductase SDR family member 1
Ndrg3	0.582646	2.00886	0.0221846		22.3894	22.4964	22.2163	21.912	21.5972	21.845	6	5	4	4	3	1	Q9QYF9;Q8VCV2;Q8CBD0	Q9QYF9;Q8VCV2;Q8CBD0	Protein NDRG3
Ndufs3	0.581941	1.62298	0.034319		25.8257	26.1357	25.8811	25.3436	25.6067	25.1464	6	6	7	7	8	4	Q9DCT2	Q9DCT2	NADH dehydrogenase [ubiquinone] iron-sulfur protein 3, mitochondrial
Ehd1	0.581401	1.73044	0.0304875		25.9945	25.6253	25.6062	25.324	25.1131	25.0448	25	21	18	20	21	16	Q9WVK4	Q9WVK4	EH domain-containing protein 1
Cyp4f16;Cyp4f37;Cyp4f17	0.578522	0.795705	0.128341		19.5231	18.6446	18.9864	18.3449	18.1764	18.8974	2	2	2	1	1	2	Q99N17;Q3V1F1;G3UW78;Q8BGU0;G3UW81;A0A3Q4EBU2	Q99N17;Q3V1F1;G3UW78
Tceb1	0.578201	1.21358	0.061031		22.4883	22.169	21.7299	21.6195	21.5595	21.4736	3	3	2	2	2	2	P83940;A0A087WQE6;A0A087WNT1;A0A087WPE4	P83940;A0A087WQE6;A0A087WNT1;A0A087WPE4	Transcription elongation factor B polypeptide 1
Ndufa11	0.578003	1.16407	0.0659502		24.1786	24.6362	24.0684	23.9413	23.7909	23.417	4	5	5	5	6	5	G5E814;Q9D8B4;A0A3B2W441;A0A3B2W4A5	G5E814;Q9D8B4;A0A3B2W441	NADH dehydrogenase [ubiquinone] 1 alpha subcomplex subunit 11
Hnrnph3	0.577767	0.902028	0.10333		23.4307	23.3815	24.2304	22.9671	23.0072	23.3351	5	4	4	5	4	3	D3Z3N4;D3YWT1	D3Z3N4;D3YWT1
Stom	0.573835	1.2228	0.0609701		23.6678	23.269	23.7836	22.7718	22.9291	23.298	8	8	7	8	5	6	P54116	P54116	Erythrocyte band 7 integral membrane protein
Ergic2	0.573504	0.463672	0.305706		21.5498	20.8119	21.4674	21.3232	21.0294	19.756	2	2	1	2	1	0	Q9CR89;A0A0N4SVQ6;A0A0N4SVK6	Q9CR89;A0A0N4SVQ6	Endoplasmic reticulum-Golgi intermediate compartment protein 2
Ssr3	0.571846	1.17782	0.0655961		24.2038	24.4378	24.9614	23.9277	23.9097	24.0502	1	1	1	1	1	1	Q9DCF9	Q9DCF9	Translocon-associated protein subunit gamma
Dpcd	0.569757	0.0714607	0.883488		25.3826	24.8124	17.8859	23.8547	23.1891	19.3277	2	2	0	1	1	0	Q8BPA8;A0A494BAZ3	Q8BPA8;A0A494BAZ3	Protein DPCD
Abi1	0.569355	1.63574	0.0352785		24.5826	24.5518	24.357	23.8281	23.7465	24.2087	11	11	11	10	10	8	Q8CBW3;B7ZCU2;J3QNK8;B7ZCU0;B7ZCU3;B7ZCU4;B7ZCU5;P62484;A0A087WRS3;A0A087WPP8;Q6AXH6;Q6AXD2;A0A087WNT3;A0A087WNU9;A0A087WP64;A0A087WPE6;A0A087WR90	Q8CBW3;B7ZCU2;J3QNK8;B7ZCU0;B7ZCU3;B7ZCU4;B7ZCU5	Abl interactor 1
Sod2	0.568143	0.823391	0.12304		25.8698	26.6209	25.5674	25.3289	25.5462	25.4786	8	8	7	7	4	5	P09671;A0A3B2WBF0	P09671;A0A3B2WBF0	Superoxide dismutase [Mn], mitochondrial
Slc12a4;Slc12a6	0.566774	1.65447	0.0349912		21.516	21.3189	21.8415	21.0152	20.925	21.0358	6	4	3	2	1	2	Q9JIS8;F8WIJ0;A2AGJ9	Q9JIS8;F8WIJ0;A2AGJ9	Solute carrier family 12 member 4
Akap10	0.566119	0.783103	0.136113		21.5431	20.8139	21.1025	20.6227	20.1246	21.0139	4	2	1	1	0	1	O88845	O88845	A-kinase anchor protein 10, mitochondrial
Pef1	0.564586	0.952312	0.096952		21.5426	22.1129	21.2189	20.8773	21.1203	21.183	3	3	3	2	4	1	Q8BFY6	Q8BFY6	Peflin
Hsd17b12	0.56255	2.5497	0.0147228		25.2966	25.503	25.3284	24.8402	24.7037	24.8965	13	12	11	10	10	7	O70503	O70503	Very-long-chain 3-oxoacyl-CoA reductase
Hibch	0.560383	1.02569	0.0865773		23.2561	24.0692	23.4157	22.9288	22.9908	23.1402	9	9	8	12	8	10	Q8QZS1;E0CX19	Q8QZS1;E0CX19	3-hydroxyisobutyryl-CoA hydrolase, mitochondrial
Pex3	0.558266	0.638312	0.194554		21.1438	21.0068	21.5024	21.0655	20.9834	19.9293	3	3	3	1	1	0	Q9QXY9;E9QA46;D3Z6X3;D3Z6X4	Q9QXY9;E9QA46;D3Z6X3;D3Z6X4	Peroxisomal biogenesis factor 3
Cdc23	0.557548	1.00394	0.090802		22.3872	22.3568	22.4714	22.2259	21.9631	21.3539	4	5	6	4	2	2	Q8BGZ4;G3X8W7;A0A0R4J1W7	Q8BGZ4;G3X8W7;A0A0R4J1W7	Cell division cycle protein 23 homolog
Eny2	0.557366	0.142115	0.770617		21.5622	21.868	18.6072	20.081	21.9015	18.3829	2	1	0	1	1	0	Q9JIX0;A0A2I3BRK6;A0A2I3BRR5;A0A2I3BQK0	Q9JIX0;A0A2I3BRK6;A0A2I3BRR5;A0A2I3BQK0	Transcription and mRNA export factor ENY2
Irf2bp1	0.555318	1.19928	0.0662184		21.4749	21.4786	21.2092	20.5129	21.1962	20.7876	2	2	2	5	5	4	Q8R3Y8	Q8R3Y8	Interferon regulatory factor 2-binding protein 1
Arl1	0.55444	0.474653	0.301134		22.8924	21.6778	21.905	21.8633	22.0242	20.9243	5	5	4	5	2	1	P61211;F8WIB1;E9Q006	P61211;F8WIB1	ADP-ribosylation factor-like protein 1
Ndufv2	0.553713	0.730123	0.156632		24.0563	24.6346	24.0926	23.3054	24.277	23.5399	10	11	10	8	9	8	Q9D6J6;M0QWP9;D6RGN4	Q9D6J6	NADH dehydrogenase [ubiquinone] flavoprotein 2, mitochondrial
Atg5	0.553423	1.02363	0.0889061		22.781	22.0433	22.3264	21.8733	21.5775	22.0396	3	4	3	3	2	3	Q99J83	Q99J83	Autophagy protein 5
Cox7a2l	0.552537	0.193671	0.683761		21.5105	20.7556	20.401	21.9628	18.388	20.6587	1	1	1	1	0	1	Q61387;E9PZS8	Q61387;E9PZS8	Cytochrome c oxidase subunit 7A-related protein, mitochondrial
Gnl3l	0.552238	0.243135	0.601427		19.5674	20.3556	19.6162	20.4059	19.8741	17.6025	1	1	1	3	2	1	Q6PGG6;A2ALP3	Q6PGG6;A2ALP3	Guanine nucleotide-binding protein-like 3-like protein
Sdha	0.551598	1.63872	0.0371068		25.7477	26.2713	26.0447	25.511	25.4242	25.4736	29	28	28	30	32	26	Q8K2B3;A0A1Y7VJ55	Q8K2B3	Succinate dehydrogenase [ubiquinone] flavoprotein subunit, mitochondrial
Tagln2	0.55024	0.661549	0.186697		27.0478	27.2533	26.4842	25.8175	26.8362	26.4809	16	17	13	16	17	15	Q9WVA4;A0A0A6YXG6;Q9R1Q8	Q9WVA4;A0A0A6YXG6	Transgelin-2
Dync1li1	0.548464	1.37183	0.0531583		24.0113	24.226	24.5183	23.5006	23.7104	23.8993	16	12	11	13	13	13	Q8R1Q8	Q8R1Q8	Cytoplasmic dynein 1 light intermediate chain 1
Tm9sf3	0.548279	1.3206	0.0572415		24.044	23.9757	24.1827	23.2985	23.3732	23.8859	10	10	10	10	7	3	Q9ET30;A0A498WGK6	Q9ET30;A0A498WGK6	Transmembrane 9 superfamily member 3
Serinc3	0.546993	0.789784	0.138845		23.9921	23.6331	22.9057	22.9625	22.9782	22.9493	2	2	2	1	1	1	Q9QZI9	Q9QZI9	Serine incorporator 3
Copb2	0.546429	2.03676	0.0258318		24.3094	24.2742	24.6157	23.9192	23.7789	23.8619	29	27	28	27	21	21	O55029	O55029	Coatomer subunit beta
Atp13a1	0.546362	1.3351	0.0566237		23.5906	23.6095	24.1458	23.1248	23.2539	23.3281	13	12	11	13	14	11	Q9EPE9;A0A571BD32	Q9EPE9	Manganese-transporting ATPase 13A1
Tspan14	0.544811	1.08422	0.0812608		23.088	23.0197	23.2684	22.2005	22.5643	22.9769	3	2	4	3	2	1	Q8QZY6	Q8QZY6	Tetraspanin-14
Copb1	0.543909	1.64715	0.0376653		24.9559	25.0454	25.4143	24.6077	24.4938	24.6824	29	29	28	30	25	13	Q9JIF7	Q9JIF7	Coatomer subunit beta
Rmdn1	0.543579	0.350131	0.445339		20.8999	21.4919	21.7259	19.6891	21.7002	21.0977	1	2	3	0	2	2	Q9DCV4;A2AGJ2	Q9DCV4	Regulator of microtubule dynamics protein 1
Dnajb11	0.542496	1.95598	0.028448		24.4933	24.6444	24.7644	24.1707	23.907	24.197	10	10	9	9	7	8	Q99KV1;A0A338P778	Q99KV1	DnaJ homolog subfamily B member 11
Cd97;Adgre5	0.53996	0.410731	0.369003		22.57	22.3471	21.0067	21.0323	21.951	21.3205	7	5	4	5	8	3	Q9Z0M6;E9QJS7;Q9DC42;A0A0D9SEG8;E9QMJ5	Q9Z0M6;E9QJS7;Q9DC42;A0A0D9SEG8;E9QMJ5	CD97 antigen
Ap3m2	0.537063	0.953094	0.103328		21.4129	20.6547	20.9204	20.5206	20.1876	20.6686	4	2	4	2	2	2	Q8R2R9	Q8R2R9	AP-3 complex subunit mu-2
Tceb2	0.534055	0.754764	0.154268		23.7066	23.3015	23.1928	22.5527	23.4356	22.6104	6	5	5	2	5	3	P62869;A0A3B2WBM3;A6PWE0	P62869;A0A3B2WBM3	Transcription elongation factor B polypeptide 2
Ubxn6	0.530675	0.825463	0.133905		21.9427	21.4761	21.0544	21.2628	20.7941	20.8243	5	4	3	5	2	1	Q99PL6;B8JJA4	Q99PL6	UBX domain-containing protein 6
Psmg4	0.528672	0.130867	0.790229		20.4633	19.6487	20.8501	20.8633	21.5758	16.937	2	0	1	1	2	1	P0C7N9;D3Z016	P0C7N9;D3Z016	Proteasome assembly chaperone 4
Pdcd6	0.528386	0.745144	0.159482		23.7339	23.6568	23.2423	23.0581	23.4914	22.4983	8	7	4	6	7	5	P12815	P12815	Programmed cell death protein 6
Emc2	0.527565	1.43988	0.0522451		23.0322	22.9338	23.0917	22.1976	22.513	22.7644	6	6	4	6	6	6	Q9CRD2	Q9CRD2	ER membrane protein complex subunit 2
Grap	0.527381	0.768791	0.15165		23.4076	23.0485	23.0504	22.2334	23.2083	22.4827	3	2	2	2	3	2	Q9CX99	Q9CX99	GRB2-related adapter protein
Cmtm6	0.525583	0.651882	0.199369		22.2438	21.7034	22.0254	21.22	21.0589	22.1169	1	1	2	1	1	2	Q9CZ69	Q9CZ69	CKLF-like MARVEL transmembrane domain-containing protein 6
Celf1	0.523341	0.899297	0.117106		23.0094	23.1319	23.6054	22.9364	22.3224	22.9177	5	8	8	7	4	6	P28659;A0A0R4J0T5	P28659;A0A0R4J0T5	CUGBP Elav-like family member 1
Cnpy3	0.521924	0.383128	0.40864		23.4768	23.6762	22.4923	21.8139	23.1904	23.0751	4	4	2	1	2	2	Q9DAU1;B0V2V1	Q9DAU1	Protein canopy homolog 3
Fmr1	0.519393	1.49025	0.0507527		22.9219	23.0832	22.769	22.2757	22.6723	22.268	4	5	6	6	6	6	P35922;E9QAT0;Q6AXB7;D3Z6U8;E9QNF5;E9QAS8;E9QAS9	P35922;E9QAT0;Q6AXB7;D3Z6U8;E9QNF5;E9QAS8;E9QAS9	Fragile X mental retardation protein 1 homolog
Crocc	0.518888	0.764831	0.156138		19.614	19.7215	20.0181	19.3054	19.7432	18.7483	1	0	1	1	1	0	B7ZC90	B7ZC90
Dad1	0.518843	0.991594	0.101791		23.2187	23.6081	23.8597	23.2179	22.7249	23.1872	3	3	2	2	3	2	P61804	P61804	Dolichyl-diphosphooligosaccharide--protein glycosyltransferase subunit DAD1
Phax	0.518764	0.233525	0.623196		19.9572	20.8423	20.0744	20.3064	20.8614	18.1498	1	1	1	1	1	0	Q9JJT9;G5E8V8	Q9JJT9;G5E8V8	Phosphorylated adapter RNA export protein
Arf1	0.517729	1.06411	0.0914752		27.2686	26.8522	26.8283	26.7706	26.4728	26.1525	13	12	12	14	10	10	P84078	P84078	ADP-ribosylation factor 1
	0.517473	0.343571	0.463187		20.4119	20.2445	18.6697	18.8733	19.8137	19.0867	1	1	1	1	0	1	A0A1L1SS87;A0A1L1SU40	A0A1L1SS87;A0A1L1SU40
Ept1	0.515711	0.562642	0.251379		20.4556	20.6796	20.7887	20.6049	20.4295	19.3423	1	1	1	1	1	0	Q80TA1;D6RE20;Q8CET7	Q80TA1;D6RE20;Q8CET7	Ethanolaminephosphotransferase 1
Ndufb5	0.515385	0.990999	0.102678		23.1007	23.265	22.5393	22.2764	22.6424	22.44	7	7	4	6	6	5	Q9CQH3;D3Z568;F6Y6V5;D3YX99;D3Z6W9	Q9CQH3;D3Z568	NADH dehydrogenase [ubiquinone] 1 beta subcomplex subunit 5, mitochondrial
Ahcyl1	0.515129	1.73869	0.0386005		28.2839	27.8852	27.9004	27.4629	27.4982	27.5631	11	11	6	8	8	8	Q80SW1;F7ATQ6;D3Z2Q0	Q80SW1	Putative adenosylhomocysteinase 2
Ckap5	0.513633	0.59997	0.229429		22.7713	22.3782	23.1132	22.5618	22.5574	21.6026	12	10	8	11	7	4	Z4YL78;A0A0R4J0K2;K3W4R5;A2AGT5	Z4YL78;A0A0R4J0K2;K3W4R5;A2AGT5	Cytoskeleton-associated protein 5
Pcca	0.512892	0.979231	0.10533		23.0511	23.7953	23.6972	22.8809	22.9824	23.1416	21	23	20	20	20	16	Q91ZA3;H3BL62;D3YWM4;H3BK61;H3BJR0;D3YZC0;H3BKW6	Q91ZA3	Propionyl-CoA carboxylase alpha chain, mitochondrial
Ogdh	0.510924	2.49338	0.0205086		26.0556	25.9953	26.085	25.6518	25.5605	25.3909	47	46	37	41	37	34	Q60597;Q5SVY0;Q5SVY1	Q60597	2-oxoglutarate dehydrogenase, mitochondrial
Shoc2	0.510782	3.46379	0.0113323		22.0829	22.0191	21.9529	21.5399	21.4586	21.5241	2	1	2	3	2	1	O88520;A0A494BAG1	O88520;A0A494BAG1	Leucine-rich repeat protein SHOC-2
Aamdc	0.509925	0.916568	0.117497		22.1139	22.3321	21.7195	21.3675	21.3472	21.9212	1	1	1	1	1	1	Q8R0P4;D3YWY5;D3Z442;D3YZD8	Q8R0P4;D3YWY5;D3Z442;D3YZD8	Mth938 domain-containing protein
Reps1	0.50684	0.993128	0.104769		22.2304	22.499	21.7054	21.5712	21.5969	21.7462	4	3	4	4	2	2	O54916;D3Z2E3;F6R6F1;E9Q632;B9EI38;F6YT69;Q80XA6	O54916;D3Z2E3;F6R6F1;E9Q632	RalBP1-associated Eps domain-containing protein 1
Fam98a	0.506774	0.972411	0.108287		21.5099	22.1547	22.0401	21.1281	21.4432	21.613	2	2	2	1	2	2	Q3TJZ6;A0A3Q4EBV4	Q3TJZ6;A0A3Q4EBV4	Protein FAM98A
Otud4	0.506563	0.450139	0.34191		22.2545	22.4741	22.2455	21.1116	21.6122	22.7306	5	5	3	4	2	4	B2RRE7;A0A0R4J260	B2RRE7;A0A0R4J260	OTU domain-containing protein 4
P4ha1	0.506289	0.195388	0.686875		22.6909	23.0059	22.6309	20.2948	23.1834	23.3306	14	13	13	1	1	2	Q60715;E9Q7B0	Q60715;E9Q7B0	Prolyl 4-hydroxylase subunit alpha-1
Romo1	0.504094	0.649422	0.208273		21.6197	21.6288	22.6529	21.5703	21.3201	21.4987	1	1	1	1	1	1	P60603	P60603	Reactive oxygen species modulator 1
Stx6	0.503949	1.37437	0.0620795		22.0037	21.6753	21.5658	21.4587	21.176	21.0982	6	5	1	4	4	2	Q9JKK1;A0A0A6YXG0;A0A0A6YW23	Q9JKK1;A0A0A6YXG0	Syntaxin-6
Dynll1;BC048507	0.501139	1.61196	0.0477091		25.0956	24.886	25.1166	24.2928	24.693	24.6089	4	4	3	3	3	3	P63168;Q80ZS7	P63168;Q80ZS7	Dynein light chain 1, cytoplasmic
Exog	0.500952	0.996416	0.105525		21.5339	21.302	21.0985	21.1883	20.7325	20.5107	4	4	2	1	2	2	Q8C163;A0A1L1SS05	Q8C163;A0A1L1SS05	Nuclease EXOG, mitochondrial
Nek9	0.500795	1.06155	0.0963109		22.9181	23.0726	23.5783	22.6123	22.8814	22.5729	8	8	8	7	6	5	Q8K1R7	Q8K1R7	Serine/threonine-protein kinase Nek9
Sec16a	0.499524	1.02356	0.102013		22.3431	22.2672	21.7117	21.6883	21.3837	21.7514	11	8	8	8	7	6	E9QAT4;F7BPW6	E9QAT4;F7BPW6
Itch	0.497901	0.567573	0.255851		22.2607	22.8857	22.2918	21.5637	21.7421	22.6388	13	8	8	5	4	4	Q8C863;Q8BZZ3	Q8C863	E3 ubiquitin-protein ligase Itchy
Rnf2	0.497858	1.95214	0.0343855		22.7989	22.4915	22.5277	22.1437	22.1811	21.9997	4	3	5	4	4	3	Q9CQJ4;A0A087WRE9;A0A087WQQ3;A0A087WP87	Q9CQJ4;A0A087WRE9;A0A087WQQ3	E3 ubiquitin-protein ligase RING2
Rab3gap1	0.497695	0.572492	0.252737		23.3083	22.5324	22.983	22.3208	21.9703	23.0394	13	12	9	7	4	5	Q80UJ7;A0A1D5RLG3	Q80UJ7;A0A1D5RLG3	Rab3 GTPase-activating protein catalytic subunit
Irf3	0.497416	0.914263	0.122261		23.2736	23.4064	22.6416	22.4566	22.7814	22.5914	5	5	3	1	3	4	P70671;A0A140LHE6;A0A140LJE8;A0A140LJD9	P70671	Interferon regulatory factor 3
Fam105a	0.494996	0.195227	0.688396		22.2188	22.0216	19.2259	20.7162	20.4338	20.8314	1	1	0	7	4	2	Q3TVP5;A0A2I3BPS6;A0A2I3BQU9	Q3TVP5;A0A2I3BPS6	Inactive ubiquitin thioesterase FAM105A
Gigyf1	0.494939	0.529946	0.282371		20.4883	19.708	19.593	19.7379	19.732	18.8346	2	1	1	2	1	1	Q99MR1;A0A0G2JGR7	Q99MR1;A0A0G2JGR7	PERQ amino acid-rich with GYF domain-containing protein 1
Uvrag	0.493827	2.06226	0.0321059		22.0463	21.772	21.8743	21.4674	21.2742	21.4695	3	2	2	4	3	4	Q8K245	Q8K245
Cops7a	0.491852	1.20524	0.0799443		22.9169	23.0126	23.4089	22.3836	22.7483	22.7309	4	4	4	4	4	2	Q9CZ04;D3Z440;D3YVI6;D3Z0S0	Q9CZ04;D3Z440;D3YVI6	COP9 signalosome complex subunit 7a
G6pc3	0.490666	0.159652	0.745525		20.7347	20.3046	21.0079	21.2926	21.3605	17.9223	2	2	1	1	1	0	Q6NSQ9	Q6NSQ9	Glucose-6-phosphatase 3
Cox7a2	0.488301	0.182892	0.709523		22.5925	25.1554	23.9043	22.4628	24.762	22.9624	2	2	2	1	2	2	P48771	P48771	Cytochrome c oxidase subunit 7A2, mitochondrial
Csnk2a2	0.486263	0.878968	0.135395		23.406	23.4775	23.2805	23.3932	22.5665	22.7455	10	9	10	9	8	6	O54833;A0A1D5RM74;A0A1D5RLE4;A0A1D5RM55	O54833;A0A1D5RM74;A0A1D5RLE4	Casein kinase II subunit alpha
Sptan1	0.484378	1.77065	0.0433758		26.3113	26.204	26.1354	25.5575	25.9404	25.6997	2	2	2	2	2	2	P16546	P16546	Spectrin alpha chain, non-erythrocytic 1
Pfkl	0.484258	1.78007	0.0429045		24.0199	24.3101	23.9481	23.67	23.5059	23.6493	17	17	16	16	13	8	P12382;A0A1W2P7T1	P12382	ATP-dependent 6-phosphofructokinase, liver type
Copa	0.48369	2.13868	0.0319143		24.9398	24.874	25.0351	24.4475	24.331	24.6194	51	50	44	43	43	33	Q8CIE6;F8WHL2;F6XJN3	Q8CIE6;F8WHL2	Coatomer subunit alpha;Xenin;Proxenin;Coatomer subunit alpha
Tlr2	0.482862	0.310302	0.519028		20.5173	20.5228	20.1239	20.0865	20.8789	18.7499	2	3	2	2	1	0	G3X8Y8;Q9QUN7	G3X8Y8;Q9QUN7	Toll-like receptor;Toll-like receptor 2
Psmf1	0.482535	0.127304	0.798718		21.6252	21.6979	21.3194	21.5318	23.1958	18.4672	3	3	2	3	4	0	Q8BHL8	Q8BHL8	Proteasome inhibitor PI31 subunit
Rhot1	0.481112	1.10374	0.0962625		22.2272	22.6189	22.7008	21.7538	22.1216	22.2282	8	7	9	5	5	6	Q8BG51;F7ASU3	Q8BG51	Mitochondrial Rho GTPase 1
Tbc1d5	0.480427	0.957681	0.119113		22.9178	22.2742	22.629	21.8522	22.3352	22.1921	8	7	6	6	5	5	Q80XQ2;A0A286YDB3	Q80XQ2;A0A286YDB3	TBC1 domain family member 5
Ndufa1	0.480164	0.11719	0.815326		21.8144	19.865	22.7715	21.9822	22.4517	18.5766	1	0	1	1	1	0	O35683	O35683	NADH dehydrogenase [ubiquinone] 1 alpha subcomplex subunit 1
Dnajb4	0.479779	0.324082	0.500885		21.3358	21.5328	22.0647	21.7437	21.7208	20.0294	1	1	1	1	1	1	Q9D832	Q9D832	DnaJ homolog subfamily B member 4
Ostf1	0.479217	0.705212	0.194256		25.4613	25.4853	24.9339	24.7962	25.2604	24.3861	10	10	10	11	12	10	Q62422;A0A494BA97;A0A494B943	Q62422;A0A494BA97	Osteoclast-stimulating factor 1
Ndufa12	0.478156	0.993859	0.112762		23.9916	24.2221	24.246	23.8677	23.9031	23.2545	10	10	11	9	8	8	Q7TMF3;A0A0R4J275;F6RBR6	Q7TMF3;A0A0R4J275;F6RBR6	NADH dehydrogenase [ubiquinone] 1 alpha subcomplex subunit 12
Atxn10	0.478147	0.139715	0.779399		20.5929	20.3437	20.7694	21.7974	20.8431	17.631	3	0	3	3	3	1	P28658	P28658	Ataxin-10
Sri	0.477806	0.371709	0.442012		25.6831	26.0024	24.7923	24.2282	25.5178	25.2983	10	9	9	7	9	8	Q6P069	Q6P069	Sorcin
Atp5f1	0.477551	0.817875	0.154932		25.7992	26.6461	26.3161	25.9599	25.5758	25.7931	11	12	10	13	12	9	Q9CQQ7;A0A0G2JGX3	Q9CQQ7	ATP synthase F(0) complex subunit B1, mitochondrial
Smn1	0.476797	0.166464	0.735859		21.3998	20.4903	19.7247	21.3525	20.6587	18.1733	1	1	1	1	1	1	P97801;B8JJX7	P97801;B8JJX7	Survival motor neuron protein
Dhodh	0.476615	0.650367	0.219337		21.5838	21.9345	22.6014	21.7197	21.6943	21.2758	4	3	5	4	2	3	O35435;E9Q1V3;F6TCT7;D3YZY5;F6ZQJ5	O35435;E9Q1V3	Dihydroorotate dehydrogenase (quinone), mitochondrial
Surf1	0.475999	0.747998	0.179596		21.8492	22.5863	22.3775	21.8271	21.4458	22.1122	1	1	3	3	1	1	P09925;A0A0A6YVR9;V9GXE6	P09925;A0A0A6YVR9;V9GXE6	Surfeit locus protein 1
Kpna6	0.475491	0.841502	0.149185		23.1513	23.142	23.8965	23.0471	22.9417	22.7745	4	5	5	6	4	3	O35345;Q4FJZ2	O35345;Q4FJZ2	Importin subunit alpha-7;Importin subunit alpha
Stt3a	0.472851	1.34971	0.0712611		23.5356	23.7366	24.0747	23.2637	23.2638	23.4008	10	8	8	10	10	8	P46978;D3YZN5	P46978	Dolichyl-diphosphooligosaccharide--protein glycosyltransferase subunit STT3A
Igkv12-98	0.471887	0.0883613	0.860428		19.7042	17.2314	14.6122	15.2783	19.0958	15.7579	0	1	1	1	0	1	A0A075B5K9;A0A0G2JGF9	A0A075B5K9;A0A0G2JGF9
Arl6ip6	0.471495	0.118701	0.813138		22.0695	21.539	23.0588	19.0373	23.5104	22.7051	1	1	1	0	2	1	Q8BH07	Q8BH07	ADP-ribosylation factor-like protein 6-interacting protein 6
Pdia4	0.470336	1.57995	0.056486		26.003	26.2238	26.4066	25.6076	25.7635	25.8514	35	34	37	32	35	30	P08003;A0A0R4J0Z1	P08003;A0A0R4J0Z1	Protein disulfide-isomerase A4
Usp25	0.469425	0.150414	0.762948		21.43	21.0536	21.1831	18.4654	21.5788	22.2143	2	1	1	0	2	1	P57080;A0A5F8MPP4	P57080;A0A5F8MPP4	Ubiquitin carboxyl-terminal hydrolase 25
ORF11;0610007P14Rik	0.468579	0.122034	0.808954		21.4493	21.985	22.2873	22.5333	23.0867	18.6959	1	1	1	1	1	0	Q9ERY9;D3YUR8	Q9ERY9;D3YUR8	Probable ergosterol biosynthetic protein 28
Adam17	0.466473	0.252874	0.604939		21.1331	21.3279	19.8419	21.2771	20.3043	19.3221	2	2	0	1	2	0	Q9Z0F8;E9PXU2;J3QNB3	Q9Z0F8;E9PXU2	Disintegrin and metalloproteinase domain-containing protein 17
Vti1b	0.464729	0.957723	0.125294		23.9525	24.0961	23.4105	23.3522	23.5116	23.2012	8	8	6	6	6	5	Q91XH6;O88384;F6UHS3;F6T4B9;E0CYE5	Q91XH6;O88384;F6UHS3	Vesicle transport through interaction with t-SNAREs homolog 1B
	0.462809	0.851179	0.151627		23.171	22.6062	22.9788	22.5883	22.0801	22.6992	1	1	1	1	1	1	A0A140T8M5	A0A140T8M5
Acadvl	0.462741	0.840417	0.154637		24.6694	25.4312	25.258	24.5571	24.5364	24.8769	26	32	29	21	26	26	P50544;B1AR28	P50544;B1AR28	Very long-chain specific acyl-CoA dehydrogenase, mitochondrial
Fam3c	0.460683	1.07992	0.105474		23.6797	23.564	24.1458	23.175	23.3362	23.4962	9	7	7	7	4	4	G3X9I1;G5E911;Q91VU0;E9Q6F0;E9Q8C5	G3X9I1;G5E911;Q91VU0	Protein FAM3C
Zadh2	0.458797	1.06316	0.108577		23.9014	24.2824	24.4446	23.9074	23.5074	23.8373	9	10	7	7	5	6	Q8BGC4;A0A494BB38	Q8BGC4;A0A494BB38	Zinc-binding alcohol dehydrogenase domain-containing protein 2
Sec13	0.457875	1.29506	0.0806572		24.374	24.3135	24.8069	24.0007	23.9663	24.1538	10	9	8	9	9	4	Q9D1M0	Q9D1M0	Protein SEC13 homolog
Prkaca	0.457057	0.978838	0.123862		23.1447	22.871	23.0379	22.263	22.4688	22.9508	4	4	3	3	4	1	P05132	P05132	cAMP-dependent protein kinase catalytic subunit alpha
Gsr	0.456984	2.83214	0.0237289		25.0941	25.2417	25.1963	24.6673	24.6967	24.7971	14	13	14	15	15	11	P47791	P47791	Glutathione reductase, mitochondrial
Dnajc11	0.456247	0.576289	0.269961		21.687	22.2024	22.6799	21.969	21.9068	21.3248	8	7	6	8	3	3	Q5U458;E9Q8B3;A2A8D1	Q5U458;E9Q8B3	DnaJ homolog subfamily C member 11
Vim	0.455768	1.29975	0.0808892		28.4894	28.0902	28.0026	27.681	27.6611	27.8729	43	39	40	42	44	42	P20152;A0A0A6YWC8;A2AKJ2;P15331;G5E846;A0A2R8W6R6;G3X981;P08553;P46660;P03995;D3YZ35;A0A0R4J036	P20152;A0A0A6YWC8	Vimentin
Xpot	0.455565	0.582332	0.266778		20.9329	21.0158	20.0734	20.5013	19.8959	20.2582	2	4	2	2	2	1	Q9CRT8;A0A1W2P7Q6	Q9CRT8;A0A1W2P7Q6	Exportin-T
Capza2	0.45521	3.72061	0.0153526		26.8175	26.7915	26.7331	26.2984	26.373	26.3052	17	15	15	16	15	13	P47754;D6RCW7;A0A0N4SVM0	P47754;D6RCW7;A0A0N4SVM0	F-actin-capping protein subunit alpha-2
Znf276	0.453105	0.50219	0.322001		20.8018	21.0401	19.8081	20.2455	19.8708	20.1744	1	1	1	1	1	1	Q8CE64	Q8CE64	Zinc finger protein 276
Ppib	0.45181	1.73643	0.0524947		26.4607	26.6618	26.7727	26.1413	26.0757	26.3227	15	13	14	16	16	12	P24369	P24369	Peptidyl-prolyl cis-trans isomerase B
Eml2	0.451792	1.79279	0.049896		23.3729	23.438	23.7387	23.0797	23.0577	23.0568	9	8	5	8	6	5	E9QK48;Q7TNG5;D6RGM3;A0A0U1RQ42	E9QK48;Q7TNG5;D6RGM3	Echinoderm microtubule-associated protein-like 2
Atp5l	0.451632	0.449627	0.366858		25.4631	25.9825	26.2137	25.7672	25.843	24.6942	4	3	5	5	4	4	Q9CPQ8;J3QNM7	Q9CPQ8	ATP synthase subunit g, mitochondrial
Sec23b	0.449819	1.51823	0.0656208		23.9661	23.9193	24.2066	23.4105	23.5626	23.7694	20	18	20	24	17	18	Q9D662;A2ANA0;A2AN99;A2AN98;A2AN97	Q9D662	Protein transport protein Sec23B
Zbtb7a	0.449329	0.419472	0.399237		20.6034	20.4558	21.236	20.7868	20.6158	19.5446	2	1	2	3	1	0	O88939;D3Z4C3;D3YVF8;D3YZI8	O88939;D3Z4C3;D3YVF8	Zinc finger and BTB domain-containing protein 7A
Prkacb	0.448041	1.69473	0.0558508		25.4846	25.3226	25.084	24.801	24.8443	24.9018	12	10	9	13	12	8	P68181;H6TMF5;A0A0G2JFT9	P68181	cAMP-dependent protein kinase catalytic subunit beta
Suclg1	0.445749	0.749458	0.192967		25.7622	26.631	26.1723	25.8325	25.868	25.5279	10	10	10	10	9	10	Q9WUM5;A0A0N4SVU4	Q9WUM5	Succinyl-CoA ligase [ADP/GDP-forming] subunit alpha, mitochondrial
Zdhhc3	0.444195	0.423871	0.397227		21.0505	21.0244	21.0817	21.1667	20.9329	19.7245	1	1	1	1	1	0	Q8R173;A0A571BEV7	Q8R173;A0A571BEV7	Palmitoyltransferase ZDHHC3
Gbas	0.444183	3.32625	0.0198178		24.4165	24.4833	24.3917	23.9978	23.9252	24.0359	8	8	5	7	5	6	Q7TMG8;O55126;A0A0G2JEV1	Q7TMG8;O55126	Protein NipSnap homolog 2
Uba3	0.443539	0.972039	0.1315		23.031	22.9965	23.0171	22.9897	22.4367	22.2877	8	8	7	8	7	4	Q8C878;Q3TL72	Q8C878;Q3TL72	NEDD8-activating enzyme E1 catalytic subunit
Mesdc2	0.441508	1.1498	0.102928		23.5884	23.9249	23.5787	23.0196	23.2432	23.5047	4	4	3	4	5	3	Q9ERE7;D3YVR4;F6SWV4	Q9ERE7;D3YVR4	LDLR chaperone MESD
Svil	0.441382	0.42482	0.397623		20.8301	20.6081	21.8321	20.5471	20.3031	21.096	7	5	8	3	2	1	Q8K4L3;E9Q3Z5;A0A1B0GS91;Q8K4L2;F6R6A4;F6TBK9	Q8K4L3;E9Q3Z5;A0A1B0GS91;Q8K4L2;F6R6A4	Supervillin
Sec24b	0.441278	1.12384	0.106042		22.8173	22.6751	22.8104	22.678	22.0947	22.2062	15	12	12	11	11	7	Q80ZX0;F6VJC5;F6YIN5	Q80ZX0;F6VJC5
Txnrd2	0.44084	0.35805	0.474457		22.3418	22.9338	21.8937	22.4706	22.2474	21.1289	8	8	6	5	4	2	Q9JLT4;J3QMN4;A0A0U1RPV8;A0A0U1RQA4;J3QMQ8;A0A0M3HEQ0;D3Z0K8;A0A0M3HEP9;A0A0U1RPC6;A0A0U1RPY5;Q9D8I4;A0A0U1RPS1	Q9JLT4;J3QMN4;A0A0U1RPV8;A0A0U1RQA4;J3QMQ8;A0A0M3HEQ0;D3Z0K8;A0A0M3HEP9	Thioredoxin reductase 2, mitochondrial
Aars	0.440676	2.58972	0.0301722		24.7424	24.7241	24.6617	24.2502	24.1736	24.3824	17	19	17	16	14	12	Q8BGQ7	Q8BGQ7	Alanine--tRNA ligase, cytoplasmic
Tmem33	0.438327	1.30639	0.0866242		23.4183	23.1964	23.4171	22.852	23.1683	22.6965	4	4	5	4	4	3	Q9CR67;A0A0R4J1Z3;E0CXY5;Q9CZM3	Q9CR67;A0A0R4J1Z3	Transmembrane protein 33
Ss18	0.436277	0.735472	0.20356		20.2643	20.4011	20.6482	19.579	20.4365	19.9893	1	1	0	1	2	1	Q62280;A0A3Q4EI07;A0A3Q4EGQ6;Q8VHA8;Q8BKL1;Q8BJJ6	Q62280;A0A3Q4EI07;A0A3Q4EGQ6;Q8VHA8;Q8BKL1;Q8BJJ6	Protein SSXT
Napa	0.43525	1.42558	0.0762911		27.6562	27.6103	27.2152	27.0542	27.1029	27.0188	15	17	14	13	13	12	Q9DB05;P28663;A0A1B0GR35	Q9DB05	Alpha-soluble NSF attachment protein
Cog3	0.434643	0.985649	0.13254		20.9035	21.3777	21.4545	20.5864	20.9608	20.8846	5	4	1	1	1	1	E9QL65;Q8CI04	E9QL65
Gosr2	0.433987	0.550256	0.296667		22.5951	23.2886	23.6084	22.5199	22.5818	23.0883	3	3	3	5	3	3	A2A9I0;O35166	A2A9I0;O35166	Golgi SNAP receptor complex member 2
Ppfia1	0.432919	1.24095	0.095787		22.8234	22.309	22.6333	22.028	22.2445	22.1945	3	2	2	1	1	2	B2RXW8;B2RXQ2	B2RXW8;B2RXQ2
Maea	0.431956	0.31034	0.537116		20.4733	20.6674	20.985	21.0301	20.5896	19.2102	2	1	1	1	1	0	Q4VC33;A0A0J9YUL5;A0A0J9YVB4	Q4VC33;A0A0J9YUL5;A0A0J9YVB4	Macrophage erythroblast attacher
Tecpr1	0.431641	0.482145	0.349042		23.5387	22.832	22.4368	22.3318	22.2435	22.9372	7	5	3	3	2	3	Q80VP0	Q80VP0	Tectonin beta-propeller repeat-containing protein 1
Uqcrb	0.431377	1.08336	0.115672		25.023	25.3703	25.181	24.5104	25.0527	24.717	6	6	6	6	6	6	Q9D855;Q9CQB4	Q9D855;Q9CQB4	Cytochrome b-c1 complex subunit 7
Osbpl8	0.430932	0.502676	0.333894		22.6465	22.4051	22.6628	22.727	22.2249	21.4697	9	8	9	10	9	8	B9EJ86;A0A0R4J150;A0A5F8MPC5;D3YWU9	B9EJ86;A0A0R4J150;A0A5F8MPC5	Oxysterol-binding protein
Hexim1	0.43023	0.644744	0.244372		23.1466	22.2542	22.9007	22.1565	22.6158	22.2385	3	2	3	4	3	3	Q8R409	Q8R409	Protein HEXIM1
Fech	0.429298	0.695101	0.222076		23.4718	23.7007	24.088	23.2575	22.9872	23.728	15	13	13	9	9	11	P22315;A0A494BAI5;Q544X6;Q91W09;A0A494B9Y8;A0A494BBL4;A0A494BAR8;A0A494BA61	P22315;A0A494BAI5;Q544X6;Q91W09;A0A494B9Y8	Ferrochelatase, mitochondrial;Ferrochelatase
Ccbl1	0.428841	0.924996	0.148854		21.278	21.0827	21.7802	20.8976	20.8829	21.0739	2	2	2	2	1	2	Q8BTY1;A2AQY8	Q8BTY1;A2AQY8	Kynurenine--oxoglutarate transaminase 1
Lrch3	0.422314	1.01951	0.131904		21.9773	21.8906	21.8256	21.6468	21.6825	21.0973	2	3	2	4	1	2	Q8BVU0;B7ZWM8;B2RXP1;E9QAU9;E9Q892	Q8BVU0;B7ZWM8;B2RXP1;E9QAU9	Leucine-rich repeat and calponin homology domain-containing protein 3
Dnajc1	0.422009	0.671884	0.236305		21.7508	21.7527	22.072	21.0916	21.262	21.9559	1	1	1	1	1	1	Q61712;F6ZL86	Q61712;F6ZL86	DnaJ homolog subfamily C member 1
Tmod3	0.417641	0.511045	0.335233		25.2593	25.0724	24.5381	23.9787	24.9148	24.7234	15	12	9	11	12	10	Q9JHJ0;A0A1L1SQ12;A0A1L1SR42	Q9JHJ0	Tropomodulin-3
Scamp3	0.416993	1.20304	0.105598		24.3086	24.1538	24.5153	23.6744	23.9522	24.1001	5	5	5	6	5	4	O35609;E9Q855;Q3UXS0	O35609;E9Q855;Q3UXS0	Secretory carrier-associated membrane protein 3
Aldh9a1	0.416351	0.9505	0.14941		25.5426	25.9208	26.0689	25.2095	25.4077	25.666	26	24	20	22	21	13	Q9JLJ2;Q3U367	Q9JLJ2;Q3U367	4-trimethylaminobutyraldehyde dehydrogenase
Ndufa2	0.41443	0.727452	0.217819		24.0388	24.3594	24.5931	23.905	24.2773	23.5657	4	3	3	4	3	3	Q9CQ75	Q9CQ75	NADH dehydrogenase [ubiquinone] 1 alpha subcomplex subunit 2
Tbc1d10a	0.413618	0.111164	0.826511		21.5768	19.0386	21.6093	21.4482	21.294	18.2416	1	0	1	2	1	0	P58802;Q5SPX8	P58802;Q5SPX8	TBC1 domain family member 10A
Tsg101	0.412854	0.779414	0.20001		22.8666	22.6063	22.2786	22.3103	22.3797	21.8229	4	5	4	3	4	3	Q61187;A0A1B0GS09;A0A1B0GRX2;A0A1B0GS10;D3Z2V5;D3Z0S9	Q61187;A0A1B0GS09	Tumor susceptibility gene 101 protein
Emc10	0.411308	0.540869	0.318221		21.2861	21.3585	22.1311	21.4291	20.7868	21.3258	1	1	2	2	1	1	Q3TAS6;A0A0X1KG67;D3Z665	Q3TAS6;A0A0X1KG67;D3Z665	ER membrane protein complex subunit 10
Dnajb12	0.410725	0.275096	0.590452		20.4513	19.1473	18.4374	18.723	19.0609	19.02	1	1	1	1	1	1	Q9QYI4;Q8C4C9;D6RHR9	Q9QYI4;Q8C4C9;D6RHR9	DnaJ homolog subfamily B member 12
Ywhaq	0.410542	0.538799	0.319953		27.0097	27.2409	26.3272	26.0655	26.5815	26.6992	13	11	11	13	12	12	P68254	P68254	14-3-3 protein theta
Dld	0.409119	1.46953	0.0825714		25.9603	26.3627	26.043	25.7804	25.6409	25.7174	17	15	17	14	13	15	O08749	O08749	Dihydrolipoyl dehydrogenase, mitochondrial
Jagn1	0.408826	1.17336	0.112655		22.6208	22.2888	22.0617	21.9265	21.9461	21.8722	1	1	1	1	1	1	Q5XKN4	Q5XKN4	Protein jagunal homolog 1
Cox5a	0.408677	0.0934201	0.855166		23.4753	23.3479	19.559	22.506	22.7027	19.9474	3	4	1	4	1	0	P12787	P12787	Cytochrome c oxidase subunit 5A, mitochondrial
Samm50	0.402778	3.62431	0.0257754		25.7153	25.7463	25.7793	25.3969	25.3136	25.322	12	14	12	17	13	11	Q8BGH2	Q8BGH2	Sorting and assembly machinery component 50 homolog
Scamp4	0.402386	0.808703	0.196603		22.7486	22.3542	22.0162	21.8209	21.9572	22.1337	1	2	1	1	1	1	Q9JKV5;A0A1Y7VJF7	Q9JKV5;A0A1Y7VJF7	Secretory carrier-associated membrane protein 4
	0.401166	0.527079	0.333981		22.6398	22.9198	23.193	22.8835	22.7315	21.9342	2	2	2	2	2	1	A0A571BGC3;A0A140LIJ4	A0A571BGC3;A0A140LIJ4
Hyou1	0.400643	2.61453	0.0380728		24.9457	25.0283	24.9715	24.6615	24.4797	24.6024	35	34	34	29	26	23	Q9JKR6;F6TRP3;A0A1L1SQ34;E0CYZ2	Q9JKR6	Hypoxia up-regulated protein 1
Srpr	0.400371	1.64984	0.0736229		22.8128	22.7923	23.1029	22.416	22.514	22.5769	11	11	10	11	10	10	Q9DBG7;F6VF36;A0A1L1SSI7	Q9DBG7	Signal recognition particle receptor subunit alpha
Lonp1	0.400054	1.23758	0.109112		24.5721	25.0276	25.022	24.4998	24.4431	24.4786	26	26	25	27	23	22	Q8CGK3;A0A3B2W834	Q8CGK3	Lon protease homolog, mitochondrial
Zmynd11	0.399833	0.554461	0.315994		21.6676	22.3077	21.4281	21.2208	21.2177	21.7654	1	1	3	3	2	3	Q8R5C8;A0A1Y7VJ93;Q8BJZ0;D3YXX1;D3YY86;D3Z4G1;D3YXR0;A0A1Y7VMG9;D3YY85;D3Z7P1;D3Z662;A0A1Y7VK96;D3Z2K4;A0A1Y7VJA3;D3Z500;D3Z029	Q8R5C8;A0A1Y7VJ93;Q8BJZ0;D3YXX1;D3YY86;D3Z4G1;D3YXR0;A0A1Y7VMG9;D3YY85	Zinc finger MYND domain-containing protein 11
Ubl4a	0.398428	0.783051	0.207754		21.2386	21.6899	21.6361	21.1995	20.7685	21.4013	1	2	3	2	1	1	P21126	P21126	Ubiquitin-like protein 4A
Plec	0.396562	1.4541	0.0898241		24.6129	24.3742	24.6883	24.176	24.0097	24.3001	132	113	114	122	91	84	Q9QXS1;E9Q3W4;A0A3B2W7J8;A0A0R4J218;A0A0R4J223;E9Q9J6;A0A0R4J221;E9PW24	Q9QXS1;E9Q3W4	Plectin
Akr7a2	0.396281	0.703608	0.238466		24.1865	24.4232	23.6925	23.8371	23.8523	23.4239	8	9	6	8	10	6	Q8CG76	Q8CG76	Aflatoxin B1 aldehyde reductase member 2
Skap2	0.395522	0.571502	0.30748		18.8895	19.7858	18.9709	18.7409	18.6751	19.0437	1	0	1	3	2	3	Q3UND0;A0A0N4SVW8	Q3UND0	Src kinase-associated phosphoprotein 2
Wwp2	0.393978	0.40077	0.45036		20.2731	20.8739	20.536	20.5791	20.5101	19.4119	1	1	1	1	1	0	Q9DBH0;Q3TXI7;A0A1D5RM92	Q9DBH0;Q3TXI7;A0A1D5RM92	NEDD4-like E3 ubiquitin-protein ligase WWP2
Ndufb3	0.393406	1.45956	0.0908874		23.4641	23.7025	23.4855	22.9622	23.2867	23.2231	4	4	4	3	4	3	Q9CQZ6	Q9CQZ6	NADH dehydrogenase [ubiquinone] 1 beta subcomplex subunit 3
Nae1	0.393352	1.048	0.141742		23.1616	23.2498	23.6465	22.8059	22.9414	23.1305	7	6	5	7	6	6	Q8VBW6;E0CZE0	Q8VBW6;E0CZE0	NEDD8-activating enzyme E1 regulatory subunit
Sar1b	0.390127	0.44667	0.406124		24.8783	24.1129	24.6878	24.3938	23.5814	24.5334	8	4	5	8	6	5	Q9CQC9;A0A1W2P720	Q9CQC9	GTP-binding protein SAR1b
Clic1	0.389609	0.804698	0.205792		26.9688	27.1495	26.7902	26.2989	26.963	26.4778	15	15	15	14	17	12	Q9Z1Q5	Q9Z1Q5	Chloride intracellular channel protein 1
Ndufb7	0.388465	2.24439	0.0519795		23.8623	23.9223	23.9448	23.4619	23.4458	23.6562	7	7	6	5	7	5	Q9CR61	Q9CR61	NADH dehydrogenase [ubiquinone] 1 beta subcomplex subunit 7
Slc48a1	0.387845	0.473695	0.383804		19.2798	19.0744	18.1622	18.2747	18.5092	18.5689	1	1	1	1	1	0	Q9D8M3;A0A2R8VHT5	Q9D8M3;A0A2R8VHT5	Heme transporter HRG1
Csnk2a1	0.387726	0.920009	0.174067		24.0578	24.1501	23.9809	23.8612	23.8706	23.2939	12	14	13	13	11	8	Q60737;A2ANR6;Q6NSS6	Q60737	Casein kinase II subunit alpha
Emc8	0.386653	0.628119	0.281598		22.9137	22.4842	22.5645	22.6278	22.3718	21.8029	4	4	3	4	5	4	O70378;M0QWP2;M0QWY0;M0QWS0;M0QWI7;M0QWE2;M0QWC9	O70378;M0QWP2;M0QWY0	ER membrane protein complex subunit 8
Ak3	0.38389	0.748111	0.228986		23.6482	24.2964	24.267	23.6776	23.5109	23.8715	13	14	11	12	12	8	Q9WTP7;F6RP11	Q9WTP7	GTP:AMP phosphotransferase AK3, mitochondrial
Hells	0.383227	0.187239	0.719649		20.2859	20.6443	19.1231	20.2839	18.3685	20.2512	1	1	0	1	0	1	Q60848	Q60848	Lymphocyte-specific helicase
Kpna2	0.381156	0.222414	0.670595		19.6618	19.9289	19.6929	20.4031	19.6003	18.1367	3	3	3	4	2	1	P52293;A2A600;A2A601;A6PW68	P52293	Importin subunit alpha-1
H2-K1	0.380301	1.57102	0.0883787		26.4443	26.2188	26.3929	25.7962	26.0495	26.0694	18	19	18	19	18	17	P01902;Q05A75	P01902	H-2 class I histocompatibility antigen, K-D alpha chain
Mapk1ip1l	0.376822	0.0876091	0.865804		21.6103	22.2952	20.1646	18.3061	22.9929	21.6406	1	1	0	0	1	1	A0A2I3BRS9;Q8BH93	A0A2I3BRS9;Q8BH93	MAPK-interacting and spindle-stabilizing protein-like
Higd2a	0.376599	0.151219	0.772917		20.2236	20.5363	20.0859	21.1903	20.4021	18.1236	2	3	1	1	2	0	Q9CQJ1	Q9CQJ1	HIG1 domain family member 2A
	0.374561	0.565687	0.326092		22.158	22.4391	22.7003	21.7982	21.8198	22.5558	1	1	2	1	1	2	A0A140T8M2;P01636	A0A140T8M2;P01636	Ig kappa chain V-V region MOPC 149
Uso1	0.37297	0.919132	0.184231		24.346	24.3336	24.6046	23.9271	23.8507	24.3876	22	20	22	19	18	13	Q9Z1Z0;A0A0J9YUG0	Q9Z1Z0	General vesicular transport factor p115
Ipo9	0.371589	0.512962	0.363435		24.1634	24.4841	23.5304	23.3899	23.8607	23.8125	11	10	9	8	7	6	Q91YE6;E9QKZ2;E0CXB2;E0CY46;F6TLX3;F6UT58	Q91YE6;E9QKZ2;E0CXB2	Importin-9
Ddx3x;D1Pas1	0.371555	1.58518	0.0914619		25.1837	25.0923	24.9668	24.6616	24.5878	24.8788	24	26	21	22	20	16	Q62167;P16381	Q62167;P16381	ATP-dependent RNA helicase DDX3X;Putative ATP-dependent RNA helicase Pl10
Cdkal1	0.370978	0.772381	0.229357		20.8348	20.7432	21.4414	20.6914	20.6303	20.5847	2	3	3	2	1	1	Q91WE6	Q91WE6	Threonylcarbamoyladenosine tRNA methylthiotransferase
D10Jhu81e	0.369705	0.290025	0.587077		25.0578	25.6219	25.2428	25.5384	25.3035	23.9714	6	7	6	6	6	7	Q9D172;A0A1W2P7B6;A0A1W2P870	Q9D172;A0A1W2P7B6;A0A1W2P870	ES1 protein homolog, mitochondrial
Lemd3	0.369093	0.799411	0.221576		21.8114	22.3431	22.4813	21.8187	21.9599	21.75	3	5	4	3	2	3	Q9WU40;E9QP59;D3YU56	Q9WU40;E9QP59;D3YU56	Inner nuclear membrane protein Man1
Brat1	0.368282	0.370802	0.495749		22.1508	22.6368	21.4815	21.8261	21.252	22.0861	4	3	1	5	3	2	Q8C3R1;E9QLK3;D6RE40	Q8C3R1;E9QLK3	BRCA1-associated ATM activator 1
Ndufa10	0.368275	1.53689	0.0964656		23.9638	23.999	24.0196	23.8295	23.593	23.4551	14	13	11	18	13	13	Q99LC3;A0A087WR38	Q99LC3	NADH dehydrogenase [ubiquinone] 1 alpha subcomplex subunit 10, mitochondrial
Casp9	0.366112	0.130016	0.805414		18.9371	20.8911	21.2445	20.7145	18.5012	20.7587	0	1	1	1	0	1	Q8C3Q9	Q8C3Q9	Caspase-9;Caspase-9 subunit p35;Caspase-9 subunit p10
Derl2	0.364551	0.799666	0.224833		21.9324	22.4244	22.4226	21.8016	21.7272	22.1569	2	2	2	2	1	1	Q8BNI4;Q3U957;J3QMQ7;J3QMF4	Q8BNI4;Q3U957	Derlin-2
Tmbim6	0.363892	0.54554	0.346581		21.7981	21.9335	22.7137	21.7744	21.9184	21.6608	2	2	2	1	1	1	Q9D2C7;E0CZE8;E0CXR0;E0CX98	Q9D2C7;E0CZE8;E0CXR0;E0CX98	Bax inhibitor 1
Cops6	0.363845	0.472678	0.40194		23.6077	23.0465	23.3576	23.0133	23.4571	22.4498	8	6	6	6	4	2	O88545;D3Z0F5;F6QK86	O88545;D3Z0F5	COP9 signalosome complex subunit 6
Arfrp1	0.362892	0.263301	0.623129		20.4353	20.9658	21.0749	20.7816	21.1477	19.458	2	2	3	3	3	2	Q8BXL7;Q80SX7;E9PZK7;V9GX20	Q8BXL7;Q80SX7;E9PZK7	ADP-ribosylation factor-related protein 1
Sh3bgrl	0.361082	0.480378	0.397677		24.1553	24.3595	23.7322	23.3369	24.2401	23.5868	8	8	8	7	8	7	Q9JJU8	Q9JJU8	SH3 domain-binding glutamic acid-rich-like protein
Ehbp1l1	0.359888	0.47584	0.402048		20.4053	20.3981	20.5919	20.7448	19.7216	19.8492	6	4	2	4	4	1	E9QP49;A0A494BA91;A0A494BBL8;A0A494B9G7;G5E8Y6	E9QP49;A0A494BA91;A0A494BBL8;A0A494B9G7;G5E8Y6
Tmed5	0.359465	0.802654	0.227902		23.8	23.8837	23.8844	23.0864	23.7081	23.6952	6	5	4	5	6	6	Q9CXE7;E9PXY3;D3Z615;Q8C5H9;Q3V440;E9Q2J2	Q9CXE7;E9PXY3;D3Z615;Q8C5H9;Q3V440;E9Q2J2	Transmembrane emp24 domain-containing protein 5
Amdhd2	0.359322	0.715949	0.261496		21.8042	22.1273	21.8054	21.5376	21.2099	21.9114	5	6	5	8	4	2	Q8JZV7;F6UP77;F7CUP3	Q8JZV7;F6UP77;F7CUP3	Putative N-acetylglucosamine-6-phosphate deacetylase
Snap29	0.358657	0.215375	0.68702		23.8017	23.4849	22.2685	22.694	23.6597	22.1255	9	8	7	7	8	5	Q9ERB0	Q9ERB0	Synaptosomal-associated protein 29
Rap2c	0.358546	0.49104	0.391377		24.3164	23.4193	23.732	23.4279	23.1732	23.7909	8	9	7	9	9	4	Q8BU31	Q8BU31	Ras-related protein Rap-2c
Usp9x	0.355818	1.41582	0.113078		22.9361	22.9043	22.7902	22.3103	22.6699	22.5829	30	23	20	25	20	20	P70398;Q4FE56;E9PWA9;G3UZS3;G3UY52	P70398;Q4FE56	Probable ubiquitin carboxyl-terminal hydrolase FAF-X;Ubiquitin carboxyl-terminal hydrolase
Mtch2	0.355357	1.02674	0.171626		26.3618	26.8008	26.8597	26.3985	26.2994	26.2584	11	10	10	11	10	9	Q791V5;A2AFW6;Q9D050;D6RCZ1	Q791V5;A2AFW6;Q9D050	Mitochondrial carrier homolog 2
Ttll12	0.354409	1.43258	0.112127		22.9432	22.9897	22.6328	22.4969	22.5481	22.4574	14	16	9	9	9	6	Q3UDE2;F2Z423	Q3UDE2	Tubulin--tyrosine ligase-like protein 12
Ppp2r5c	0.353737	0.473619	0.4087		21.4787	20.9391	21.3187	21.0641	21.2698	20.3414	4	3	4	2	3	1	Q60996;A0A1Y7VIR0	Q60996;A0A1Y7VIR0	Serine/threonine-protein phosphatase 2A 56 kDa regulatory subunit gamma isoform
Fkbp2	0.353062	0.823765	0.226079		24.0115	24.6161	24.556	24.1346	23.9658	24.0239	5	3	2	5	5	3	P45878	P45878	Peptidyl-prolyl cis-trans isomerase FKBP2
Gbp5	0.352271	0.218545	0.684998		21.5336	21.1589	19.7868	21.1363	20.058	20.2281	3	4	2	5	2	0	Q8CFB4;Q8BMN7	Q8CFB4;Q8BMN7	Guanylate-binding protein 5
Map1s	0.352215	1.57824	0.101973		23.9775	24.0153	24.1862	23.6511	23.606	23.8652	14	11	10	13	10	5	Q8C052;A0A1D5RLY6;A0A1D5RMG7;A0A1D5RML0;A0A1D5RMF1	Q8C052;A0A1D5RLY6	Microtubule-associated protein 1S;MAP1S heavy chain;MAP1S light chain
Tmem55b	0.350111	1.77137	0.0903291		23.714	23.627	23.824	23.2677	23.3471	23.4998	2	3	2	3	3	2	Q3TWL2;F8WHW3;E0CYE6;E0CZ18;E0CZF6	Q3TWL2;F8WHW3;E0CYE6;E0CZ18;E0CZF6	Type 1 phosphatidylinositol 4,5-bisphosphate 4-phosphatase
Gabarap;Gabarapl1	0.348828	0.634561	0.307399		22.9438	23.0964	23.6447	22.9979	22.6258	23.0147	2	2	2	3	1	1	Q9DCD6;Q8R3R8;B1AR50	Q9DCD6;Q8R3R8;B1AR50	Gamma-aminobutyric acid receptor-associated protein;Gamma-aminobutyric acid receptor-associated protein-like 1
Cln6	0.347972	0.399073	0.481707		20.5201	20.4589	21.4061	20.8578	20.2696	20.2138	2	1	1	2	1	1	Q3U466;F6SXC2;D6RE34	Q3U466;F6SXC2
Trim14	0.347537	0.35353	0.526799		20.9023	20.3455	20.7566	20.3389	19.6653	20.9577	5	6	6	4	3	3	Q8BVW3	Q8BVW3	Tripartite motif-containing protein 14
Ppp1cb	0.346315	1.26503	0.137938		24.6041	24.7196	24.5951	24.2453	24.11	24.5246	7	4	7	8	6	5	P62141;A0A0J9YUU8;A0A0J9YUG2	P62141	Serine/threonine-protein phosphatase PP1-beta catalytic subunit
Mp68	0.346312	0.0651122	0.896695		22.9582	22.8951	19.7319	23.1321	18.4874	22.9267	1	1	0	1	0	1	A0A1Y7VLP0;P56379	A0A1Y7VLP0;P56379	6.8 kDa mitochondrial proteolipid
Sec24c	0.345275	1.02749	0.18082		23.7822	23.7387	24.1632	23.5663	23.3998	23.6822	20	17	18	19	18	15	G3X972;A0A286YDI8;A0A286YD08;A0A2I3BQS4	G3X972;A0A286YDI8
Srp19	0.344847	0.566634	0.348847		22.3353	22.4046	21.8431	21.5511	22.2413	21.7561	2	2	1	2	4	3	Q9D104;G5E8T3;Q9D7A6;D6RHP8	Q9D104;G5E8T3;Q9D7A6	Signal recognition particle 19 kDa protein
Frmd8	0.344173	1.58648	0.105595		21.8783	22.1056	21.7868	21.6326	21.5266	21.5788	2	2	3	5	2	4	Q3UFK8;D3Z5B2	Q3UFK8;D3Z5B2	FERM domain-containing protein 8
Ube2z	0.343018	0.519049	0.382378		22.1458	22.3174	21.9941	21.2922	21.9075	22.2287	3	4	4	3	3	2	Q3UE37	Q3UE37	Ubiquitin-conjugating enzyme E2 Z
Eci1	0.342255	0.804949	0.241038		25.2976	25.8756	25.7076	25.1547	25.2277	25.4717	11	8	8	12	9	7	P42125;A0A3Q4EC00;A0A452J8A5;A0A3Q4EC76	P42125;A0A3Q4EC00;A0A452J8A5	Enoyl-CoA delta isomerase 1, mitochondrial
Arfgef1	0.33923	0.0918737	0.8619		21.6642	21.8268	19.6927	22.2152	21.4293	18.5215	3	3	0	4	1	1	G3X9K3;D3YYK9	G3X9K3;D3YYK9	Brefeldin A-inhibited guanine nucleotide-exchange protein 1
Ndufa8	0.33779	1.21693	0.15163		25.5776	25.9118	25.768	25.3703	25.5834	25.2904	7	7	7	7	7	5	Q9DCJ5	Q9DCJ5	NADH dehydrogenase [ubiquinone] 1 alpha subcomplex subunit 8
Atg7	0.336685	0.368022	0.519174		21.7696	21.556	22.1393	22.0903	21.46	20.9046	12	9	6	6	5	5	Q9D906;A0A0A0MQN4;S4R2D5;S4R2T5;S4R2P7;S4R1T0;S4R1N8;S4R1U3;S4R1W9;S4R1K1	Q9D906;A0A0A0MQN4;S4R2D5;S4R2T5	Ubiquitin-like modifier-activating enzyme ATG7
Irgm1	0.335651	0.881592	0.223757		24.2717	24.5839	24.5281	24.1263	23.8671	24.3834	15	8	10	12	8	10	Q60766	Q60766	Immunity-related GTPase family M protein 1
Atp5e	0.335396	0.491121	0.409959		25.0002	25.6085	25.0223	24.7327	24.5835	25.3087	3	3	2	3	3	2	P56382	P56382	ATP synthase subunit epsilon, mitochondrial
Ywhah	0.334785	0.552843	0.36595		26.1707	26.2797	25.7139	25.3111	25.9075	25.9414	15	13	13	13	15	13	P68510	P68510	14-3-3 protein eta
Ercc2	0.332048	0.158045	0.770911		21.3218	21.3917	21.8014	22.0895	21.7932	19.6361	2	1	2	1	1	0	O08811;E9Q6K1;D3Z700;F6YA33	O08811;E9Q6K1;D3Z700;F6YA33	TFIIH basal transcription factor complex helicase XPD subunit
Pigt	0.331738	0.318787	0.573815		21.1049	21.8543	20.5869	21.2532	20.5164	20.7812	6	4	3	4	3	3	Q8BXQ2;B7ZC19;F6U4X6	Q8BXQ2;B7ZC19	GPI transamidase component PIG-T
Athl1	0.326962	0.297773	0.598002		20.7097	22.0004	20.6601	20.6471	20.8333	20.909	3	4	2	4	1	1	Q8BP56;E9QA85	Q8BP56	Acid trehalase-like protein 1
Anxa1	0.325216	1.30792	0.149577		27.8699	27.9498	28.2135	27.7768	27.594	27.6867	23	22	21	20	19	14	P10107;A0A494BBD8	P10107;A0A494BBD8	Annexin A1
Ddx50	0.325111	0.370778	0.524587		22.1111	22.1667	23.1721	22.2059	22.3487	21.92	7	5	7	8	6	5	Q99MJ9;A0A1W2P700	Q99MJ9	ATP-dependent RNA helicase DDX50
Gbp4	0.324392	1.11149	0.182536		22.0926	22.0576	21.8873	21.913	21.6564	21.495	12	10	9	9	7	6	Q61107;D3YVW6;D3YUH5;A0A0G2JDL1	Q61107	Guanylate-binding protein 4
Hadha	0.323315	0.681989	0.307858		26.3696	26.8003	26.7488	26.6098	26.3088	26.0302	37	37	34	35	32	30	Q8BMS1	Q8BMS1	Trifunctional enzyme subunit alpha, mitochondrial;Long-chain enoyl-CoA hydratase;Long chain 3-hydroxyacyl-CoA dehydrogenase
Wipi2	0.322992	0.217602	0.694947		21.4326	21.8879	20.269	21.3079	21.0595	20.2531	1	2	0	1	1	0	Q80W47;D3YWK1	Q80W47;D3YWK1	WD repeat domain phosphoinositide-interacting protein 2
Stx7	0.322371	0.699777	0.300022		24.5946	24.4135	24.1434	23.7456	24.2968	24.142	10	10	7	9	7	7	O70439;Q8BH40	O70439;Q8BH40	Syntaxin-7
Oxsr1	0.321502	1.42604	0.137985		23.297	23.134	23.3525	23.0696	22.7883	22.9611	11	10	7	9	7	7	Q6P9R2;F7AVI9	Q6P9R2	Serine/threonine-protein kinase OSR1
Rpn1	0.321143	1.71428	0.111605		25.512	25.6214	25.7977	25.3003	25.3133	25.3541	28	27	26	28	24	22	Q91YQ5;A0A0N4SUJ8	Q91YQ5	Dolichyl-diphosphooligosaccharide--protein glycosyltransferase subunit 1
Top2a	0.321065	0.0908221	0.864888		21.8452	21.8341	18.3737	20.6571	19.3878	21.0449	1	1	1	10	5	9	Q01320	Q01320	DNA topoisomerase 2-alpha
Uqcr10	0.320583	1.30787	0.153282		25.2916	25.5166	25.2181	24.9224	25.1605	24.9816	3	3	2	3	3	3	Q8R1I1	Q8R1I1	Cytochrome b-c1 complex subunit 9
Ubash3b	0.319846	0.0845507	0.87373		21.2171	20.2462	18.4461	21.7584	18.8728	18.3187	2	1	0	3	1	0	Q8BGG7;D3YVT5	Q8BGG7	Ubiquitin-associated and SH3 domain-containing protein B
Lypla1	0.318501	2.16527	0.0895844		24.8011	24.8173	24.8191	24.5693	24.5413	24.3715	6	7	6	7	5	6	P97823;J3QP56;D3YUG4;D3Z111;D3Z269;J3QQ63	P97823;J3QP56;D3YUG4;D3Z111	Acyl-protein thioesterase 1
Mtatp6	0.316494	0.174236	0.750805		22.7505	22.6191	21.0863	21.8792	22.5645	21.0628	1	1	1	1	1	1	P00848	P00848	ATP synthase subunit a
Ndufs5	0.316218	1.27918	0.161291		23.8275	24.1139	23.9606	23.774	23.6816	23.4977	5	4	4	5	4	4	Q99LY9;B1ARW4	Q99LY9;B1ARW4	NADH dehydrogenase [ubiquinone] iron-sulfur protein 5;NADH dehydrogenase [ubiquinone] iron-sulfur protein 5, N-terminally processed
Rufy1	0.315649	0.777543	0.277539		22.9586	22.4063	22.837	22.5321	22.4669	22.2559	11	9	5	11	6	7	Q8BIJ7	Q8BIJ7	RUN and FYVE domain-containing protein 1
Tmed1	0.315425	0.0742044	0.885082		21.7049	21.7337	22.3484	22.9879	18.6609	23.1919	1	1	1	1	0	1	Q3V009;A0A1L1STZ6	Q3V009;A0A1L1STZ6	Transmembrane emp24 domain-containing protein 1
Arfgap1	0.314005	0.539318	0.396461		22.7184	22.3086	23.0127	22.316	22.6577	22.124	4	4	4	2	4	3	Q9EPJ9;Q3TGS9;V9GXM1;V9GWV1	Q9EPJ9;Q3TGS9;V9GXM1;V9GWV1	ADP-ribosylation factor GTPase-activating protein 1
Crbn	0.313444	0.131045	0.810505		20.6912	20.3933	21.3342	18.8262	21.4017	21.2506	1	1	1	0	1	1	Q8C7D2	Q8C7D2	Protein cereblon
Ppm1a	0.3092	0.975568	0.225213		23.4276	23.204	23.2141	22.7681	22.9379	23.2122	7	8	5	5	5	4	P49443;Q9EQE2	P49443;Q9EQE2	Protein phosphatase 1A
Yars	0.309025	1.28183	0.168202		23.0193	23.0502	23.0999	22.5812	22.7041	22.9569	14	14	15	15	11	11	Q91WQ3;A2A7S7;F6VXZ2	Q91WQ3;A2A7S7	Tyrosine--tRNA ligase, cytoplasmic;Tyrosine--tRNA ligase, cytoplasmic, N-terminally processed;Tyrosine--tRNA ligase
Scamp2	0.308614	1.22012	0.178999		24.9074	24.8164	24.7899	24.6426	24.6427	24.3025	2	2	2	2	2	2	Q9ERN0;A0A1L1SUU4	Q9ERN0;A0A1L1SUU4	Secretory carrier-associated membrane protein 2
Vamp7	0.307114	0.453476	0.467701		22.4765	21.9259	22.8594	22.2506	21.8994	22.1904	4	5	4	7	4	2	P70280	P70280	Vesicle-associated membrane protein 7
Cdipt	0.306876	0.69121	0.321604		24.198	23.7984	23.971	23.5706	23.4677	24.0084	4	3	2	4	4	2	Q8VDP6;A0A0U1RP13;A0A0U1RNI6;A0A0U1RPV3;A0A0U1RQ57;A0A0U1RP60;Q05BY1	Q8VDP6;A0A0U1RP13	CDP-diacylglycerol--inositol 3-phosphatidyltransferase
Lyn	0.305626	1.09411	0.204276		24.4828	24.3262	24.1504	24.053	23.8432	24.1463	22	21	17	24	20	15	P25911	P25911	Tyrosine-protein kinase Lyn
Ubr5	0.303977	0.0810722	0.878698		20.7792	21.3578	21.2433	22.4493	21.7937	18.2253	2	3	1	4	3	0	Q80TP3;E9Q2H1;A0A2I3BQS6;A0A2I3BPG8	Q80TP3;E9Q2H1;A0A2I3BQS6	E3 ubiquitin-protein ligase UBR5
Ppp5c	0.303341	1.42771	0.154988		23.0994	22.935	23.2502	22.7408	22.8672	22.7667	7	9	8	7	7	5	Q60676;F7BX26	Q60676;F7BX26	Serine/threonine-protein phosphatase 5;Serine/threonine-protein phosphatase
Rab43	0.302495	0.513253	0.426496		21.7629	21.4881	21.4658	21.7391	21.1231	20.9471	3	3	2	2	1	1	Q8CG50;Q91Z34;D3Z444	Q8CG50;Q91Z34;D3Z444	Ras-related protein Rab-43
Dnm1l	0.301452	0.834803	0.273983		23.1788	22.7995	22.9643	22.8942	22.4563	22.6878	21	20	15	21	19	13	Q8K1M6;A0A2U3TZ67	Q8K1M6;A0A2U3TZ67	Dynamin-1-like protein
Usmg5	0.299229	0.945843	0.242959		24.9781	25.2525	25.3474	24.6978	24.9759	25.0066	2	2	2	2	2	2	Q78IK2	Q78IK2	Up-regulated during skeletal muscle growth protein 5
Vdac1	0.298543	1.2357	0.187977		26.9764	27.0387	27.2825	26.7095	26.9251	26.7674	14	14	15	15	13	14	Q60932	Q60932	Voltage-dependent anion-selective channel protein 1
Anapc4	0.29819	0.709953	0.323305		21.4995	21.7228	22.149	21.4595	21.4833	21.534	3	3	3	2	2	3	Q91W96;D6RDT6	Q91W96;D6RDT6	Anaphase-promoting complex subunit 4
Hadhb	0.297576	0.992907	0.232997		25.5857	25.9668	25.927	25.6437	25.5456	25.3974	21	23	23	23	24	21	Q99JY0;D3YXU1	Q99JY0	Trifunctional enzyme subunit beta, mitochondrial;3-ketoacyl-CoA thiolase
Trmt1l	0.293071	0.0711941	0.890001		20.5002	20.8727	21.2238	22.2737	17.7393	21.7046	2	2	1	2	0	1	A2RSY6;A0A0R4J0U8	A2RSY6;A0A0R4J0U8	TRMT1-like protein
Txn2	0.292685	0.0960318	0.859104		20.8611	22.5377	20.3845	22.0879	21.5691	19.2482	2	2	1	1	3	0	P97493;G3UZY2;G3UX99;A2A439	P97493;G3UZY2	Thioredoxin, mitochondrial
Bet1l	0.292124	0.148773	0.790083		18.9641	19.321	18.9441	19.5425	19.4673	17.3431	1	1	0	1	1	0	O35153;A0A1B0GQV3;A0A1B0GT05	O35153;A0A1B0GQV3;A0A1B0GT05	BET1-like protein
Srprb	0.291784	1.69244	0.140274		23.8889	23.9236	24.0358	23.7173	23.7268	23.5289	8	7	8	6	8	8	P47758;A0A1W2P830	P47758	Signal recognition particle receptor subunit beta
Spag7	0.290405	0.119781	0.826343		22.1993	22.2259	20.1799	21.7904	20.1099	21.8336	2	2	1	2	2	3	Q7TNE3;Q5SX56	Q7TNE3;Q5SX56	Sperm-associated antigen 7
Pygb	0.289345	2.20948	0.109444		24.7018	24.8176	24.758	24.3882	24.5364	24.4847	35	30	27	35	23	19	Q8CI94	Q8CI94	Glycogen phosphorylase, brain form
Gyg1;Gyg	0.289147	0.908619	0.267003		22.6719	22.4534	22.7981	22.1437	22.3993	22.5129	4	5	5	2	4	4	Q9R062;K3W4S6;V9GX26	Q9R062;K3W4S6;V9GX26	Glycogenin-1
Ehmt1	0.287106	0.21638	0.709453		21.3701	20.3779	19.6593	19.9032	20.3722	20.2707	2	2	2	2	2	2	Q5DW34;E9Q5A3;Z4YJZ7;A0A0H2UH19;A0A0A6YXD1	Q5DW34;E9Q5A3;Z4YJZ7;A0A0H2UH19;A0A0A6YXD1	Histone-lysine N-methyltransferase EHMT1
Pkn1	0.286464	1.77001	0.13965		22.6364	22.6354	22.8004	22.3164	22.4156	22.4808	17	12	13	13	12	12	P70268;D6RH37;Q8K045	P70268;D6RH37	Serine/threonine-protein kinase N1
Eif4a2	0.28636	0.892145	0.275039		25.4763	25.5113	25.567	25.2356	24.9748	25.485	11	10	8	12	10	9	P10630;Q8BTU6;A0A338P6X5;E9Q561;D6RJ60;D6RJ11	P10630;Q8BTU6;A0A338P6X5;E9Q561	Eukaryotic initiation factor 4A-II;Eukaryotic initiation factor 4A-II, N-terminally processed
Opa1	0.286212	1.79997	0.137843		23.5326	23.5186	23.4221	23.3137	23.2025	23.0985	22	17	14	23	19	12	P58281;H7BX01;E0CXD1;F6U775	P58281;H7BX01;E0CXD1	Dynamin-like 120 kDa protein, mitochondrial;Dynamin-like 120 kDa protein, form S1
Wasf2	0.285873	1.38462	0.180787		24.4298	24.3054	24.4983	24.0393	24.0555	24.2811	10	10	11	11	9	7	Q8BH43;B1AUN0;Q8R5H6	Q8BH43	Wiskott-Aldrich syndrome protein family member 2
Apmap	0.285735	0.499444	0.454664		24.5626	23.8804	24.1406	24.1466	23.6275	23.9523	14	13	11	13	12	11	Q9D7N9	Q9D7N9	Adipocyte plasma membrane-associated protein
Mrpl40	0.283495	0.102689	0.851044		20.1415	20.9948	21.2857	18.6954	21.1272	21.7489	1	1	2	0	1	1	Q9Z2Q5;D3Z7C0	Q9Z2Q5;D3Z7C0	39S ribosomal protein L40, mitochondrial
Cers2	0.282589	0.505152	0.454496		23.7752	23.8787	24.256	23.3656	23.6534	24.0431	4	3	3	2	2	2	Q924Z4;D3Z4M2;D3YTM0;D3Z0Z2	Q924Z4;D3Z4M2;D3YTM0;D3Z0Z2	Ceramide synthase 2
Hprt1	0.282569	1.3452	0.190315		24.7121	24.748	24.5827	24.5059	24.4574	24.2318	11	12	11	11	11	11	P00493	P00493	Hypoxanthine-guanine phosphoribosyltransferase
Stx18	0.279208	0.166687	0.771183		19.9372	19.7172	19.4715	20.0878	20.0042	18.1963	2	2	3	2	2	0	Q8VDS8;A0A0J9YTY5;D3YY98;A0A0J9YUA5	Q8VDS8;A0A0J9YTY5;D3YY98	Syntaxin-18
Gnl1	0.278628	0.289261	0.634692		20.5172	21.3497	20.5179	20.3082	20.1829	21.0578	4	3	2	3	2	1	P36916	P36916	Guanine nucleotide-binding protein-like 1
Ube4b	0.278144	0.128893	0.817281		20.252	20.2098	21.1128	20.9482	18.7763	21.0156	3	1	1	2	0	1	Q9ES00;A0A571BD95;A0A5F8MP95;G3UZD6;G3UZM6	Q9ES00;A0A571BD95;A0A5F8MP95;G3UZD6	Ubiquitin conjugation factor E4 B
Taok3	0.276918	0.535545	0.442143		22.4631	22.6567	22.9594	22.5113	22.0742	22.6629	10	10	9	7	7	6	Q8BYC6;Q3V3K3;A0A0R4J1T3;F6RXB5	Q8BYC6;Q3V3K3;A0A0R4J1T3	Serine/threonine-protein kinase TAO3
Alg10b	0.276312	0.343888	0.585171		21.1484	21.3119	20.2637	20.5012	20.7344	20.6595	3	2	2	1	3	1	Q3UGP8;A0A2R8VJX4	Q3UGP8;A0A2R8VJX4	Putative Dol-P-Glc:Glc(2)Man(9)GlcNAc(2)-PP-Dol alpha-1,2-glucosyltransferase
Golga5	0.27558	0.638052	0.384356		21.843	22.3722	22.3022	21.6928	22.0014	21.9964	7	6	5	7	7	7	Q9QYE6;A0A1Y7VMD3	Q9QYE6	Golgin subfamily A member 5
Cpne1	0.27449	0.166952	0.771857		25.1555	25.0447	24.0787	25.2353	24.7268	23.4934	9	7	7	13	9	13	Q8C166;B7ZCP4;E9Q806;A3KGK7;B7ZCP6;B7ZCP5;B7ZCP7;V9GWY2;V9GX86;B7ZCP8;F6R587;V9GXM6	Q8C166;B7ZCP4;E9Q806;A3KGK7;B7ZCP6;B7ZCP5;B7ZCP7	Copine-1
Sap30bp	0.273777	0.0849037	0.875489		20.7329	20.9916	21.0199	21.9356	21.6171	18.3704	3	2	2	2	2	0	Q02614	Q02614	SAP30-binding protein
Ndufs2	0.27322	0.671665	0.370598		23.9695	24.3467	24.4707	24.1655	24.0046	23.7972	19	16	16	15	18	15	Q91WD5;D3YXT0;A0A0A6YW30;A0A0A6YXD3	Q91WD5;D3YXT0	NADH dehydrogenase [ubiquinone] iron-sulfur protein 2, mitochondrial
Ddost	0.272556	1.46844	0.187618		25.0573	25.0301	25.2819	24.8729	24.8921	24.7868	15	13	13	14	14	9	O54734	O54734	Dolichyl-diphosphooligosaccharide--protein glycosyltransferase 48 kDa subunit
Pycrl	0.272369	0.493189	0.474677		23.8136	24.1493	24.1614	23.5876	23.5277	24.1919	2	4	4	3	4	2	Q9DCC4	Q9DCC4	Pyrroline-5-carboxylate reductase 3
Tbce	0.27182	0.509529	0.464944		20.0863	20.1674	20.4276	20.3389	19.9106	19.6164	3	3	1	2	1	0	Q8CIV8;E0CZ81;E0CXJ6	Q8CIV8;E0CZ81	Tubulin-specific chaperone E
Hmox2	0.270827	0.86689	0.301764		24.6609	24.3234	24.7805	24.2225	24.3445	24.3853	12	14	13	12	9	8	O70252;D3YX62;D3YXN4;D3Z4A2	O70252;D3YX62	Heme oxygenase 2
Vps4a	0.270253	0.832054	0.315214		21.5189	21.8085	22.0178	21.4461	21.4986	21.5898	3	3	2	2	2	1	Q8VEJ9	Q8VEJ9	Vacuolar protein sorting-associated protein 4A
Map2k4	0.269951	0.298349	0.631266		23.168	22.8707	23.0904	22.9554	22.0853	23.2785	7	6	5	5	3	3	P47809;B1ATL6;A0A2I3BQK8;M0QWR0;M0QWG5;M0QW52	P47809;B1ATL6	Dual specificity mitogen-activated protein kinase kinase 4
Kiaa2013	0.2684	0.131704	0.816157		21.3605	19.7869	21.5778	21.2528	19.6635	21.0037	3	2	2	4	1	2	Q91X21	Q91X21	Uncharacterized protein KIAA2013
Slc25a40	0.266994	0.77619	0.338543		19.9987	20.4488	20.0757	19.982	19.7549	19.9852	2	1	1	1	1	1	Q8BGP6	Q8BGP6	Solute carrier family 25 member 40
Saraf	0.266728	0.335137	0.599891		21.3368	21.3308	22.075	20.8822	21.5087	21.5515	3	2	4	2	2	2	A0A0R4J0D1;Q8R3Q0	A0A0R4J0D1;Q8R3Q0	Store-operated calcium entry-associated regulatory factor
Igkv4-55;Igkv4-72	0.266319	0.17675	0.762662		21.4623	19.9158	20.3421	20.2846	20.9037	19.733	1	1	1	1	1	1	A0A0B4J1I9;A0A0B4J1I4;P04945	A0A0B4J1I9;A0A0B4J1I4;P04945	Ig kappa chain V-VI region NQ2-6.1
F13a1	0.265521	0.202575	0.732242		19.621	18.1407	18.4017	18.6025	18.7376	18.0268	0	1	1	2	1	1	Q8BH61	Q8BH61	Coagulation factor XIII A chain
Ubr4	0.263863	0.388939	0.559198		22.7391	22.8373	22.2845	22.3807	21.9469	22.7416	25	17	12	23	17	15	A2AN08;F6SSP6;Z4YMA7;Z4YLP1	A2AN08	E3 ubiquitin-protein ligase UBR4
Rpn2	0.263735	0.403939	0.546846		26.2334	26.2214	25.5753	26.0839	25.6272	25.5278	18	21	19	20	17	16	Q9DBG6;A2ACG7	Q9DBG6;A2ACG7	Dolichyl-diphosphooligosaccharide--protein glycosyltransferase subunit 2
Prkab1	0.263571	0.554249	0.44732		21.6896	21.0249	21.5853	21.1207	21.2538	21.1345	3	3	2	4	3	1	Q9R078;Q6PAM0;S4R2R1	Q9R078	5-AMP-activated protein kinase subunit beta-1
A1cf	0.261751	0.0886426	0.872585		23.1865	23.8023	20.3939	22.1712	22.2918	22.1345	2	1	0	1	1	1	Q5YD48	Q5YD48	APOBEC1 complementation factor
Mtx2	0.261716	0.512176	0.475196		24.2558	24.3628	24.4592	23.7163	24.4646	24.1118	7	6	7	8	6	5	O88441	O88441	Metaxin-2
Pi4k2a	0.260603	0.216939	0.719797		19.7338	19.1966	20.7842	19.693	19.6568	19.583	4	2	2	2	3	1	Q2TBE6;A0A494BBQ4	Q2TBE6;A0A494BBQ4	Phosphatidylinositol 4-kinase type 2-alpha
Acaca	0.259326	0.234451	0.702001		19.6619	20.1243	19.71	20.0144	19.9484	18.7555	3	1	0	2	1	0	Q5SWU9	Q5SWU9	Acetyl-CoA carboxylase 1;Biotin carboxylase
Sept15	0.259061	0.803576	0.340364		24.1	24.3212	24.2237	24.0428	24.1331	23.6918	4	4	5	5	5	6	Q9ERR7;A0A0R4J0K1;A0A1C7ZMY4;A0A0G2JEF3	Q9ERR7;A0A0R4J0K1;A0A1C7ZMY4	15 kDa selenoprotein
Aco2	0.258032	1.20256	0.244734		26.5206	26.83	26.7651	26.4127	26.4098	26.5191	36	39	37	40	38	33	Q99KI0;A0A2R8W744;A0A2R8VHM8	Q99KI0	Aconitate hydratase, mitochondrial
Magt1	0.25709	0.52965	0.471138		22.3409	22.3074	22.2057	22.1023	21.6326	22.3479	3	3	4	2	2	1	A2ADH1;Q9CQY5	A2ADH1;Q9CQY5	Magnesium transporter protein 1
Dctn6	0.25598	0.413449	0.547521		22.1284	22.293	21.6507	21.9156	21.4109	21.9776	1	2	2	1	1	1	D3Z6H3;Q9WUB4;D3Z6A1;D3Z4E5	D3Z6H3;Q9WUB4;D3Z6A1;D3Z4E5	Dynactin subunit 6
Sec62	0.255503	0.170775	0.772817		23.5339	23.5926	21.961	22.4386	22.8036	23.0788	5	4	3	5	5	5	Q8BU14	Q8BU14	Translocation protein SEC62
Auh	0.254723	0.250662	0.687821		21.0265	22.3161	21.8069	21.2272	21.4254	21.7327	2	1	2	3	3	3	Q9JLZ3;A0A0R4J023;F6RT60;F6R307;E9Q6L3;A0A0R4J1L8;E9QMT1	Q9JLZ3;A0A0R4J023;F6RT60;F6R307	Methylglutaconyl-CoA hydratase, mitochondrial
Purb	0.253783	0.924946	0.313123		24.9011	24.9228	25.1039	24.5328	24.7166	24.917	8	7	8	6	6	7	O35295	O35295	Transcriptional activator protein Pur-beta
Wdr26	0.252234	0.669701	0.403288		22.3485	22.2876	22.4383	22.4137	21.8481	22.0559	5	2	3	4	2	1	Q8C6G8;E0CYH4;A0A494BB75;F7DFQ2;F6UT94;F8WH48	Q8C6G8;E0CYH4;A0A494BB75	WD repeat-containing protein 26
Gbp9	0.251624	0.679002	0.400731		25.1418	25.0429	24.7813	24.659	24.562	24.9901	27	25	22	26	25	15	Q8BTS3	Q8BTS3
Erap1	0.251376	0.987282	0.299721		24.1465	24.1582	24.217	23.8937	23.7352	24.1387	22	19	23	21	22	19	Q9EQH2;A0A1Y7VMT6;A0A1Y7VNY4;A0A1Y7VNJ8	Q9EQH2	Endoplasmic reticulum aminopeptidase 1
Tbcd	0.250713	0.30339	0.64046		21.859	21.0158	21.6236	21.0749	21.6923	20.9791	6	7	4	3	3	4	Q8BYA0;F6UI15;B1ATU0	Q8BYA0	Tubulin-specific chaperone D
Itsn2	0.250561	0.424012	0.545766		23.9	23.2545	23.2532	23.4807	23.0985	23.0768	17	14	14	12	11	7	E9QNG1;B2RR82;Q9Z0R6;A0A1W2P775;A0A1W2P7G8;F6ZX53;F6TCC6;A0A338P7I4;F6U8U1	E9QNG1;B2RR82;Q9Z0R6;A0A1W2P775	Intersectin-2
Praf2	0.249089	0.505481	0.494176		22.25	22.2047	22.8366	22.1082	22.3236	22.1123	3	2	2	2	1	2	Q9JIG8;A0A140LJ36	Q9JIG8	PRA1 family protein 2
Gosr1	0.248767	0.426093	0.546542		22.4248	22.8308	23.0608	22.2718	22.4611	22.8371	2	4	5	3	2	3	O88630	O88630	Golgi SNAP receptor complex member 1
Papss1	0.246483	0.238326	0.7049		22.472	22.5431	23.7219	22.6636	22.7352	22.5987	6	7	5	6	5	3	Q60967;Q6NZM8	Q60967;Q6NZM8	Bifunctional 3-phosphoadenosine 5-phosphosulfate synthase 1;Sulfate adenylyltransferase;Adenylyl-sulfate kinase
Cox6c	0.242708	0.613114	0.44659		26.0178	26.2642	26.5035	25.8192	26.043	26.1951	6	6	6	6	6	6	Q9CPQ1;A0A0G2JDA6	Q9CPQ1	Cytochrome c oxidase subunit 6C
Mtmr1	0.242525	0.102954	0.855522		21.5724	21.0994	21.0056	22.1149	21.467	19.3679	2	2	2	2	2	0	Q9Z2C4;I7HJQ9;F6T9H9	Q9Z2C4;I7HJQ9;F6T9H9	Myotubularin-related protein 1
Snx30	0.242064	0.43825	0.545893		21.1192	21.6218	21.4433	20.9512	21.5235	20.9834	2	1	3	2	1	2	Q8CE50	Q8CE50	Sorting nexin-30
Wdr37	0.241816	0.456792	0.534445		22.5806	22.944	22.2432	22.1469	22.389	22.5065	5	5	5	6	6	2	Q8CBE3;H3BJS1;H3BJR7;H3BK66;Q05BF4;H3BJB3;H3BJR4	Q8CBE3;H3BJS1;H3BJR7	WD repeat-containing protein 37
Adar	0.240241	0.343581	0.616137		22.5138	22.7206	23.0201	22.0157	22.7089	22.8091	4	3	2	2	4	4	Q99MU3	Q99MU3	Double-stranded RNA-specific adenosine deaminase
Ndufb4	0.237969	0.398511	0.578329		24.9121	25.3743	25.3972	25.1454	25.2258	24.5986	7	6	6	5	5	5	Q9CQC7	Q9CQC7	NADH dehydrogenase [ubiquinone] 1 beta subcomplex subunit 4
Stat2	0.236858	0.191165	0.756199		21.9044	21.5678	21.758	22.1066	21.8207	20.5924	14	10	9	12	8	6	E9QJX9;Q9QXJ2;Q9WVL2	E9QJX9;Q9QXJ2;Q9WVL2	Signal transducer and activator of transcription;Signal transducer and activator of transcription 2
Uqcrc2	0.235366	1.00767	0.324385		26.9519	27.3066	27.1873	26.9418	26.8455	26.9524	19	18	20	19	22	19	Q9DB77;A0A140LI98	Q9DB77	Cytochrome b-c1 complex subunit 2, mitochondrial
Lyz2	0.231778	0.191492	0.758072		22.5355	22.2154	22.7628	22.8733	22.5193	21.4257	3	2	2	4	2	1	P08905	P08905	Lysozyme C-2
Phactr4	0.231026	0.0657056	0.901602		18.7844	21.4609	21.4914	20.9822	18.6947	21.3667	0	1	1	1	0	1	Q501J7;A0A0A0MQL5;A0A0A0MQJ4	Q501J7;A0A0A0MQL5;A0A0A0MQJ4	Phosphatase and actin regulator 4
B2m	0.228307	0.576934	0.486448		25.3353	24.8455	25.1908	24.7663	25.0918	24.8287	3	3	3	4	2	2	P01887	P01887	Beta-2-microglobulin
Ppp2cb	0.226466	1.21062	0.299974		25.1911	25.2351	25.2157	25.0834	25.0653	24.8139	11	9	11	11	10	9	P62715	P62715	Serine/threonine-protein phosphatase 2A catalytic subunit beta isoform
Gls	0.223587	0.0613308	0.906955		20.1253	22.8666	20.953	22.3321	21.763	19.1789	0	1	1	2	1	0	F6RDM4	F6RDM4
Ndufa6	0.223335	0.344549	0.630288		24.6002	25.2062	25.4883	24.7581	24.9209	24.9456	5	5	5	6	5	3	Q9CQZ5;A0A2R8W6V1;A0A2R8VI90	Q9CQZ5	NADH dehydrogenase [ubiquinone] 1 alpha subcomplex subunit 6
Ganab	0.223251	1.83188	0.230582		25.3266	25.4154	25.399	25.2484	25.0925	25.1304	37	36	33	42	32	29	Q8BHN3	Q8BHN3	Neutral alpha-glucosidase AB
Rer1	0.220852	0.472619	0.552686		24.651	24.9179	25.1873	24.4774	24.6869	24.9294	5	5	4	4	4	2	Q9CQU3	Q9CQU3	Protein RER1
Hdhd2	0.220699	0.241752	0.716285		22.9436	22.8441	22.0213	22.7935	22.0989	22.2545	3	3	3	4	3	2	Q3UGR5	Q3UGR5	Haloacid dehalogenase-like hydrolase domain-containing protein 2
Anapc1	0.220675	0.197905	0.756325		20.6925	20.8938	19.7034	20.277	19.798	20.5527	5	3	3	5	2	2	P53995;A2ATQ5	P53995;A2ATQ5	Anaphase-promoting complex subunit 1
Dus3l	0.220542	0.28375	0.680776		23.0226	23.1303	23.4811	23.5458	22.6361	22.7904	8	5	5	9	9	6	A0A0R4IZY9;Q91XI1	A0A0R4IZY9;Q91XI1	tRNA-dihydrouridine(47) synthase [NAD(P)(+)]-like
Sco1	0.220502	0.324876	0.648154		21.4798	22.1297	22.1548	21.3863	21.7464	21.9701	1	2	2	1	1	1	Q5SUC9;Q5SUD5	Q5SUC9;Q5SUD5	Protein SCO1 homolog, mitochondrial
Alg5	0.220283	0.504002	0.53622		23.1136	22.7747	23.3992	22.9905	22.7739	22.8624	4	5	5	4	4	1	Q9DB25;D6RCG2	Q9DB25	Dolichyl-phosphate beta-glucosyltransferase
Tpm4	0.220222	0.226295	0.730055		24.4185	23.8561	23.1521	23.3826	23.6815	23.702	9	9	8	9	6	7	Q6IRU2;A0A571BEU1	Q6IRU2	Tropomyosin alpha-4 chain
Rhot2	0.220151	0.108956	0.851613		20.6867	20.8986	21.1767	21.4648	19.2687	21.3681	2	2	1	3	1	1	Q8JZN7;H3BL14;H3BKJ1;H3BKL2	Q8JZN7	Mitochondrial Rho GTPase 2
Mum1	0.217871	0.079846	0.884763		20.2977	20.2842	21.0022	21.7179	20.6673	18.5454	1	1	2	2	1	0	Q6DID5;D3Z468	Q6DID5;D3Z468	PWWP domain-containing protein MUM1
Arfgef2	0.217258	0.23287	0.726128		22.1021	21.8103	21.5186	22.1475	21.6103	21.0213	16	10	5	8	5	5	A2A5R2;F6YCJ0	A2A5R2	Brefeldin A-inhibited guanine nucleotide-exchange protein 2
Vapa	0.217112	1.41417	0.290104		25.6125	25.6517	25.5487	25.4878	25.4078	25.2659	10	9	11	12	9	11	Q9WV55;A0A3B2W837	Q9WV55;A0A3B2W837	Vesicle-associated membrane protein-associated protein A
Mat2a	0.216941	1.37486	0.295293		24.0503	23.8855	24.095	23.8575	23.7931	23.7293	11	10	10	12	11	10	Q3THS6;A0A0U1RNT6;A0A0U1RNK6;A0A0U1RQ95;A0A0U1RQB0	Q3THS6;A0A0U1RNT6;A0A0U1RNK6	S-adenosylmethionine synthase isoform type-2
Spin1	0.216848	0.24823	0.713269		22.6883	22.1814	22.6178	22.6377	22.532	21.6674	3	5	5	6	6	4	Q61142	Q61142	Spindlin-1
Galk1	0.216404	0.682301	0.46279		23.525	23.5976	23.4985	23.1765	23.1894	23.6061	8	9	8	9	7	6	Q9R0N0	Q9R0N0	Galactokinase
Mrps35	0.215885	0.064339	0.903258		21.1012	21.5395	19.8359	22.0652	21.1926	18.571	3	4	1	4	4	1	Q8BJZ4;A0A0R4J0L6;A0A0N4SV23	Q8BJZ4;A0A0R4J0L6;A0A0N4SV23	28S ribosomal protein S35, mitochondrial
Npepl1	0.214946	1.10114	0.345535		23.6254	23.8169	23.6968	23.5306	23.3589	23.6048	14	11	11	15	12	12	Q6NSR8;F6T2H5	Q6NSR8	Probable aminopeptidase NPEPL1
Inpp4b	0.214873	0.0541495	0.917064		20.0263	20.0069	19.6479	21.0955	20.9859	16.9552	1	1	1	1	2	0	Q6P1Y8;E9Q2C4;F8WJC1;Q3URI3;E9PVM1;E9PVM3	Q6P1Y8;E9Q2C4;F8WJC1;Q3URI3;E9PVM1;E9PVM3	Type II inositol 3,4-bisphosphate 4-phosphatase
Ppp3ca	0.214541	0.465325	0.564343		24.3035	24.0354	24.01	23.7324	23.7194	24.2535	9	10	9	6	6	7	P63328	P63328	Serine/threonine-protein phosphatase 2B catalytic subunit alpha isoform
Tomm70a	0.213048	0.616812	0.494119		24.0006	24.0577	24.4264	23.8648	23.874	24.1068	24	18	20	21	17	16	Q9CZW5	Q9CZW5	Mitochondrial import receptor subunit TOM70
Stxbp5	0.211408	0.528817	0.53707		21.7279	21.5275	21.8932	21.2804	21.764	21.47	3	3	3	2	1	1	Q8K400;D3Z2Q2;D3Z079	Q8K400;D3Z2Q2;D3Z079	Syntaxin-binding protein 5
Irf2bp2	0.210971	0.10534	0.857554		22.3378	22.7405	24.2107	23.4464	22.0088	23.2008	9	10	11	9	6	8	E9Q1P8	E9Q1P8	Interferon regulatory factor 2-binding protein 2
9930111J21Rik2	0.210714	0.0824395	0.883395		19.9355	19.0153	19.1183	20.1203	19.8765	17.44	1	1	0	1	1	0	Q5SVP2	Q5SVP2
	0.210228	0.375351	0.623336		22.4662	22.2551	21.773	21.7258	22.0667	22.071	1	1	1	1	1	1	A0A140T8P6	A0A140T8P6
Irak4	0.209782	0.167061	0.791748		22.8194	22.6997	21.3508	22.0311	22.0283	22.1811	8	6	5	7	7	7	Q8R4K2;Q3USX5	Q8R4K2;Q3USX5	Interleukin-1 receptor-associated kinase 4
Tmx2	0.209387	0.518171	0.54542		21.7849	21.993	21.9158	22.0113	21.5992	21.455	4	3	1	3	2	2	Q9D710;D3Z2J6;D3YYX0	Q9D710;D3Z2J6	Thioredoxin-related transmembrane protein 2
Ndufv1	0.20875	1.05293	0.369041		24.7639	24.9571	24.9717	24.8075	24.6741	24.5847	22	21	20	22	22	15	Q91YT0;D3YUM1;D3Z1U9;D3Z0K1;A0A494BAS8;D3YXX5;D6RG60;A0A494BA02	Q91YT0;D3YUM1;D3Z1U9	NADH dehydrogenase [ubiquinone] flavoprotein 1, mitochondrial
Ndufaf2	0.208047	0.363641	0.633243		21.9281	21.9135	21.4953	21.2389	21.5694	21.9044	3	3	3	1	4	1	Q59J78;A0A286YDL9;A0A286YE33;A0A286YE75	Q59J78	Mimitin, mitochondrial
Psmb5	0.205119	0.308462	0.674371		22.2294	22.0122	21.6655	22.1853	21.4722	21.6344	2	2	1	1	3	3	O55234;Q8BTY5	O55234;Q8BTY5	Proteasome subunit beta type-5
Atl1	0.203528	0.266194	0.708306		24.6914	24.0315	23.6785	23.8492	24.0747	23.8669	5	3	4	1	1	1	Q8BH66;A0A1Y7VLD6	Q8BH66	Atlastin-1
Rnf31	0.202815	0.267562	0.707981		22.1823	21.1854	21.6486	21.6563	21.398	21.3536	5	3	5	4	3	6	Q924T7;F6XVP7;A0A2I3BRY4	Q924T7;F6XVP7	E3 ubiquitin-protein ligase RNF31
Atp5b	0.201932	0.443632	0.593514		27.9393	28.4942	28.3926	28.1627	28.1752	27.8824	29	27	28	29	28	26	P56480	P56480	ATP synthase subunit beta, mitochondrial
Csnk2b	0.201852	0.469662	0.581078		23.3005	23.5026	23.2733	23.2737	23.3778	22.8193	4	4	4	3	4	3	P67871;G3UZJ5;G3UZA4;G3UZX4;G3UWU5;G3UXG7;G3UXU2	P67871;G3UZJ5;G3UZA4;G3UZX4;G3UWU5;G3UXG7;G3UXU2	Casein kinase II subunit beta
Upf2	0.201513	0.0793202	0.886747		21.2076	20.6733	21.0831	21.7685	21.563	19.0279	2	1	2	4	3	1	A2AT37	A2AT37
Acsf2	0.201494	0.59394	0.524789		26.3614	26.7363	26.4738	26.4651	26.3801	26.1218	22	21	21	28	23	22	Q8VCW8	Q8VCW8	Acyl-CoA synthetase family member 2, mitochondrial
Rhoa	0.200696	0.51959	0.55904		26.5206	26.6085	26.8656	26.6553	26.5324	26.205	13	11	11	13	11	11	Q9QUI0;A0A0A6YXF6;Q9CR99;A0A0A6YWJ1	Q9QUI0;A0A0A6YXF6	Transforming protein RhoA
Parp14	0.200572	0.453347	0.590676		22.2773	22.4666	22.2663	22.3244	22.3062	21.7779	20	18	16	15	12	6	Q2EMV9	Q2EMV9	Poly [ADP-ribose] polymerase 14
Lipe	0.19927	0.129792	0.831083		22.1291	22.8776	21.664	22.2327	21.1808	22.6595	4	3	3	8	2	5	E9Q4M2;P54310;A0A0U1RNR0;Q9D4C4	E9Q4M2;P54310	Hormone-sensitive lipase
Acad9	0.198708	0.636682	0.513087		24.6341	24.6966	24.9522	24.4313	24.493	24.7625	19	20	18	21	17	15	Q8JZN5;A0A0G2JF25;A0A0G2JDY4	Q8JZN5	Acyl-CoA dehydrogenase family member 9, mitochondrial
Acp6	0.197451	0.148797	0.814988		22.0145	22.6596	21.8463	22.6349	21.1746	22.1186	5	5	1	6	5	2	Q8BP40	Q8BP40	Lysophosphatidic acid phosphatase type 6
Atp5j2	0.196875	0.329251	0.668209		26.0589	26.5705	26.45	26.49	26.1725	25.8264	3	3	4	4	4	4	P56135;F8WHP8	P56135;F8WHP8	ATP synthase subunit f, mitochondrial
Nfu1	0.195194	0.377117	0.640186		21.5026	21.6712	20.9944	21.0501	21.3091	21.2234	4	4	2	1	2	1	Q9QZ23;A0A0N4SUH8;D3Z285	Q9QZ23;A0A0N4SUH8	NFU1 iron-sulfur cluster scaffold homolog, mitochondrial
Tecr	0.194525	0.359275	0.651876		23.2118	23.9242	23.6455	23.4279	23.2325	23.5375	8	9	7	10	8	7	Q9CY27;G3UWE1;Q52L67;A0A5F8MQC8;A0A5F8MPU6;A0A1D5RLH3;Q3TAN8;A0A1D5RLB4	Q9CY27;G3UWE1;Q52L67;A0A5F8MQC8;A0A5F8MPU6	Very-long-chain enoyl-CoA reductase
Hint1	0.193504	0.344318	0.662116		26.0327	25.8541	25.3654	25.7031	25.6493	25.3191	6	6	5	6	5	3	P70349;B0R1E3	P70349	Histidine triad nucleotide-binding protein 1
Pebp1	0.193031	0.150855	0.814364		26.3457	26.6334	25.7728	26.0011	26.7851	25.3866	7	7	7	8	9	7	P70296;D3Z1V4;D6RHS6	P70296;D3Z1V4;D6RHS6	Phosphatidylethanolamine-binding protein 1;Hippocampal cholinergic neurostimulating peptide
Mtpn	0.192266	0.304506	0.689732		23.5482	23.3141	22.724	22.8491	23.0823	23.078	4	3	3	3	3	3	P62774;A0A0J9YV46	P62774	Myotrophin
Arf5	0.192208	0.61579	0.533902		24.7122	24.386	24.6373	24.5768	24.2407	24.3414	6	3	4	5	2	3	P84084	P84084	ADP-ribosylation factor 5
Strip1	0.191805	0.299225	0.693813		23.2833	22.4857	22.936	22.7955	22.8616	22.4726	7	4	5	6	4	3	Q8C079;Q8C9H6	Q8C079	Striatin-interacting protein 1
Esd	0.190456	0.480101	0.592466		26.0927	25.9953	25.5719	25.7074	25.5796	25.8015	11	11	12	12	12	10	Q9R0P3;H3BKH6;H3BJP2;H3BLJ9;H3BJL6;H3BK43;H3BJC6;H3BL99	Q9R0P3;H3BKH6;H3BJP2;H3BLJ9;H3BJL6;H3BK43	S-formylglutathione hydrolase
Vac14	0.188985	0.467985	0.600236		22.6601	22.4307	23.023	22.5523	22.4593	22.5352	14	9	10	14	11	8	Q80WQ2;A0A1D5RLY2;A0A1D5RLN5	Q80WQ2	Protein VAC14 homolog
Ufsp2	0.188674	1.68858	0.331355		21.6556	21.7048	21.5547	21.4046	21.4905	21.454	4	5	5	5	3	1	Q99K23;A0A1B0GSM1;A0A1B0GSK1;A0A1B0GSY4;A0A1B0GRT2;A0A1B0GQY6	Q99K23;A0A1B0GSM1	Ufm1-specific protease 2
Scfd1	0.188334	0.570303	0.559355		23.2097	23.2595	23.5951	23.3272	23.1233	23.0489	12	9	11	13	9	6	Q8BRF7;A0A1W2P6R7	Q8BRF7	Sec1 family domain-containing protein 1
Ndufs1	0.187401	0.611058	0.545154		24.9654	25.2311	25.4128	24.9643	24.9767	25.1061	31	28	29	30	29	24	Q91VD9;A0A087WQ77;A0A087WSU3;A0A087WQR0;A0A087WP77;A0A087WR47	Q91VD9	NADH-ubiquinone oxidoreductase 75 kDa subunit, mitochondrial
Eef1g	0.187028	0.692987	0.517769		26.2325	26.2321	26.4828	26.0227	26.0554	26.3082	20	17	15	20	16	17	Q9D8N0	Q9D8N0	Elongation factor 1-gamma
Hectd3	0.186035	0.385711	0.647471		21.4807	21.5075	21.5575	21.7152	21.2386	21.0339	5	4	4	4	5	2	Q3U487	Q3U487	E3 ubiquitin-protein ligase HECTD3
Ahcyl2	0.185505	0.0426583	0.933825		19.7413	20.7659	19.8565	21.9246	20.7606	17.1219	3	2	1	2	2	0	Q68FL4;F8WGT1;F8WI65;H3BKT5;H3BL31;D3YYM7;A0A0N4SUY4;E9PX77;D3YX97	Q68FL4;F8WGT1;F8WI65;H3BKT5	Putative adenosylhomocysteinase 3;Adenosylhomocysteinase
Unc45a	0.185314	0.0716885	0.897709		23.6696	20.921	22.1646	21.656	21.609	22.9343	4	2	2	2	1	2	Q99KD5;A0A5K1VVS7;D3YZN8	Q99KD5;A0A5K1VVS7	Protein unc-45 homolog A
Mpdu1	0.184198	0.129503	0.835651		22.6209	22.9087	22.7074	23.0057	23.1448	21.5339	3	3	2	3	3	1	Q8R0J2;Q9R0Q9;E9PVP3;Q5F2B1;F6XX36;F6ZGG4	Q8R0J2;Q9R0Q9;E9PVP3;Q5F2B1;F6XX36	Mannose-P-dolichol utilization defect 1 protein
Dmxl1	0.180471	0.275712	0.719851		20.9068	20.8746	21.539	21.1655	20.9615	20.6519	3	1	3	1	2	1	Q6PNC0;F8WGX5	Q6PNC0;F8WGX5	DmX-like protein 1
Eftud1	0.17915	0.169892	0.803206		21.4228	20.9435	21.7029	20.7342	20.9727	21.8248	1	3	5	3	4	2	Q8C0D5;A0A140LHB7;D3Z1V3	Q8C0D5	Elongation factor Tu GTP-binding domain-containing protein 1
Ranbp10	0.176847	0.350226	0.678881		21.8514	22.0819	22.4758	21.8488	21.8632	22.1665	3	3	4	2	2	2	Q6VN19;A0A0R4J0G4	Q6VN19;A0A0R4J0G4	Ran-binding protein 10
Stard3nl	0.17547	0.157133	0.815458		22.0304	22.0005	21.188	20.9749	22.0488	21.6688	2	1	1	1	1	1	Q9DCI3;A0A0G2JE93;A0A1Y7VJA7;A0A1Y7VLU9	Q9DCI3;A0A0G2JE93;A0A1Y7VJA7	MLN64 N-terminal domain homolog
Syne2	0.175219	0.259993	0.734401		21.6715	20.9886	21.5469	21.4637	20.904	21.3137	18	11	16	3	3	6	Q6ZWQ0;E9QP46;Q6DFZ2;F6W8R9;F7BX34;D3Z412;D3YVK9	Q6ZWQ0;E9QP46	Nesprin-2
Smarca2	0.175067	0.320208	0.697097		23.0046	23.6688	23.589	23.4026	23.14	23.1946	10	9	9	10	11	8	Q6DIC0;H3BLH0;F2Z4A9;H3BJK2;E9QAB8;A0A140LID0;H3BKN5;A0A140LIM0;A0A140LHF4;A0A140LHP6;H3BK47;A0A140LI14;A0A140LIQ9;A0A140LHE2;H3BLI4;A0A140LHZ8;H3BJM2;H3BKJ3;Q9D007;H3BJI1;A0A140LIV3;A0A140LJK1;H3BKD2;A0A140LHJ8	Q6DIC0;H3BLH0;F2Z4A9;H3BJK2;E9QAB8	Probable global transcription activator SNF2L2
Immt	0.173554	0.691336	0.547965		24.8595	25.0092	25.142	24.6787	24.8601	24.9511	28	26	27	29	26	28	Q8CAQ8;A0A1B0GX08	Q8CAQ8	MICOS complex subunit Mic60
Golph3l	0.173064	0.190155	0.789246		21.6053	20.7677	20.5686	20.5233	20.9187	20.9803	1	1	2	2	1	1	Q8R088;H3BJ12;K3W4Q3;H3BJ82;H3BJ07;H3BJN5;K3W4N3;H3BKI7	Q8R088;H3BJ12;K3W4Q3;H3BJ82;H3BJ07;H3BJN5	Golgi phosphoprotein 3-like
Sbds	0.172071	0.881182	0.504135		23.7346	23.9197	23.6559	23.5731	23.5329	23.688	9	10	9	12	8	8	P70122;F6TN03;D6REV5	P70122;F6TN03	Ribosome maturation protein SBDS
Leprel1	0.170305	0.0850836	0.884604		25.1645	25.3419	24.4453	24.187	24.1319	26.1219	1	1	1	2	1	1	Q8CG71	Q8CG71	Prolyl 3-hydroxylase 2
Dnpep	0.170101	0.82756	0.52114		24.3198	24.4234	24.5626	24.3824	24.2521	24.1609	17	17	14	16	15	11	Q9Z2W0;Q3TVK3;Q8BPW9;A0A087WS31;A0A087WSE6;A0A087WRC1;A0A087WNX3;A0A087WSD3;A0A087WSU0	Q9Z2W0;Q3TVK3;Q8BPW9;A0A087WS31;A0A087WSE6	Aspartyl aminopeptidase
Hacd3	0.170101	0.163138	0.812907		23.5553	23.7715	23.7006	24.1842	23.489	22.844	6	3	6	6	6	5	Q8K2C9	Q8K2C9	Very-long-chain (3R)-3-hydroxyacyl-CoA dehydratase 3
Stk19	0.169922	0.25005	0.745855		20.0957	20.5196	20.3427	20.6285	19.9139	19.9058	1	3	3	3	1	1	Q9JHN8;F6SFN2;F7CHD9	Q9JHN8	Serine/threonine-protein kinase 19
Ppp1r9b	0.168664	0.164114	0.812822		23.213	22.7593	21.9712	22.5886	22.2122	22.6368	11	8	8	7	8	6	Q6R891	Q6R891	Neurabin-2
Fnbp4	0.168633	0.0260018	0.957255		22.952	23.0618	18.1508	18.3251	22.83	22.5036	1	1	0	0	1	1	Q6ZQ03;A0A5F8MPU2;A0A0R4IZZ6	Q6ZQ03;A0A5F8MPU2;A0A0R4IZZ6	Formin-binding protein 4
Ufd1l	0.167779	0.168071	0.81018		22.4783	22.6243	23.4686	22.7265	22.298	23.0433	6	5	7	7	6	6	P70362;F6SYJ2;E9Q475;E9Q646;E9Q0Y6	P70362	Ubiquitin fusion degradation protein 1 homolog
Brox	0.167601	0.266677	0.736517		22.4199	23.2308	22.9571	22.8091	22.5456	22.7503	7	7	6	8	4	5	Q8K2Q7;A0A0A6YWK4;A0A0A6YWP0;A0A0A6YVS9	Q8K2Q7	BRO1 domain-containing protein BROX
Cox20	0.166742	0.0354771	0.944821		21.6286	22.4582	18.1328	18.8274	21.2591	21.6329	1	2	0	0	1	1	Q9D7J4	Q9D7J4	Cytochrome c oxidase protein 20 homolog
Pgm3	0.165384	0.301717	0.71956		22.9525	22.9175	22.4756	22.7756	22.2933	22.7806	7	7	5	7	5	4	Q9CYR6;Q8BWW3	Q9CYR6;Q8BWW3	Phosphoacetylglucosamine mutase
Wbp2	0.165021	0.514992	0.622502		22.2497	22.1534	21.9063	22.0091	22.0579	21.7473	3	2	3	2	3	3	P97765	P97765	WW domain-binding protein 2
Hk1	0.164745	0.894041	0.521169		24.4287	24.4464	24.3716	24.1981	24.1411	24.4133	29	32	34	30	32	24	P17710;G3UVV4;D3YYR4;D3Z365;D3Z105;B4YB29	P17710;G3UVV4	Hexokinase-1;Hexokinase
Nsdhl	0.162497	0.222996	0.77122		21.9058	22.3665	22.0159	22.2225	22.1388	21.4394	7	7	5	10	5	3	Q9R1J0	Q9R1J0	Sterol-4-alpha-carboxylate 3-dehydrogenase, decarboxylating
Gramd4	0.162123	0.104417	0.869085		19.451	20.3496	20.0205	20.0987	18.809	20.4271	1	1	0	2	0	1	Q8CB44;D6RET7;D3YUE7	Q8CB44;D6RET7;D3YUE7	GRAM domain-containing protein 4
St13	0.160619	0.155731	0.822472		25.2525	25.376	24.9128	24.2997	25.4019	25.3578	9	9	7	8	9	8	Q99L47;F8WJK8;E9Q1V0;E9Q1X9	Q99L47;F8WJK8	Hsc70-interacting protein
Ndufa13	0.15905	0.418304	0.669953		24.0813	24.5073	24.4125	24.3667	24.047	24.1102	7	7	8	7	6	5	Q9ERS2	Q9ERS2	NADH dehydrogenase [ubiquinone] 1 alpha subcomplex subunit 13
Ttpal	0.159021	0.0601773	0.913856		20.803	20.8413	20.4662	21.419	21.486	18.7285	3	3	2	4	3	0	Q9D3D0;A2A5I7	Q9D3D0;A2A5I7	Alpha-tocopherol transfer protein-like
Bag6	0.154619	0.100615	0.87488		23.2654	22.4199	24.2774	22.9183	23.3388	23.2418	7	10	6	4	6	5	Q9Z1R2;Q3UF95;G3UYQ2;G3UZT6;A0A1B0GX81;G3UXT8;S4R224;G3UYZ0;G3V013	Q9Z1R2;Q3UF95;G3UYQ2;G3UZT6;A0A1B0GX81	Large proline-rich protein BAG6
Msn	0.154254	0.474288	0.656554		28.5272	28.4835	28.1127	28.13	28.2243	28.3065	45	43	38	45	44	42	P26041	P26041	Moesin
Ddx58	0.153111	0.533275	0.638982		23.7121	23.6851	23.5746	23.4385	23.3382	23.7357	25	25	23	27	21	20	Q6Q899;A2AP29	Q6Q899;A2AP29	Probable ATP-dependent RNA helicase DDX58
Ipo7	0.152658	0.349327	0.710002		23.0136	23.085	23.098	22.9774	22.5748	23.1864	14	12	8	13	13	6	Q9EPL8;Q7TMY7;A0A140LHD0;A0A5F8MQ75	Q9EPL8	Importin-7
Oasl1	0.152273	0.154113	0.826633		19.7688	20.1352	20.3808	20.2273	20.304	19.2967	2	2	4	1	1	2	Q8VI94	Q8VI94	2-5-oligoadenylate synthase-like protein 1
Dlat	0.150569	0.329545	0.721365		24.4366	24.6356	25.0078	24.6805	24.5623	24.3855	15	18	16	18	18	12	Q8BMF4	Q8BMF4	Dihydrolipoyllysine-residue acetyltransferase component of pyruvate dehydrogenase complex, mitochondrial
Atp5d	0.149321	0.159758	0.823827		25.5535	26.2561	25.3767	25.1814	25.9625	25.5945	2	3	2	3	2	2	Q9D3D9;D3Z7S4	Q9D3D9;D3Z7S4	ATP synthase subunit delta, mitochondrial
Ppp2r1a	0.14927	0.7012	0.602896		26.5822	26.415	26.4295	26.1697	26.4407	26.3685	26	25	23	25	23	23	Q76MZ3;G3UWL2;G3UXQ1;H3BK50;H3BJ83	Q76MZ3	Serine/threonine-protein phosphatase 2A 65 kDa regulatory subunit A alpha isoform
Hsd17b8;H2-Ke6	0.148167	0.121323	0.857254		22.4493	23.6745	23.4812	22.8545	22.7892	23.5169	6	8	7	7	8	7	P50171;G3UX44;A0A494BA51;A0A494BAF4	P50171;G3UX44;A0A494BA51;A0A494BAF4	Estradiol 17-beta-dehydrogenase 8
Rpl17	0.14779	0.0642629	0.910383		26.4102	26.5418	26.5443	27.1157	27.1838	24.7535	7	8	8	8	8	6	Q9CPR4;Q6ZWZ7;B2RY53	Q9CPR4;Q6ZWZ7	60S ribosomal protein L17
Apip	0.146622	0.165644	0.822049		21.7254	22.4082	22.8493	22.2973	22.1762	22.0696	7	6	7	4	4	6	Q9WVQ5	Q9WVQ5	Methylthioribulose-1-phosphate dehydratase
Dhrs4	0.14462	0.163334	0.824063		23.0921	24.1462	24.0055	23.5195	23.6372	23.6532	6	9	7	7	6	6	Q99LB2;A0A2I3BRG8;Q9D2U3;A0A2I3BPY3;A0A2I3BQ25;A0A2I3BRQ8	Q99LB2;A0A2I3BRG8;Q9D2U3;A0A2I3BPY3	Dehydrogenase/reductase SDR family member 4
Uba7	0.142596	0.377961	0.712679		24.8416	24.6176	24.4578	24.3357	24.7135	24.44	17	17	14	16	11	10	Q9DBK7;H3BJA7	Q9DBK7
Arhgdia	0.142436	0.454199	0.685609		28.6059	28.6139	28.7725	28.3253	28.4892	28.7504	13	12	10	13	11	11	Q99PT1	Q99PT1	Rho GDP-dissociation inhibitor 1
Atp5o	0.141713	0.352511	0.723528		26.3301	26.558	26.6241	26.5303	26.4754	26.0814	11	11	10	10	9	10	Q9DB20;A0A338P776;A0A338P7G3;F7D3P8	Q9DB20	ATP synthase subunit O, mitochondrial
Slc25a21	0.139898	0.0511223	0.926477		18.9687	19.5751	21.1082	21.1263	18.9829	19.1231	0	2	1	1	0	1	Q8BZ09;B6CI26	Q8BZ09;B6CI26	Mitochondrial 2-oxodicarboxylate carrier
Fam134c	0.139321	0.180341	0.816233		22.0556	21.4218	22.027	21.8864	21.278	21.922	3	3	1	3	2	1	Q9CQV4	Q9CQV4	Protein FAM134C
Gak	0.138817	0.215218	0.794598		22.8936	22.055	22.6637	22.4201	22.4072	22.3686	18	13	13	16	13	11	Q99KY4;A0A0R4J0F6;F6SLK1;Q80TZ3;A0A0G2JGP6;A0A0G2JEW6;D6RHK5;A0A0G2JFZ0;F7BG02	Q99KY4;A0A0R4J0F6	Cyclin-G-associated kinase
Stat5b	0.138207	0.289132	0.756106		23.7	23.5743	23.2845	23.2385	23.2264	23.6792	17	18	14	16	18	12	P42232	P42232	Signal transducer and activator of transcription 5B
Heatr5b	0.137757	0.0884002	0.887027		20.0166	21.7298	20.3461	20.5491	20.2588	20.8715	3	2	1	3	0	1	Q8C547;A0A3B2W7H8	Q8C547	HEAT repeat-containing protein 5B
Gcn1l1	0.136935	0.266498	0.769871		24.216	23.9088	24.4297	24.0546	23.8039	24.2852	48	42	38	45	31	28	E9PVA8	E9PVA8
Ebp	0.135827	0.320857	0.745137		25.074	25.5804	25.4568	25.3992	25.1712	25.1332	2	3	3	2	3	2	P70245;A2AC29	P70245;A2AC29	3-beta-hydroxysteroid-Delta(8),Delta(7)-isomerase
Ap1g1	0.135055	0.39028	0.719791		23.525	23.4124	23.2853	23.0375	23.3002	23.4799	19	19	18	16	17	13	P22892;Q8CBB7	P22892;Q8CBB7	AP-1 complex subunit gamma-1
Ubqln2	0.133317	0.067208	0.909314		22.7358	23.222	21.7087	21.4955	23.3281	22.4428	3	4	2	3	4	2	Q9QZM0	Q9QZM0	Ubiquilin-2
Dnaja3	0.132044	0.165419	0.829093		22.7732	23.3613	23.6258	23.2313	22.7986	23.3343	7	9	8	6	7	5	Q99M87	Q99M87	DnaJ homolog subfamily A member 3, mitochondrial
Mrps18b	0.130619	0.160884	0.833133		19.9721	20.4409	20.5572	20.1332	20.6472	19.798	1	1	1	1	1	1	Q99N84	Q99N84	28S ribosomal protein S18b, mitochondrial
Eef1b;Eef1b2	0.130292	0.105315	0.87743		25.2842	25.4627	24.1116	24.799	25.0737	24.5949	7	7	6	6	6	6	O70251;A0A087WS46;G3UX43;G3UZ47;M0QWK5;M0QWH8	O70251;A0A087WS46	Elongation factor 1-beta
Ppp1ca	0.128666	0.356095	0.742053		25.5579	25.6908	25.213	25.4501	25.2855	25.34	22	19	18	22	17	18	P62137	P62137	Serine/threonine-protein phosphatase PP1-alpha catalytic subunit
Ndufb9	0.128368	0.441019	0.715487		24.8679	24.8781	24.9868	24.7008	24.6299	25.017	7	9	7	10	9	4	Q9CQJ8	Q9CQJ8	NADH dehydrogenase [ubiquinone] 1 beta subcomplex subunit 9
Slc25a4	0.128274	1.20852	0.590634		27.6783	27.7141	27.761	27.6153	27.5042	27.649	22	20	20	23	20	22	P48962	P48962	ADP/ATP translocase 1
Inpp4a	0.128023	0.199686	0.81318		19.7317	20.4536	19.8592	20.028	19.9556	19.6769	1	1	1	1	1	0	A0A0A6YXS5;F6R4N2;A0A0R4J0Q2;E9QAD0;Q3UEQ1;E9Q9A0;F6V2U0;D3YUD3;D3YUL8;D3Z230	A0A0A6YXS5;F6R4N2;A0A0R4J0Q2;E9QAD0;Q3UEQ1;E9Q9A0;F6V2U0;D3YUD3;D3YUL8;D3Z230
Blmh	0.12776	0.558983	0.686825		24.2245	24.4202	24.4969	24.2893	24.134	24.335	17	16	12	16	15	12	Q8R016;E9PY26;E9PZH4;E9Q6V3;E9QA53	Q8R016;E9PY26	Bleomycin hydrolase
Lonp2	0.127138	0.121072	0.865833		19.3386	20.264	19.4027	19.919	19.0946	19.6102	4	5	1	1	1	0	Q9DBN5;Q8BK80	Q9DBN5	Lon protease homolog 2, peroxisomal
Stt3b	0.125852	0.742031	0.656049		23.5888	23.6856	23.7307	23.5133	23.4463	23.6678	10	10	9	8	7	7	Q3TDQ1;A0A0R4J0D3	Q3TDQ1;A0A0R4J0D3	Dolichyl-diphosphooligosaccharide--protein glycosyltransferase subunit STT3B
Wapal	0.124147	0.0282204	0.955445		20.3063	20.268	22.118	22.4137	21.8012	18.1049	5	4	3	7	4	1	Q65Z40;B7ZP47;F6YCH1;G3UXQ2	Q65Z40;B7ZP47	Wings apart-like protein homolog
Abcb10	0.123576	0.106161	0.878502		20.428	20.9347	20.9388	20.3256	20.197	21.4081	5	6	4	3	2	3	Q9JI39	Q9JI39	ATP-binding cassette sub-family B member 10, mitochondrial
Ptp4a2	0.123519	0.258423	0.78851		23.602	23.5301	24.0307	23.4896	23.4882	23.8143	5	3	4	5	5	5	O70274;Q63739	O70274	Protein tyrosine phosphatase type IVA 2
Gabarapl2	0.123295	0.154744	0.841664		20.9753	21.53	21.6165	21.395	20.8184	21.5386	4	2	2	2	1	1	P60521	P60521	Gamma-aminobutyric acid receptor-associated protein-like 2
Pgm1;Pgm2	0.122156	0.38787	0.741855		24.5896	24.5715	24.482	24.2474	24.3543	24.675	21	18	19	20	18	16	Q9D0F9;A2CEK3	Q9D0F9;A2CEK3	Phosphoglucomutase-1
Rab21	0.121055	0.187168	0.824038		24.4305	23.9995	24.4853	24.429	24.3211	23.8019	10	7	10	9	9	6	P35282;A0A1W2P6Z4	P35282	Ras-related protein Rab-21
Ttc38	0.12038	0.10184	0.882547		21.4502	21.8472	21.8665	22.1065	21.8909	20.8054	5	6	5	5	5	5	A3KMP2;D6RH59	A3KMP2	Tetratricopeptide repeat protein 38
Ccdc51	0.115596	0.0846047	0.896545		22.1028	22.9918	21.4655	22.1059	21.7156	22.3919	2	3	1	2	1	1	Q3URS9	Q3URS9	Coiled-coil domain-containing protein 51
C330007P06Rik	0.114452	0.128175	0.866841		21.6171	21.9113	22.1683	21.2193	21.9876	22.1466	2	2	1	2	3	3	Q8VDP2;Z4YLD0	Q8VDP2;Z4YLD0	UPF0428 protein CXorf56 homolog
Nsf	0.114189	0.389259	0.754825		24.4039	24.3178	24.42	24.0926	24.211	24.4954	29	26	28	30	25	23	P46460;G3UX86;G3UX98	P46460	Vesicle-fusing ATPase
Pnpt1	0.113832	0.0692271	0.91059		22.0041	22.5852	22.2346	22.8053	22.6092	21.068	6	7	4	8	6	3	Q8K1R3	Q8K1R3	Polyribonucleotide nucleotidyltransferase 1, mitochondrial
Pdcd6ip	0.113756	0.409405	0.749808		25.1876	25.143	25.3658	24.9961	25.0505	25.3085	35	33	34	35	37	33	Q9WU78	Q9WU78	Programmed cell death 6-interacting protein
Ivd	0.112772	0.201367	0.823976		24.8259	25.3932	25.3933	24.9199	25.0749	25.2793	13	14	13	10	11	10	Q9JHI5	Q9JHI5	Isovaleryl-CoA dehydrogenase, mitochondrial
Prdx2	0.1099	0.774298	0.696279		26.0598	25.9596	25.9502	25.8243	25.8252	25.9904	9	8	8	10	8	7	Q61171;D3Z4A4	Q61171;D3Z4A4	Peroxiredoxin-2
Gsk3b	0.109479	0.110074	0.880867		23.6396	22.7323	22.7827	23.3077	22.927	22.5915	6	6	3	4	2	3	Q9WV60;E9QAQ5	Q9WV60;E9QAQ5	Glycogen synthase kinase-3 beta
Mtco2	0.109384	0.170113	0.842506		26.2551	26.3411	26.5286	26.6479	26.2933	25.8554	6	6	6	6	6	5	P00405	P00405	Cytochrome c oxidase subunit 2
Uqcrc1	0.105552	0.289055	0.798666		26.3576	26.7013	26.6776	26.6009	26.537	26.282	19	18	18	18	18	18	Q9CZ13;A0A0A6YW82;A0A0A6YWX6;A0A0A6YVZ0	Q9CZ13	Cytochrome b-c1 complex subunit 1, mitochondrial
Chm	0.104575	0.0529501	0.928837		20.5522	20.143	19.2547	20.4871	20.3927	18.7564	1	1	0	1	1	0	Q9QXG2;Q3UR39;A2AD03	Q9QXG2;Q3UR39;A2AD03	Rab proteins geranylgeranyltransferase component A 1
Slc27a4	0.104432	0.0454227	0.936708		20.8252	20.9454	19.1725	20.6612	20.8318	19.1368	5	4	2	3	3	1	Q91VE0	Q91VE0	Long-chain fatty acid transport protein 4
Tnpo1	0.104296	0.645915	0.727873		24.0571	24.175	24.0635	24.0469	23.8705	24.0653	18	19	16	21	16	17	Q8BFY9;Q3TKD0;J3QMX2;A0A1B0GT37	Q8BFY9;Q3TKD0	Transportin-1
Zmpste24	0.103833	0.274328	0.806604		23.4707	23.5048	23.5626	23.389	23.6771	23.1604	7	5	4	7	5	4	Q80W54;I7HIP5	Q80W54	CAAX prenyl protease 1 homolog
Ipo11	0.102458	0.208091	0.829936		20.3083	20.4925	20.0166	20.151	19.9535	20.4055	2	2	0	3	1	1	Q8K2V6	Q8K2V6	Importin-11
Upf1	0.10243	0.521498	0.750008		25.322	25.3506	25.4388	25.186	25.1924	25.4257	30	25	32	31	27	23	Q9EPU0	Q9EPU0	Regulator of nonsense transcripts 1
H1fx	0.102422	0.088129	0.897896		20.7348	21.8092	21.0037	20.5657	21.3132	21.3616	1	1	1	1	1	2	Q80ZM5	Q80ZM5
Ogfr	0.101004	0.126439	0.874992		22.8161	22.4237	22.1262	22.7546	22.285	22.0234	1	1	1	4	1	3	Q99PG2	Q99PG2	Opioid growth factor receptor
Serpinb6b	0.099479	0.150651	0.862302		23.402	23.4772	23.701	23.6095	23.7005	22.9717	4	4	5	4	3	2	O08804;F7B9A0;A0A1Y7VLD5	O08804;F7B9A0
Ighv9-4;Ighv9-1;Ighv9-3;Ighv9-2	0.097222	0.121588	0.8791		22.031	21.2206	21.9478	21.5012	21.4954	21.9112	2	2	2	2	1	2	A0A075B5S9;A0A075B5S1;A0A0B4J1J5;A0A0B4J1J4;A0A0A6YWH6	A0A075B5S9;A0A075B5S1;A0A0B4J1J5;A0A0B4J1J4;A0A0A6YWH6
Ifi35	0.0972137	0.132493	0.874466		23.3585	23.5352	23.0091	23.0137	23.6452	22.9522	5	6	5	6	7	6	Q9D8C4;D6RFB1	Q9D8C4	Interferon-induced 35 kDa protein homolog
Pgk1	0.0959206	0.534425	0.763326		27.1533	27.2998	27.418	27.1803	27.234	27.1691	24	23	22	24	24	24	P09411;S4R2M7;P09041	P09411;S4R2M7	Phosphoglycerate kinase 1;Phosphoglycerate kinase
Sfn	0.0952257	0.0114859	0.982283		27.5113	27.2895	19.2146	24.3352	24.9402	24.4543	1	1	1	2	1	2	O70456	O70456	14-3-3 protein sigma
Tmem214	0.0941327	0.101201	0.891114		21.7488	21.8383	22.7314	21.9109	21.8835	22.2418	9	9	9	7	7	8	Q8BM55;D3Z6S1	Q8BM55;D3Z6S1	Transmembrane protein 214
Mrps31	0.0923297	0.0360815	0.948329		20.1505	22.7358	20.1467	20.7612	21.0521	20.9427	3	2	2	3	2	2	Q61733	Q61733	28S ribosomal protein S31, mitochondrial
Tbcc	0.0897185	0.0621712	0.922747		20.4869	21.8158	20.4405	20.9155	20.4086	21.1499	2	2	1	3	3	2	Q8VCN9;A0A0R4J0M1	Q8VCN9;A0A0R4J0M1	Tubulin-specific chaperone C
Lpgat1	0.0891908	0.11166	0.88733		20.0776	19.6334	19.4762	19.2183	19.7071	19.9942	4	1	1	1	2	0	Q91YX5;E9QL80;D3YVK0	Q91YX5;E9QL80	Acyl-CoA:lysophosphatidylglycerol acyltransferase 1
Tbc1d13	0.089002	0.139418	0.875589		21.9613	22.4477	22.2544	21.8072	22.1268	22.4624	6	3	3	4	3	2	Q8R3D1;D6RI34;D6RJI8	Q8R3D1	TBC1 domain family member 13
Msra	0.0886046	0.121311	0.883247		22.8013	23.1737	22.7576	22.6189	22.5636	23.2843	7	8	4	7	6	7	Q9D6Y7;A0A1B0GT40	Q9D6Y7;A0A1B0GT40	Mitochondrial peptide methionine sulfoxide reductase
Ddrgk1	0.0881844	0.099627	0.895686		23.7851	24.1019	23.4727	23.9208	23.9952	23.1792	4	2	2	6	4	3	Q80WW9	Q80WW9	DDRGK domain-containing protein 1
Nxt1	0.087155	0.0321116	0.953847		20.1052	20.574	21.005	21.3162	21.3873	18.7192	1	1	1	1	1	0	Q9QZV9	Q9QZV9	NTF2-related export protein 1
Nudcd3	0.0865618	0.104641	0.892999		23.7423	23.1374	23.7246	23.2181	23.2344	23.8922	4	5	2	5	3	3	Q8R1N4;A0A0A0MQL8	Q8R1N4;A0A0A0MQL8	NudC domain-containing protein 3
Sucla2	0.0858924	0.177292	0.861712		24.5616	25.0971	25.0478	24.7837	24.7181	24.947	20	20	18	22	15	18	Q9Z2I9	Q9Z2I9	Succinyl-CoA ligase [ADP-forming] subunit beta, mitochondrial
Fam175b	0.0855408	0.214388	0.848449		22.6935	22.9166	23.0416	22.5649	22.9254	22.9047	5	5	5	6	5	6	Q3TCJ1;Z4YJY0;D3Z4D8	Q3TCJ1;Z4YJY0;D3Z4D8	BRISC complex subunit Abro1
Serpinb9	0.0854352	1.03191	0.749769		23.2355	23.3092	23.2551	23.1566	23.1423	23.2447	13	12	7	11	6	6	O08797	O08797
Eif4g3	0.0852928	0.098183	0.898093		22.0252	21.7186	22.5977	21.6819	22.2406	22.1632	12	11	7	9	6	7	Q80XI3;Z4YKC4;A0A0R4J112;A2AMI2;A0A0N4SVL0;A2AMI7;A2AMI6	Q80XI3;Z4YKC4;A0A0R4J112;A2AMI2;A0A0N4SVL0;A2AMI7	Eukaryotic translation initiation factor 4 gamma 3
Ndufs4	0.0841071	0.134923	0.880921		24.3136	24.1468	24.1336	23.6959	24.1909	24.4548	4	4	3	7	7	5	Q9CXZ1;E9QPX3;A0A338P7A0	Q9CXZ1;E9QPX3	NADH dehydrogenase [ubiquinone] iron-sulfur protein 4, mitochondrial
Mtnd1	0.0831191	0.0591525	0.927631		22.0647	22.1848	20.9093	22.1322	21.2153	21.562	2	2	2	3	2	2	P03888	P03888	NADH-ubiquinone oxidoreductase chain 1
Hax1	0.0823765	0.0813358	0.910234		19.6677	19.7183	18.6804	19.2587	19.484	19.0766	1	1	0	1	1	1	O35387;A0A0G2JFF9;A0A0G2JEE6;A0A0G2JE46;A0A0G2JDP0	O35387;A0A0G2JFF9;A0A0G2JEE6;A0A0G2JE46;A0A0G2JDP0	HCLS1-associated protein X-1
Erlin1	0.0816352	0.112974	0.890847		20.7899	20.2248	20.9943	20.3508	20.6368	20.7766	2	2	3	2	1	1	Q91X78;E9PUH5	Q91X78	Erlin-1
Zcchc6	0.081281	0.180175	0.865602		23.8317	23.7228	23.7062	23.4653	23.5487	24.0028	7	7	8	6	5	2	Q5BLK4;E9PUA2;A0A286YDD7	Q5BLK4;E9PUA2;A0A286YDD7	Terminal uridylyltransferase 7
Gnai3	0.0805683	0.274019	0.837064		24.5749	24.5588	24.7061	24.3495	24.5242	24.7245	9	8	9	9	6	7	Q9DC51;P18872;P20612;P50149;Q3V3I2;A2AE32;A2AE31;Q8C040;D3Z2M7;Q8BHK8;F6QPU5	Q9DC51	Guanine nucleotide-binding protein G(k) subunit alpha
Bpnt1	0.080361	0.127715	0.885134		23.1676	23.3994	23.4296	22.9498	23.1367	23.6689	8	9	9	6	6	5	Q9Z0S1;A0A1B0GRV0;D3Z0E6;D3Z5X0	Q9Z0S1;A0A1B0GRV0;D3Z0E6	3(2),5-bisphosphate nucleotidase 1
Fam114a2	0.0772775	0.0487756	0.937839		22.5884	20.8623	21.616	21.291	21.528	22.0159	4	4	4	4	3	3	Q8VE88	Q8VE88	Protein FAM114A2
Vps28	0.0755908	0.0192107	0.971393		21.5179	22.3579	18.2359	19.992	21.2537	20.6391	1	2	0	1	1	1	Q9D1C8;A0A2R8VKS6	Q9D1C8;A0A2R8VKS6	Vacuolar protein sorting-associated protein 28 homolog
Clptm1l	0.0754299	0.0294911	0.957431		22.0853	20.3358	21.8031	22.3616	20.0804	21.5559	2	2	1	3	2	1	Q8BXA5	Q8BXA5	Cleft lip and palate transmembrane protein 1-like protein
Suclg2	0.0732886	0.0743278	0.918838		24.2251	25.4047	24.9795	24.7645	24.856	24.769	16	17	18	20	19	18	Q9Z2I8;A0A0N4SWD1	Q9Z2I8	Succinyl-CoA ligase [GDP-forming] subunit beta, mitochondrial
Pcmt1	0.0724665	0.128699	0.890076		24.3762	24.5604	24.0332	24.4695	24.2852	23.9977	9	9	7	9	9	8	P23506;F7D432;E9PWE0;E0CYV0;F6V9F1;F6TXE3	P23506;F7D432;E9PWE0;E0CYV0	Protein-L-isoaspartate(D-aspartate) O-methyltransferase;Protein-L-isoaspartate O-methyltransferase
Ormdl3	0.0716947	0.0395877	0.94749		21.4337	21.448	23.1878	21.9086	21.6299	22.316	1	1	1	1	1	1	Q9CPZ6	Q9CPZ6	ORM1-like protein 3
Rnf114	0.0713889	0.127477	0.891055		23.1549	23.5168	23.1669	23.0166	23.0657	23.5422	8	6	5	9	8	7	Q9ET26;S4R1Z0	Q9ET26	E3 ubiquitin-protein ligase RNF114
B3galtl	0.0682678	0.0807643	0.916885		21.5499	21.8204	22.2324	21.7067	21.4678	22.2234	3	2	1	1	2	1	Q8BHT6	Q8BHT6	Beta-1,3-glucosyltransferase
Elp2	0.0670331	0.0607037	0.9312		20.6179	20.4503	21.1352	21.2719	20.5614	20.169	1	1	2	3	2	1	Q91WG4	Q91WG4	Elongator complex protein 2
Aup1	0.0639973	0.059238	0.933019		22.9752	22.9884	23.1912	23.4022	23.3061	22.2546	7	6	6	6	5	4	P70295;Q3U3K9;A0A0N4SVA6	P70295;Q3U3K9;A0A0N4SVA6	Ancient ubiquitous protein 1
Atp5a1	0.0633596	0.137644	0.895033		28.0241	28.3299	28.6061	28.2903	28.2736	28.2061	32	31	28	31	31	31	Q03265;D3Z6F5;D6RJ16	Q03265;D3Z6F5	ATP synthase subunit alpha, mitochondrial;ATP synthase subunit alpha
Ciapin1	0.0627206	0.0228739	0.967857		22.4306	23.144	20.2928	21.5708	22.5416	21.5669	5	6	2	5	4	4	Q8WTY4;F7BWP1;E0CYY1	Q8WTY4;F7BWP1	Anamorsin
Gm2a	0.0622196	0.0658407	0.929521		22.4432	21.9743	21.7336	21.9048	22.4656	21.5941	4	5	5	4	5	3	Q60648	Q60648	Ganglioside GM2 activator
Mad1l1	0.0611897	0.0732592	0.925541		23.5827	23.8917	23.6828	23.9725	23.8986	23.1025	5	3	3	5	5	4	Q9WTX8	Q9WTX8	Mitotic spindle assembly checkpoint protein MAD1
Ddt	0.0597909	0.208775	0.8826		25.3191	25.293	25.0662	25.3168	25.0672	25.115	7	7	6	6	6	4	O35215;G3UZN1	O35215	D-dopachrome decarboxylase
Kmo	0.0593821	0.0369635	0.952633		21.7097	23.5326	23.0235	22.6178	22.7186	22.7512	5	12	8	6	8	5	Q91WN4;Q3V0K6	Q91WN4	Kynurenine 3-monooxygenase
Psmb7	0.0576579	0.0388187	0.951747		23.2354	23.2212	22.1714	22.3639	22.5598	23.5312	6	5	4	6	4	4	P70195	P70195	Proteasome subunit beta type-7
Nudt16	0.0575612	0.22038	0.883313		22.668	22.7975	22.4653	22.5729	22.6468	22.5385	9	9	9	7	8	5	Q6P3D0;A0A087WRE5;A0A087WSB5;E9Q9G1	Q6P3D0;A0A087WRE5	U8 snoRNA-decapping enzyme
Adss	0.0567131	0.272527	0.878125		23.3347	23.4037	23.6	23.3471	23.4347	23.3865	11	9	8	9	8	4	P46664	P46664	Adenylosuccinate synthetase isozyme 2
Atp5c1	0.0566457	0.0917017	0.918399		26.2688	26.7361	26.8873	26.3686	26.5779	26.7758	9	9	9	11	10	9	A2AKU9;A2AKV2;A2AKV3;A2AKV1;A2AKV0	A2AKU9;A2AKV2;A2AKV3;A2AKV1	ATP synthase subunit gamma
Nmt1	0.0566069	0.102845	0.913982		23.8949	24.3252	24.0312	23.9138	23.8397	24.3279	11	12	11	11	10	5	O70310;O70311;F7APP3;A2AJH3	O70310	Glycylpeptide N-tetradecanoyltransferase 1
Ndufs7	0.0564181	0.109833	0.911127		25.501	25.8429	25.5303	25.7596	25.6732	25.2721	4	4	3	3	3	3	Q9DC70	Q9DC70	NADH dehydrogenase [ubiquinone] iron-sulfur protein 7, mitochondrial
Cul4a	0.0554905	0.0799982	0.925132		21.2973	21.8785	21.9577	21.5363	21.5179	21.9128	2	1	3	1	1	1	Q3TCH7;E9PXT5	Q3TCH7;E9PXT5	Cullin-4A
Lrch1	0.0553932	0.150995	0.900073		22.9334	22.6169	22.6556	22.7107	22.8247	22.5044	6	6	7	6	8	6	P62046;A0A2I3BQ16;A0A6I8MX29	P62046;A0A2I3BQ16	Leucine-rich repeat and calponin homology domain-containing protein 1
Hspa9	0.0551319	0.127159	0.906382		26.0849	26.5675	26.544	26.3121	26.3276	26.3913	30	31	29	32	34	33	P38647	P38647	Stress-70 protein, mitochondrial
Dpm3	0.0504169	0.086289	0.925646		23.3302	23.3309	23.0202	22.8238	23.4117	23.2945	2	2	2	2	2	2	Q9D1Q4	Q9D1Q4	Dolichol-phosphate mannosyltransferase subunit 3
Wdr91	0.0493997	0.0381194	0.953901		23.2814	22.7314	23.2184	22.4099	22.8855	23.7875	10	8	6	6	4	6	Q7TMQ7;S4R1X1;D3Z101;D3Z0V8;D3Z4Z6	Q7TMQ7;S4R1X1	WD repeat-containing protein 91
Ctbp1	0.0493743	0.0816074	0.928901		24.2392	24.8798	24.6034	24.6675	24.317	24.5898	13	12	11	12	8	6	O88712;A0A0J9YU62;A0A0J9YUM4;A0A0J9YTW3;A0A0J9YVI3;A0A0J9YUR5;A0A0J9YU66;A0A0J9YVC3	O88712;A0A0J9YU62;A0A0J9YUM4;A0A0J9YTW3	C-terminal-binding protein 1
Ppp1r7	0.0444845	0.218072	0.902833		23.2784	23.5353	23.4121	23.3268	23.3458	23.4197	17	17	15	17	18	13	Q3UM45;A0A087WRA7;F6TGJ2	Q3UM45	Protein phosphatase 1 regulatory subunit 7
Ecm29;AI314180	0.0435855	0.123514	0.919592		22.0264	22.3232	22.2428	22.3329	22.1128	22.016	14	15	13	19	13	17	Q6PDI5;A2ALV7;A2ALV6;A2ALV8;A2ALW1;A2ALV9	Q6PDI5;A2ALV7	Proteasome-associated protein ECM29 homolog
Lzic	0.0433165	0.0200506	0.974071		23.1739	22.7106	20.9184	21.8958	22.619	22.1581	2	1	2	3	3	2	Q8K3C3;B1AS04;B1AS03	Q8K3C3;B1AS04	Protein LZIC
Pdhx	0.0429579	0.0935351	0.929282		22.2757	22.2622	22.5309	22.0917	22.2795	22.5686	6	7	5	6	7	6	Q8BKZ9;A2AWH8;A2AWH7	Q8BKZ9	Pyruvate dehydrogenase protein X component, mitochondrial
Man1a1	0.042937	0.0191612	0.974247		20.8738	20.8414	22.4907	21.6626	22.0494	20.3651	7	4	4	6	4	1	P45700;A0A1W2P788;A0A1W2P6N0	P45700;A0A1W2P788;A0A1W2P6N0	Mannosyl-oligosaccharide 1,2-alpha-mannosidase IA
Lancl1	0.0410341	0.0699479	0.940045		22.5587	22.6115	22.5706	22.2718	22.4048	22.941	4	5	3	4	4	3	O89112;B2KGR2	O89112;B2KGR2	LanC-like protein 1
Mycbp2	0.0408611	0.041288	0.954276		19.9452	20.1584	19.0607	19.726	19.6683	19.6475	1	1	1	2	1	1	Q7TPH6;F6SMY7;F7CZG3;F6T4V9	Q7TPH6;F6SMY7	E3 ubiquitin-protein ligase MYCBP2
Prkaa1	0.0395044	0.108301	0.928831		23.0016	22.8199	23.1532	22.9682	23.099	22.7889	11	11	10	11	9	9	Q5EG47;Q3TUQ7;Q8BRK8	Q5EG47;Q3TUQ7	5-AMP-activated protein kinase catalytic subunit alpha-1
Dap3	0.03906	0.0267129	0.967776		20.5671	22.1739	21.1385	21.5324	21.1216	21.1084	2	2	3	4	1	1	Q9ER88;G3X9M0;A0A0R4J1B9;G3UWM7;G3UWZ6;G3UWJ4;G3UZC0	Q9ER88;G3X9M0;A0A0R4J1B9;G3UWM7;G3UWZ6	28S ribosomal protein S29, mitochondrial
Mtap	0.0384185	0.0472638	0.952384		23.6991	23.8651	23.7265	24.0073	23.9901	23.1782	9	8	7	8	9	6	Q9CQ65	Q9CQ65	S-methyl-5-thioadenosine phosphorylase
Dlst	0.0380662	0.0592157	0.946808		24.1749	24.574	24.9176	24.4355	24.6327	24.4841	11	10	11	11	11	7	Q9D2G2	Q9D2G2	Dihydrolipoyllysine-residue succinyltransferase component of 2-oxoglutarate dehydrogenase complex, mitochondrial
Tpm1	0.0380052	0.0238417	0.970974		25.3923	25.1803	23.8411	24.327	24.9808	24.9918	8	9	4	4	8	6	P58771;Q8BSH3;E9Q452;E9Q454	P58771;Q8BSH3;E9Q452;E9Q454	Tropomyosin alpha-1 chain
Agk	0.0373141	0.168948	0.919798		23.73	23.5177	23.7045	23.6262	23.5216	23.6925	11	12	8	11	12	10	Q9ESW4;A0A0J9YU24	Q9ESW4	Acylglycerol kinase, mitochondrial
Itpr1	0.0364361	0.106102	0.932083		23.2196	23.0395	22.9833	22.9892	22.9031	23.2407	20	15	14	20	13	12	P11881;A0A0N4SWH7;A0A1D5RLA1;A0A0N4SWI0	P11881	Inositol 1,4,5-trisphosphate receptor type 1
Cul2	0.0364113	0.0278005	0.967604		21.2984	20.6607	21.9656	21.0247	21.0659	21.725	4	4	4	1	1	2	Q9D4H8;E0CYT5;H7BX52;A0A3Q4EBZ1;A0A3Q4EI83	Q9D4H8;E0CYT5	Cullin-2
Ap1s2	0.0355498	0.0574842	0.948655		22.1668	22.3737	22.472	21.9881	22.2614	22.6564	4	3	3	3	3	3	Q3TIV9;Q9DB50;Q8BW87;B1B0F6	Q3TIV9;Q9DB50;Q8BW87	AP-1 complex subunit sigma-2
Capzb	0.0352542	0.1035	0.933951		28.285	28.3413	28.0236	28.0677	28.1565	28.3199	23	19	23	25	23	21	A2AMW0;F7CAZ6	A2AMW0;F7CAZ6
Arpc1a	0.0331249	0.0409998	0.957966		22.3578	21.935	22.2123	21.7712	22.0323	22.6023	4	3	2	4	5	3	Q9R0Q6;A0A0G2JF52;D3YVI5	Q9R0Q6;A0A0G2JF52	Actin-related protein 2/3 complex subunit 1A
Cab39	0.0318648	0.0614464	0.950115		22.8566	23.0422	22.753	23.1521	22.7925	22.6116	9	9	9	6	6	6	Q06138	Q06138	Calcium-binding protein 39
Tbc1d15	0.0301704	0.0399385	0.960163		22.2827	21.8694	22.4532	22.1674	21.8455	22.5019	6	5	5	6	8	5	Q9CXF4	Q9CXF4	TBC1 domain family member 15
Hsp90ab1	0.0295029	0.253171	0.928469		28.8177	28.8674	28.97	28.8541	28.8367	28.8759	42	42	43	45	42	42	P11499;E9Q3D6;E9PX27;D3Z1R1;E9Q0C3	P11499	Heat shock protein HSP 90-beta
Eef1d	0.0284042	0.0464809	0.957836		26.405	26.3936	26.0322	25.9165	26.3554	26.4738	10	11	9	10	10	10	Q80T06;A0A0R4J1E2;P57776;E9QN08;D3YUQ9;D3YZT9	Q80T06;A0A0R4J1E2;P57776;E9QN08;D3YUQ9	Elongation factor 1-delta
Cops4	0.0266444	0.0603248	0.954515		22.9965	23.2162	23.2664	22.8832	23.2041	23.3119	16	13	12	11	12	10	O88544;F6QTS1;D3YV99;D3Z1R9;D6RG47	O88544;F6QTS1	COP9 signalosome complex subunit 4
Rnf40	0.0263424	0.023262	0.974333		24.1164	23.1339	23.8263	23.3317	23.5311	24.1348	2	2	3	3	2	1	Q3U319;A0A0U1RPJ4;A0A0X1KG60	Q3U319;A0A0U1RPJ4;A0A0X1KG60	E3 ubiquitin-protein ligase BRE1B
Sec61a1	0.0262782	0.0551489	0.95697		25.03	24.9143	24.8485	24.7808	24.7193	25.2138	10	7	8	8	7	7	P61620;Q9JLR1;Q9CYJ6;A2ATT9	P61620	Protein transport protein Sec61 subunit alpha isoform 1
Mbd1	0.0257708	0.0378545	0.965615		22.0483	21.7864	22.4095	21.8953	21.9288	22.3428	3	4	4	3	3	3	Q9Z2E2;A0A0R4J159;A0A5F8MPN9;A0A286YDI1;A0A286YCP6	Q9Z2E2;A0A0R4J159;A0A5F8MPN9;A0A286YDI1;A0A286YCP6	Methyl-CpG-binding domain protein 1
Chd1	0.0241871	0.110422	0.948534		21.4193	21.4113	21.3646	21.2213	21.4718	21.4295	4	6	5	6	5	3	P40201;G3V014;Q8C7Q2;Q8BYH8;A3KFM7;A0A1B0GS03;A3KFM8;A0A1B0GR76	P40201	Chromodomain-helicase-DNA-binding protein 1
Enpp1	0.023585	0.014491	0.981583		19.3454	18.2664	18.0294	17.9194	18.5011	19.1499	4	1	0	1	1	0	P06802;G3X9S2;A0A0R4J1Q7;E9QQ26	P06802;G3X9S2;A0A0R4J1Q7	Ectonucleotide pyrophosphatase/phosphodiesterase family member 1;Alkaline phosphodiesterase I;Nucleotide pyrophosphatase
Preb	0.0230993	0.0575439	0.958617		22.4347	22.4341	22.7916	22.4395	22.6711	22.4806	9	9	6	8	9	8	Q9WUQ2;D3Z3S1;A0A0J9YU39;F6XLZ3	Q9WUQ2;D3Z3S1	Prolactin regulatory element-binding protein
Armc8	0.0213992	0.0616625	0.959574		22.1105	22.0669	22.4448	22.1795	22.162	22.2165	6	6	5	6	6	6	G3X920;Q9DBR3	G3X920;Q9DBR3	Armadillo repeat-containing protein 8
Ate1	0.020956	0.0331807	0.971088		22.257	22.1748	22.1783	22.2461	21.7883	22.5128	5	3	4	4	4	2	J3QNU1;A0A1L1SQ41;Q9Z2A5;Q4FCQ7;A0A140LJ98	J3QNU1;A0A1L1SQ41;Q9Z2A5;Q4FCQ7;A0A140LJ98	Arginyl-tRNA--protein transferase 1
Ptgis	0.0207011	0.00599223	0.990043		22.1489	21.9196	19.0271	21.8816	21.081	20.0709	1	1	0	1	2	0	O35074;Q8BXC0	O35074;Q8BXC0	Prostacyclin synthase
Map4k2	0.0205758	0.0223574	0.977474		22.1609	21.4322	21.2223	21.4642	21.4725	21.8169	6	6	4	3	3	3	Q61161;D3YUH9;F6RPB0;D6RCZ7;D6RG51;A0A494BAL9	Q61161	Mitogen-activated protein kinase kinase kinase kinase 2
Ufc1	0.0200577	0.0234829	0.976927		23.2334	22.7299	23.463	23.0416	22.8475	23.477	2	2	2	3	2	2	Q9CR09;M0QWS4	Q9CR09;M0QWS4	Ubiquitin-fold modifier-conjugating enzyme 1
Ampd2	0.019495	0.0196438	0.980195		19.9153	20.0988	20.8108	19.894	20.3608	20.5116	3	3	3	0	2	2	Q9DBT5;A2AE27	Q9DBT5;A2AE27	AMP deaminase 2
Vav2	0.0191924	0.00679118	0.98946		19.159	18.4057	16.3837	18.1979	17.1531	18.5398	6	4	2	5	1	3	Q60992;Q7TSI6	Q60992;Q7TSI6	Guanine nucleotide exchange factor VAV2
Adck1	0.0161667	0.00572963	0.990924		21.1749	20.3814	18.3359	20.2461	20.3946	19.2031	4	3	0	1	1	0	Q9D0L4	Q9D0L4	Uncharacterized aarF domain-containing protein kinase 1
Vipas39	0.0152861	0.0113214	0.986229		21.4548	21.0257	21.9822	20.9516	21.3298	22.1355	4	3	3	3	1	3	Q8BGQ1	Q8BGQ1	Spermatogenesis-defective protein 39 homolog
Ehd2	0.0145216	0.0134936	0.98515		13.4954	12.9106	12.6201	13.1538	13.317	12.5117	5	3	5	3	1	2	Q8BH64;D3Z7U7	Q8BH64	EH domain-containing protein 2
Hnrnpk	0.0137208	0.0619266	0.971792		23.2681	23.4443	23.3448	23.2701	23.2928	23.4531	1	1	1	1	1	1	B2M1R6;H3BKD0;H3BKI8;H3BLP7;Q8BT23;H3BJS9	B2M1R6;H3BKD0
Spata5	0.0130533	0.0249406	0.980755		25.5241	25.9075	25.8726	25.5287	25.7746	25.9616	3	2	1	3	3	2	Q3UMC0;A0A0G2JFY0;A0A0A0MQ80;Q9D3R6;D3Z0U5;D6RGM7;D3Z4J2	Q3UMC0;A0A0G2JFY0;A0A0A0MQ80	Spermatogenesis-associated protein 5
Sdf2l1	0.0115089	0.0132914	0.986023		24.0825	23.3762	24.2871	23.9909	23.9688	23.7515	5	3	4	3	2	2	Q9ESP1	Q9ESP1	Stromal cell-derived factor 2-like protein 1
Klhdc4	0.010252	0.00778791	0.989638		20.9829	21.3757	20.1487	20.7498	20.4578	21.2689	1	1	1	2	1	2	Q921I2;G3UZG5;G3UZ63;G3X961	Q921I2;G3UZG5;G3UZ63;G3X961	Kelch domain-containing protein 4
Atrx	0.00907199	0.0234171	0.984293		23.093	23.3957	23.1667	23.2621	23.3357	23.0304	15	15	18	17	17	11	Q61687;F6RDB7;A0A0G2JFA5;Q8C2S3;A6PWK7;Q3UY26;A0A0G2JFG6;A0A0G2JF42;Q3TA30;A6PWK8;A6PWK9;A0A0G2JGH3;A0A0G2JED2;A0A0G2JFR8	Q61687	Transcriptional regulator ATRX
Thoc3	0.00842857	0.0142519	0.987723		22.2207	22.4979	22.3624	22.4269	22.6169	22.0119	4	3	4	4	3	1	Q8VE80	Q8VE80	THO complex subunit 3
Usp4	0.00841777	0.011505	0.9882		23.6243	23.0395	22.9233	23.3185	23.2659	22.9775	10	6	7	8	3	6	P35123;A0A0A6YW28;A0A0A6YVY7;A0A0A6YWM7;A0A0A6YW63	P35123;A0A0A6YW28;A0A0A6YVY7	Ubiquitin carboxyl-terminal hydrolase 4;Ubiquitin carboxyl-terminal hydrolase
Mob2	0.00801214	0.0126078	0.987989		21.684	21.2421	21.7696	21.3635	21.4995	21.8088	2	2	1	1	1	1	Q8VI63;A0A1B0GR18;A0A1B0GRX6	Q8VI63;A0A1B0GR18;A0A1B0GRX6	MOB kinase activator 2
Fto	0.00661786	0.0122319	0.989122		20.8806	20.8522	21.3095	21.2064	20.8867	20.9294	5	3	3	3	2	2	Q8BGW1;E9Q1E4;D3Z127	Q8BGW1;E9Q1E4	Alpha-ketoglutarate-dependent dioxygenase FTO
Gps1	0.00606473	0.0187304	0.988063		22.7218	23.013	22.8186	22.8256	22.743	22.9666	8	8	9	8	11	5	Q99LD4;G3UXW9;Q3MIA8;A0A140LJB7;B1ATU4	Q99LD4;G3UXW9;Q3MIA8;A0A140LJB7;B1ATU4	COP9 signalosome complex subunit 1
Pfdn6	0.00596428	0.00414003	0.995038		21.5337	21.1895	21.5457	20.9579	22.3306	20.9626	1	1	2	1	2	1	Q03958;G3UYF9;A0A3Q4EBT3	Q03958;G3UYF9;A0A3Q4EBT3	Prefoldin subunit 6
Heatr3	0.0030454	0.00225337	0.997738		19.8596	20.3623	20.2292	20.4638	20.6534	19.3247	2	2	2	2	2	1	Q8BQM4;E9PWH6	Q8BQM4;E9PWH6	HEAT repeat-containing protein 3
Yme1l1	0.00292651	0.00104798	0.998211		20.8594	21.5067	21.3967	22.1465	22.1331	19.4745	1	3	3	5	4	0	O88967	O88967	ATP-dependent zinc metalloprotease YME1L1
Surf4	0.00248591	0.00128713	0.998138		24.0145	23.8348	22.1504	23.5342	22.9093	23.5487	4	5	5	6	5	3	Q64310;E0CXD9;F7CH13	Q64310;E0CXD9;F7CH13	Surfeit locus protein 4
As3mt	0.00153605	0.00282661	0.997945		23.5456	23.5785	23.8466	23.4522	23.5662	23.9477	11	9	11	12	12	8	Q91WU5;A0A494B985;A0A494B9D3	Q91WU5;A0A494B985	Arsenite methyltransferase
Hnrnph1	0.000776291	0.00114633	0.998641		26.9092	27.1517	27.6044	27.1195	27.153	27.3905	13	10	11	13	13	10	O35737;Q8C2Q7;D3Z6Y3	O35737;Q8C2Q7	Heterogeneous nuclear ribonucleoprotein H;Heterogeneous nuclear ribonucleoprotein H, N-terminally processed
Tceb3	-0.00223796	0.00324131	0.997678		22.1543	22.9246	22.5414	22.5042	22.5027	22.6201	3	4	5	6	5	5	Q8CB77	Q8CB77	Transcription elongation factor B polypeptide 3
Cnpy4	-0.00361443	0.0203859	0.991133		20.9062	20.9345	20.8878	20.9519	20.7999	20.9874	2	1	2	1	2	2	Q8BQ47;D3Z0T5	Q8BQ47;D3Z0T5	Protein canopy homolog 4
Myof	-0.00509612	0.00153346	0.997737		15.4632	18.9947	17.6498	17.4049	16.7673	17.9507	3	2	7	5	3	5	Q69ZN7;A0A286YDF5;E9Q390;A0A286YCZ3;A0A286YDV5;A0A286YE65	Q69ZN7;A0A286YDF5;E9Q390;A0A286YCZ3	Myoferlin
Iars	-0.00542259	0.0185305	0.988788		23.1931	22.9636	23.184	23.1433	23.0016	23.2121	22	18	18	19	18	19	Q8BU30;E9Q866;F6Q6R1	Q8BU30	Isoleucine--tRNA ligase, cytoplasmic
Cul5	-0.00690079	0.0164315	0.98796		22.4718	22.653	22.7489	22.502	22.5354	22.857	12	9	7	10	11	8	Q9D5V5;G3X914;E9Q6Z0;E9PV12	Q9D5V5;G3X914;E9Q6Z0;E9PV12	Cullin-5
Slc25a3	-0.00898743	0.0382761	0.982339		27.6149	27.5584	27.4233	27.6022	27.5919	27.4297	16	16	15	18	18	16	Q8VEM8	Q8VEM8	Phosphate carrier protein, mitochondrial
Arf6	-0.0106074	0.027084	0.981677		24.1697	23.7578	24.0099	24.0849	23.8987	23.9855	5	3	5	6	3	5	P62331	P62331	ADP-ribosylation factor 6
Uba1	-0.0110563	0.0608153	0.976647		26.3159	26.2421	26.4492	26.32	26.341	26.3793	41	39	39	46	40	38	Q02053;P31254	Q02053	Ubiquitin-like modifier-activating enzyme 1
	-0.011392	0.0236176	0.981411		20.8248	20.5191	21.0552	20.7958	20.893	20.7445	2	1	2	2	1	2	Q9D1I2	Q9D1I2	Bcl10-interacting CARD protein
Cyc1	-0.0117747	0.0180228	0.98402		24.8918	25.4778	25.5521	25.252	25.2675	25.4375	11	9	9	10	8	9	Q9D0M3;A0A2R8VHK1	Q9D0M3;A0A2R8VHK1	Cytochrome c1, heme protein, mitochondrial
Huwe1	-0.0123336	0.0354277	0.978697		22.7141	22.9383	23.0918	22.9656	22.8412	22.9745	18	20	18	23	15	15	Q7TMY8;A2AFQ0;F6XP90;F6UYC1	Q7TMY8;A2AFQ0	E3 ubiquitin-protein ligase HUWE1
Ppa2	-0.0130424	0.0210719	0.982103		22.864	23.1882	22.4836	22.8028	22.9182	22.8539	9	10	9	10	8	4	Q91VM9;D3Z636;G8JL76	Q91VM9;D3Z636;G8JL76	Inorganic pyrophosphatase 2, mitochondrial
Vdac1	-0.0131416	0.0121452	0.985813		23.9595	24.1821	24.8868	24.1011	24.1673	24.7995	1	1	1	1	1	1	F2Z471	F2Z471
Srd5a3	-0.0147266	0.00563935	0.990897		20.4539	19.984	19.877	21.2443	20.6325	18.4823	2	2	1	2	1	0	Q9WUP4;F6WPW1	Q9WUP4;F6WPW1	Polyprenol reductase
Gpi	-0.014857	0.0569279	0.971092		27.5205	27.6135	27.3912	27.6355	27.5172	27.4172	20	19	20	22	21	18	P06745;CON__Q3ZBD7;A0A0U1RP97;A0A0U1RQ18;A0A0U1RQ72	P06745	Glucose-6-phosphate isomerase
Zw10	-0.0150439	0.0123688	0.985755		20.4258	20.7891	19.8492	20.4256	19.8347	20.8489	3	2	2	2	1	1	O54692	O54692	Centromere/kinetochore protein zw10 homolog
Pex14	-0.0152079	0.0183935	0.981913		22.4117	22.4631	22.9943	22.2347	22.8619	22.8181	5	4	4	3	5	4	Q9R0A0	Q9R0A0	Peroxisomal membrane protein PEX14
Slc16a1	-0.0157909	0.0120487	0.985574		22.9389	22.7381	23.9819	22.9011	23.2236	23.5815	3	3	2	2	3	2	P53986	P53986	Monocarboxylate transporter 1
	-0.0160332	0.0296331	0.976523		25.4081	25.1976	25.1842	25.3043	24.9785	25.5552	6	5	6	7	6	5	P01837;A0A5H1ZRK8	P01837;A0A5H1ZRK8	Ig kappa chain C region
Vmp1	-0.0165323	0.0161402	0.981648		22.1452	22.3791	21.4672	22.0996	21.6297	22.3118	2	3	1	2	2	2	Q99KU0;Q5SXR2	Q99KU0	Vacuole membrane protein 1
Lta4h	-0.0165958	0.0468376	0.970849		25.2806	25.5355	25.4552	25.305	25.3923	25.6238	27	26	26	28	25	24	P24527	P24527	Leukotriene A-4 hydrolase
Rnf20	-0.0170339	0.012723	0.98516		21.8931	22.1525	22.264	22.5766	21.2638	22.5203	5	6	5	5	5	5	Q5DTM8;A2AIR2;A2AIR0	Q5DTM8;A2AIR2	E3 ubiquitin-protein ligase BRE1A
Tmppe	-0.0181281	0.0186762	0.980716		22.2758	22.4542	22.7091	22.9039	22.6709	21.9186	4	2	2	2	3	1	D3Z286	D3Z286
Fcer1g	-0.0183722	0.0195205	0.980232		21.6951	22.5617	22.5735	22.1997	22.159	22.5268	3	2	3	3	2	2	P20491	P20491	High affinity immunoglobulin epsilon receptor subunit gamma
Bcap31	-0.0188491	0.0304742	0.974326		25.088	24.4953	24.9141	24.675	24.8212	25.0577	6	7	6	7	7	7	Q61335	Q61335	B-cell receptor-associated protein 31
Adck4	-0.0197805	0.00671556	0.989273		19.5017	19.3844	19.0083	20.4003	20.1401	17.4134	2	1	0	1	1	0	Q566J8;E9QLB8;A0A0R4J1X1	Q566J8;E9QLB8	AarF domain-containing protein kinase 4
Otub1	-0.0224692	0.02616	0.974091		23.7783	24.3123	23.7723	23.645	23.878	24.4072	11	10	8	12	9	8	Q7TQI3;D3YWF6;D3Z7K0	Q7TQI3;D3YWF6	Ubiquitin thioesterase OTUB1
Gimap9	-0.0225665	0.0856535	0.953833		24.0208	23.7386	23.9251	23.9759	23.8332	23.9432	12	10	10	7	8	9	G3X987;F7BEI3	G3X987
Bag1	-0.0231107	0.0143449	0.981224		22.0356	22.1729	20.6285	21.7948	21.8773	21.2343	4	4	3	4	4	2	Q60739;F6TCF9	Q60739;F6TCF9	BAG family molecular chaperone regulator 1
Dlgap4	-0.0270418	0.0391291	0.963248		21.91	22.2844	21.7908	21.6606	22.2341	22.1716	2	2	2	1	1	2	B1AZP2;I1E4X0;F6YMR0;E9PUF2;B7ZNS2;H3BJW9;H3BKJ0;H3BJD4	B1AZP2;I1E4X0;F6YMR0;E9PUF2;B7ZNS2;H3BJW9	Disks large-associated protein 4
Slc25a11	-0.0307401	0.143998	0.933824		25.3302	25.2759	25.3106	25.1843	25.3848	25.4397	13	13	15	16	14	13	Q9CR62;Q5SX46;Q5SX48	Q9CR62;Q5SX46	Mitochondrial 2-oxoglutarate/malate carrier protein
Nutf2	-0.0313403	0.0365715	0.961843		24.4527	24.8589	24.1789	24.5762	24.8703	24.138	5	5	5	4	4	3	P61971;A0A1D5RLR1	P61971	Nuclear transport factor 2
Ear6	-0.031723	0.0239214	0.971841		20.4855	19.4316	19.542	19.5503	19.5701	20.4338	1	1	1	1	2	1	Q923L7	Q923L7
Usf1	-0.0325267	0.00769087	0.988121		19.7481	20.1333	21.0678	21.5321	21.8269	17.6879	1	1	1	1	1	0	Q61069;E9Q722	Q61069;E9Q722	Upstream stimulatory factor 1
Mrps28	-0.0329342	0.0130066	0.981512		20.2998	20.5533	20.8196	21.053	21.728	18.9906	1	1	1	3	2	0	Q9CY16	Q9CY16	28S ribosomal protein S28, mitochondrial
Cand1	-0.0329997	0.0962152	0.939648		24.9241	24.9275	25.2755	25.1116	25.1156	24.9989	36	38	34	39	35	28	Q6ZQ38;D3YWC5	Q6ZQ38	Cullin-associated NEDD8-dissociated protein 1
Mff	-0.0338516	0.0152895	0.980268		21.3761	21.6549	21.2029	22.1517	22.1819	20.0019	3	2	3	5	4	0	Q6PCP5;F7CTF8;E0CYI3;E0CYB9;F7BC60	Q6PCP5;F7CTF8;E0CYI3;E0CYB9	Mitochondrial fission factor
Ckb	-0.0342871	0.0363466	0.960029		23.0676	22.2625	23.3187	22.9662	22.8993	22.8861	9	6	14	8	9	9	Q04447	Q04447	Creatine kinase B-type
Gfm1	-0.0356445	0.0466941	0.954089		21.417	22.0871	22.1134	22.1328	21.9014	21.6904	4	5	7	8	6	4	Q8K0D5	Q8K0D5	Elongation factor G, mitochondrial
Sec61b;Gm10320	-0.0364908	0.0729789	0.942799		26.2611	26.3486	26.1142	26.0447	26.2009	26.5879	3	3	3	3	2	3	Q9CQS8;E9PW43	Q9CQS8;E9PW43	Protein transport protein Sec61 subunit beta
Sephs2	-0.0368398	0.0598835	0.946954		21.1499	21.3444	20.9478	21.2132	21.4801	20.8592	3	4	1	3	3	1	P97364	P97364	Selenide, water dikinase 2
Myom2	-0.0375878	0.0140681	0.980481		15.9243	16.8825	13.9927	15.7906	15.16	15.9616	2	2	3	2	3	1	Q14BI5	Q14BI5
[truncated: 2,204 more rows]

## Sheet: LFQ_LSEC_vs_HeartEC
Gene names	Log2FC LSEC vs HEART_ECs	-Log10 p-value LSEC vs HEART_ECs	q-value LSEC vs HEART_ECs	Significant LSEC vs HEART_ECs (FDR=0.01, S0=0.2)	LFQ intensity HEART_ECs1	LFQ intensity HEART_ECs2	LFQ intensity HEART_ECs3	LFQ intensity LSEC1	LFQ intensity LSEC2	LFQ intensity LSEC3	Razor + unique peptides HEART_ECs1	Razor + unique peptides HEART_ECs2	Razor + unique peptides HEART_ECs3	Razor + unique peptides LSEC1	Razor + unique peptides LSEC2	Razor + unique peptides LSEC3	Protein IDs	Majority protein IDs	Protein names
Cps1	14.6578	4.80476	0	yes	13.6843	14.627	14.1398	27.7702	29.4587	29.1955	4	11	5	92	94	94	Q8C196	Q8C196	Carbamoyl-phosphate synthase [ammonia], mitochondrial
Mrc1	13.4999	5.38933	0	yes	15.5504	15.9316	14.7766	28.9571	28.577	29.2241	2	2	6	77	71	70	Q61830	Q61830	Macrophage mannose receptor 1
Stab2	12.4882	5.68033	0	yes	15.4256	15.8516	16.4201	28.5664	28.2383	28.3572	3	3	4	90	84	84	Q8R4U0;A0A1W2P6Y4	Q8R4U0	Stabilin-2;Short form stabilin-2
Gatm	12.2096	5.2638	0	yes	14.3505	15.3652	15.4724	27.4349	27.0349	27.3472	2	2	2	23	24	22	Q9D964	Q9D964	Glycine amidinotransferase, mitochondrial
Hmgcs2	10.3949	3.77298	0	yes	17.9148	15.9026	17.3566	26.6644	28.2989	27.3953	3	3	3	22	24	23	P54869;Q8JZK9	P54869	Hydroxymethylglutaryl-CoA synthase, mitochondrial
Ftl1;Ftl2	8.95219	3.49451	0	yes	18.4964	19.8718	18.7283	28.4642	28.7863	26.7027	1	1	0	11	11	11	Q9CPX4;P29391;A0A1B0GR60;P49945;A0A1B0GRH4;A0A1Y7VNT9	Q9CPX4;P29391;A0A1B0GR60;P49945	Ferritin;Ferritin light chain 1;Ferritin light chain 2
Enpep	8.64218	4.03603	0	yes	16.7453	17.8665	17.9318	26.9213	25.8511	25.6977	1	2	2	31	27	26	P16406;F7B9G4;F6YHW2	P16406;F7B9G4	Glutamyl aminopeptidase
Dpp7	8.51828	3.57346	0	yes	16.3187	16.6966	14.4734	24.6191	24.3342	24.0902	1	2	1	11	11	9	Q9ET22	Q9ET22	Dipeptidyl peptidase 2
Ctsh	8.43712	2.42172	0.00109333	yes	21.0577	16.9777	21.2685	28.2343	28.1609	28.22	1	2	1	9	8	8	P49935;D3Z437	P49935	Pro-cathepsin H;Cathepsin H mini chain;Cathepsin H;Cathepsin H heavy chain;Cathepsin H light chain
Ugt1a1	8.42252	2.96064	0	yes	16.0622	16.2252	18.9952	24.9074	25.7013	25.9415	1	1	0	12	12	13	Q63886	Q63886	UDP-glucuronosyltransferase 1-1
C0HKG6;C0HKG5;A0A338P7E3;A0A338P711	8.21391	2.61811	0.00139574	yes	16.082	16.9479	19.1102	26.1552	26.6078	24.0188	1	1	0	7	7	6	C0HKG6;C0HKG5;A0A338P7E3;A0A338P711	C0HKG6;C0HKG5;A0A338P7E3;A0A338P711
Dab2	7.81783	4.35865	0	yes	18.8198	18.2534	19.4472	26.8838	26.2211	26.869	4	3	2	24	23	25	P98078;A0A0R4J104;E9QL31;F6TQN9;E9PX84;Q3TRE6;Q9DCE6;E0CXT5;E0CZ53;E0CYJ2	P98078;A0A0R4J104;E9QL31;F6TQN9;E9PX84;Q3TRE6	Disabled homolog 2
Lgals3bp	7.81505	4.29764	0	yes	17.0609	17.9396	18.1822	25.7346	25.8472	25.0461	2	1	2	15	14	14	Q07797;E9Q5X5	Q07797	Galectin-3-binding protein
Dpp4	7.81073	1.96554	0.00136185	yes	23.2017	17.7237	22.4004	29.3445	29.0944	28.3191	13	3	9	32	29	27	P28843	P28843	Dipeptidyl peptidase 4;Dipeptidyl peptidase 4 membrane form;Dipeptidyl peptidase 4 soluble form
Gpr182	7.7182	3.45064	0	yes	21.6145	20.7364	19.2811	28.3592	28.0984	28.3289	1	2	0	5	5	5	G3X9R9;P43142	G3X9R9;P43142	G-protein coupled receptor 182
Ces1d	7.7066	2.14413	0.00122004	yes	15.5932	19.9134	20.1912	25.6598	26.7453	26.4126	1	1	5	23	23	21	Q8VCT4;E9PYP1	Q8VCT4	Carboxylesterase 1D
Ada	7.34692	4.18715	0	yes	19.3484	20.4741	20.3689	27.5527	27.71	26.9694	2	3	4	23	22	22	P03958	P03958	Adenosine deaminase
Cpne2	7.17831	4.58445	0	yes	18.65	18.1089	17.5158	25.2132	25.3039	25.2927	2	2		13	14	12	P59108;A0A0R4J1D0;A0A1D5RLP0	P59108;A0A0R4J1D0	Copine-2
Fth1	6.73619	3.72137	0	yes	18.9261	19.0699	17.8414	25.4448	25.8686	24.7327	0	2	1	12	12	11	P09528;A0A494B9D4;A0A494BA92;A0A494BAP3	P09528	Ferritin heavy chain;Ferritin heavy chain, N-terminally processed
Snx8	6.66096	4.38226	0	yes	17.786	17.3713	17.1279	24.2814	23.5301	24.4566	1	1	1	13	11	9	Q8CFD4;Q3U0I9;A0A0G2JEQ9;A0A0G2JDT3;A0A0G2JDJ6	Q8CFD4;Q3U0I9	Sorting nexin-8
Cyp2c29	6.61529	4.13625	0	yes	18.3058	18.863	18.354	24.4674	25.236	25.6651	1	2	1	12	16	16	Q64458;Q3UT49;H3BLM0	Q64458;Q3UT49	Cytochrome P450 2C29
Flt4	6.57771	2.68123	0.00138397	yes	19.6869	16.6862	17.7671	24.696	24.0744	25.103	2	2	4	27	25	24	P35917	P35917	Vascular endothelial growth factor receptor 3
Sord	6.56209	2.64512	0.00132258	yes	17.7817	19.2267	21.0439	25.8847	26.0243	25.8294	3	1	3	13	13	12	Q64442	Q64442	Sorbitol dehydrogenase
Npr1	6.49433	5.22969	0	yes	18.1951	17.7824	17.7351	24.5965	24.4795	24.1196	4	0	1	27	24	22	P18293	P18293	Atrial natriuretic peptide receptor 1
Arg1	6.45704	2.42276	0.000993939	yes	18.8222	20.7932	17.2436	25.6451	25.7603	24.8247	3	3	1	15	13	14	Q61176	Q61176	Arginase-1
Ctsc	6.43367	3.13102	0	yes	20.1895	18.377	17.9476	25.2322	25.4112	25.1718	2	0	1	8	9	8	P97821;D3Z220;Q3U7T5	P97821	Dipeptidyl peptidase 1;Dipeptidyl peptidase 1 exclusion domain chain;Dipeptidyl peptidase 1 heavy chain;Dipeptidyl peptidase 1 light chain
Lipa	6.37531	3.17079	0	yes	21.8358	19.6775	21.2534	27.5868	27.3287	26.9773	5	1	4	11	10	10	Q9Z0M5	Q9Z0M5	Lysosomal acid lipase/cholesteryl ester hydrolase
Il6st	6.32691	2.03363	0.001407	yes	20.5808	16.1747	17.6617	24.949	23.7564	24.6924	6	1	3	20	20	20	Q00560;V9GX00;V9GXT4;V9GXA2;V9GX52	Q00560;V9GX00	Interleukin-6 receptor subunit beta
Exoc3l2	6.32595	3.48566	0	yes	20.4414	19.2899	18.605	25.8181	25.9614	25.5347	2	1	0	24	19	18	D3YUP5;E9Q180	D3YUP5
Hexa	6.31192	4.04021	0	yes	19.4049	18.5037	19.3527	25.7171	25.6144	24.8657	4	2	4	16	16	13	P29416	P29416	Beta-hexosaminidase subunit alpha
Lrp1	6.30987	3.33318	0	yes	14.688	13.2631	13.1856	19.8087	19.552	20.7056	2	1	1	24	26	40	Q91ZX7;A0A0R4J0I9;Q3U5J2;D3Z5M3;F6UAC8	Q91ZX7;A0A0R4J0I9	Prolow-density lipoprotein receptor-related protein 1;Low-density lipoprotein receptor-related protein 1 85 kDa subunit;Low-density lipoprotein receptor-related protein 1 515 kDa subunit;Low-density lipoprotein receptor-related protein 1 intracellular domain
Slc27a2	6.2746	3.06613	0	yes	18.614	18.868	16.9803	24.5767	24.9915	23.7179	2	1	1	23	25	22	O35488;A2ANX6	O35488;A2ANX6	Very long-chain acyl-CoA synthetase
Appl2	6.17769	3.54927	0	yes	17.2247	18.411	18.7653	24.7592	24.0406	24.1343	2	3	3	24	17	13	Q8K3G9;D3Z340;D6RFR7;H3BL43;H3BJX0	Q8K3G9	DCC-interacting protein 13-beta
Syne1	6.17736	2.96818	0	yes	19.4708	18.0614	19.1229	26.2515	24.5372	24.3984	6	7	8	28	34	29	A0A1L1STC6;Q6ZWR6;A0A1L1SRV6;Q6ZWR5	A0A1L1STC6;Q6ZWR6	Nesprin-1
Sardh	6.06807	2.48851	0.00104127	yes	17.7153	19.253	18.1384	22.7613	25.0565	25.493	3	0	1	29	35	26	Q99LB7;A2AH52;A2AH53	Q99LB7	Sarcosine dehydrogenase, mitochondrial
Renbp	6.05593	4.76334	0	yes	19.5351	19.1013	19.1063	25.7111	25.0691	25.1301	1	1	1	13	11	11	P82343;D6RHA2;G3XA46	P82343;D6RHA2	N-acylglucosamine 2-epimerase
P2rx4	6.02171	3.5638	0	yes	18.7223	18.6866	17.4915	24.5469	23.7382	24.6805	0	1	1	7	6	7	D3Z5U5;Q9Z257;Q9JJX6;D3YYR5;Q9Z256	D3Z5U5;Q9Z257;Q9JJX6;D3YYR5;Q9Z256	P2X purinoceptor;P2X purinoceptor 4
Stab1	6.01789	3.88863	0	yes	21.4325	21.7315	20.4664	27.5438	27.0837	27.0566	36	23	30	95	85	81	G3X973;Q8R4Y4	G3X973;Q8R4Y4	Stabilin-1
Arhgap23	5.99077	2.98529	0	yes	17.0215	19.0892	17.179	24.1924	23.4386	23.631	1	2	1	13	10	11	Q69ZH9;B1AQY2;F8VQ11;D6RDB5	Q69ZH9;B1AQY2;F8VQ11;D6RDB5	Rho GTPase-activating protein 23
Nqo2	5.94528	5.31106	0	yes	21.2712	21.5976	20.9873	27.2044	27.2907	27.1969	3	3	3	20	19	18	Q9JI75;A0A1Y7VL95;A0A1Y7VMA0	Q9JI75;A0A1Y7VL95;A0A1Y7VMA0	Ribosyldihydronicotinamide dehydrogenase [quinone]
Naga	5.93161	3.58111	0	yes	19.7636	19.3623	20.9491	26.0385	26.0828	25.7487	2	3	4	12	11	14	Q9QWR8;Q3UZX5;A0A2R8VHH9;A0A2R8VHJ3;A0A2R8W742	Q9QWR8;Q3UZX5;A0A2R8VHH9	Alpha-N-acetylgalactosaminidase
Hs1bp3	5.87302	3.20729	0	yes	18.4548	17.8627	19.7222	24.9528	24.6112	24.0947	1	2	5	17	17	15	Q3TC93;A0A1W2P6R8;A0A1W2P6H5	Q3TC93	HCLS1-binding protein 3
Casp1	5.80901	2.56189	0.00112715	yes	18.9922	16.3298	16.5097	23.4451	22.7698	23.0439	0	1	1	16	13	16	P29452;A0A571BDI1;A0A571BF22	P29452	Caspase-1;Caspase-1 subunit p20;Caspase-1 subunit p10
Akr1b8	5.79449	4.35865	0	yes	21.5648	22.0446	22.5607	27.6678	27.9785	27.9074	3	4	5	15	15	14	P45377	P45377	Aldose reductase-related protein 2
Upp1	5.68471	3.34186	0	yes	18.5993	20.4274	19.547	25.1201	25.4203	25.0874	1	3	1	12	12	10	P52624;E9Q5K7;Q5SUC6;E9Q391;F6YBT6	P52624;E9Q5K7;Q5SUC6	Uridine phosphorylase 1
	5.68053	4.94917	0	yes	19.1878	19.7982	19.7623	25.4081	25.1976	25.1842	1	2	1	6	5	6	P01837;A0A5H1ZRK8	P01837;A0A5H1ZRK8	Ig kappa chain C region
Aldh1a1	5.61458	2.34025	0.000817955	yes	20.0795	17.2453	17.9999	24.7543	23.1141	24.2999	3	1	2	16	10	11	P24549;O35945;A0A286YCZ0	P24549	Retinal dehydrogenase 1
Plbd1	5.57334	3.32736	0	yes	17.8598	18.0756	19.4702	24.3147	23.7314	24.0796	3	1	0	20	18	16	Q8VCI0;A0A0R4J0B2	Q8VCI0;A0A0R4J0B2	Phospholipase B-like 1;Phospholipase B-like 1 chain A;Phospholipase B-like 1 chain B;Phospholipase B-like 1 chain C
Cotl1	5.5295	4.04054	0	yes	22.3922	22.3387	21.5368	27.8754	27.7786	27.2021	4	3	2	10	10	10	Q9CQI6;A0A1D5RLP1	Q9CQI6;A0A1D5RLP1	Coactosin-like protein
Uap1l1	5.52832	3.48428	0	yes	19.8194	19.6219	19.5528	25.7537	25.576	24.2494	3	3	1	16	17	15	Q3TW96	Q3TW96	UDP-N-acetylhexosamine pyrophosphorylase-like protein 1
Ces2g	5.49706	2.95113	0.000527473	yes	19.477	19.2793	19.5812	24.587	26.2064	24.0353	3	2	2	10	9	7	E9PV38;Q08ED5;Q149K3;Q6AW46	E9PV38	Carboxylic ester hydrolase
Asap1	5.45371	3.75504	0	yes	17.9298	18.868	19.1278	24.4358	24.0142	23.8368	1	1	2	17	15	11	Q9QWY8;H3BKD4;H3BKE6;E9QMI7;E9QMJ1;H3BL41;H3BJY2;E9QN63;H3BK40;H3BJM7	Q9QWY8;H3BKD4;H3BKE6;E9QMI7;E9QMJ1;H3BL41;H3BJY2;E9QN63	Arf-GAP with SH3 domain, ANK repeat and PH domain-containing protein 1
Hexb	5.4177	4.9509	0	yes	20.4715	20.0061	20.6687	25.8808	25.7713	25.7473	4	3	4	26	25	21	P20060	P20060	Beta-hexosaminidase subunit beta
Man2b2	5.41064	2.93026	0.000497409	yes	19.8227	18.4611	17.8342	24.5463	23.5605	24.2431	1	0	2	15	11	8	O54782;F6TMZ3;F6Z025	O54782;F6TMZ3	Epididymis-specific alpha-mannosidase
Smap2	5.40853	3.09305	0	yes	19.4446	20.1238	21.4351	25.8746	25.5292	25.8253	1	2	2	11	10	10	Q7TN29	Q7TN29	Stromal membrane-associated protein 2
Rmdn3	5.39599	5.38891	0	yes	18.982	18.6161	18.8483	24.3483	24.2978	23.9882	1	1	2	9	7	8	Q3UJU9	Q3UJU9	Regulator of microtubule dynamics protein 3
Pecr	5.38455	2.3903	0.000863158	yes	19.5022	17.605	18.7855	22.6038	24.4621	24.9805	1	2	0	7	11	10	Q99MZ7;Q3UXD9;D6RHN4;D6RIP0	Q99MZ7;Q3UXD9	Peroxisomal trans-2-enoyl-CoA reductase
Serpina3g	5.30729	5.03731	0	yes	19.7437	20.2335	20.3194	25.4977	25.3135	25.4071	3	3	2	16	14	14	Q5I2A0;Q8BYY9	Q5I2A0	Serine protease inhibitor A3G
Itga9	5.24716	3.73718	0	yes	20.1044	18.9333	18.9923	24.7393	24.63	24.4022	4	1	2	20	15	14	B8JK39;E9QAP0;F7DB81	B8JK39;E9QAP0	Integrin alpha-9
Snx5	5.20785	4.85181	0	yes	22.2337	22.5261	21.8413	27.5045	27.3744	27.3458	11	9	6	32	29	27	Q9D8U8	Q9D8U8	Sorting nexin-5
Urod	5.18202	3.15672	0	yes	16.3755	17.9138	18.0467	22.695	22.4083	22.7787	1	2	1	7	7	7	P70697;A0A0A0MQG7	P70697	Uroporphyrinogen decarboxylase
Siae	5.1547	4.08109	0	yes	18.4133	19.272	18.4386	24.1104	23.8626	23.6149	0	1	1	6	7	5	P70665;A0A1N9M4K1;A0A1L1SU77;A0A1L1SQF7	P70665;A0A1N9M4K1;A0A1L1SU77	Sialate O-acetylesterase;Sialate O-acetylesterase small subunit;Sialate O-acetylesterase large subunit
Npc2	5.14372	3.18344	0	yes	20.9685	21.7607	20.074	26.3626	26.2305	25.6414	2	2	1	6	7	7	Q9Z0J0	Q9Z0J0	Epididymal secretory protein E1
Ppp1r21	5.1021	4.37476	0	yes	18.935	18.401	18.2798	23.447	23.4941	23.981	2	2	3	12	15	13	Q3TDD9	Q3TDD9	Protein phosphatase 1 regulatory subunit 21
Peak1	5.09489	2.27203	0.0012528	yes	18.264	19.3157	20.5947	25.5176	24.6179	23.3235	5	7	9	29	28	26	Q69Z38;A0A087WQ01;A0A087WQ82	Q69Z38;A0A087WQ01	Pseudopodium-enriched atypical kinase 1
Raph1	5.07694	3.1548	0	yes	18.5262	19.2282	20.3023	24.5071	24.1418	24.6386	1	3	5	14	12	13	F2Z3U3;G5E867;F2Z4B7;S4R2K5;F2Z3X7	F2Z3U3;G5E867;F2Z4B7
Gmpr	5.07244	4.27417	0	yes	19.6106	20.0339	19.5936	25.1709	24.3652	24.9194	1	1	1	11	9	9	Q9DCZ1;F6VY18	Q9DCZ1;F6VY18	GMP reductase 1
Glul	5.05752	3.0688	0	yes	20.4662	21.7953	20.1042	25.7972	25.4728	26.2684	3	3	2	13	13	16	P15105;D3YVK1	P15105	Glutamine synthetase
Engase	5.02465	1.97134	0.00161702	yes	18.708	15.6416	15.2299	21.392	21.9163	21.3451	0	1	1	13	12	13	Q8BX80;F7CXI4;E9Q017;E9PY27	Q8BX80;F7CXI4	Cytosolic endo-beta-N-acetylglucosaminidase
Gns	4.99872	2.905	0.000457143	yes	18.5441	18.8708	20.5275	24.371	24.2612	24.3064	1	1	3	12	10	10	Q8BFR4;A0A1W2P8D3	Q8BFR4	N-acetylglucosamine-6-sulfatase
Abca8a	4.92801	2.17552	0.00111554	yes	17.4774	20.03	17.5573	23.4348	22.4274	23.9866	1	2	1	12	11	9	F8WGE3;Q8K442;F6YSZ8	F8WGE3;Q8K442	ATP-binding cassette sub-family A member 8-A
Aldh1l1	4.87567	3.55692	0	yes	18.8879	19.9326	19.2147	24.7351	24.0735	23.8536	8	8	5	38	31	29	Q8R0Y6;A0A0N4SW56;Q8K009;A0A0N4SVT2;D3Z6B9	Q8R0Y6	Cytosolic 10-formyltetrahydrofolate dehydrogenase
Hrsp12	4.83426	1.72426	0.00245514	yes	18.4025	21.4465	22.6411	25.4937	25.8922	25.607	0	1	4	7	7	7	P52760	P52760	Ribonuclease UK114
Lifr	4.83111	2.51236	0.000967552	yes	19.3496	17.2014	19.3593	23.6843	22.9951	23.7242	1	2	1	15	14	12	P42703;A0A2I3BRT7	P42703	Leukemia inhibitory factor receptor
Iqsec1	4.8182	3.51919	0	yes	19.0556	19.0943	17.9862	23.855	23.1892	23.5464	2	2	1	11	9	10	Q8R0S2;E9PUA3;A0A1D5RM83;A0A5F8MPT9	Q8R0S2;E9PUA3;A0A1D5RM83;A0A5F8MPT9	IQ motif and SEC7 domain-containing protein 1
Cyp27a1	4.81653	2.33319	0.00105361	yes	18.9293	19.9548	18.0817	22.725	24.9597	23.7307	0	1	1	14	15	12	Q9DBG1	Q9DBG1	Sterol 26-hydroxylase, mitochondrial
Tst	4.77441	3.25095	0	yes	20.884	21.5581	21.9946	25.7637	26.9345	26.0618	3	4	6	13	12	12	P52196	P52196	Thiosulfate sulfurtransferase
Epn1	4.76275	2.69607	0.00119273	yes	18.6835	20.8348	19.6652	24.8713	24.0583	24.5422	1	1	2	9	8	8	Q80VP1;D3Z4V3;D3Z550	Q80VP1	Epsin-1
Ces1	4.71958	2.87396	0.00144493	yes	19.3145	18.0095	18.5567	22.4375	23.8192	23.7828	1	1	1	8	9	8	Q8VCC2	Q8VCC2	Liver carboxylesterase 1
Dlc1	4.69206	1.99332	0.00141215	yes	16.9253	18.094	18.5499	23.9933	22.7618	20.8903	1	2	1	14	12	9	Q9R0Z9;E9QKB1;A0A0R4J171;E9PXD2	Q9R0Z9;E9QKB1;A0A0R4J171;E9PXD2	Rho GTPase-activating protein 7
Ces1f	4.68609	2.30366	0.00125561	yes	18.6311	19.7343	20.4956	23.0663	24.6751	25.1779	0	1	1	16	20	18	Q91WU0	Q91WU0	Carboxylic ester hydrolase
Cnn2	4.68416	3.62762	0	yes	19.9506	20.5174	21.0942	25.4365	25.3218	24.8564	2	2	3	11	9	10	Q08093;D3Z7R6	Q08093;D3Z7R6	Calponin-2;Calponin
Plxnb2	4.67633	2.42172	0.000834606	yes	18.0822	18.5127	16.2128	22.4838	21.6555	22.6973	1	0	1	29	23	22	B2RXS4	B2RXS4	Plexin-B2
Lamtor1	4.64863	5.21983	0	yes	19.6275	19.2228	19.5245	24.2577	24.0939	23.969	2	2	2	9	9	8	Q9CQ22;A0A0A6YX02	Q9CQ22;A0A0A6YX02	Ragulator complex protein LAMTOR1
Camk1	4.63576	2.20109	0.00112224	yes	19.5798	17.4624	17.6564	23.3608	23.5095	21.7356	2	1	0	10	11	7	Q91YS8;D3Z368	Q91YS8	Calcium/calmodulin-dependent protein kinase type 1
Cryzl1	4.62974	2.02303	0.00145025	yes	21.0321	19.0259	18.5559	24.3863	25.1432	22.9735	2	1	2	7	8	7	Q921W4;D3YZD6;D3Z6I4;A0A338P785;F7BGV1;D3YU21;A0A338P6Y1;A0A338P7D6	Q921W4;D3YZD6;D3Z6I4;A0A338P785;F7BGV1;D3YU21	Quinone oxidoreductase-like protein 1
Fn1	4.59103	3.84519	0	yes	20.6253	21.4755	21.6401	25.8926	25.6892	25.9322	4	4	8	39	25	26	B7ZNJ1;A0A087WS56;B9EHT6;A0A087WSN6;Q3UHL6;A0A087WR50;P11276;A0A087WS99;Q4KL80;A0A087WSU6;A0A087WQE0	B7ZNJ1;A0A087WS56;B9EHT6;A0A087WSN6;Q3UHL6;A0A087WR50;P11276	Fibronectin;Anastellin
Akr1b7	4.54269	3.74599	0	yes	20.7025	21.3961	21.8294	25.7894	26.0205	25.7462	1	1	1	1	1	1	P21300	P21300	Aldose reductase-related protein 1
Acad11	4.51428	2.4533	0.000856397	yes	18.5975	19.3478	17.3238	22.0778	23.4629	23.2713	3	5	2	14	17	15	Q80XL6;A0A0R4J0I6;A0A087WSI8;D3YTQ5;F6U473	Q80XL6;A0A0R4J0I6;A0A087WSI8;D3YTQ5	Acyl-CoA dehydrogenase family member 11
Kiaa1033	4.49218	3.10774	0	yes	18.6878	18.9896	17.6418	23.4198	22.8849	22.4911	2	1	3	19	20	9	Q3UMB9;A0A1W2P6V9	Q3UMB9	WASH complex subunit 7
Parp4	4.49199	3.13136	0	yes	18.0964	19.0685	19.6652	23.593	23.5842	23.1289	2	2	1	15	12	10	E9PYK3	E9PYK3
Snx2	4.48896	5.83792	0	yes	23.6873	23.7143	23.9788	28.2331	28.2622	28.352	13	10	13	31	31	32	Q9CWK8	Q9CWK8	Sorting nexin-2
Aldh1b1	4.44303	1.80649	0.00200828	yes	21.8857	23.0549	19.7409	25.4473	27.0384	25.5248	2	2	2	14	18	13	Q9CZS1;G3UYH1	Q9CZS1	Aldehyde dehydrogenase X, mitochondrial
Mid1	4.42778	2.64186	0.00107895	yes	19.3343	20.5206	20.7237	24.6634	23.7859	25.4126	0	1	1	11	11	11	O70583;B1AV01;B1AUZ9;Q6PD02	O70583;B1AV01;B1AUZ9	E3 ubiquitin-protein ligase Midline-1
Cpq	4.41591	4.61887	0	yes	21.7742	21.3222	21.1364	25.9024	25.7115	25.8666	4	3	3	11	9	9	Q9WVJ3;A0A2I3BS14;A0A2I3BPG0	Q9WVJ3	Carboxypeptidase Q
Hmox1	4.38063	2.54067	0.000950725	yes	16.1114	18.3951	16.9393	21.6538	21.5745	21.3593	1	4	1	6	6	4	P14901	P14901	Heme oxygenase 1
Ctsl	4.37322	3.01828	0.000472906	yes	19.8984	20.9897	19.9868	24.7172	24.0161	25.2612	1	3	1	7	4	6	P06797;A0A1Y7VP49;A0A1Y7VNM3;A0A1Y7VNQ4	P06797;A0A1Y7VP49	Cathepsin L1;Cathepsin L1 heavy chain;Cathepsin L1 light chain
Slc25a15	4.3722	1.75515	0.0024712	yes	20.5998	20.4376	18.2353	22.4857	24.8985	25.0051	3	1	0	8	9	7	Q9WVD5	Q9WVD5	Mitochondrial ornithine transporter 1
Abat	4.3702	2.12964	0.00139416	yes	22.2642	19.4325	20.6769	25.1972	25.6576	24.6296	11	1	6	20	21	20	P61922;Q3TUE8;F7C9G3;F6RN86	P61922	4-aminobutyrate aminotransferase, mitochondrial
Synj1	4.36982	2.17506	0.00108108	yes	17.9346	19.3917	20.8224	23.8937	23.4611	23.9033	3	4	7	31	25	26	D3Z656;Q8CHC4;E9Q7S0;F7BQW7;D3Z1M7;F6VSS8;F7CD11;A0A338P6V7;F6XIX0	D3Z656;Q8CHC4;E9Q7S0;F7BQW7	Synaptojanin-1
Adprh	4.35992	3.47035	0	yes	18.8962	18.6206	19.7214	23.056	23.6643	23.5976	0	1	1	11	10	8	P54923	P54923	[Protein ADP-ribosylarginine] hydrolase
Xpc	4.32761	3.23964	0	yes	19.6387	20.9395	19.7645	24.2437	24.3834	24.6984	2	2	2	12	12	11	P51612;A0A0U1RP06	P51612;A0A0U1RP06	DNA repair protein complementing XP-C cells homolog
Inpp5b	4.32652	3.04251	0.00048731	yes	18.9829	20.0362	19.3889	24.5126	23.6659	23.209	2	1	2	14	11	9	Q8K337	Q8K337	Type II inositol 1,4,5-trisphosphate 5-phosphatase
Rpa1	4.31832	1.9608	0.00152469	yes	17.9624	21.0349	18.3899	23.3305	23.4815	23.5302	1	5	3	13	11	13	Q8VEE4;Q5SWN2	Q8VEE4;Q5SWN2	Replication protein A 70 kDa DNA-binding subunit;Replication protein A 70 kDa DNA-binding subunit, N-terminally processed
Nagk	4.31113	1.48668	0.00453862	yes	17.8443	22.4227	20.8498	24.6843	24.7248	24.641	1	4	3	11	9	9	Q9QZ08;Q9D997;D3YXG2	Q9QZ08;Q9D997;D3YXG2	N-acetyl-D-glucosamine kinase
Inppl1	4.2606	3.10104	0.000521739	yes	18.6203	19.3886	19.9985	23.9434	23.1341	23.7117	1	0	2	16	14	10	Q6P549;A0A087WPT7;A0A1B0GR64;A0A1B0GST7	Q6P549;A0A087WPT7	Phosphatidylinositol 3,4,5-trisphosphate 5-phosphatase 2
Slc9a3r1	4.22799	2.57967	0.00097619	yes	20.8827	21.3355	22.5917	26.1149	26.2919	25.0872	1	2	5	15	16	13	P70441	P70441	Na(+)/H(+) exchange regulatory cofactor NHE-RF1
Ctsb	4.20559	4.06823	0	yes	24.2645	24.7472	24.678	28.9843	28.9771	28.3451	9	8	9	17	15	15	P10605	P10605	Cathepsin B;Cathepsin B light chain;Cathepsin B heavy chain
Gba	4.19558	1.60454	0.00341676	yes	20.6598	16.6824	19.6506	23.379	23.1778	23.0227	4	2	1	12	8	8	P17439;A0A0G2JDK2	P17439;A0A0G2JDK2	Glucosylceramidase
Arsb	4.18424	4.41496	0	yes	19.4935	19.0071	19.0402	23.5605	23.0891	23.4439	1	1	0	8	6	5	A0A0R4J138;P50429	A0A0R4J138;P50429	Arylsulfatase B
Hcls1	4.15571	2.18362	0.00106667	yes	17.5828	19.964	17.6138	22.5163	22.3195	22.792	1	2	2	11	11	10	P49710;E9Q4E5	P49710	Hematopoietic lineage cell-specific protein
Man2b1	4.15531	3.05159	0.000470588	yes	19.4882	18.5838	19.9792	23.9491	23.3744	23.1936	6	3	5	16	13	13	O09159	O09159	Lysosomal alpha-mannosidase
Emilin1	4.15403	2.93014	0.00141379	yes	21.8006	22.5636	21.746	26.4845	25.3468	26.741	2	2	3	9	7	8	Q99K41	Q99K41	EMILIN-1
Rabgap1	4.15129	3.97536	0	yes	19.455	20.265	20.1107	24.0452	23.937	24.3024	3	4	2	15	11	11	A2AWA9;A2AWA7;A2AWB0;A0A3Q4L343;A0A0A6YWT4;A0A0A6YY35	A2AWA9	Rab GTPase-activating protein 1
Ctsz	4.14928	5.90925	0	yes	24.3205	24.5162	24.2178	28.5242	28.4957	28.4824	8	7	6	10	10	10	Q9WUU7	Q9WUU7	Cathepsin Z
Steap4	4.14882	1.81922	0.00199726	yes	19.0204	22.0776	20.1628	24.4439	23.788	25.4753	1	1	3	9	9	9	Q923B6	Q923B6	Metalloreductase STEAP4
Agpat5	4.14755	2.80661	0.00124242	yes	18.6491	20.0826	18.9856	22.8848	23.9963	23.279	1	1	1	5	5	5	Q9D1E8;F8WGD9	Q9D1E8;F8WGD9	1-acyl-sn-glycerol-3-phosphate acyltransferase epsilon
Phldb2	4.14109	4.22579	0	yes	19.4452	18.8626	19.0108	23.4553	23.3422	22.9444	1	2	1	14	16	12	Q8K1N2;D3Z069;F6QU68	Q8K1N2;D3Z069	Pleckstrin homology-like domain family B member 2
Hacl1	4.12853	2.39172	0.00105116	yes	20.5188	20.1406	19.6412	22.9748	25.1421	24.5692	1	1	2	15	18	15	Q9QXE0;D3YZ54;E9PWM4;A0A2I3BRS0;D6RDE9;E9Q0K0;E9Q7H7;E9Q9L4	Q9QXE0;D3YZ54;E9PWM4	2-hydroxyacyl-CoA lyase 1
Ccdc93	4.10587	3.42737	0	yes	20.2493	20.5191	19.4372	24.4979	23.8931	24.1323	3	3	1	16	14	15	Q7TQK5;E9QAD4	Q7TQK5;E9QAD4	Coiled-coil domain-containing protein 93
Tbc1d9b	4.0919	3.56635	0	yes	19.8253	19.8376	20.7343	24.538	24.0645	24.0704	2	2	4	14	15	12	Q5SVR0	Q5SVR0	TBC1 domain family member 9B
Pcx;Pc	4.08293	2.57209	0.000947977	yes	21.6731	20.8407	22.4047	24.9513	26.3872	25.8288	14	9	15	42	46	37	G5E8R3;E9QPD7;Q05920;A0A286YCC5;A0A494B912;A0A494B951	G5E8R3;E9QPD7;Q05920	Pyruvate carboxylase;Pyruvate carboxylase, mitochondrial
Fkbp15	4.0796	2.5527	0.000921348	yes	21.0451	19.0095	20.5607	24.4438	24.3156	24.0947	4	2	2	23	18	21	Q6P9Q6;A0A6I8MWZ0;Q80YW9;Q80YW6;Q80YW7	Q6P9Q6;A0A6I8MWZ0;Q80YW9	FK506-binding protein 15;Peptidyl-prolyl cis-trans isomerase
Snx18	4.06968	3.61549	0	yes	19.8696	20.3841	20.8912	24.7235	24.3935	24.2369	3	3	4	14	13	10	Q8C788;Q91ZR2	Q8C788;Q91ZR2	Sorting nexin;Sorting nexin-18
Akr1c6	4.06488	2.1445	0.00137906	yes	19.2893	20.0073	19.7296	25.29	23.0109	22.9199	1	1	1	11	11	11	P70694;D3Z3P8;A0A1Y7VNR7;A0A1Y7VP26;Q91WR5;Q8K023;Q3UXL1;E0CYR9;G3XA14;Q9CZU0;Q8VC77;A0A1Y7VMC8	P70694	Estradiol 17 beta-dehydrogenase 5
Lamtor3	4.06348	1.07634	0.0169248		22.5407	17.1609	22.133	25.2486	24.8673	23.909	2	0	2	6	6	4	O88653;A0A0G2JGQ3	O88653;A0A0G2JGQ3	Ragulator complex protein LAMTOR3
Vps11	4.05381	3.14155	0.00052459	yes	18.8731	18.9629	20.1146	23.5385	23.5333	23.0403	2	1	3	25	20	17	Q91W86;A0A1L1SRH3;A0A1L1SV27;A0A1L1SQ62;A0A1L1STI8	Q91W86	Vacuolar protein sorting-associated protein 11 homolog
Plekho2	4.05361	2.24431	0.00110891	yes	19.8754	21.9585	19.7763	24.6773	24.1379	24.9558	2	4	3	12	13	13	Q8K124	Q8K124	Pleckstrin homology domain-containing family O member 2
Exoc3l1	4.05189	2.07166	0.00145516	yes	18.7753	18.881	19.5453	24.6972	22.5978	22.0623	1	3	2	11	10	9	Q8BI71	Q8BI71	Exocyst complex component 3-like protein
Atg4b	4.02459	2.68667	0.00107541	yes	18.5522	19.661	20.4301	23.7768	23.6603	23.2801	0	2	1	7	8	8	Q8BGE6;A0A0R4J065;A0A087WNY2;A0A087WRT0;D3YZP6;A0A087WNR6	Q8BGE6;A0A0R4J065;A0A087WNY2;A0A087WRT0	Cysteine protease ATG4B
Eml4	4.01031	2.09575	0.00148532	yes	18.9355	21.2603	18.756	23.6549	23.4299	23.8979	2	2	2	14	12	15	Q3UMY5;A7ISP9;F8WJ93;A0A0R4J0H0;A0A0R4J1G7;A0A3Q4EHV9	Q3UMY5;A7ISP9;F8WJ93;A0A0R4J0H0;A0A0R4J1G7;A0A3Q4EHV9	Echinoderm microtubule-associated protein-like 4
Asah1	3.98029	2.22147	0.00108527	yes	22.5925	21.4826	20.0255	25.5095	25.2195	25.3124	8	4	4	18	19	17	Q9WV54;D3Z505	Q9WV54	Acid ceramidase;Acid ceramidase subunit alpha;Acid ceramidase subunit beta
Smpdl3a	3.97023	1.54668	0.00393946	yes	21.8278	18.3819	18.366	23.8598	23.6623	22.9642	3	1	2	7	5	3	P70158;D3Z1B4	P70158	Acid sphingomyelinase-like phosphodiesterase 3a
Pygl	3.95337	1.63507	0.00332789	yes	15.9154	17.155	16.8526	22.1933	20.9453	18.6445	1	1	1	21	13	8	Q9ET01;Q3UEJ6	Q9ET01;Q3UEJ6	Glycogen phosphorylase, liver form;Alpha-1,4 glucan phosphorylase
Gpx3	3.93257	2.70973	0.00108609	yes	20.5108	19.5558	18.9852	23.8505	22.995	24.0041	1	1	0	5	4	5	P46412;A0A1C7ZMZ5;A0A1C7ZMZ7;P21765	P46412;A0A1C7ZMZ5;A0A1C7ZMZ7	Glutathione peroxidase 3
Arrb1	3.92649	4.65719	0	yes	22.8056	22.4634	22.4302	26.6262	26.607	26.2455	12	5	7	23	23	20	Q8BWG8;J3QNU6;E0CY53;E0CYB1;P20443;J3QNF6	Q8BWG8;J3QNU6	Beta-arrestin-1
Fasn	3.90508	3.28519	0	yes	18.5954	17.8198	18.8336	22.589	21.8648	22.5103	6	3	2	36	23	20	P19096;A0A0U1RNJ1;A0A0U1RPP5	P19096;A0A0U1RNJ1	Fatty acid synthase;[Acyl-carrier-protein] S-acetyltransferase;[Acyl-carrier-protein] S-malonyltransferase;3-oxoacyl-[acyl-carrier-protein] synthase;3-oxoacyl-[acyl-carrier-protein] reductase;3-hydroxyacyl-[acyl-carrier-protein] dehydratase;Enoyl-[acyl-carrier-protein] reductase;Oleoyl-[acyl-carrier-protein] hydrolase
Sh3tc1	3.89919	2.51979	0.000849741	yes	19.9648	19.2494	19.1599	24.4591	22.7845	22.828	3	2	1	13	14	12	G3X9F6;F6U4F1;F6QD49	G3X9F6;F6U4F1
Arfgap2	3.89421	4.20775	0	yes	19.5966	19.2115	18.8395	23.0962	23.0512	23.1828	1	0	1	7	7	5	Q99K28	Q99K28	ADP-ribosylation factor GTPase-activating protein 2
Dhdh	3.88354	2.0728	0.00144054	yes	19.8782	19.1747	17.2272	22.6167	22.4282	22.886	3	0	1	6	6	6	Q9DBB8	Q9DBB8	Trans-1,2-dihydrobenzene-1,2-diol dehydrogenase
Gulo	3.77417	2.35567	0.00119403	yes	21.2623	21.3562	21.6091	24.2416	24.8958	26.4127	1	1	2	10	13	11	P58710	P58710	L-gulonolactone oxidase
Crlf3	3.75965	2.41694	0.00128146	yes	17.684	18.5489	18.9078	23.1222	21.8715	21.426	1	1	2	8	4	5	Q9Z2L7;J3QMV5;J3QPM4;J3QP70	Q9Z2L7	Cytokine receptor-like factor 3
Luzp1	3.72541	1.74966	0.00253904	yes	20.5333	21.0062	18.1946	24.2928	22.8937	23.7238	3	2	3	12	9	8	Q8R4U7;F6XG76;E9Q9L3	Q8R4U7	Leucine zipper protein 1
	3.71935	2.71719	0.00104459	yes	21.7946	20.0705	20.9449	24.8125	24.4127	24.7429	3	3	2	13	12	10	Q91V76;A0A1L1SSF8;A0A1L1ST86	Q91V76;A0A1L1SSF8	Ester hydrolase C11orf54 homolog
Inpp5d	3.71633	3.63935	0	yes	18.3336	18.0167	18.5457	22.5187	21.7425	21.7838	3	2	3	21	14	15	Q9ES52;F7BZA7	Q9ES52	Phosphatidylinositol 3,4,5-trisphosphate 5-phosphatase 1
Msrb3	3.71478	2.28282	0.00111111	yes	21.2692	19.3641	21.1167	24.0637	23.979	24.8516	3	3	4	9	9	8	A0A0R4J139;Q8BU85;D3YUC9	A0A0R4J139;Q8BU85	Methionine-R-sulfoxide reductase B3, mitochondrial
Pepd	3.71109	2.07682	0.00142149	yes	18.78	20.9813	20.0859	23.8124	24.304	22.8641	1	3	2	11	13	7	Q11136;G3UXC5	Q11136	Xaa-Pro dipeptidase
Cnp	3.70937	2.04602	0.00158333	yes	20.7428	18.9172	21.5326	24.2481	24.1696	23.903	2	4	5	16	14	16	P16330	P16330	2,3-cyclic-nucleotide 3-phosphodiesterase
Sgpl1	3.70373	1.19181	0.0117589		22.023	22.2219	17.746	24.383	24.2724	24.4467	2	2	0	6	6	7	Q8R0X7;D6REF7;D3YZT4;D3YY13;D3Z1Z3	Q8R0X7;D6REF7	Sphingosine-1-phosphate lyase 1
Fam21	3.70218	2.69229	0.00101863	yes	21.289	21.9907	20.3369	25.1393	25.0685	24.5153	2	4	4	25	24	23	Q6PGL7;A0A0N4SUJ0;A0A0N4SV74;A0A0N4SVK9	Q6PGL7;A0A0N4SUJ0;A0A0N4SV74	WASH complex subunit FAM21
Cryl1	3.68965	2.69658	0.001025	yes	20.0257	20.1999	21.6433	24.2471	24.2789	24.4118	1	2	5	15	13	9	Q99KP3	Q99KP3	Lambda-crystallin homolog
Wasl	3.67624	2.38514	0.00121739	yes	20.9673	20.5747	19.4794	24.8867	23.613	23.5504	5	4	0	10	9	9	Q91YD9;Q9CXQ9	Q91YD9	Neural Wiskott-Aldrich syndrome protein
Stx2	3.67201	2.91514	0.00129134	yes	21.5541	20.2481	21.3409	24.9115	24.9169	24.3307	1	1	2	11	11	8	Q3TJ55;Q80W45;Q00262;D3YY94;A0A0G2JE94	Q3TJ55;Q80W45;Q00262	Syntaxin-2
Ubr1	3.64662	1.8816	0.00204782	yes	17.8877	19.4264	20.6525	23.266	22.3502	23.2902	0	3	2	10	7	7	O70481	O70481	E3 ubiquitin-protein ligase UBR1
Grn	3.64627	2.34441	0.00115942	yes	19.6576	17.77	19.3826	23.0494	22.3072	22.3924	1	0	1	6	4	5	P28798;Q3U9N4;H3BJE0;H3BJ90;H3BLC9	P28798;Q3U9N4;H3BJE0	Granulins;Acrogranin;Granulin-1;Granulin-2;Granulin-3;Granulin-4;Granulin-5;Granulin-6;Granulin-7
C1qtnf1	3.63572	3.77077	0	yes	20.4984	20.5269	20.359	24.0186	23.6871	24.5857	1	2	1	3	3	2	Q9QXP7	Q9QXP7	Complement C1q tumor necrosis factor-related protein 1
Vps18	3.63066	2.36901	0.00117895	yes	17.8676	19.6198	19.6085	23.09	22.3848	22.513	4	3	4	13	12	12	Q8R307	Q8R307	Vacuolar protein sorting-associated protein 18 homolog
Cyp2c39	3.6293	1.62685	0.00347297	yes	20.5524	18.8294	20.5266	22.3866	25.2262	23.1836	1	1	1	11	10	10	P56656	P56656	Cytochrome P450 2C39
Ubap2l	3.62672	2.25449	0.00108317	yes	18.9199	18.7654	20.7071	22.9764	22.7457	23.5504	3	0	3	12	10	13	Q80X50;A0A0H2UH17;A0A0G2JDV6;A0A0G2JG47;A0A0G2JFN7;A0A0G2JGD0;A0A0G2JDT1;A0A0G2JE24	Q80X50;A0A0H2UH17;A0A0G2JDV6	Ubiquitin-associated protein 2-like
Smc4	3.62444	1.44667	0.00525338	yes	18.5731	20.1	18.8167	24.3171	23.303	20.743	0	1	2	1	2	2	Q8CG47;E9Q2X6;Q3U763	Q8CG47;E9Q2X6	Structural maintenance of chromosomes protein 4;Structural maintenance of chromosomes protein
Acat3	3.62418	1.92033	0.00208895	yes	20.2914	17.9576	20.5784	23.2559	23.1864	23.2575	3	0	4	7	8	7	Q80X81	Q80X81
Mug1	3.60464	2.77402	0.00110067	yes	21.0129	22.299	21.7154	25.7052	24.6923	25.4436	4	8	4	23	20	16	P28665;P28666;A0A0N4SVU1	P28665	Murinoglobulin-1
Mat1a	3.59902	3.93247	0	yes	20.9533	20.9698	20.9046	24.702	24.0695	24.8532	1	1	1	8	8	8	Q91X83;A0A286YCQ9	Q91X83	S-adenosylmethionine synthase isoform type-1
Nudt16	3.58721	2.23258	0.00124395	yes	17.7359	19.8102	19.6231	22.668	22.7975	22.4653	2	2	2	9	9	9	Q6P3D0;A0A087WRE5;A0A087WSB5;E9Q9G1	Q6P3D0;A0A087WRE5	U8 snoRNA-decapping enzyme
Gipc1	3.58292	2.47246	0.00106103	yes	20.5299	18.9311	20.5523	23.9919	23.3262	23.444	1	0	1	5	4	4	Q9Z0G0;A0A1D5RML2	Q9Z0G0	PDZ domain-containing protein GIPC1
Fam45a	3.56937	3.22624	0.000507937	yes	19.0431	19.7733	19.3554	23.0143	23.4396	22.426	0	1	1	6	7	4	Q9D8N2;Q3TH34;D6RIQ6;D3YUG1	Q9D8N2;Q3TH34	Protein FAM45A
Col6a3	3.56849	2.86072	0.00117986	yes	21.2208	21.3329	21.5235	25.7888	24.6701	24.3238	10	9	15	48	33	23	J3QQ16;A0A087WS16;E9PWQ3;D3YWD1	J3QQ16;A0A087WS16;E9PWQ3;D3YWD1
Snap29	3.53749	2.63202	0.000913649	yes	19.282	19.6387	20.022	23.8017	23.4849	22.2685	1	1	1	9	8	7	Q9ERB0	Q9ERB0	Synaptosomal-associated protein 29
Vps16	3.52761	3.33819	0	yes	20.569	20.0224	20.1392	24.0453	24.0781	23.1902	3	1	4	16	15	10	Q920Q4;G3X8X7;A2BI90	Q920Q4;G3X8X7	Vacuolar protein sorting-associated protein 16 homolog
Iqgap2	3.52512	4.2375	0	yes	21.3726	21.8539	21.5896	25.2458	24.8516	25.294	1	1	1	42	38	40	Q3UQ44	Q3UQ44	Ras GTPase-activating-like protein IQGAP2
Irf2bp2	3.51529	2.17811	0.00151408	yes	18.9143	19.6322	20.1966	22.3378	22.7405	24.2107	0	1	1	9	10	11	E9Q1P8	E9Q1P8	Interferon regulatory factor 2-binding protein 2
Ankrd44	3.51519	2.2501	0.0010566	yes	18.9446	20.2664	21.178	23.662	23.6022	23.6703	2	3	6	21	18	19	B2RXR6;E9QNQ2;J3QK13;J3QNJ4;J3QK37;A0A2I3BRN1	B2RXR6;E9QNQ2;J3QK13	Serine/threonine-protein phosphatase 6 regulatory ankyrin repeat subunit B
Htt	3.50931	3.25244	0.000510638	yes	19.2282	19.5183	18.374	22.5522	22.6691	22.4272	1	1	2	16	13	10	P42859;G3X9H5	P42859;G3X9H5	Huntingtin
Lamtor2	3.50518	1.59953	0.00373713	yes	20.0733	17.0209	19.9647	22.6781	22.3426	22.5537	2	0	2	6	5	5	Q9JHS3;D3YTS4	Q9JHS3	Ragulator complex protein LAMTOR2
Tmcc2	3.48415	3.20739	0.000477612	yes	21.4763	20.8677	21.7782	25.0911	25.0988	24.3847	1	1	1	7	6	4	Q80W04;Q3T9T1;A0A5F8MQA9;Q3TZY4	Q80W04;Q3T9T1;A0A5F8MQA9;Q3TZY4	Transmembrane and coiled-coil domains protein 2
Elmo2	3.48165	2.76569	0.00105466	yes	19.1385	19.7693	20.676	23.5297	23.0825	23.4165	0	1	2	13	12	11	Q8BHL5;F6YXR3;Q5GMG0;A2A5A7;D6RHT3;F6XD63	Q8BHL5;F6YXR3	Engulfment and cell motility protein 2
Mcm3	3.46659	1.67201	0.00334349	yes	16.8392	19.9784	18.4374	22.3454	21.8672	21.4421	1	3	1	15	11	11	P25206	P25206	DNA replication licensing factor MCM3
Vamp4	3.41824	3.60268	0	yes	20.124	19.3619	20.2075	23.3479	23.4148	23.1855	1	0	1	3	3	3	O70480;Q8BSN6;A0A0A6YY66	O70480;Q8BSN6	Vesicle-associated membrane protein 4
Ccdc22	3.41625	4.29958	0	yes	21.0593	20.5923	20.4975	24.184	24.2058	24.008	5	6	4	20	21	17	Q9JIG7	Q9JIG7	Coiled-coil domain-containing protein 22
Slc12a9	3.41392	2.30649	0.00109589	yes	20.763	18.8229	20.1201	23.6724	22.9473	23.328	2	1	3	9	8	7	Q99MR3;D3Z362	Q99MR3	Solute carrier family 12 member 9
Vps45	3.41274	3.02392	0.00134979	yes	20.19	19.2487	20.4541	23.6144	23.3776	23.1391	4	4	4	15	16	11	P97390	P97390	Vacuolar protein sorting-associated protein 45
Rraga;Rragb	3.41105	1.89676	0.00201942	yes	19.3886	21.5341	21.7984	24.2918	24.7106	23.9518	1	2	2	8	8	6	Q80X95;Q6NTA4;G3UYP1	Q80X95;Q6NTA4	Ras-related GTP-binding protein A;Ras-related GTP-binding protein B
Ehd3	3.3957	4.1136	0	yes	26.1816	25.989	26.0318	29.7997	29.4688	29.121	23	16	14	49	49	48	Q9QXY6	Q9QXY6	EH domain-containing protein 3
Vcpip1	3.38397	2.05601	0.00153416	yes	17.8634	20.047	19.8853	22.7982	22.6636	22.4858	0	2	1	9	13	9	Q8CDG3;A0A0R4J0M9	Q8CDG3;A0A0R4J0M9	Deubiquitinating protein VCIP135
Gcat	3.3721	2.42552	0.0012069	yes	19.1734	19.755	19.1985	21.7406	23.4994	23.0032	2	2	3	8	10	8	O88986;E9PWY6;A0A2R8VHE4	O88986;E9PWY6	2-amino-3-ketobutyrate coenzyme A ligase, mitochondrial
Macf1	3.36498	1.1649	0.0133363		17.8823	21.8939	22.0047	23.9962	24.072	23.8076	0	1	1	7	5	4	F7ACR9;F6Q750;A0A286YD76;F6RL59;S4R2C6;S4R2A8	F7ACR9;F6Q750
P2rx7	3.35831	3.7144	0	yes	19.6348	19.5897	20.0784	23.5246	22.8675	22.9857	1	0	1	8	6	5	Q9Z1M0;C8YIX4;Q3UN00;F8WI93;Q6P5P0	Q9Z1M0;C8YIX4;Q3UN00;F8WI93	P2X purinoceptor 7;P2X purinoceptor
Tpp1	3.35537	3.4079	0	yes	24.2631	23.4893	24.3226	27.5564	27.4944	27.0903	6	3	4	8	6	6	O89023	O89023	Tripeptidyl-peptidase 1
Slmap	3.33126	2.06805	0.00154375	yes	19.651	19.0589	20.9795	23.3649	22.4852	23.833	2	1	1	10	10	10	Q3URD3;D3Z7V3;H7BX64;F8WIH0;F6UV57;F6YCM8;F6WY34	Q3URD3;D3Z7V3;H7BX64;F8WIH0;F6UV57;F6YCM8	Sarcolemmal membrane-associated protein
Itsn1	3.31567	1.57188	0.00438806	yes	23.0281	23.8724	20.6477	26.0006	25.8057	25.689	5	5	2	39	38	28	Q9Z0R4;E9Q0N0;E9Q3I4;E9Q3I5;E9Q3I8;E9Q3I9;Q6NZJ5;D3Z6P4;Q6J1S9;A0A338P6L8;A0A338P6K7;F6R6C8;F6ZLP6	Q9Z0R4;E9Q0N0;E9Q3I4;E9Q3I5;E9Q3I8;E9Q3I9	Intersectin-1
Mcm6	3.30099	2.56007	0.0008	yes	17.6216	17.5025	17.6015	19.9827	20.9342	21.7116	2	2	3	5	11	7	P97311;Q3ULG5	P97311;Q3ULG5	DNA replication licensing factor MCM6;DNA helicase
Tcirg1	3.29325	1.97232	0.00210405	yes	19.3136	20.2511	17.7833	22.2896	22.2957	22.6424	1	2	0	14	8	7	Q9JHF5;F6XRE6;A0A494B9E3;F6ZFB8;Q920R6	Q9JHF5	V-type proton ATPase subunit a
Vtn	3.28135	3.17284	0.00100457	yes	20.2234	21.1131	20.7194	24.3375	23.5525	24.01	1	2	1	4	4	4	P29788	P29788	Vitronectin
Lims1	3.27619	2.73063	0.000970414	yes	18.9002	18.5328	19.7752	22.229	21.9744	22.8334	1	0	1	1	1	1	A0A0R4J005;A0A5F8MPJ3;E9QP62;Q9D7B2	A0A0R4J005;A0A5F8MPJ3;E9QP62;Q9D7B2
Stx8	3.26146	2.53085	0.00106604	yes	18.7566	18.7111	20.1328	22.8122	22.1523	22.4204	2	0	4	7	7	5	O88983;Q9D0J1;Q8BS59	O88983	Syntaxin-8
Gapvd1	3.2605	2.00374	0.0018284	yes	18.5773	20.8453	20.3157	23.3995	23.2857	22.8345	1	2	2	12	11	13	Q6PAR5;F7ADQ2;F7ADT6;F7ADS7;F6X819;E9Q0D1;F6UFP6	Q6PAR5;F7ADQ2	GTPase-activating protein and VPS9 domain-containing protein 1
Mpp1	3.25	3.83833	0	yes	22.1973	22.1798	22.6912	25.9065	25.3757	25.536	5	4	6	24	21	18	P70290;B7ZCL8;A2AN84;B7ZCL9;B7ZCM0;B7ZCM1;D6RFD5	P70290;B7ZCL8;A2AN84	55 kDa erythrocyte membrane protein
Commd5	3.23992	4.75104	0	yes	20.526	20.4115	20.4493	23.8153	23.8493	23.442	2	1	2	8	7	4	A0A0R4J0U7;Q8R395	A0A0R4J0U7;Q8R395	COMM domain-containing protein 5
Srcap	3.23239	2.30121	0.0010687	yes	19.3332	20.3544	20.486	23.7532	23.7231	22.3946	0	1	1	1	1	2	A0A087WP63;A0A087WNX7;A0A087WNL7;A0A087WQ44	A0A087WP63;A0A087WNX7;A0A087WNL7;A0A087WQ44
Slc25a35	3.22911	2.98397	0.00122388	yes	21.1502	20.1745	20.2301	24.1471	23.6478	23.4472	2	1	1	6	5	4	Q5SWT3;A0A0A0MQ70	Q5SWT3;A0A0A0MQ70	Solute carrier family 25 member 35
Pdzk1	3.21311	1.40281	0.00673646	yes	18.7571	20.8834	21.1031	23.1475	22.3269	24.9085	0	1	1	8	7	8	Q9JIL4;A0A0R4J1V0;D3YZS9;D3YW13;D3Z114	Q9JIL4;A0A0R4J1V0	Na(+)/H(+) exchange regulatory cofactor NHE-RF3
Pon1	3.20441	1.97478	0.00209496	yes	18.9507	21.0695	19.4216	23.5207	23.0424	22.4919	0	3	1	3	4	3	P52430;H3BK03;H3BLB8	P52430;H3BK03	Serum paraoxonase/arylesterase 1
Plbd2	3.19261	2.65065	0.000858639	yes	21.4586	20.0707	20.5232	23.9861	24.1694	23.4748	3	0	2	10	6	7	Q3TCN2	Q3TCN2	Putative phospholipase B-like 2;Putative phospholipase B-like 2 28 kDa form;Putative phospholipase B-like 2 40 kDa form;Putative phospholipase B-like 2 15 kDa form
	3.19105	2.47716	0.00123077	yes	19.5072	19.2722	18.3559	21.9707	21.7705	22.9673	2	1	0	7	5	8	A0A571BEI2;Q6PIU9	A0A571BEI2;Q6PIU9	Uncharacterized protein FLJ45252 homolog
Itgav	3.17826	1.80161	0.00253266	yes	18.2803	17.0216	16.5398	20.5899	19.3688	21.4177	4	4	2	15	12	11	P43406;A2AKI5;F6W6Q6;B7ZCI9;F6RWM8	P43406;A2AKI5	Integrin alpha-V;Integrin alpha-V heavy chain;Integrin alpha-V light chain
Arfip1	3.17669	1.81373	0.00257471	yes	18.5304	19.9873	19.9836	23.19	23.3872	21.4542	0	1	1	1	1	1	A2RSX9	A2RSX9
F8a;F8a1	3.17251	2.3193	0.001079	yes	18.4584	20.0709	19.9587	23.0542	22.3364	22.615	0	2	1	7	6	6	Q9JJQ6;Q00558	Q9JJQ6;Q00558	Factor VIII intron 22 protein
9030624J02Rik	3.17128	2.77487	0.00099696	yes	20.7067	21.0807	19.7605	23.9689	23.6558	23.4371	6	6	2	24	24	16	Q8BWQ6;I1E4X5;D3YW19;D3YW20;H3BJE8;F6RR19	Q8BWQ6;I1E4X5;D3YW19;D3YW20	UPF0505 protein C16orf62 homolog
Scly	3.16734	4.30242	0	yes	21.2079	21.0317	20.9281	24.3924	23.924	24.3534	5	4	4	14	17	11	Q9JLI6;A0A0R4J069;F6ZFP8;F7D651;D3Z7G6;F7BB44;M0QWF1;D3Z3I6	Q9JLI6;A0A0R4J069	Selenocysteine lyase
Gc	3.16313	0.729933	0.0626761		19.276	18.503	17.8792	21.818	25.0295	18.3001	1	0	1	2	3	1	P21614	P21614	Vitamin D-binding protein
Mta3	3.15302	3.20573	0.000990991	yes	17.3304	17.498	18.2673	20.7086	20.7005	21.1456	1	1	1	9	4	5	Q924K8;Q3UII8;Q3U3A7;E9Q794;H3BLE1;H3BIY7	Q924K8;Q3UII8;Q3U3A7;E9Q794;H3BLE1	Metastasis-associated protein MTA3
Csrp2	3.13137	2.79168	0.00100613	yes	22.0294	21.3584	22.1981	24.6958	25.6389	24.6453	2	1	3	6	6	5	P97314;A0A1W2P845;A0A1W2P758;A0A1W2P7N8;A0A1W2P6I3;A0A1W2P780	P97314;A0A1W2P845;A0A1W2P758;A0A1W2P7N8;A0A1W2P6I3	Cysteine and glycine-rich protein 2
Glb1	3.13002	3.06216	0.00130159	yes	21.9094	20.8667	21.1448	24.6986	24.4644	24.1479	6	2	3	14	12	12	P23780;A0A1L1SSJ7	P23780	Beta-galactosidase
Mgst1	3.12153	2.95787	0.00117563	yes	24.3372	24.4801	24.3312	26.7827	27.7343	27.996	4	2	3	5	5	5	Q91VS7;E9QJW0;D3YU60;A0A0N4SV17;D3YVR3;A0A0N4SVZ0	Q91VS7;E9QJW0;D3YU60	Microsomal glutathione S-transferase 1
Ptpn23	3.11695	2.73883	0.000934473	yes	21.8487	21.1066	22.5499	25.0038	25.0549	24.7972	1	3	5	19	21	18	Q6PB44;A0A0G2JEW5	Q6PB44	Tyrosine-protein phosphatase non-receptor type 23
Atp6v1c1	3.1093	2.21909	0.00149047	yes	20.7476	18.99	20.7426	23.2446	23.2577	23.3058	3	0	2	11	11	7	Q9Z1G3;A0A2I3BPD0;A0A2I3BQD9	Q9Z1G3	V-type proton ATPase subunit C 1
Anks1a;Anks1	3.10007	1.63719	0.00375358	yes	19.7408	20.5369	20.0087	24.5563	23.3457	21.6845	3	2	2	18	10	9	A0A3B2WAQ7;P59672;Q3UHP6;A0A3B2W7H4;A0A3B2W4H6;A0A3B2W4B0;A0A3B2W7E6;A0A3B2W446;A0A3B2WCH8	A0A3B2WAQ7;P59672;Q3UHP6;A0A3B2W7H4	Ankyrin repeat and SAM domain-containing protein 1A
Epb4.1l2	3.09666	2.74983	0.000942529	yes	23.384	24.064	23.4718	27.3796	26.6952	26.1349	1	1	1	1	1	1	Q80UE5;Q80UE4;A0A1W2P8C0	Q80UE5;Q80UE4
Col6a2	3.09556	1.21706	0.0118584		20.3966	18.866	21.7032	24.9342	23.3957	21.9226	7	0	2	13	9	6	Q02788;D3Z7D5	Q02788;D3Z7D5	Collagen alpha-2(VI) chain
Gsta3	3.08806	3.6824	0	yes	22.0801	21.859	22.2756	25.3911	24.7471	25.3407	1	1	1	6	6	7	P30115;A0A087WQI6	P30115;A0A087WQI6	Glutathione S-transferase A3;Glutathione S-transferase
Atp6v0a1	3.06668	1.60039	0.00426496	yes	22.3412	22.2454	19.765	24.8754	24.6306	24.0457	5	4	3	14	17	9	K3W4T3;Q9Z1G4;A2A599	K3W4T3;Q9Z1G4	V-type proton ATPase subunit a;V-type proton ATPase 116 kDa subunit a isoform 1
Serpina3n	3.04965	4.50179	0	yes	22.4951	22.4418	22.744	25.5444	25.4551	25.8303	2	1	1	4	4	2	Q91WP6;G3X8T9	Q91WP6;G3X8T9	Serine protease inhibitor A3N
Fnbp1	3.04252	2.43089	0.00114754	yes	22.6292	21.6988	20.9075	24.8717	24.6798	24.8115	3	1	2	12	14	9	A2AQ43;Q80TY0;A2AQ44;A2AQ42;A2AQ45;A2AQ41;F6VVN1;A0A0A6YWT1;A2AQ47;A2AQ39	A2AQ43;Q80TY0;A2AQ44;A2AQ42;A2AQ45;A2AQ41;F6VVN1;A0A0A6YWT1	Formin-binding protein 1
Fubp3	3.02008	1.88343	0.00236939	yes	21.0842	22.5931	20.2998	24.3026	23.9807	24.7541	2	2	1	10	9	12	A2AJ72;Q3TIX6;A0A0A6YVV5;F7AM43;A0A0A6YY39;A2AJ71;A0A0A6YX76	A2AJ72;Q3TIX6;A0A0A6YVV5
Nr2f2;Nr2f1	3.00498	1.49191	0.00541948	yes	20.5264	18.2238	20.9785	22.576	22.4999	23.6677	3	0	1	6	6	7	P43135;D3YYP4;Q32NY6;Q60632;B8JJI9;F7CII1;A0A140LJF1;P43136	P43135;D3YYP4;Q32NY6;Q60632;B8JJI9;F7CII1	COUP transcription factor 2;COUP transcription factor 1
Eps15	3.00369	4.05756	0	yes	21.3192	21.1272	21.5632	24.6087	24.1519	24.26	7	5	9	28	27	25	P42567;H3BK65;F6W2Q5;Q5JC28;A0A0R4J0A0;H3BJB8;H3BLE4	P42567;H3BK65;F6W2Q5;Q5JC28	Epidermal growth factor receptor substrate 15
Cyp2d26	2.99275	3.68162	0	yes	20.438	20.4892	20.6746	23.8778	23.5823	23.1199	2	4	2	19	15	15	A0A0R4IZY2;Q8CIM7;A0A2R8VI97	A0A0R4IZY2;Q8CIM7	Cytochrome P450 2D26
Snx33	2.98997	2.40519	0.00111776	yes	18.8204	19.2195	19.651	23.0469	21.5515	22.0624	0	1	1	5	3	3	Q4VAA7	Q4VAA7	Sorting nexin-33
Rab13	2.98726	1.33404	0.00909396	yes	21.1541	21.7004	18.3516	23.6684	23.166	23.3335	1	1	1	3	2	3	Q9DD03;D3YUS4	Q9DD03;D3YUS4	Ras-related protein Rab-13
Dcxr	2.97982	1.95527	0.00203068	yes	18.2018	20.4539	19.1873	22.2372	22.5154	22.03	0	1	1	5	5	4	Q91X52;A2AC16	Q91X52;A2AC16	L-xylulose reductase
Ylpm1	2.97115	2.54886	0.00126697	yes	18.9486	18.3428	19.1407	21.0162	22.0855	22.2438	1	1	1	5	3	5	D3YWX2;F6YTL8;Q9R0I7;E9Q803	D3YWX2;F6YTL8;Q9R0I7;E9Q803	YLP motif-containing protein 1
Psap	2.9606	3.08514	0.0012567	yes	20.7355	20.9944	21.3573	24.1555	23.4573	24.3562	1	1	2	4	4	4	E9PZ00;Q8BFQ1;K3W4L3;J3QPG5;Q61207	E9PZ00;Q8BFQ1;K3W4L3;J3QPG5;Q61207	Prosaposin
Snx3	2.95024	4.33313	0	yes	23.9271	24.3395	23.9264	27.1507	26.9978	26.8952	7	5	8	13	13	13	Q78ZM0;O70492;D3Z789;D3Z6Z0	Q78ZM0;O70492;D3Z789;D3Z6Z0	Sorting nexin-3
0610037L13Rik	2.94308	1.42582	0.00663053	yes	22.0463	20.7614	18.7827	23.5281	23.6963	23.1953	3	2	0	3	3	3	Q8BHG2;A2A8E2;B7ZC72;B7ZC71;A2A8E4;D6REH4	Q8BHG2;A2A8E2;B7ZC72;B7ZC71	UPF0587 protein C1orf123 homolog
Arl8b	2.94298	1.17647	0.0139214		23.6908	20.0878	22.1015	25.5642	25.3219	23.823	5	1	3	10	7	5	Q9CQW2;A0A0N4SVB8	Q9CQW2;A0A0N4SVB8	ADP-ribosylation factor-like protein 8B
Itih4	2.94269	1.69104	0.00346907	yes	18.1632	19.1111	17.7675	22.6366	20.4307	20.8026	1	1	0	6	3	3	A6X935;E9Q5L2;E9PVD2;A0A2K6EDJ7	A6X935;E9Q5L2;E9PVD2;A0A2K6EDJ7	Inter alpha-trypsin inhibitor, heavy chain 4
Slc25a10	2.92917	2.22315	0.00146259	yes	21.1095	19.9476	19.4041	22.6828	23.1143	23.4517	3	2	1	9	9	8	Q9QZD8	Q9QZD8	Mitochondrial dicarboxylate carrier
Galk2	2.9072	3.99079	0	yes	21.133	21.7285	21.3919	24.2642	24.4744	24.2364	4	4	2	11	12	10	Q68FH4;Q8BUU7;B7ZCT3;B7ZCT4;B7ZCT5	Q68FH4;Q8BUU7	N-acetylgalactosamine kinase
Tcaf2	2.90131	1.24721	0.0116825		20.7685	18.4442	18.2998	22.8948	22.7338	20.5878	2	0	1	8	7	5	Q921K8	Q921K8	TRPM8 channel-associated factor 2
Macf1	2.89635	3.49887	0.000539326	yes	22.1185	22.5779	21.8917	25.3873	24.9397	24.9503	24	31	30	176	158	136	B1ARU4;E9PVY8;E9QA63;Q9QXZ0;A0A571BGC6;A0A571BF93;A0A0A0MQA6;E9QNP1;F6SHS0;F6YKN8;A0A5F8MP99;F6RCJ3;A0A0A0MQH5;S4R1Y6	B1ARU4;E9PVY8;E9QA63;Q9QXZ0;A0A571BGC6;A0A571BF93;A0A0A0MQA6;E9QNP1	Microtubule-actin cross-linking factor 1
Prmt5	2.89262	1.43969	0.00647671	yes	17.4968	16.9937	18.782	20.6894	21.9593	19.3017	1	1	0	5	6	4	Q8CIG8;A0A0R4J049;F6QQQ6;A0A2I3BRG2;S4R295	Q8CIG8;A0A0R4J049	Protein arginine N-methyltransferase 5
Bin1	2.88852	3.3327	0.00102804	yes	19.628	19.063	19.8169	22.4626	22.6186	22.0923	2	1	3	11	8	5	O08539;A0A3Q4EBK4;Q6P1B9;A0A3Q4EBR8	O08539;A0A3Q4EBK4;Q6P1B9	Myc box-dependent-interacting protein 1
Cyfip2	2.88386	1.16396	0.014973		20.9778	17.5667	17.4108	21.6394	21.4965	21.471	1	1	0	1	3	4	Q5SQX6;F6QD74	Q5SQX6;F6QD74	Cytoplasmic FMR1-interacting protein 2
Dnmt1	2.88366	3.2109	0.00137815	yes	18.8795	18.4104	18.1065	21.1577	21.158	21.7317	3	2	2	13	15	10	P13864;J3QNW0	P13864;J3QNW0	DNA (cytosine-5)-methyltransferase 1;DNA (cytosine-5)-methyltransferase
Abcd3	2.88014	2.76687	0.000893733	yes	21.0978	20.2057	20.961	23.1101	23.9853	23.8095	4	3	3	10	12	9	P55096;A0A0G2JDI9;A0A0G2JGA4	P55096;A0A0G2JDI9	ATP-binding cassette sub-family D member 3
Eltd1	2.87777	2.80609	0.000937143	yes	20.1448	19.6331	20.139	23.4063	22.8966	22.2474	1	0	1	1	2	2	Q923X1;A0A0G2JGY1	Q923X1;A0A0G2JGY1	EGF, latrophilin seven transmembrane domain-containing protein 1
Ube3a	2.87545	0.648186	0.0892599		17.9578	23.1844	24.5094	24.8152	24.9688	24.4939	0	5	3	6	9	6	O08759;A0A0J9YUK0;A0A0J9YVG1;A0A0J9YUY4	O08759	Ubiquitin-protein ligase E3A
Scarb2	2.86785	2.73333	0.000860892	yes	23.2987	22.9238	22.3076	26.2324	25.5254	25.3757	6	3	3	11	11	7	O35114	O35114	Lysosome membrane protein 2
Hmga2	2.85401	4.50053	0	yes	23.5556	23.7793	23.6118	26.7351	26.3365	26.437	5	3	3	5	5	5	P52927;Q6NSP9	P52927;Q6NSP9	High mobility group protein HMGI-C
Prpf3	2.85171	1.47099	0.00638425	yes	20.7608	21.669	18.7038	23.0592	23.0056	23.624	4	3	1	13	7	10	Q922U1;E0CYD0	Q922U1	U4/U6 small nuclear ribonucleoprotein Prp3
Acap2	2.84612	3.34982	0.00102326	yes	21.1358	21.193	21.5316	24.5469	24.13	23.7219	5	6	9	23	23	21	Q6ZQK5;D4AFX6;A0A338P6P6;A0A2R8W6H4;A0A5F8MPT4	Q6ZQK5;D4AFX6;A0A338P6P6	Arf-GAP with coiled-coil, ANK repeat and PH domain-containing protein 2
Mtmr12	2.84534	3.72471	0	yes	19.9219	20.6558	20.2944	23.2084	23.0876	23.1122	2	2	0	8	8	12	Q80TA6;G3UZ04;G3XA69	Q80TA6;G3UZ04	Myotubularin-related protein 12
Tmem55b	2.83881	1.04877	0.0208326		21.9752	22.3233	18.35	23.714	23.627	23.824	1	1	0	2	3	2	Q3TWL2;F8WHW3;E0CYE6;E0CZ18;E0CZF6	Q3TWL2;F8WHW3;E0CYE6;E0CZ18;E0CZF6	Type 1 phosphatidylinositol 4,5-bisphosphate 4-phosphatase
Vrk3	2.81573	1.65587	0.00382609	yes	16.8375	18.9081	17.966	20.2229	20.232	21.7039	2	1	2	5	4	7	Q8K3G5;E9PW85;D3Z2U5;E9Q754;E9PY18;D3Z188	Q8K3G5;E9PW85	Inactive serine/threonine-protein kinase VRK3
Numb	2.81095	3.5194	0.000518919	yes	22.3071	21.9009	22.4926	25.3058	24.7419	25.0858	3	3	4	14	13	12	Q9QZS3;Q05BE7;D3Z7I6;D3Z1E8;D3Z549;F8WJ71;D3Z7J1;A0A1Y7VJJ7	Q9QZS3;Q05BE7	Protein numb homolog
Hdhd3	2.80993	2.29095	0.00150613	yes	20.5108	21.2961	22.1273	23.8104	24.4764	24.0772	3	3	2	11	10	8	Q9CYW4	Q9CYW4	Haloacid dehalogenase-like hydrolase domain-containing protein 3
Ctsa	2.80886	2.92637	0.0010347	yes	21.7341	22.7528	22.0698	25.3192	24.8177	24.8463	4	6	5	12	11	10	G3X8T3;P16675;A2A5J8;A2A5J9	G3X8T3;P16675	Carboxypeptidase;Lysosomal protective protein;Lysosomal protective protein 32 kDa chain;Lysosomal protective protein 20 kDa chain
Slc3a2	2.8012	3.89757	0	yes	21.9744	21.5572	21.4194	24.511	24.2681	24.5755	7	4	3	17	12	12	P10852;A0A0U1RP98;A0A0U1RPK4;A0A0U1RPG5;A0A0U1RP32;A0A0U1RPL8;A0A0U1RPQ7	P10852;A0A0U1RP98	4F2 cell-surface antigen heavy chain
Ap2a2	2.79554	4.01541	0	yes	25.0461	25.3149	24.9372	28.0985	27.9558	27.6306	31	26	30	50	46	46	P17427;A0A0J9YUA7	P17427	AP-2 complex subunit alpha-2
Stat6	2.79305	3.16577	0.00128627	yes	20.5781	19.7805	20.5047	23.0138	22.8672	23.3616	3	1	3	9	8	8	P52633;D3YU28	P52633	Signal transducer and transcription activator 6
Cnksr3	2.79263	1.5136	0.00540905	yes	20.9403	22.3613	21.9851	26.0092	24.058	23.5974	3	2	2	14	12	10	Q8BMA3;Q80YA9;A2AI78	Q8BMA3	Connector enhancer of kinase suppressor of ras 3
Ass1	2.78786	3.42602	0.000463768	yes	22.4229	23.01	22.3231	25.6126	25.1608	25.3461	6	5	6	18	17	15	P16460	P16460	Argininosuccinate synthase
Gusb	2.78478	2.82102	0.000926554	yes	22.1005	22.8257	21.7425	25.184	25.1678	24.6712	2	5	4	13	10	9	P12265;Q99KJ6;D3YY48	P12265	Beta-glucuronidase
Prcp	2.77746	3.00625	0.00111186	yes	22.2039	22.1794	21.47	25.0103	24.8642	24.3111	3	2	3	10	9	8	Q7TMR0;A0A140LHY2	Q7TMR0;A0A140LHY2	Lysosomal Pro-X carboxypeptidase
Dus3l	2.7771	1.44353	0.00663653	yes	21.0629	18.69	21.5498	23.0226	23.1303	23.4811	2	0	2	8	5	5	A0A0R4IZY9;Q91XI1	A0A0R4IZY9;Q91XI1	tRNA-dihydrouridine(47) synthase [NAD(P)(+)]-like
Acsl4	2.76979	2.61055	0.00127563	yes	21.2468	20.7931	22.1189	24.4001	24.0304	24.0377	2	1	3	10	9	8	Q9QUJ7	Q9QUJ7	Long-chain-fatty-acid--CoA ligase 4
Hspa12a	2.76641	3.38833	0.00103286	yes	21.7067	21.0668	21.0816	24.336	23.8815	23.9368	5	5	4	18	19	14	Q8K0U4;A0A494BAN0;A0A494B917;A0A494BAN9	Q8K0U4	Heat shock 70 kDa protein 12A
Eif4g3	2.76256	1.54456	0.00465282	yes	17.7864	20.0786	20.1888	22.0252	21.7186	22.5977	1	1	1	12	11	7	Q80XI3;Z4YKC4;A0A0R4J112;A2AMI2;A0A0N4SVL0;A2AMI7;A2AMI6	Q80XI3;Z4YKC4;A0A0R4J112;A2AMI2;A0A0N4SVL0;A2AMI7	Eukaryotic translation initiation factor 4 gamma 3
Nfxl1	2.76092	0.973321	0.0278112		14.6485	18.8003	15.7017	19.8863	18.2959	19.251	1	0	1	6	3	11	E9Q8I7;E9PZN0;E9Q3K1	E9Q8I7
Son	2.75641	1.67795	0.00374945	yes	21.4787	19.009	20.4836	22.8957	22.8512	23.4936	5	4	3	21	15	18	H9KV00;Q9QX47;H9KV15;H9KV01;H9KV02;F7CU80	H9KV00;Q9QX47;H9KV15;H9KV01	Protein SON
Vps33a	2.74875	2.65165	0.00105855	yes	19.3296	19.9521	19.4877	22.8721	22.4574	21.6862	2	1	2	15	11	6	Q9D2N9;A0A0G2JEL2	Q9D2N9	Vacuolar protein sorting-associated protein 33A
Nhsl2	2.73821	2.1071	0.00166218	yes	19.3651	20.775	19.8173	23.26	22.8895	22.0226	0	1	1	3	2	1	B1AXH1	B1AXH1	NHS-like protein 2
Gmfg	2.72876	2.36949	0.00140183	yes	21.5976	22.9649	22.2688	25.2618	25.2482	24.5076	1	3	1	8	7	7	Q9ERL7;D3Z2F6;D3YY16	Q9ERL7;D3Z2F6	Glia maturation factor gamma
Osbpl9	2.72371	2.00313	0.00204494	yes	20.8458	19.3698	20.8621	23.5631	22.471	23.2148	2	1	2	9	4	5	Q5FWX7	Q5FWX7	Oxysterol-binding protein
Clec14a	2.71278	0.850621	0.0409873		23.1391	22.4808	18.4471	24.4382	24.0542	23.713	3	2	0	4	4	3	Q8VCP9	Q8VCP9	C-type lectin domain family 14 member A
Gimap9	2.7099	4.06415	0	yes	21.0024	21.0787	21.4737	24.0208	23.7386	23.9251	4	5	4	12	10	10	G3X987;F7BEI3	G3X987
Slc9a1	2.70303	2.13331	0.00149924	yes	21.7624	20.0816	20.3743	23.4725	23.1807	23.6743	5	1	3	7	6	7	Q61165;Q3ZAS0	Q61165	Sodium/hydrogen exchanger 1
Znf638;Zfml	2.7025	3.18118	0.00125191	yes	19.4322	19.1421	19.0579	21.4164	22.2809	22.0424	5	1	4	16	14	14	Q61464;A0A0N4SV80;E9QML5;A0A0N4SV38;A0A0N4SVI8;E9QKZ7;Q3TZK9;A0A0N4SVM8;A0A0N4SUP3	Q61464;A0A0N4SV80;E9QML5;A0A0N4SV38;A0A0N4SVI8;E9QKZ7;Q3TZK9;A0A0N4SVM8	Zinc finger protein 638
Rbm17	2.70224	2.75099	0.000828283	yes	20.9128	20.3272	19.6711	22.9418	22.935	23.1409	4	2	1	7	7	8	Q8JZX4;A2AP40	Q8JZX4	Splicing factor 45
Vps13c	2.69537	3.10169	0.00116726	yes	22.3297	21.9566	22.3069	25.2343	24.3631	25.082	15	13	14	59	50	49	Q8BX70;A0A1L1SUY8;A0A1L1SS63;A0A1L1SSJ3	Q8BX70	Vacuolar protein sorting-associated protein 13C
Jak1	2.68828	3.65652	0	yes	22.4427	22.6938	22.602	25.6455	25.1837	24.9741	13	12	11	49	41	35	B1ASP2;P52332	B1ASP2;P52332	Tyrosine-protein kinase;Tyrosine-protein kinase JAK1
Sirt2	2.68492	3.6787	0	yes	20.7394	21.2445	21.2388	23.6276	23.6424	24.0074	2	1	3	8	8	6	Q8VDQ8;A0A140LHL5	Q8VDQ8;A0A140LHL5	NAD-dependent protein deacetylase sirtuin-2
Cyp2b9	2.68383	1.11563	0.0184505		22.0978	18.2466	19.7714	22.9115	22.8542	22.4016	1	0	2	8	9	6	P12790	P12790	Cytochrome P450 2B9
Man2c1	2.6834	1.90799	0.00243613	yes	21.1246	19.2592	19.343	22.7218	22.7008	22.3544	6	3	1	11	11	10	Q91W89;E9PZ88;F8WIE1;E9PYM7;F6TFL1;E0CZB0;E0CXM6;E0CXI0;F6U7S0;E0CYW2	Q91W89;E9PZ88;F8WIE1;E9PYM7	Alpha-mannosidase 2C1;Alpha-mannosidase
Sh3gl1	2.67923	3.46086	0.00045933	yes	22.5995	22.067	22.8248	25.2314	25.2675	25.0301	5	4	5	14	15	15	Q62419;A0A3B2W7K0;Q62420;A2ALV1;Q8BXU5;A2ALV3	Q62419;A0A3B2W7K0	Endophilin-A2
Arid1a	2.67506	3.48994	0.000466019	yes	19.9599	19.7497	20.3196	22.7499	22.3777	22.9268	4	5	5	13	13	22	E9QAQ7;A2BH40	E9QAQ7;A2BH40	AT-rich interactive domain-containing protein 1A
Plekhf2	2.67249	5.13302	0	yes	21.1055	20.8292	20.9332	23.6671	23.5523	23.666	2	2	1	9	8	8	Q91WB4;A8Y5N8	Q91WB4;A8Y5N8	Pleckstrin homology domain-containing family F member 2
2200002D01Rik	2.67108	2.70738	0.00109443	yes	17.6178	18.4056	18.8553	20.8228	21.1005	20.9687	1	1	1	2	2	2	Q9D809	Q9D809
Prodh	2.66967	1.25725	0.011768		20.8318	18.4106	20.7793	21.5414	23.561	22.9284	4	0	2	7	10	8	Q9WU79;A0A0R4J1T9;F6PYI8;A0A338P738;F6YFQ5;E9PUR5;F6XMC0	Q9WU79;A0A0R4J1T9	Proline dehydrogenase 1, mitochondrial
Hebp1	2.6646	1.48013	0.006369	yes	19.4418	22.0116	21.7952	23.7339	23.9927	23.5159	2	3	2	6	5	4	A0A140T8J4;Q9R257	A0A140T8J4;Q9R257	Heme-binding protein 1
Arfgap3	2.65324	2.78765	0.000845361	yes	19.6099	19.9668	18.825	21.9514	22.1297	22.2802	1	1	0	2	2	2	Q9D8S3;A0A0R4J0T8	Q9D8S3;A0A0R4J0T8	ADP-ribosylation factor GTPase-activating protein 3
Rbbp9	2.65173	2.68194	0.00105607	yes	23.4748	23.6559	23.287	26.3596	26.5923	25.4209	6	3	5	9	9	7	O88851	O88851	Putative hydrolase RBBP9
Necap2	2.65101	3.11867	0.00116312	yes	22.3223	21.8333	22.7902	25.0392	25.0468	24.8128	4	3	4	7	8	7	Q9D1J1;F6RCM5	Q9D1J1	Adaptin ear-binding coat-associated protein 2
Fkbp5	2.64868	4.9228	0	yes	21.2779	21.4533	21.5422	24.0698	24.1832	23.9665	4	3	3	14	13	12	Q64378;A0A3B2WBD2;B8JJC2;A0A3B2WCL4	Q64378;A0A3B2WBD2	Peptidyl-prolyl cis-trans isomerase FKBP5;Peptidyl-prolyl cis-trans isomerase FKBP5, N-terminally processed
Agxt	2.64156	1.40814	0.00776797	yes	19.5269	21.5095	21.7127	22.5121	23.967	24.1948	2	1	1	11	12	11	O35423	O35423	Serine--pyruvate aminotransferase, mitochondrial
Clint1	2.62405	4.00246	0	yes	22.0704	22.2142	21.902	24.574	24.5157	24.969	5	4	3	15	13	13	Q5SUH7;Q5SUH6;Q99KN9	Q5SUH7;Q5SUH6;Q99KN9	Clathrin interactor 1
Ear2	2.62289	2.09775	0.00180702	yes	18.6679	17.8722	19.6763	21.5676	21.1771	21.3404	1	1	1	4	4	3	P97425	P97425	Eosinophil cationic protein 2
Mavs	2.6189	2.95197	0.00100306	yes	21.681	21.2169	22.2046	24.103	24.5491	24.307	3	1	2	8	7	7	Q8VCF0	Q8VCF0	Mitochondrial antiviral-signaling protein
Arhgap25	2.61753	1.96701	0.00225067	yes	20.6966	19.1568	18.8581	22.2293	22.3637	21.9711	7	5	3	13	12	7	Q8BYW1	Q8BYW1	Rho GTPase-activating protein 25
Ifit3;I830012O16Rik	2.601	3.66046	0.000536313	yes	20.8798	21.3046	21.135	23.8082	23.9248	23.3894	4	4	5	15	16	12	Q64345;E9PV48	Q64345;E9PV48	Interferon-induced protein with tetratricopeptide repeats 3
Dgkz	2.59046	1.8456	0.00279162	yes	21.6838	19.9869	21.803	24.1726	23.4875	23.5849	3	1	2	12	10	6	A0A668KL90;Q80UP3;A2AHJ7;A2AHK0;D6RHK9;D3YWQ0;D3Z519;S4R215;S4R2G0	A0A668KL90;Q80UP3;A2AHJ7;A2AHK0	Diacylglycerol kinase zeta;Diacylglycerol kinase
Rab32	2.58584	3.91818	0	yes	21.0427	21.2803	20.7323	23.7111	23.6361	23.4655	4	2	2	6	5	6	Q9CZE3;A0A1Y7VIZ0;Q8QZZ8;A0A140LHK2	Q9CZE3	Ras-related protein Rab-32
Cyp4b1	2.58489	2.97677	0.00101548	yes	24.6181	25.355	24.6997	27.4829	27.8112	27.1334	17	12	13	26	24	20	Q64462;F6X6A4;A0A0A6YY50	Q64462;F6X6A4	Cytochrome P450 4B1
Epb41l2;Epb4.1l2	2.58267	4.16638	0	yes	24.3516	24.3026	24.3619	27.2182	26.8067	26.7392	34	30	31	59	55	55	O70318;Q8C928;A0A1W2P6I5;A0A1W2P7I4;A0A1W2P7H7;A0A1W2P896;A0A1W2P6H2	O70318;Q8C928;A0A1W2P6I5	Band 4.1-like protein 2
Uvrag	2.58106	1.44949	0.00714032	yes	20.3786	19.8752	17.6956	22.0463	21.772	21.8743	1	1	0	3	2	2	Q8K245	Q8K245
Acox1	2.58041	2.79795	0.00083038	yes	20.9821	21.4014	21.2593	23.2788	23.738	24.3672	8	8	8	14	15	16	Q9R0H0	Q9R0H0	Peroxisomal acyl-coenzyme A oxidase 1
[truncated: 3,624 more rows]

## Sheet: LFQ_LSEC_vs_KC
Gene names	Log2FC LSEC vs KC	-Log10 p-value LSEC vs KC	q-value LSEC vs KC	Significant LSEC vs KC (FDR=0.01, S0=0.2)	LFQ intensity KC1	LFQ intensity KC2	LFQ intensity KC3	LFQ intensity LSEC1	LFQ intensity LSEC2	LFQ intensity LSEC3	Razor + unique peptides KC1	Razor + unique peptides KC2	Razor + unique peptides KC3	Razor + unique peptides LSEC1	Razor + unique peptides LSEC2	Razor + unique peptides LSEC3	Protein IDs	Majority protein IDs	Protein names
[truncated: 4,802 more rows]

[truncated: 3 more sheets: LFQ_LSEC_vs_RPM, sign_vs_bothEC_RNAi screen, iBAQ]
