# Supplementary material for: Liver sinusoidal endothelial cells constitute a major route for hemoglobin clearance
Source: EMBO Rep. 2026 Jan 6;27(3):598–628. doi: 10.1038/s44319-025-00673-5 (PMC12895045; doi:10.1038/s44319-025-00673-5)
Supplement: Supplementary file 4 — Dataset EV2 [file 44319_2025_673_MOESM4_ESM.xlsx]

## Sheet: Legend
Proteomic profiling of FACS-sorted LSECs following transfusion of stressed RBCs.
ctr: control - saline i.v. injection - 5 LSEC samples
inj: RBC transfusion via i.v. injection - 5 LSEC samples
Shown are comparisons of LFQ values for samples of control mice and those injected with stressed RBCs
NaN stands for no available quantification for the indicated protein group in the individual sample

## Sheet: LFQ_LSEC_RBC_inj_vs_control
Gene names	Log2FC inj vs ctr	-Log Student's T-test p-value inj vs ctr	T-test q-value	T-test significant	LFQ intensity ctr_LSEC1	LFQ intensity ctr_LSEC2	LFQ intensity ctr_LSEC3	LFQ intensity ctr_LSEC4	LFQ intensity ctr_LSEC5	LFQ intensity inj_LSEC6	LFQ intensity inj_LSEC7	LFQ intensity inj_LSEC8	LFQ intensity inj_LSEC9	LFQ intensity inj_LSEC10	iBAQ ctr_LSEC1	iBAQ ctr_LSEC2	iBAQ ctr_LSEC3	iBAQ ctr_LSEC4	iBAQ ctr_LSEC5	iBAQ inj_LSEC6	iBAQ inj_LSEC7	iBAQ inj_LSEC8	iBAQ inj_LSEC9	iBAQ inj_LSEC10	Razor + unique peptides	Razor + unique peptides ctr_LSEC1	Razor + unique peptides ctr_LSEC2	Razor + unique peptides ctr_LSEC3	Razor + unique peptides ctr_LSEC4	Razor + unique peptides ctr_LSEC5	Razor + unique peptides inj_LSEC6	Razor + unique peptides inj_LSEC7	Razor + unique peptides inj_LSEC8	Razor + unique peptides inj_LSEC9	Razor + unique peptides inj_LSEC10	Sequence coverage [%]	Unique + razor sequence coverage [%]	Unique sequence coverage [%]	Mol. weight [kDa]	MS/MS count	Q-value	Score	Protein IDs	Majority protein IDs	Protein names
Dsp	2.80409	1.01923	0.175455		19.6668	18.7067	18.6311	19.9186	18.5401	25.2447	19.8125	24.0024	18.5275	NaN	15.4133	16.1054	15.9269	16.0499	14.614	19.1338	16.0717	18.8944	15.4154	14.9376	24	3	4	3	5	2	20	4	17	2	1	9.6	9.6	9.6	332.91	34	0	59.324	E9Q557;E9PZW0	E9Q557;E9PZW0	Desmoplakin
Hbbt1;Hbb-b1;Hbb-bs	2.7422	3.75263	0	yes	25.6366	23.5699	24.2096	24.8256	24.9562	26.8339	28.2234	27.2675	27.2931	27.291	23.7716	21.604	21.9477	22.973	22.6472	24.893	26.2302	25.3905	25.3458	25.6564	14	9	6	5	9	5	11	11	11	11	13	89.8	89.8	89.8	15.748	95	0	135.24	A8DUK4;P02088;E9Q223;P02089;CON__Q3SX09;P02104;CON__P02070	A8DUK4;P02088;E9Q223	Hemoglobin subunit beta-1
haemaglobin alpha 2;Hba	2.18185	3.01469	0.042	yes	25.2737	23.1952	24.2787	24.6325	24.5667	26.091	27.5109	26.2279	26.7933	26.233	24.8792	22.5212	23.2954	24.1674	23.7297	25.1265	26.2885	25.3749	26.1158	26.0157	10	8	4	5	8	7	7	7	8	8	8	83.8	83.8	77.5	15.112	83	0	111.84	Q91VB8;P01942	Q91VB8;P01942	Hemoglobin subunit alpha
Itga2b	1.96578	0.861311	0.292752		20.1824	NaN	22.4401	NaN	19.8532	24.6562	24.361	20.8918	22.274	21.7721	20.1074	NaN	16.7996	NaN	13.9681	17.8694	18.5406	14.5573	16.3244	15.9708	9	2	0	2	0	1	5	8	1	2	1	12	12	12	112.68	14	0	14.708	Q9QUM0	Q9QUM0	Integrin alpha-IIb;Integrin alpha-IIb heavy chain;Integrin alpha-IIb light chain
Aldh1a1	1.748	2.40383	0.0255	yes	22.3771	20.9486	22.5353	21.7174	21.5465	22.7036	24.5328	22.9902	23.736	23.9021	19.1538	17.4457	19.7644	19.5935	18.3832	19.9055	21.7258	20.3429	21.0277	21.5428	15	4	1	5	6	2	8	11	7	10	12	44.5	42.9	26.5	54.467	41	0	69.802	P24549;A0A286YCZ0	P24549	Retinal dehydrogenase 1
Pygl	1.73454	0.940506	0.2544		NaN	20.4945	21.6527	19.6749	21.3196	20.3356	24.802	21.4045	22.6237	23.434	NaN	18.1563	18.4353	14.0773	18.075	14.9181	18.5703	16.8384	17.4361	19.0236	12	1	3	2	1	3	1	10	5	3	6	22.9	20.2	18.9	97.462	25	0	15.287	Q9ET01;Q3UEJ6	Q9ET01;Q3UEJ6	Glycogen phosphorylase, liver form;Alpha-1,4 glucan phosphorylase
Selenbp2;Selenbp1	1.59687	1.53767	0.107067		20.6402	20.565	20.6614	21.6321	20.8111	21.4637	24.65	21.9043	21.8616	22.4146	15.573	15.6222	17.576	17.7974	17.3333	17.9721	19.8413	19.3294	15.9758	19.6954	7	1	1	3	3	2	2	5	4	1	5	22	22	22	52.609	14	0	6.3132	Q63836;P17563;A0A0R4J135;D6RHN2;G3UWK0;G3UZT2;G3UYY2	Q63836;P17563;A0A0R4J135;D6RHN2;G3UWK0	Selenium-binding protein 2;Selenium-binding protein 1
Hpd	1.58613	2.11594	0.0706667		21.6341	21.4529	21.5202	22.8776	22.7193	23.0222	24.7161	23.0035	23.4416	23.9513	18.0815	17.9752	18.4352	19.9226	19.9193	19.698	21.7402	19.8366	20.4706	21.3184	13	2	2	2	5	5	6	13	7	9	11	41	41	41	45.054	41	0	27.19	P49429;D3Z1U3;F6X9Z6	P49429;D3Z1U3	4-hydroxyphenylpyruvate dioxygenase
Aldh1l1	1.55998	3.21089	0.021	yes	22.3323	22.4211	22.5116	22.7877	22.6501	23.4507	25.067	23.741	24.0078	24.2362	18.7159	19.1332	18.9625	19.5299	19.5764	19.9873	21.8689	20.4625	20.8051	22.0601	37	7	9	7	11	12	14	31	15	17	27	60.1	60.1	60.1	98.708	113	0	112.28	Q8R0Y6;A0A0N4SW56;A0A0N4SVT2;Q8K009;D3Z6B9	Q8R0Y6	Cytosolic 10-formyltetrahydrofolate dehydrogenase
Rgn	1.54548	1.85942	0.0731111		NaN	21.3975	NaN	22.0905	21.349	22.3543	23.7638	22.5583	23.2113	23.9015	NaN	18.2972	NaN	19.2473	18.9736	19.7639	21.0319	19.726	20.7357	21.6642	10	0	2	0	3	2	5	7	5	7	7	41.1	41.1	41.1	33.406	21	0	28.419	Q64374	Q64374	Regucalcin
Mthfd1	1.4729	1.85895	0.0687619		20.5536	19.9737	21.1579	21.797	21.8593	21.98	23.6209	22.3266	22.0698	22.7087	15.348	16.6565	16.8525	17.2676	17.4822	17.7216	19.494	18.8456	18.4968	19.1635	14	2	3	4	3	4	4	8	8	6	9	17.6	17.6	17.6	101.2	34	0	16.602	Q922D8;A0A1W2P733;A0A1W2P7L5	Q922D8;A0A1W2P733	C-1-tetrahydrofolate synthase, cytoplasmic;Methylenetetrahydrofolate dehydrogenase;Methenyltetrahydrofolate cyclohydrolase;Formyltetrahydrofolate synthetase;C-1-tetrahydrofolate synthase, cytoplasmic, N-terminally processed
Uroc1	1.40337	2.77434	0.024	yes	20.8622	20.3881	20.9585	20.7126	21.0464	22.113	23.19	22.1184	21.447	22.1162	15.9408	15.3789	17.3625	15.6383	17.3004	17.4129	18.5503	17.9111	17.7401	19.0605	6	1	1	2	1	2	2	5	2	2	4	13.5	13.5	13.5	74.589	10	0	9.8821	Q8VC12;Q3UEL5	Q8VC12;Q3UEL5	Urocanate hydratase
Lama5	1.38854	1.0014	0.256577		20.3033	19.6573	NaN	20.8477	21.5007	20.6579	23.5095	22.116	21.5797	NaN	14.3929	13.2817	NaN	15.2152	15.3393	13.3625	17.356	15.8654	15.1468	NaN	13	3	2	0	4	4	1	11	3	2	1	5.6	5.6	5.6	404.05	20	0	22.645	Q61001	Q61001	Laminin subunit alpha-5
Tgm1	1.35545	1.33101	0.153164		20.8154	21.6243	19.8953	21.4278	21.011	22.0699	24.2221	22.0077	21.842	21.4093	16.0507	17.0322	15.2883	18.3161	17.0793	17.8266	19.4248	17.4594	17.896	17.7603	5	1	2	1	4	2	3	5	2	2	2	10.1	10.1	10.1	89.795	9	0	6.1438	A0A0R4J293;Q9JLF6;A0A2I3BRW9;A0A2I3BS02;A0A2I3BQN2	A0A0R4J293;Q9JLF6	Protein-glutamine gamma-glutamyltransferase K
Fasn	1.29381	0.932453	0.309111		20.7295	21.7049	21.8336	21.3468	21.2123	21.6421	24.8291	20.9607	22.1275	23.7369	14.8523	16.3877	16.6551	15.2215	15.8561	17.1735	19.583	16.4969	17.4005	19.5143	24	3	4	7	4	5	8	18	5	7	16	15.6	15.6	15.6	272.43	52	0	50.093	P19096;A0A0U1RNJ1	P19096;A0A0U1RNJ1	Fatty acid synthase;[Acyl-carrier-protein] S-acetyltransferase;[Acyl-carrier-protein] S-malonyltransferase;3-oxoacyl-[acyl-carrier-protein] synthase;3-oxoacyl-[acyl-carrier-protein] reductase;3-hydroxyacyl-[acyl-carrier-protein] dehydratase;Enoyl-[acyl-carrier-protein] reductase;Oleoyl-[acyl-carrier-protein] hydrolase
Ass1	1.218	2.39591	0.0621818		23.935	23.8579	23.9785	23.9942	24.3005	24.5448	26.1981	24.6945	25.2484	25.4703	22.0017	22.1085	22.1279	22.0953	22.2034	22.6586	24.3574	22.844	23.1522	24.1528	22	8	13	11	9	10	14	17	14	12	18	59	59	59	46.584	94	0	136.44	P16460	P16460	Argininosuccinate synthase
S100a9	1.21413	0.555785	0.605602		NaN	20.7394	22.0119	22.9972	22.9041	21.7397	22.0948	24.0416	22.7759	26.2343	NaN	18.5152	20.5988	21.6195	21.4362	19.1234	20.3179	22.418	21.1782	24.8715	6	0	2	3	3	3	1	3	3	2	6	46.9	46.9	46.9	13.049	26	0	19.366	P31725	P31725	Protein S100-A9
Mat1a	1.18577	2.17765	0.076		22.4572	22.7468	22.3201	23.1956	22.9345	23.6249	24.977	23.2912	23.9365	23.7534	19.658	20.6617	19.5161	20.6765	20.5185	20.6247	22.6191	20.9632	21.8865	22.1258	14	4	6	4	4	5	4	11	5	9	10	47	47	41.9	43.508	36	0	24.891	Q91X83;A0A286YCQ9	Q91X83	S-adenosylmethionine synthase isoform type-1
Bhmt	1.15343	2.4675	0.0593333		24.7909	25.1003	25.0397	24.9213	24.9283	25.6692	27.1301	25.6734	25.8314	26.2437	23.0625	23.4685	23.1072	23.1898	23.1011	23.5963	25.0529	23.8378	23.6306	24.9344	23	15	13	14	13	15	20	19	14	16	21	71.5	71.5	71.5	45.02	173	0	304.3	O35490;Q91WS4	O35490	Betaine--homocysteine S-methyltransferase 1
Cse1l	1.1152	1.32663	0.175014		28.2822	26.8318	26.9898	28.0942	28.5836	28.264	NaN	28.8422	28.8326	29.5473	19.3101	17.5178	16.1852	19.3598	19.6072	18.467	14.9986	20.2426	19.1744	26.0439	8	6	3	2	6	6	6	1	8	6	6	11.2	11.2	11.2	110.45	35	0	52.853	Q9ERK4;E9Q1T9;F6ZEW4;E9QAX7	Q9ERK4;E9Q1T9;F6ZEW4;E9QAX7	Exportin-2
Slco1b2	1.09294	0.784462	0.455484		20.4452	21.1344	21.0884	21.9969	NaN	21.7234	24.4972	21.4559	22.0719	21.5474	15.7187	16.5433	16.295	16.0789	NaN	17.639	20.9842	18.7147	18.3877	19.1308	6	2	2	2	1	0	4	5	3	2	4	15.1	15.1	15.1	76.728	17	0	37.748	Q9JJL3;A0A0N4SUN2	Q9JJL3;A0A0N4SUN2	Solute carrier organic anion transporter family member 1B2
Atp1b1	1.07661	1.3982	0.171238		23.1295	23.5652	22.5922	23.0093	23.1358	24.8854	25.3917	23.6066	23.2831	23.6483	20.9938	20.9939	19.982	20.6985	21.0516	23.0375	23.4674	21.8268	20.6706	21.7061	8	5	6	3	4	5	8	7	7	4	5	39.8	39.8	39.8	35.194	34	0	20.402	P14094;A0A0A6YX05	P14094;A0A0A6YX05	Sodium/potassium-transporting ATPase subunit beta-1
Hrsp12	1.04086	2.33317	0.0749474		23.3944	22.6551	23.2905	23.5462	23.5308	23.6876	24.9457	24.0695	24.5121	24.4064	21.3233	20.8793	20.8365	21.849	21.0405	21.9326	23.0494	21.9039	22.8192	22.8879	6	2	3	3	5	2	5	5	4	5	5	60	60	60	14.255	27	0	53.752	P52760	P52760	Ribonuclease UK114
Arg1	1.03632	2.65343	0.052		23.5136	23.5378	23.7095	23.6974	23.5524	24.3303	25.5217	24.2513	24.6469	24.4421	21.1437	21.3602	21.677	21.7872	21.4936	22.367	23.6699	22.7916	22.6987	22.9844	15	6	5	8	11	7	9	14	13	12	13	62.2	62.2	62.2	34.807	59	0	57.604	Q61176	Q61176	Arginase-1
Pf4	1.03243	2.52421	0.0621333		23.1401	23.2313	23.1182	22.4056	23.024	23.926	24.7639	23.6052	23.8638	23.9224	22.5299	22.8569	22.5045	21.6005	22.1882	22.903	23.6089	22.6679	23.0613	23.2216	2	2	2	2	2	2	2	2	2	2	2	20	20	20	11.243	15	0	4.0321	Q9Z126;A0A0J9YTR7	Q9Z126;A0A0J9YTR7	Platelet factor 4
Aldob	1.02616	2.70052	0.0547692		23.8477	23.8328	23.9929	24.2021	24.3828	24.7441	25.7633	24.6368	24.9933	25.2515	21.894	21.913	21.9976	22.2978	22.0327	22.8164	23.5826	23.4532	23.0833	24.0325	18	10	10	11	10	10	14	15	15	12	14	64	62.1	62.1	39.507	85	0	170.62	Q91Y97	Q91Y97	Fructose-bisphosphate aldolase B
Serpinf2	1.01737	3.85971	0.0264		22.3118	22.0476	22.5166	21.7133	21.933	22.9723	23.0468	23.1893	23.1525	23.2483	17.2644	17.9972	18.3169	17.5324	18.3368	18.5036	18.5035	18.9345	19.47	19.7739	1	1	1	1	1	1	1	1	1	1	1	2.9	2.9	2.9	54.971	8	0	3.4416	Q61247;Q5ND35	Q61247;Q5ND35	Alpha-2-antiplasmin
Asl	0.974636	1.74455	0.131256		22.1429	23.0718	22.1882	22.2949	21.6835	22.9189	24.1062	22.7643	23.0434	23.4218	18.386	19.2588	18.402	18.897	18.091	19.8899	20.9935	19.9077	19.2881	20.0417	12	5	3	4	7	3	5	8	9	6	6	27.8	27.8	27.8	51.739	35	0	27.206	Q91YI0;E0CY49;F7D439;E0CYV3	Q91YI0;E0CY49	Argininosuccinate lyase
Slc10a1	0.954884	1.41668	0.179562		23.6661	23.731	23.472	23.2253	23.6608	24.4015	25.9738	23.965	24.1519	24.0374	20.4962	20.7104	20.235	20.0821	20.4235	20.9705	22.4682	20.7478	20.7907	21.0122	1	1	1	1	1	1	1	1	1	1	1	3.9	3.9	3.9	39.413	10	0	12.716	O08705	O08705	Sodium/bile acid cotransporter
Uba5	0.929947	1.29052	0.215011		21.5135	21.5388	21.3468	21.119	20.9749	21.2352	NaN	22.1898	22.1633	23.3258	18.0967	20.0216	16.4981	17.099	18.5288	16.9274	NaN	19.0763	18.5618	20.6772	5	2	4	1	1	2	1	0	3	2	4	25.8	25.8	25.8	44.789	13	0	58.362	Q8VE47;F6VRI6;D6RH76;A0A1L1SSH6	Q8VE47	Ubiquitin-like modifier-activating enzyme 5
Mtpn	0.903128	0.82952	0.462462		20.7617	21.7097	21.3176	22.2446	22.2063	22.3379	23.1301	24.1243	21.4029	21.7604	18.5486	20.6246	19.6357	20.8623	20.3466	21.4555	21.8662	23.1052	19.4419	20.1298	6	1	2	1	2	2	4	5	6	2	2	65.3	65.3	65.3	12.861	19	0	48.202	P62774;A0A0J9YV46	P62774	Myotrophin
Fabp1	0.899781	2.80122	0.06875		25.1024	25.091	25.0664	25.3296	25.4784	25.5786	26.4493	25.8796	26.1573	26.5019	24.1606	24.1143	24.0714	24.1092	24.1727	24.4316	25.3573	24.7248	24.9718	25.8114	12	8	7	8	8	7	10	10	7	9	11	73.2	73.2	73.2	14.245	87	0	264.56	P12710	P12710	Fatty acid-binding protein, liver
Rock1	0.897933	1.91899	0.126051		20.6439	21.719	20.9469	22.0149	21.5616	21.9505	22.2927	22.5238	22.5233	22.0858	14.8105	16.7761	14.9205	17.4908	18.0021	16.2638	17.4827	18.3946	17.452	18.2857	12	2	3	1	7	8	4	7	9	6	8	11.9	11.9	9.2	158.17	36	0	19.443	P70335;A0A3Q4EGR2;A0A3Q4L2X0	P70335;A0A3Q4EGR2;A0A3Q4L2X0	Rho-associated protein kinase 1
Sprr2d;Sprr2h;Sprr2k;Sprr2b;Sprr2g	0.877297	0.323162	0.764365		20.6123	22.1486	20.1879	20.626	20.7336	20.542	NaN	24.6325	NaN	20.0425	19.0444	19.7328	17.3543	18.1388	17.9905	17.4656	NaN	22.0114	NaN	17.7622	2	1	1	1	1	1	1	0	2	0	1	21.2	21.2	21.2	9.243	15	0	6.5673	O70555;O70559;G5E8D1;A9JTY7;O70562;O70558;O70554	O70555;O70559;G5E8D1;A9JTY7;O70562;O70558;O70554	Small proline-rich protein 2D;Small proline-rich protein 2H;Small proline-rich protein 2K;Small proline-rich protein 2G;Small proline-rich protein 2B
Haao	0.869754	1.74703	0.15056		21.3767	NaN	21.2629	21.1224	NaN	22.0458	21.8436	21.6049	22.4128	22.7117	18.3353	NaN	17.1607	18.5699	NaN	17.4238	17.1026	18.2709	17.2773	18.5642	5	2	0	1	3	0	1	3	2	1	1	24.1	24.1	24.1	32.804	5	0	25.076	Q78JT3;A0A3Q4EC06	Q78JT3	3-hydroxyanthranilate 3,4-dioxygenase
Fbp1	0.868401	2.19554	0.104387		22.4675	22.5266	23.0153	23.0086	22.9651	23.4686	23.7268	23.4881	23.2294	24.4122	19.4833	18.9834	19.9785	19.3318	19.8706	20.1846	21.1246	20.74	20.3699	21.6775	9	2	2	4	2	4	2	7	6	3	7	45.3	45.3	45.3	36.912	33	0	33.5	Q9QXD6;E9Q0T7;F6YS63	Q9QXD6	Fructose-1,6-bisphosphatase 1
Prpf4	0.865452	1.00262	0.359237		22.007	20.3307	21.6699	22.3781	22.3299	22.3931	22.5541	22.2927	23.6682	22.1348	18.1706	16.0104	18.09	17.7207	19.1298	18.8115	18.7077	18.6475	20.1306	19.3489	9	3	1	3	2	6	4	5	4	7	6	21.5	21.5	21.5	58.369	17	0	8.9161	Q9DAW6	Q9DAW6	U4/U6 small nuclear ribonucleoprotein Prp4
Cd82	0.857656	2.57261	0.0712		22.9436	22.2088	23.0332	22.9409	22.6647	23.5485	24.0059	23.2005	23.5774	23.7472	19.9949	18.9789	20.4673	19.9811	20.2205	20.4974	21.4165	20.6665	20.7585	20.3558	4	2	2	3	3	2	2	4	3	2	1	13.2	13.2	13.2	29.628	7	0	5.5504	P40237;A2AIJ1;A2AIJ2	P40237;A2AIJ1	CD82 antigen;Tetraspanin
Sumo2	0.823795	1.29105	0.257981		22.246	22.8132	23.0426	22.1616	22.9087	22.9061	22.9296	23.7768	23.1462	24.5324	22.2466	21.4795	23.29	22.3751	21.4536	21.2548	21.2272	23.5226	23.3037	24.0509	1	1	1	1	1	1	1	1	1	1	1	27.4	14.7	14.7	10.871	2	0.0083199	1.23	P61957;H7BWX9;D3Z794	P61957;H7BWX9;D3Z794	Small ubiquitin-related modifier 2
Tpt1	0.817038	2.80885	0.0690435		22.8815	23.403	22.7799	23.56	22.9712	23.9945	24.1275	23.9179	24.008	23.6329	20.2737	21.9672	20.6139	21.3819	20.7071	22.4556	22.6601	22.5279	22.4363	21.6564	6	2	3	3	3	3	3	3	3	2	3	30.2	30.2	30.2	19.462	32	0	64.574	P63028;D3YU75	P63028	Translationally-controlled tumor protein
Gsta3	0.806369	1.66918	0.173662		23.9737	23.7172	24.1281	24.0696	24.3165	24.1876	25.6827	24.3857	24.8949	25.086	21.6973	21.8299	20.4902	21.7492	22.1235	22.0979	23.3123	22.5022	22.5695	23.478	8	5	6	3	5	6	7	8	8	6	8	31.7	31.7	28.1	25.36	37	0	15.758	P30115;A0A087WQI6;P13745;Q6P8Q0;P10648;D3Z6A6;D3YZV3	P30115;A0A087WQI6	Glutathione S-transferase A3;Glutathione S-transferase
Ppfibp1	0.788767	1.19101	0.302752		22.1067	21.8922	21.6607	22.4103	22.4807	22.7923	24.1751	22.6232	22.6922	22.2116	18.2408	18.3064	17.9746	17.5998	18.4906	18.2641	19.477	18.7139	18.6119	18.7969	10	3	3	3	2	7	4	8	5	5	5	16.3	16.3	15	108.54	20	0	21.654	Q8C8U0;F7CUU8;O35711;G3X957;A0A0N4SVG3;A0A0N4SUZ5	Q8C8U0	Liprin-beta-1
Ca3	0.783224	2.09431	0.135512		23.6988	23.4997	23.437	23.8049	24.1809	24.1578	24.3935	24.2393	24.5764	25.1704	21.2871	21.1017	21.1212	21.534	20.8182	21.0633	22.1825	21.8827	22.4761	23.353	9	5	5	5	6	4	3	7	6	6	9	57.7	57.7	57.7	29.366	50	0	32.285	P16015	P16015	Carbonic anhydrase 3
Gna14	0.779179	1.66308	0.173		22.3933	NaN	NaN	21.707	22.2344	22.8531	22.8296	22.9895	NaN	NaN	18.0713	NaN	NaN	17.4118	17.845	18.2701	18.172	18.6203	NaN	NaN	1	1	0	0	1	1	1	1	1	0	0	18	4.8	4.8	41.527	5	0.0020308	1.8509	P30677;A0A494BBL5	P30677;A0A494BBL5	Guanine nucleotide-binding protein subunit alpha-14
Ca2	0.776986	1.01844	0.396478		21.8602	21.6197	20.7732	22.7775	22.4216	22.5727	22.6536	22.6269	22.043	23.4409	19.5412	19.6922	15.8678	19.5615	19.1253	20.0498	20.3228	19.2687	19.2564	18.6778	5	3	3	1	2	2	4	4	2	2	1	38.1	38.1	38.1	29.032	18	0	27.007	P00920;A0A0A6YX78	P00920	Carbonic anhydrase 2
Ap2m1	0.772338	1.21744	0.290487		22.9519	23.0451	NaN	22.9982	NaN	23.4164	23.5354	NaN	NaN	24.3604	18.5078	18.9215	NaN	18.1992	NaN	18.7577	18.8715	NaN	NaN	20.3904	2	2	2	0	1	0	2	2	0	0	2	68.1	5.1	5.1	49.389	7	0	10.269	Q3TWV4	Q3TWV4
Ppbp	0.771022	1.62229	0.187027		23.1003	22.8126	NaN	22.773	23.1882	22.9986	24.0921	23.5412	23.8018	24.264	21.1939	19.1147	NaN	18.9129	21.5042	21.0336	22.258	19.1428	22.1495	22.5667	2	1	1	0	1	2	2	2	1	2	2	10.6	10.6	10.6	12.251	8	0	2.7327	Q9EQI5	Q9EQI5
Tuba4a	0.75581	1.91721	0.156528		21.1769	20.6308	21.3102	20.5837	21.5548	21.6145	21.8134	21.9252	NaN	21.8753	17.089	16.067	15.4433	15.1413	15.7689	15.8843	17.953	19.0135	15.9933	19.0467	3	1	1	1	1	1	1	2	2	1	2	59.4	9.8	9.8	49.924	8	0	4.8589	P68368;A0A0A0MQA5;A0A087WQS4;Q3UX10;A0A087WRB4;A0A087WSB0;A0A087WSL5;A0A087WS35	P68368;A0A0A0MQA5	Tubulin alpha-4A chain
Xxylt1	0.750425	1.16606	0.34245		21.5051	21.7044	21.0409	21.1941	21.3771	21.4494	22.0276	NaN	NaN	22.8673	17.9883	18.1362	17.5877	15.5641	16.1966	16.1476	18.0015	NaN	14.7551	19.0285	4	3	3	4	1	1	1	2	0	1	1	14.3	14.3	14.3	43.838	4	0.0038749	1.4808	Q3U4G3	Q3U4G3	Xyloside xylosyltransferase 1
Marc1	0.736935	1.28611	0.289733		21.8712	21.5032	21.8784	21.3446	21.8932	22.6726	22.5831	22.4563	23.1418	21.3214	19.2221	19.1756	19.4031	18.207	17.6677	19.9143	19.6458	20.0394	20.4515	18.1739	9	3	4	4	3	1	5	4	5	6	2	45	45	45	37.978	32	0	37.743	Q9CW42;D3YZZ3;A0A087WPC2	Q9CW42;D3YZZ3;A0A087WPC2	Mitochondrial amidoxime-reducing component 1
Hsd17b8;H2-Ke6	0.723618	1.8868	0.170623		22.4914	21.7534	22.1395	22.7888	22.534	23.0057	23.1908	22.8369	23.5359	22.7558	18.976	18.338	18.6868	19.3037	19.5837	19.7046	20.778	20.4042	21.1475	19.6773	7	2	2	2	2	3	3	5	4	7	3	39.8	39.8	39.8	26.588	21	0	10.385	P50171;G3UX44;A0A494BA51;A0A494BAF4	P50171;G3UX44	Estradiol 17-beta-dehydrogenase 8
Pdzk1	0.706413	1.11923	0.370039		22.1718	22.9787	22.7939	22.178	22.7767	23.3636	24.4364	22.9051	22.8483	22.8777	17.7819	19.099	19.1424	17.6056	18.9209	19.968	20.8047	19.0952	19.2147	19.4014	10	2	3	4	3	4	9	9	4	5	5	32.9	32.9	32.9	56.498	24	0	31.898	Q9JIL4;A0A0R4J1V0;D3YZS9;D3YW13;D3Z114	Q9JIL4;A0A0R4J1V0	Na(+)/H(+) exchange regulatory cofactor NHE-RF3
Tpd52	0.702603	2.14888	0.138857		20.9966	NaN	20.6649	20.9797	NaN	21.7017	21.8236	21.4851	NaN	21.3216	17.9648	NaN	17.4003	19.0772	NaN	18.2441	18.2914	18.6503	NaN	19.5093	2	1	0	1	2	0	1	1	1	0	2	8.9	8.9	8.9	24.313	3	0	2.5491	Q62393;F8WHQ1;E9PUA7;D3Z637;D3Z125;D3Z7X7;D3Z2U2	Q62393;F8WHQ1;E9PUA7;D3Z637;D3Z125;D3Z7X7;D3Z2U2	Tumor protein D52
Fchsd2	0.702468	2.56232	0.109778		21.6614	21.7222	NaN	22.0722	21.5999	22.5225	22.8129	22.369	22.4907	22.1367	17.234	16.776	NaN	17.5353	17.4172	16.4902	18.4717	18.3405	18.0979	18.2944	5	2	1	0	2	2	1	4	5	3	3	11.1	11.1	11.1	84.281	10	0	5.5444	Q3USJ8;A0A140LIU6	Q3USJ8	F-BAR and double SH3 domains protein 2
Vdac1	0.699341	0.518886	0.657787		23.7191	23.754	20.9254	23.4529	23.7476	NaN	24.0045	23.7633	23.8594	23.6492	20.0186	20.2029	17.158	19.7791	19.9797	NaN	19.9685	20.0158	19.9676	20.0935	1	1	1	1	1	1	1	1	1	1	1	65.4	4.3	4.3	28.157	16	0	2.7812	F2Z471	F2Z471
Adh1	0.696793	1.18662	0.351465		23.7999	23.7252	23.9829	24.1837	23.6645	23.9195	25.6185	24.0676	24.3277	24.9066	21.5453	21.8739	21.9307	22.0242	20.99	21.3688	23.3178	21.6609	22.4356	23.4835	16	9	11	9	8	6	8	8	10	10	15	58.4	58.4	58.4	39.771	71	0	70.266	P00329	P00329	Alcohol dehydrogenase 1
Egfr	0.692483	1.41097	0.273261		21.9202	22.0597	21.63	22.0255	21.3618	22.5764	23.3111	22.5578	21.8225	22.1917	17.8074	17.7143	17.3057	17.6356	16.5938	18.0352	18.6069	17.878	16.3227	17.6563	10	4	5	3	4	3	5	5	5	2	4	10.8	10.8	9.8	134.85	25	0	9.8644	Q01279;Q9WVF5;P70424;Q5SVE7	Q01279;Q9WVF5	Epidermal growth factor receptor
Cyb5b	0.676786	1.66982	0.209055		24.8772	25.0887	25.1359	24.7534	24.4476	25.6929	26.1372	25.6178	25.3139	24.9249	23.7118	23.3737	23.8623	23.5266	22.386	24.1923	24.7451	24.5422	24.1232	23.9077	6	5	5	5	5	4	5	5	5	5	6	61.6	61.6	61.6	16.318	49	0	80.701	Q9CQX2	Q9CQX2	Cytochrome b5 type B
Cyb5a	0.672422	0.728359	0.577876		24.2844	24.8244	25.0346	24.687	23.8901	25.4024	26.0996	26.0946	24.1298	24.3564	23.8597	24.1646	24.6	24.4109	23.1348	24.8772	25.2186	25.687	23.2587	23.7146	6	5	6	6	6	5	6	5	6	6	6	47.8	47.8	47.8	15.241	77	0	64.169	P56395;G5E850;A0A494B9D8;E0CY88	P56395;G5E850	Cytochrome b5
Snx17	0.672222	1.43567	0.272421		21.4262	22.5387	21.9767	22.531	21.6953	22.1995	22.6319	22.7594	23.1243	22.8139	17.2731	19.524	18.2058	19.0322	18.6711	18.6061	18.9513	19.9882	19.7549	20.3099	7	2	4	4	4	4	4	3	5	4	6	22.3	22.3	22.3	52.797	27	0	14.863	Q8BVL3;H3BKG9;D3Z3J1;D3Z7S9;H3BKQ6	Q8BVL3	Sorting nexin-17
Gstz1	0.671321	0.614832	0.616563		21.3394	21.7221	22.0779	22.2646	21.8701	21.2239	23.8006	21.5606	23.4807	22.5648	17.9296	19.0352	19.0558	20.116	18.6871	17.3472	21.5233	19.651	20.9293	20.5074	8	1	3	4	5	2	2	7	5	5	5	48.1	48.1	48.1	24.275	20	0	21.403	Q9WVL0;A0A1Y7VJZ2;A0A1Y7VNC1	Q9WVL0;A0A1Y7VJZ2;A0A1Y7VNC1	Maleylacetoacetate isomerase
Plvap	0.665729	1.93359	0.173143		21.7263	21.6402	22.1676	21.5409	21.4125	22.6708	NaN	21.9554	22.367	22.4597	16.606	18.092	16.9079	18.2841	16.5522	19.5519	NaN	17.6584	18.2762	17.4847	4	1	2	1	3	1	4	1	2	2	2	13.9	12.3	12.3	49.903	11	0	7.0308	G3X924;Q91VC4	G3X924;Q91VC4	Plasmalemma vesicle-associated protein
Ugt2b1	0.665545	2.73837	0.112		22.7097	23.0977	22.6018	22.8049	22.9279	23.2823	23.7269	23.547	23.7493	23.1642	19.5251	20.0706	18.8164	19.5113	19.7761	20.0048	20.4595	20.2564	20.6225	19.8362	7	3	5	3	4	4	5	6	3	6	3	24.4	22.7	22.7	60.157	32	0	15.436	Q8R084	Q8R084
Gimap9	0.663601	3.17999	0.0933333		22.28	22.4711	22.0053	22.4302	22.451	22.8977	NaN	23.1804	22.9721	22.9143	18.9556	18.973	18.7356	20.123	18.916	18.3787	NaN	20.3298	19.1007	20.4622	5	2	2	2	4	3	1	0	4	1	3	23.4	23.4	23.4	33.298	15	0	9.6699	G3X987;F7BEI3	G3X987
Igha	0.659878	3.07003	0.105429		23.42	23.3952	23.7107	23.321	23.3122	24.4056	24.1523	23.921	24.1736	23.806	21.5798	21.6996	21.6467	21.7944	20.9398	22.5935	22.1066	22.5618	21.9171	22.8208	10	6	7	6	8	5	9	7	9	7	9	47	47	47	41.958	55	0	130.11	A0A0A6YXW6;A0A075B6A3;P01878	A0A0A6YXW6;A0A075B6A3;P01878	Ig alpha chain C region
Eif5b	0.652836	1.57442	0.254851		22.018	21.4895	21.9263	22.7102	22.3436	22.9306	22.4982	23.096	22.7952	22.4317	17.6015	15.811	16.8213	18.5784	17.8582	17.9278	18.2932	19.0984	18.8655	18.5686	6	3	1	2	5	3	3	5	6	5	4	9	9	9	137.61	16	0	19.108	Q05D44	Q05D44	Eukaryotic translation initiation factor 5B
Chdh	0.647161	0.9312	0.487946		23.3106	23.0533	22.759	22.1171	22.1294	23.266	23.5334	22.8704	24.2612	22.6742	19.6163	19.3147	18.8482	17.6466	18.1739	19.7131	20.1675	19.7037	20.2923	19.2549	10	8	5	5	3	4	6	7	7	7	4	22.7	22.7	22.7	66.414	36	0	34.975	Q8BJ64	Q8BJ64	Choline dehydrogenase, mitochondrial
Dynlt3	0.646758	1.86762	0.189926		23.3461	23.2633	22.8748	22.9138	22.9643	23.2416	23.3688	24.2025	23.9659	23.8172	21.3433	21.7673	21.1627	21.3882	21.2019	21.35	21.3539	22.1524	22.0406	21.959	3	1	2	2	2	2	2	2	1	2	1	69.8	69.8	69.8	12.957	14	0	78.851	P56387	P56387	Dynein light chain Tctex-type 3
Mapre3	0.641811	2.43585	0.133217		21.5523	21.2658	NaN	21.4609	NaN	NaN	22.0024	22.3101	22.0598	21.9002	18.3412	16.7575	NaN	18.5846	NaN	NaN	17.4824	18.9876	19.0528	18.0217	2	2	1	0	2	0	0	1	2	2	1	13.5	10	10	31.966	3	0.00090552	2.2456	Q6PER3;D3Z6G3;A0A0J9YVB9	Q6PER3;D3Z6G3;A0A0J9YVB9	Microtubule-associated protein RP/EB family member 3
Fam49b	0.63496	1.07484	0.439797		NaN	NaN	20.9436	21.0015	21.3334	21.3481	21.3828	22.3728	21.3867	22.1485	NaN	NaN	16.5249	16.6765	18.1868	16.7778	16.6955	17.9738	16.8437	19.2399	3	0	0	1	1	2	1	1	1	1	3	13.9	13.9	9.9	36.776	7	0	3.6976	Q921M7;A0A2I3BPH9;A0A2I3BRN5	Q921M7	Protein FAM49B
Sec61b;Gm10320	0.6294	1.9719	0.186961		25.0597	24.9038	25.7947	24.866	25.2244	25.6246	25.6199	25.847	25.8071	26.0971	22.5137	23.2348	23.1452	22.3102	22.6818	22.8402	22.7703	23.2172	23.1514	23.9153	3	2	3	2	2	2	3	3	2	3	2	37.5	37.5	37.5	9.9583	31	0	6.5793	Q9CQS8;E9PW43	Q9CQS8;E9PW43	Protein transport protein Sec61 subunit beta
Akr1c6	0.628416	1.38997	0.32148		22.7144	22.623	22.9384	22.9146	22.4925	23.0917	24.1177	22.8014	23.0742	23.7402	19.3437	19.753	19.534	19.4033	18.6122	19.9472	21.621	19.9773	20.2367	21.357	8	3	5	4	4	3	6	8	3	6	5	29.7	29.7	27.2	37.047	22	0	12.616	P70694;A0A1Y7VNR7;D3Z3P8;Q91WR5;Q8K023;A0A1Y7VP26;Q91WT7;Q3UXL1;E0CYR9;A0A1Y7VLH1;G3XA14	P70694	Estradiol 17 beta-dehydrogenase 5
Atp5e	0.619893	1.38972	0.330062		23.8538	23.9513	23.6263	23.8864	23.4003	24.73	24.9552	23.8699	24.4854	23.777	22.9834	22.9095	23.3376	22.5757	20.7848	21.7914	22.0547	22.9998	23.3986	23.069	3	2	2	2	1	1	2	1	2	2	2	44.2	44.2	44.2	5.8378	9	0.0014637	1.9313	P56382	P56382	ATP synthase subunit epsilon, mitochondrial
Rhob	0.603833	2.09255	0.184533		22.6117	22.3064	22.5944	22.2021	22.1651	22.7218	23.461	22.8016	22.7553	23.1592	19.4418	19.2858	19.3575	19.0589	18.9277	19.2908	19.9555	19.5844	19.394	20.134	1	1	1	1	1	1	1	1	1	1	1	19.4	6.1	6.1	22.123	9	0	3.0433	P62746	P62746	Rho-related GTP-binding protein RhoB
Capzb	0.601785	2.7583	0.132417		24.3659	24.51	24.1243	24.3348	24.775	25.0239	24.9742	25.0551	25.2633	24.8023	20.6046	20.74	20.1381	20.4421	20.8995	20.9365	20.9013	21.3668	17.1151	21.0277	2	2	1	1	1	2	2	1	2	1	1	70	5.1	5.1	31.345	13	0	51.609	P47757;A0A0A0MQI9;F6YHZ8	P47757;A0A0A0MQI9;F6YHZ8	F-actin-capping protein subunit beta
Krt76	0.600237	0.300625	0.793245		26.8125	26.3203	25.0658	27.1533	26.689	29.1626	26.633	28.4049	25.2046	25.637	21.6425	21.2997	19.8289	22.0101	21.4516	23.7316	21.1274	23.1878	19.8434	20.6118	1	1	1	1	1	1	1	1	1	1	1	7.2	1.5	1.5	62.844	22	0	3.5723	Q3UV17	Q3UV17	Keratin, type II cytoskeletal 2 oral
Ahcy	0.597548	2.05832	0.1893		24.4393	24.1703	24.0914	24.7389	24.547	24.548	25.2277	24.8924	25.1732	25.1334	21.8593	21.8073	20.7317	22.7254	21.7514	21.7894	22.6502	22.5806	22.9104	23.3637	20	9	8	6	16	12	11	13	13	15	13	49.1	49.1	49.1	47.688	84	0	242.02	P50247;A2ALT5	P50247	Adenosylhomocysteinase
Rpa2	0.591402	2.08451	0.189897		21.8622	21.6698	21.7382	22.1974	21.881	NaN	22.0692	22.505	22.7546	22.5156	19.2286	18.3338	17.5547	18.5969	18.4558	NaN	18.3781	19.4285	19.0353	20.1683	3	2	2	1	2	2	0	2	2	1	3	14.1	14.1	14.1	29.718	6	0	3.1798	Q62193;Q3TE40;F6V8R7	Q62193;Q3TE40	Replication protein A 32 kDa subunit
Cd59a	0.591094	1.83856	0.210311		22.3316	22.1364	NaN	22.3492	NaN	22.7516	NaN	22.7241	23.1147	NaN	20.2057	20.8964	NaN	20.3754	NaN	20.4899	NaN	20.6763	20.9933	NaN	2	1	2	0	1	0	1	0	1	1	0	22.8	22.8	22.8	13.648	5	0.00060606	2.2902	O55186	O55186	CD59A glycoprotein
Rplp2	0.590913	0.714368	0.616519		23.0152	23.6212	24.0165	23.8549	23.6633	24.1303	24.4359	25.5572	23.5336	23.4686	22.0895	23.0319	23.2172	23.3095	22.9495	23.3998	23.6382	24.9643	22.395	22.2736	5	4	4	5	5	5	5	5	5	4	4	73	73	73	11.651	39	0	48.734	P99027;A0A5F8MPY2	P99027;A0A5F8MPY2	60S acidic ribosomal protein P2
Myl6	0.589066	1.35223	0.354428		23.3452	23.3602	23.2522	23.4073	23.0369	23.4509	24.5859	24.1391	23.9132	23.2581	22.1055	22.0809	21.9475	22.0754	21.2684	21.7587	22.9613	22.7323	22.4319	22.1234	7	7	6	7	6	5	6	6	6	6	6	47	47	47	16.93	65	0	35.59	Q60605;A0A1W2P6F6;A0A1W2P7Q9;A0A1W2P6G5	Q60605;A0A1W2P6F6;A0A1W2P7Q9;A0A1W2P6G5	Myosin light polypeptide 6
Serinc3	0.584844	0.998019	0.485227		22.1972	22.1356	22.2323	22.4162	21.7026	22.7248	23.8207	22.5453	22.3956	22.1218	18.3513	18.4081	18.3369	18.7065	17.5419	19.6414	20.0778	18.3663	18.4576	18.3828	2	1	1	1	2	1	2	2	1	1	1	2.8	2.8	2.8	52.622	5	0	4.1629	Q9QZI9	Q9QZI9	Serine incorporator 3
Slc16a2	0.58118	1.56374	0.295707		22.5339	21.8292	22.2913	21.6329	21.9547	22.8512	22.891	22.8333	22.3621	22.2103	19.0118	18.5512	18.8894	18.1931	18.3652	19.068	19.5514	19.8286	18.8501	19.6771	1	1	1	1	1	1	1	1	1	1	1	4.2	4.2	4.2	60.024	6	0	8.428	O70324	O70324	Monocarboxylate transporter 8
Atg4b	0.574879	2.37739	0.173313		21.7844	21.9217	21.4657	22.0815	21.9367	22.373	22.0604	22.4155	22.6451	22.5705	19.0652	18.0688	18.1076	18.6339	19.1638	17.4141	18.3766	19.2352	19.5145	19.6892	5	4	2	3	2	4	1	2	3	3	4	20.6	20.6	20.6	44.403	23	0	15.753	A0A0R4J065;Q8BGE6;A0A087WNY2;A0A087WRT0;D3YZP6;A0A087WNR6	A0A0R4J065;Q8BGE6;A0A087WNY2;A0A087WRT0	Cysteine protease ATG4B
Fen1	0.571467	0.426658	0.735187		22.9064	22.9823	23.12	22.3642	21.0412	22.2059	NaN	22.26	23.7799	23.9713	19.2317	19.677	19.7193	19.6651	18.5267	17.1909	NaN	18.4393	18.5706	20.3192	3	3	3	2	3	2	1	0	3	1	2	7.1	7.1	7.1	42.314	8	0	3.2001	P39749;Q91Z50	P39749;Q91Z50	Flap endonuclease 1
Reps1	0.570948	0.713407	0.624482		21.1101	20.6332	20.6787	21.0514	21.9278	NaN	NaN	21.8122	21.0274	22.1139	15.8202	15.4926	14.9267	15.7881	16.4877	NaN	NaN	16.3634	15.5462	16.9325	1	1	1	1	1	1	0	0	1	1	1	1.4	1.4	1.4	86.518	5	0	2.6252	O54916;D3Z2E3;F6R6F1;E9Q632	O54916;D3Z2E3;F6R6F1;E9Q632	RalBP1-associated Eps domain-containing protein 1
Mrpl46	0.567791	0.415126	0.737052		20.828	21.1735	20.6484	NaN	20.6	20.9543	NaN	22.7268	NaN	20.4598	16.7469	17.2417	16.5003	NaN	16.4514	16.3179	NaN	18.6587	NaN	16.5234	1	1	1	1	0	1	1	0	1	0	1	7.1	7.1	7.1	32.131	5	0	5.9764	Q9EQI8	Q9EQI8	39S ribosomal protein L46, mitochondrial
Lrp1	0.566237	0.914495	0.528289		22.5258	21.1304	21.2559	21.562	21.5158	NaN	21.8559	22.5238	22.438	21.8391	15.4016	14.249	14.8101	13.1065	13.6617	NaN	15.1592	14.7484	15.614	13.9891	5	2	2	3	1	1	0	4	2	4	2	1.5	1.5	1.5	504.74	5	0	5.5654	Q91ZX7;A0A0R4J0I9;Q3U5J2	Q91ZX7;A0A0R4J0I9	Prolow-density lipoprotein receptor-related protein 1;Low-density lipoprotein receptor-related protein 1 85 kDa subunit;Low-density lipoprotein receptor-related protein 1 515 kDa subunit;Low-density lipoprotein receptor-related protein 1 intracellular domain
Rbm28	0.564958	1.34222	0.358747		19.627	NaN	19.3015	19.4851	NaN	19.8426	19.8849	NaN	20.381	NaN	14.5601	NaN	14.1677	14.445	NaN	14.3842	14.4824	NaN	15.127	NaN	1	1	1	1	1	1	1	1	1	1	1	1.2	1.2	1.2	84.213	8	0.001471	1.9801	Q8CGC6	Q8CGC6	RNA-binding protein 28
Lamtor4	0.562467	2.33795	0.170986		22.5208	22.6249	22.7385	22.255	22.3572	22.9335	23.1817	NaN	NaN	23.0701	21.5209	21.7743	21.6715	21.2817	21.2897	21.6724	21.8461	NaN	NaN	22.2149	1	1	1	1	1	1	1	1	1	0	1	10.1	10.1	10.1	10.678	11	0	19.148	Q8CF66	Q8CF66	Ragulator complex protein LAMTOR4;Ragulator complex protein LAMTOR4, N-terminally processed
Prkaca	0.561377	2.06941	0.211371		23.4338	22.8854	22.6632	23.221	23.455	23.6201	23.7264	23.7392	23.818	23.5615	20.0819	19.005	17.7852	19.8487	20.4534	19.9109	19.9916	20.7288	20.6513	19.5108	3	2	2	1	2	2	2	2	3	3	2	24.2	8.8	8.8	40.57	19	0	10.09	P05132	P05132	cAMP-dependent protein kinase catalytic subunit alpha
Pum2;Pum1	0.555803	1.18707	0.447407		21.9735	21.9772	22.0845	22.6375	22.5385	22.0541	23.0412	22.8407	22.6946	23.3597	16.549	16.7056	18.2492	17.5828	18.4118	15.7885	16.7243	16.7453	16.4987	19.5708	3	1	1	2	2	1	1	1	1	1	3	3.6	3.6	3.6	114.31	5	0	3.1768	Q80U58;Q3TQ29;Q3UR91;Q80U78;F6YD01;E9Q6M7;Q3TTW5	Q80U58;Q3TQ29;Q3UR91;Q80U78;F6YD01;E9Q6M7;Q3TTW5	Pumilio homolog 2;Pumilio homolog 1
Gimap8	0.554236	0.705554	0.608889		23.0553	22.9775	21.4351	22.944	23.8002	23.1574	23.6654	23.403	23.3928	23.3647	19.7677	17.8885	14.7855	19.438	19.1219	17.9647	18.6385	18.5108	18.2028	19.2816	8	5	3	1	7	5	3	4	5	2	6	15.1	15.1	15.1	76.843	35	0	30.785	Q75N62;A0A0R3P9C7	Q75N62	GTPase IMAP family member 8
Col6a1	0.550881	1.05754	0.487327		23.1418	23.0754	22.555	22.875	22.5173	23.4825	24.3073	22.9763	23.2391	22.9137	19.7741	19.8514	18.7042	18.8706	18.3971	19.9533	20.4412	18.6834	19.2602	19.131	12	8	9	8	6	5	10	9	6	8	6	15.9	15.9	15.9	108.49	47	0	42.419	Q04857	Q04857	Collagen alpha-1(VI) chain
Slc2a2	0.547669	0.425944	0.73961		21.7069	21.9675	22.1565	22.3895	21.5818	23.2293	24.3486	21.7201	21.9861	21.2565	18.3338	18.7438	18.9376	19.0431	18.1413	20.8561	21.7425	18.2997	18.891	18.0282	5	1	1	2	1	1	4	5	1	2	2	7.3	7.3	7.3	57.106	17	0	5.4919	P14246;E9PXR7	P14246	Solute carrier family 2, facilitated glucose transporter member 2
Adk	0.547438	1.53071	0.342537		22.7874	22.5175	22.2288	22.8693	23.0664	22.857	23.1505	23.0645	23.6918	23.4429	19.4148	19.2744	18.7873	20.3703	20.4319	19.1821	19.3331	19.6507	20.3998	20.9117	7	3	3	2	3	4	2	2	2	4	6	18.8	18.8	18.8	40.148	18	0	7.4732	P55264;A0A286YCD7;A0A286YCN3	P55264;A0A286YCD7	Adenosine kinase
Acat3;Acat2	0.544629	1.13581	0.459782		21.7893	21.8257	22.1946	23.0115	NaN	22.5928	22.9312	22.7136	22.6738	22.8381	17.8321	18.03	18.3055	18.2632	17.2287	18.841	19.5787	19.7938	19.3644	20.7694	4	1	1	1	2	1	2	3	3	3	4	26.4	26.4	26.4	41.47	6	0	12.87	Q80X81;Q8CAY6;A0A3B2WAL8;G3XA25	Q80X81;Q8CAY6;A0A3B2WAL8;G3XA25	Acetyl-CoA acetyltransferase, cytosolic
Klc1	0.543111	0.9601	0.531543		22.7273	22.6154	21.4165	22.7785	22.9773	22.7568	22.932	23.2099	22.9159	23.4161	19.615	19.9492	17.7928	20.1795	19.8417	19.4406	19.5943	20.2929	20.0163	20.0908	17	10	10	4	11	11	7	9	11	9	8	39.8	39.8	39.8	68.602	61	0	42.101	Q7TNF4;Q5UE59;E9Q7C9;Q8CD76;A0A5F8MPZ2;O88447;Q91YS4;O88448;F6UYN4;D3YXZ3;Q9DBS5;Q91W40;D3Z710	Q7TNF4;Q5UE59;E9Q7C9;Q8CD76;A0A5F8MPZ2;O88447	Kinesin light chain 1
Sash1	0.542301	0.896482	0.547061		NaN	20.9207	NaN	20.417	21.0439	NaN	NaN	21.3949	20.9521	21.6615	NaN	14.9365	NaN	14.3103	14.8429	NaN	NaN	15.2142	14.6273	16.8081	3	0	1	0	2	2	0	2	1	1	2	3	3	3	135.59	9	0	4.6535	P59808;F8VQK5	P59808;F8VQK5	SAM and SH3 domain-containing protein 1
Cttnbp2nl	0.536748	1.16364	0.462141		22.1178	21.7132	22.2538	22.8101	22.7027	22.4824	22.7774	23.0467	22.6094	23.3656	16.6594	17.7205	16.8198	18.5768	18.4201	18.1504	18.2567	18.8041	19.1315	19.6502	7	4	3	2	4	5	3	5	4	5	4	11.8	11.8	11.8	69.84	27	0	14.534	Q99LJ0;A0A0G2JFS0	Q99LJ0	CTTNBP2 N-terminal-like protein
Serpine2	0.53475	1.41899	0.37358		21.7215	21.689	22.0404	21.9858	21.4152	22.2947	23.0143	21.9989	22.1367	22.081	18.0788	19.0706	18.5326	18.8033	17.2528	19.0424	19.6108	18.5702	18.6392	18.5974	7	3	4	4	4	3	4	6	4	4	4	23.2	23.2	23.2	44.207	21	0	8.4503	Q07235;A0A087WQ70;A0A087WQM1;A2RSF9	Q07235;A0A087WQ70	Glia-derived nexin
Ccdc12	0.534406	0.132151	0.917603		NaN	22.5629	17.8441	NaN	21.9278	NaN	20.1521	22.5071	19.9496	22.6419	NaN	20.2384	13.7304	NaN	18.0318	NaN	16.5391	18.6313	16.4135	18.958	1	0	1	1	1	1	0	1	1	1	1	7.8	7.8	7.8	18.891	5	0.00090198	2.1887	Q8R344;A0A0G2JF16	Q8R344;A0A0G2JF16	Coiled-coil domain-containing protein 12
Atp6v0c	0.533957	0.909274	0.544655		21.9482	22.6824	22.6182	22.8995	21.8971	NaN	23.0527	22.6174	NaN	23.1591	20.3632	21.2468	20.9663	21.3413	20.2447	NaN	21.1321	20.9852	NaN	21.7189	1	1	1	1	1	1	0	1	1	0	1	12	12	12	15.265	8	0.0026049	1.83	E9Q9C5;P63082	E9Q9C5;P63082	V-type proton ATPase 16 kDa proteolipid subunit
Mllt4	0.532809	2.28799	0.203302		21.2327	21.7139	21.4574	21.8173	21.9062	22.01	22.3397	22.2336	22.2002	22.0081	16.7508	16.6967	13.6257	16.0047	17.0063	17.0679	17.536	15.6806	16.5315	16.5193	8	3	3	1	4	6	5	6	4	3	4	6.8	6.8	6.8	206.5	12	0	10.053	Q9QZQ1;E9Q852;E9Q9C3;E9PYX7;F7C3I9;A0A668KLE6;D3Z7L2;D3YUD2	Q9QZQ1;E9Q852;E9Q9C3;E9PYX7	Afadin
Fgb	0.531469	1.25773	0.441922		22.7914	22.9143	22.9227	22.7394	22.7919	22.9735	24.2754	23.1493	23.1098	23.3091	20.6517	21.0802	20.6685	20.8769	20.7914	20.8322	22.2696	21.1945	20.7751	21.9026	18	8	10	8	10	11	10	16	10	10	11	45.7	45.7	45.7	54.752	74	0	142.68	Q8K0E8;CON__P02676	Q8K0E8	Fibrinogen beta chain;Fibrinopeptide B;Fibrinogen beta chain
Sult1a1	0.527104	0.683733	0.631378		23.1066	22.4808	21.9748	22.4089	22.5459	22.8436	24.2348	22.7752	22.1729	23.1259	19.666	20.3076	18.6548	19.8184	19.5741	19.1823	20.8648	19.8908	18.9224	20.5316	9	3	4	2	4	3	5	7	3	2	4	40.9	40.9	13.1	34.628	18	0	17.975	E9QNL5;Q91W19;D3Z2P8	E9QNL5;Q91W19;D3Z2P8	Sulfotransferase
Cyp2d10	0.525879	1.75523	0.294581		21.8366	21.7826	21.4433	21.6066	21.733	22.2106	22.7814	22.0215	22.2094	21.8086	17.1098	17.0758	16.5708	16.8605	16.918	17.0934	17.5897	17.2844	17.162	17.0972	1	1	1	1	1	1	1	1	1	1	1	5.8	2.2	2.2	57.233	5	0.0033445	1.5303	P24456;A0A2R8VHY1;A0A2R8VKK3	P24456;A0A2R8VHY1;A0A2R8VKK3	Cytochrome P450 2D10
Enpp1	0.522395	0.61704	0.656952		21.4111	21.1477	20.6072	20.466	20.7698	21.4807	22.7708	20.5379	21.1638	21.0605	17.121	16.6668	14.9153	16.213	15.1315	16.0002	18.2413	14.8426	15.5331	15.7313	4	2	2	1	1	1	2	4	1	1	1	6.8	6.8	6.8	103.17	6	0	4.2637	P06802;G3X9S2;A0A0R4J1Q7;E9QQ26	P06802;G3X9S2;A0A0R4J1Q7;E9QQ26	Ectonucleotide pyrophosphatase/phosphodiesterase family member 1;Alkaline phosphodiesterase I;Nucleotide pyrophosphatase
Usp9x	0.522058	0.457362	0.725644		21.3894	21.3826	19.9233	23.136	21.2268	21.7162	22.1844	21.8669	22.2384	21.6625	15.6934	14.6668	15.416	17.2783	15.6777	15.7678	16.5159	16.2676	17.0439	16.1705	11	2	2	3	7	3	3	5	6	6	4	6.3	6.3	6.3	290.71	21	0	7.0644	P70398;Q4FE56;F8VPU6;E9PWA9;G3UY52;G3UZS3	P70398;Q4FE56	Probable ubiquitin carboxyl-terminal hydrolase FAF-X;Ubiquitin carboxyl-terminal hydrolase
Bud31	0.520476	1.09071	0.492212		21.7188	22.5217	NaN	22.2855	21.5324	22.3114	22.6479	22.2305	22.494	22.9915	20.1699	18.1716	NaN	20.0445	19.8989	18.9061	19.1681	19.9529	20.2162	21.2346	5	3	1	0	3	3	3	1	3	3	4	34	34	34	17	20	0	7.8287	Q6PGH1	Q6PGH1	Protein BUD31 homolog
Itgb3	0.518912	0.940518	0.548507		23.2217	22.6266	22.8484	22.5289	22.7826	23.5742	24.1181	22.6577	23.4578	22.795	19.7222	19.243	18.9323	19.0138	19.1252	20.0701	20.6957	19.0455	20.0054	19.354	10	6	5	4	5	5	7	9	5	7	6	17.3	17.3	17.3	86.738	42	0	22.546	O54890	O54890	Integrin beta-3
Grap	0.516467	2.40533	0.20581		22.2107	22.1015	22.1014	22.3376	22.4657	22.4962	22.7687	22.7759	23.1389	22.6195	19.8756	18.1721	19.4594	20.8458	20.5771	19.118	19.9082	20.4422	19.8903	20.3726	8	3	1	3	5	5	2	3	5	3	4	39.6	39.6	39.6	25.277	19	0	15.599	Q9CX99	Q9CX99	GRB2-related adapter protein
Rab22a	0.515921	1.21733	0.466632		22.1263	22.6262	22.2821	22.1572	22.07	22.4947	23.3416	23.0911	22.1275	22.7865	19.274	20.495	19.9125	19.7768	18.8489	20.3866	20.7162	20.5993	19.2779	20.4683	8	2	4	3	3	2	4	4	3	4	4	62.4	62.4	51	21.802	24	0	15.278	P35285;A2ARZ7	P35285;A2ARZ7	Ras-related protein Rab-22A
Clta	0.515151	0.722599	0.611194		22.6773	23.3476	23.1441	23.5868	23.6766	23.9099	24.223	24.6732	23.1787	23.0233	21.8884	23.286	22.9147	22.922	22.3962	23.4274	23.6492	24.1799	22.1477	22.9998	11	5	8	6	7	6	9	10	8	5	7	37	37	37	23.478	47	0	83.345	B1AWE0;Q6PFA2;O08585;B1AWE1;B1AWD8;B1AWD9	B1AWE0;Q6PFA2;O08585;B1AWE1;B1AWD8;B1AWD9	Clathrin light chain A
Cwc27	0.511329	1.81881	0.289355		NaN	21.7332	21.2947	21.3461	21.4842	21.7995	NaN	22.1608	22.1914	21.7517	NaN	17.3544	16.786	16.9482	17.2344	17.265	NaN	18.6015	17.5197	18.958	2	0	1	1	1	1	1	0	2	1	2	10.4	10.4	10.4	53.542	4	0	5.5344	Q3TKY6	Q3TKY6	Peptidyl-prolyl cis-trans isomerase CWC27 homolog
Inpp5k	0.511051	1.66168	0.34		22.3589	22.4492	22.8195	22.2992	22.3036	23.1069	23.0355	23.3209	22.9086	22.4138	18.5516	18.7912	18.9452	18.5185	18.4288	19.0385	18.8926	19.4662	18.91	18.7511	1	1	1	1	1	1	1	1	1	1	1	3.2	3.2	3.2	54.158	9	0	4.7262	Q8C5L6;Q5ND44	Q8C5L6;Q5ND44	Inositol polyphosphate 5-phosphatase K
Nub1	0.507988	0.736834	0.606995		21.3248	21.0589	21.7427	22.0606	22.3351	21.5565	22.2091	22.3474	21.8583	23.0907	17.7856	16.2228	17.2541	18.2154	18.2975	17.1475	18.5967	19.3141	18.3536	20.0865	4	2	1	2	2	2	1	3	4	2	4	11.1	11.1	11.1	70.306	14	0	9.0982	P54729;A0A0G2JGQ4	P54729;A0A0G2JGQ4	NEDD8 ultimate buster 1
Galm	0.507914	0.877964	0.580774		20.9958	21.2026	NaN	22.0789	21.8316	21.7204	21.7858	22.6936	21.9724	22.0034	15.4088	15.8683	NaN	18.8967	18.2723	18.0703	17.9583	19.3359	18.6254	18.6567	4	1	1	0	2	1	2	1	3	2	2	21.1	21.1	21.1	37.798	10	0	6.6225	Q8K157;F6XWR4	Q8K157	Aldose 1-epimerase
Ceacam1	0.507705	0.928849	0.549342		23.4553	23.2866	23.4342	23.8262	23.0182	24.0526	24.7234	23.9361	23.722	23.1249	22.177	19.5414	19.0933	19.7759	17.8207	19.7345	19.5591	19.8474	19.1977	19.0239	3	3	3	3	2	1	2	2	2	2	2	6.5	6.5	6.5	57.015	18	0	57.053	P31809;Q3LFS6;Q3LFS9;Q3LFS5;Q925P3;Q3LFS7	P31809;Q3LFS6;Q3LFS9;Q3LFS5;Q925P3	Carcinoembryonic antigen-related cell adhesion molecule 1
Pmpca	0.503218	0.503641	0.716734		22.6882	21.2272	22.9218	NaN	NaN	22.6604	23.4681	22.6966	22.7184	22.3678	18.4965	18.2675	18.8935	NaN	16.8835	18.1738	18.3493	18.338	17.4004	17.8413	4	2	3	3	0	1	2	2	2	2	2	11.3	11.3	11.3	58.278	10	0	3.8589	Q9DC61;A2AIW9	Q9DC61;A2AIW9	Mitochondrial-processing peptidase subunit alpha
	0.49757	0.76721	0.61766		25.018	25.1318	25.6915	23.9814	25.0457	25.3694	25.0711	25.181	25.6581	26.0766	23.171	24.4192	23.4665	22.2475	23.044	22.9514	22.6584	23.2131	23.2831	24.3026	1	1	1	1	1	1	1	1	1	1	1	16.1	16.1	16.1	9.4226	28	0	4.5201	A0A338P6G6;A0A384DV79	A0A338P6G6;A0A384DV79
Nt5e	0.495407	0.862545	0.588543		22.3345	21.9228	22.1249	22.0153	21.6808	22.9726	23.1964	22.2566	22.5229	21.6068	18.8001	19.1175	19.4065	18.9188	18.9387	20.1138	20.0687	19.0831	18.7545	18.1205	8	3	5	5	4	5	6	6	4	4	3	21.4	21.4	21.4	63.864	31	0	17.794	Q61503	Q61503	5-nucleotidase
Snapin	0.48974	2.19009	0.259111		21.5051	21.125	NaN	21.2048	21.0375	21.5822	21.6144	21.8146	NaN	21.8202	18.4543	19.6966	NaN	18.4409	16.9624	18.3296	19.3378	19.0083	NaN	19.355	3	1	3	0	1	1	1	2	1	0	2	36	36	36	14.904	7	0	4.7687	Q9Z266;V9GXI0	Q9Z266	SNARE-associated protein Snapin
Bsg	0.487711	1.0205	0.536925		23.8521	23.7992	23.7013	23.4104	23.3305	24.2207	24.9754	23.6618	23.8413	23.8328	21.0556	21.3428	20.8527	20.3295	20.3961	21.1584	22.2471	20.7756	20.7798	20.6911	6	5	6	4	4	5	5	6	4	4	4	18	18	18	42.444	32	0	17.193	P18572;J3QP71;K3W4Q8	P18572;J3QP71;K3W4Q8	Basigin
Ubtf	0.485538	1.59822	0.373077		22.5109	21.7352	22.2056	22.3701	22.6458	22.7065	22.6567	22.8877	23.0377	22.6066	19.1111	18.8489	18.9895	19.1534	18.9653	19.0078	18.793	19.4095	19.3131	18.6955	11	5	4	7	6	5	6	6	7	6	4	16.9	16.9	16.9	89.508	26	0	11.721	P25976;A2AWT6;A2AWT7;A2AWT5;E9Q4A8;G3UZW9	P25976;A2AWT6;A2AWT7;A2AWT5	Nucleolar transcription factor 1
Plcl2;Plcl1	0.484554	0.332048	0.790105		24.3775	21.1996	24.0013	23.8974	24.3623	23.9162	24.7826	24.1506	23.6569	23.7546	18.5617	15.6185	18.0557	18.1936	18.4765	17.7624	18.7164	18.3728	18.2438	18.1688	1	1	1	1	1	1	1	1	1	1	1	0.8	0.8	0.8	125.77	9	0.0038717	1.4768	Q8K394;Q3USB7	Q8K394;Q3USB7	Inactive phospholipase C-like protein 2;Inactive phospholipase C-like protein 1
C3	0.483725	4.27454	0.133714		24.0255	24.161	24.1595	24.052	23.9834	24.5954	24.6722	24.6026	24.3711	24.5588	20.7503	21.0525	20.8823	20.8996	20.6414	21.478	21.3206	21.5033	20.9823	21.9172	49	22	27	25	30	25	40	31	33	27	37	38.7	38.7	37	186.48	220	0	224.16	P01027;H3BL60;H3BKW9	P01027	Complement C3;Complement C3 beta chain;C3-beta-c;Complement C3 alpha chain;C3a anaphylatoxin;Acylation stimulating protein;Complement C3b alpha chain;Complement C3c alpha chain fragment 1;Complement C3dg fragment;Complement C3g fragment;Complement C3d fragment;Complement C3f fragment;Complement C3c alpha chain fragment 2
Dak	0.481975	0.463139	0.732461		21.474	21.5049	21.1116	21.6078	23.1848	21.7368	23.3776	21.6638	22.033	22.482	17.3527	18.239	17.4791	18.0356	18.6962	17.1682	19.496	17.2455	18.5318	19.8999	8	2	3	2	2	1	2	6	3	4	6	19.4	19.4	19.4	59.69	17	0	11.412	Q8VC30;Q3UTZ4;A0A494BBI2	Q8VC30;Q3UTZ4	Bifunctional ATP-dependent dihydroxyacetone kinase/FAD-AMP lyase (cyclizing);ATP-dependent dihydroxyacetone kinase;FAD-AMP lyase (cyclizing)
Cd1d1;Cd1d2	0.478087	0.5166	0.717723		21.4409	NaN	21.7023	21.4578	NaN	NaN	23.0482	21.7026	21.5495	21.7467	17.2983	NaN	17.6234	17.3504	NaN	NaN	18.4068	17.6436	17.2698	17.5856	2	1	0	1	1	1	0	1	1	1	2	6.8	6.8	6.8	38.576	4	0	2.6853	A0A0R4J090;P11609;E9Q395;E9QLX1;P11610	A0A0R4J090;P11609;E9Q395;E9QLX1;P11610	Antigen-presenting glycoprotein CD1d1;Antigen-presenting glycoprotein CD1d2
Serpina1d	0.477868	0.884467	0.589362		22.8547	22.9665	NaN	22.8004	22.8277	23.2829	23.988	23.8029	22.7739	22.8531	18.7513	19.78	NaN	18.6966	18.6434	19.1325	19.2722	19.3755	18.4389	18.8937	3	1	2	1	2	1	1	1	1	1	1	34.6	7.3	7.3	45.998	5	0	2.8806	Q00897	Q00897	Alpha-1-antitrypsin 1-4
Ipo9	0.477357	0.274478	0.814831		NaN	NaN	19.5753	21.4053	19.1048	21.1511	20.0486	21.1873	19.2352	20.9068	NaN	NaN	15.6098	17.2275	13.8136	15.2713	14.8038	15.5214	14.8234	15.2995	4	0	0	2	3	1	1	1	1	3	1	5.8	5.8	5.8	116.05	5	0	12.558	Q91YE6;E9QKZ2;E0CXB2;E0CY46;F6UT58;F6TLX3	Q91YE6;E9QKZ2;E0CXB2;E0CY46	Importin-9
Ighm	0.4758	0.911	0.582633		21.8076	22.0059	22.1518	21.7537	21.6554	21.9678	23.3465	21.9296	22.1414	22.3682	18.5381	18.777	17.4926	18.3692	18.3108	17.3074	19.8036	18.5208	17.7108	18.6784	4	2	2	2	2	2	2	4	2	1	3	13.4	13.4	13.4	52.498	15	0	4.3349	A0A075B6A0;A0A075B5P6;P01872	A0A075B6A0;A0A075B5P6;P01872	Ig mu chain C region
Lzic	0.475372	1.94443	0.298131		21.4303	21.0765	21.3871	NaN	21.424	21.6458	NaN	21.8472	NaN	21.9215	19.1061	18.0914	19.1033	NaN	18.2551	19.1015	NaN	18.076	NaN	18.3423	2	2	1	2	1	1	2	0	1	0	1	16.8	16.8	16.8	21.536	8	0.0025862	1.7774	Q8K3C3	Q8K3C3	Protein LZIC
Napg	0.474702	2.16829	0.272487		21.741	22.0611	21.8374	22.114	22.0941	22.2349	22.263	22.5511	22.8111	22.3612	18.0409	18.2901	16.6164	19.2282	19.7843	17.4424	18.3086	19.8555	19.2966	19.5013	5	2	2	1	3	4	1	2	4	3	3	20.8	20.8	20.8	34.732	10	0	4.6279	Q9CWZ7;D3Z4B2;A0A494BA20;A0A494BAE3;A0A494BBF5;A0A494BA49;A0A494BAX2	Q9CWZ7;D3Z4B2;A0A494BA20;A0A494BAE3	Gamma-soluble NSF attachment protein
Agrn	0.47361	0.686469	0.655894		21.9604	21.497	NaN	NaN	21.8403	21.7858	22.9517	21.9553	22.2652	NaN	16.6634	14.8778	NaN	NaN	15.0903	14.7345	16.7649	15.1179	16.9336	NaN	4	2	1	0	1	2	1	3	1	2	0	2.9	2.9	2.9	207.54	9	0	11.213	A2ASQ1;Z4YJS5;Z4YK85;M0QWP1	A2ASQ1;Z4YJS5;Z4YK85;M0QWP1	Agrin;Agrin N-terminal 110 kDa subunit;Agrin C-terminal 110 kDa subunit;Agrin C-terminal 90 kDa fragment;Agrin C-terminal 22 kDa fragment
Tpm3	0.473483	2.47822	0.240082		25.7011	25.9637	25.561	25.9514	25.8417	26.2387	26.2622	26.5997	26.1846	26.1011	24.9237	25.3182	24.5782	25.1522	24.9693	24.9565	24.9325	25.9308	25.1164	25.215	25	20	22	21	23	21	18	20	24	21	20	61.7	61.7	6	28.734	237	0	279.34	E9Q7Q3;D3Z6I8	E9Q7Q3;D3Z6I8
Cast	0.470968	0.809671	0.622016		23.2092	22.9744	22.5981	23.2503	23.5222	23.1077	22.9109	24.2396	23.6095	24.0412	19.6262	20.6682	18.0712	19.9829	19.7806	18.0151	18.0447	20.6492	19.1403	20.5751	11	5	4	3	6	6	3	3	9	5	9	30.5	30.5	30.5	84.921	29	0	62.323	P51125;A0A338P6J9;Q8CE80;Q921U7;Q8C281;Q8CE04;A0A1Y7VJN8	P51125;A0A338P6J9;Q8CE80;Q921U7;Q8C281;Q8CE04	Calpastatin
Ube2m	0.470519	1.0406	0.5464		22.6836	22.3903	22.7048	23.3198	23.0279	22.8325	NaN	23.47	23.6663	23.2143	19.9529	19.5348	20.9152	21.764	21.6154	20.5227	NaN	21.0955	21.2845	20.9555	6	2	2	4	6	5	3	0	4	4	4	36.1	36.1	36.1	20.9	29	0	9.7331	P61082;F7CDT0;F6WMC0;G5E919	P61082;F7CDT0;F6WMC0	NEDD8-conjugating enzyme Ubc12
Myo1b	0.469909	0.9687	0.565732		22.257	21.5806	21.6066	21.8549	21.6562	22.8619	22.4469	21.5128	22.4291	22.054	17.8871	16.7416	16.3024	17.4884	17.036	18.1572	17.0371	16.6634	16.5628	17.9484	11	4	2	3	4	3	6	6	2	3	4	15.8	15.8	15.8	128.56	19	0	14.394	P46735;E9QNH6;E9Q580;Q7TQD7;D3YV80	P46735;E9QNH6;E9Q580;Q7TQD7	Unconventional myosin-Ib
Itsn2	0.465651	0.398193	0.759081		21.9002	22.1963	22.9557	22.1136	22.8337	21.1654	23.7383	23.8319	22.7042	22.888	15.8788	17.8826	17.4023	16.2783	18.1663	15.8142	18.0216	18.5428	17.0191	18.672	10	2	5	4	2	5	4	6	6	3	7	11	9.8	9.8	188.91	20	0	17.386	Q9Z0R6;E9QNG1;B2RR82;A0A1W2P775	Q9Z0R6;E9QNG1;B2RR82;A0A1W2P775	Intersectin-2
Fkbp3	0.465366	1.45872	0.442844		22.1432	21.9923	22.2272	21.9283	22.2398	22.5686	21.9213	22.738	22.9257	22.7041	17.6932	17.6917	19.6835	19.4783	17.7224	19.8308	17.7994	18.2408	20.4819	19.2473	3	1	1	2	2	1	2	2	1	2	2	12.9	12.9	12.9	25.147	14	0	4.9163	Q62446;A0A1Y7VLK0;A0A1Y7VJ86;A0A1Y7VMJ9;A0A1Y7VP01	Q62446;A0A1Y7VLK0;A0A1Y7VJ86	Peptidyl-prolyl cis-trans isomerase FKBP3
Fgg	0.461531	1.13798	0.532569		23.0683	23.5045	23.4139	23.3723	23.1462	23.5524	24.5128	23.5434	23.3236	23.8805	20.083	20.1275	20.1162	20.3521	20.1448	20.0988	22.2623	19.9502	20.8352	21.154	13	4	5	7	6	5	8	11	6	4	7	44.5	44.5	44.5	49.391	50	0	67.068	Q8VCM7;Q3UER8	Q8VCM7;Q3UER8	Fibrinogen gamma chain
Pea15;Pea15a	0.459522	0.480276	0.733752		NaN	22.1406	22.7303	22.8685	22.068	22.4718	22.2955	24.0049	NaN	22.8732	NaN	21.6012	18.6306	21.3814	17.4063	17.6165	20.0057	20.9941	15.7816	18.4238	3	0	2	1	2	1	1	2	2	1	1	34.6	34.6	34.6	15.054	9	0	6.7609	Q62048;D3Z375	Q62048;D3Z375	Astrocytic phosphoprotein PEA-15
Col4a1	0.459003	1.13204	0.535184		23.81	23.1374	23.6348	23.6785	23.6908	24.302	24.537	23.7692	24.1635	23.4748	19.7213	19.3608	19.6414	19.705	19.9284	20.3672	20.1972	19.8125	19.9378	19.5625	9	7	6	7	7	8	8	4	6	4	6	7.5	7.5	7.5	160.68	57	0	68.413	P02463;A0A1B0GRC0;A0A1B0GSI7;Q63ZW6;F7CK55	P02463;A0A1B0GRC0;A0A1B0GSI7	Collagen alpha-1(IV) chain;Arresten
Ppp1r12c	0.458388	2.41328	0.25963		23.5873	23.7403	23.923	23.9564	24.0659	24.2968	24.3805	24.4349	24.0243	24.4282	19.263	19.5655	18.9816	19.8268	19.3814	19.0963	19.5072	20.1934	19.7212	20.1814	9	5	5	4	5	4	4	6	7	5	5	20.7	20.7	20.7	76.641	33	0	27.844	F6XWD4;Q3UMT1	F6XWD4;Q3UMT1	Protein phosphatase 1 regulatory subunit 12C
Actg1	0.457195	1.96016	0.345069		28.0675	27.9677	28.0989	27.8364	28.2064	28.4485	28.9297	28.3671	28.5354	28.1823	24.1291	24.0913	23.937	23.9656	24.1118	24.0075	24.2824	24.2672	24.054	24.0122	2	1	1	1	1	1	1	1	2	2	2	90.9	7.2	7.2	41.792	68	0	162.62	P63260;B1ATY1;G3UYG0;E9Q606	P63260	Actin, cytoplasmic 2;Actin, cytoplasmic 2, N-terminally processed
Fga	0.456007	0.895669	0.606084		22.9565	22.7946	23.0822	23.0209	23.0611	23.1924	24.4341	23.1452	22.9459	23.4778	19.6032	19.2531	19.7223	19.0583	19.5909	19.3076	21.1303	19.3245	19.2317	20.0922	10	6	3	6	4	6	5	9	5	4	4	13.4	13.4	13.4	87.428	39	0	34.142	E9PV24	E9PV24	Fibrinogen alpha chain;Fibrinopeptide A;Fibrinogen alpha chain
Psmd14	0.455015	0.965974	0.57921		22.8482	22.2917	22.8049	23.6858	23.3932	23.2325	23.5315	23.4654	23.6069	23.4626	20.7705	20.116	19.4407	20.9613	20.6213	20.2025	20.3824	21.1544	20.7013	20.8595	6	3	2	3	5	4	4	2	5	4	4	33.5	33.5	33.5	34.577	26	0	8.791	O35593	O35593	26S proteasome non-ATPase regulatory subunit 14
Ndufa7	0.450115	0.720218	0.652436		23.2631	23.989	23.9015	22.7551	23.5069	24.0357	23.9496	24.1966	24.3813	23.103	19.8717	22.7609	21.4268	19.4502	21.8948	22.3159	21.8675	22.6134	22.8861	21.8761	6	2	4	2	2	3	3	2	4	4	5	53.1	53.1	53.1	12.575	24	0	7.3463	Q9Z1P6	Q9Z1P6	NADH dehydrogenase [ubiquinone] 1 alpha subcomplex subunit 7
Hvcn1	0.449999	1.05124	0.547455		22.64	NaN	NaN	21.9336	21.8242	22.5784	22.9275	22.4659	22.4266	22.5146	19.4711	NaN	NaN	18.6148	18.3839	18.9441	19.9461	19.0454	19.0131	19.9127	3	1	0	1	1	1	1	2	1	1	2	16.7	16.7	16.7	31.242	6	0	2.5782	Q3U2S8;D3YZ46;D3Z019	Q3U2S8	Voltage-gated hydrogen channel 1
Jup	0.448082	0.947385	0.591389		24.1542	24.2992	24.027	24.1765	24.2107	25.3094	24.8144	24.8397	24.2544	23.8901	20.9806	21.4216	20.7608	20.9191	20.8445	21.7382	20.6925	21.6005	20.2602	21.1209	19	15	12	13	15	12	18	11	17	10	16	44.6	37.2	37.2	81.8	122	0	117.32	Q02257	Q02257	Junction plakoglobin
Cryzl1	0.447749	0.430517	0.749034		23.103	23.4789	23.7179	23.6012	23.3761	23.6023	25.5625	23.8988	22.7342	23.718	18.7511	19.8153	19.6251	19.5554	19.3087	21.2213	21.0843	20.0355	18.8686	20.7219	4	2	3	3	3	3	4	1	2	2	4	21.8	21.8	21.8	38.725	17	0	9.0941	Q921W4;F7BGV1;D3YZD6;D3Z6I4;A0A338P785;A0A338P7D6;A0A338P6Y1;D3YU21	Q921W4;F7BGV1;D3YZD6;D3Z6I4;A0A338P785	Quinone oxidoreductase-like protein 1
Elmo2	0.447007	0.917763	0.606477		22.5908	23.0533	23.2093	22.8078	21.9105	23.3918	23.3133	23.0184	22.7489	23.3344	18.538	19.3295	19.9368	19.5942	18.3003	19.659	20.1231	19.4528	19.2409	19.6193	13	5	6	8	9	6	8	9	7	7	6	25.5	25.5	25.5	83.886	43	0	29.109	Q8BHL5;F6YXR3;Q5GMG0;Q8BPU7;A2A5A7;D6RHT3;F6XD63	Q8BHL5;F6YXR3	Engulfment and cell motility protein 2
Exosc4	0.441513	1.02701	0.564527		NaN	21.0507	21.2862	21.1046	21.2833	NaN	NaN	21.6674	22.0157	21.1851	NaN	17.919	18.0558	17.8988	18.051	NaN	NaN	18.6473	18.5919	18.1158	2	1	1	1	1	1	0	0	1	2	1	9.4	9.4	9.4	26.249	4	0	2.9313	Q921I9;A0A2R8VHM9	Q921I9;A0A2R8VHM9	Exosome complex component RRP41
Sec24d	0.440454	0.851007	0.618267		22.4566	21.8629	21.8164	21.8538	22.5802	22.2833	NaN	23.0484	22.7585	22.1275	17.7657	17.562	16.6096	16.7407	18.0946	17.4565	NaN	19.0967	18.5133	18.1696	5	3	2	1	1	2	2	0	3	4	2	10	10	10	112.67	16	0	14.236	Q6NXL1	Q6NXL1
Ssbp1	0.440444	1.33618	0.489394		21.6613	22.0212	22.0089	21.479	21.4181	22.0794	22.594	21.7591	22.2651	22.0932	18.9169	19.3001	19.0888	19.2691	19.1492	20.1705	19.055	19.4701	18.8704	20.1589	3	2	2	2	2	2	3	1	2	1	2	28.9	28.9	28.9	17.319	11	0	25.12	Q9CYR0;Q8R2K3;D3Z3Y3	Q9CYR0;Q8R2K3	Single-stranded DNA-binding protein, mitochondrial;Single-stranded DNA-binding protein
Irf3	0.439657	1.4918	0.458094		22.4827	22.1533	22.6884	22.0417	22.5945	22.6374	22.7591	23.1713	23.0187	22.5725	17.5652	17.3846	19.2016	17.1505	17.6235	17.8931	17.5055	20.236	18.8636	19.1148	5	1	1	2	1	1	2	1	4	2	2	23.9	23.9	23.9	46.852	13	0	8.2267	P70671;A0A140LHE6;A0A140LJE8	P70671	Interferon regulatory factor 3
Ndrg2	0.438191	1.22636	0.527273		21.7888	22.2524	21.968	22.1025	22.0126	22.2051	23.1835	22.2909	22.4231	22.2126	16.1167	19.3105	17.6009	18.764	18.0986	19.2591	20.6425	20.0852	19.8462	19.8565	7	1	3	2	3	2	4	6	3	5	4	32.6	32.6	32.6	40.789	13	0	24.861	Q9QYG0;A0A2I3BPW0;A0A2I3BS20;A0A2I3BQM5;A0A2I3BPL1;A0A2I3BQR5	Q9QYG0;A0A2I3BPW0;A0A2I3BS20;A0A2I3BQM5;A0A2I3BPL1;A0A2I3BQR5	Protein NDRG2
Slc16a1	0.437418	0.746667	0.649074		22.2244	22.138	22.334	21.7757	22.0902	22.5876	23.5871	21.9049	22.3782	22.2916	18.2909	18.3539	19.2309	19.0152	18.8019	19.1691	20.216	18.8079	18.2535	18.5028	2	1	1	2	2	2	2	2	2	1	1	6.7	6.7	6.7	53.267	12	0	15.393	P53986	P53986	Monocarboxylate transporter 1
Hagh	0.435781	0.466719	0.740497		23.5616	21.3589	22.2932	22.9698	22.204	22.8328	23.3773	22.9464	22.1458	23.264	20.0975	18.2145	19.2699	20.3026	19.8118	20.5672	20.1754	19.3183	20.0309	21.2406	7	3	4	2	5	5	6	4	4	5	4	31.7	31.7	31.7	34.084	33	0	11.381	Q99KB8;E9PYA3;A0A0R4J052;G5E8T9;E9Q2H8;D3YWI0;D3YUX8	Q99KB8;E9PYA3;A0A0R4J052;G5E8T9;E9Q2H8	Hydroxyacylglutathione hydrolase, mitochondrial
Marcks	0.434646	1.83063	0.387899		24.2461	24.1265	24.6252	24.1466	24.3994	24.456	24.6419	25.0992	24.7247	24.7953	22.1184	22.4433	23.2561	22.4925	22.5738	22.5131	22.7579	23.5902	23.2163	23.3344	8	5	7	7	6	5	5	7	8	5	7	33.3	33.3	33.3	29.661	63	0	51.301	P26645	P26645	Myristoylated alanine-rich C-kinase substrate
Rpe	0.428684	0.476605	0.73778		20.9057	NaN	21.5445	21.2104	21.9065	NaN	NaN	22.4692	21.1892	21.803	17.9021	NaN	18.4768	18.3351	18.8383	NaN	NaN	20.0231	17.3852	19.2432	1	1	0	1	1	1	0	0	1	1	1	8.3	8.3	8.3	24.945	5	0	9.0013	Q8VEE0;M0QWJ2;A0A087WQM3;M0QWQ0;B2KGF0	Q8VEE0;M0QWJ2;A0A087WQM3;M0QWQ0;B2KGF0	Ribulose-phosphate 3-epimerase
Tbk1	0.428475	0.644177	0.675061		21.2497	21.3884	21.3496	21.4153	22.3856	21.6143	22.7634	21.2897	22.1122	22.1515	15.6352	16.0619	16.8031	15.9931	17.1928	15.5233	18.1619	16.6641	17.7932	18.439	3	1	1	2	1	2	1	3	2	2	3	6.3	6.3	6.3	83.424	4	0	2.5628	Q9WUN2	Q9WUN2	Serine/threonine-protein kinase TBK1
Pgrmc1	0.428086	1.7161	0.428988		23.9345	24.1799	24.2071	23.7907	23.6488	24.479	24.6402	24.4473	24.0635	24.2716	22.5762	21.4458	23.0068	21.2658	22.435	23.131	23.2263	22.9686	22.6913	22.7612	7	5	3	6	4	6	7	6	6	5	5	49.2	44.6	44.6	21.694	57	0	32.198	O55022	O55022	Membrane-associated progesterone receptor component 1
Dnajc10	0.425784	0.870992	0.608601		23.3585	23.7588	24.013	22.6073	23.3962	23.9829	23.8561	23.595	23.706	24.1227	19.5063	20.7238	20.2682	18.1943	19.6607	20.0704	20.2553	20.33	20.1885	21.1904	16	7	11	8	3	5	10	7	11	7	8	25	25	25	90.582	48	0	25.011	Q9DC23	Q9DC23	DnaJ homolog subfamily C member 10
2210010C04Rik	0.425678	0.747671	0.655471		27.3168	26.967	27.3517	27.5802	27.4428	28.1526	28.0975	27.2483	28.3167	26.9718	23.9996	23.8745	23.9946	24.4074	24.0758	24.5746	24.4816	23.9656	24.8336	23.8218	1	1	1	1	1	1	1	1	1	1	1	4.9	4.9	4.9	26.422	46	0	13.814	Q9CPN9	Q9CPN9
Sept8	0.423677	2.05133	0.36019		23.6434	23.5157	23.5176	23.8948	23.7846	23.9415	24.358	23.8686	24.2982	24.0081	22.0028	21.9015	21.3209	22.2574	21.9624	22.0022	22.1343	22.2073	22.3995	22.0786	11	9	7	4	8	8	10	8	10	9	6	39.9	33.3	33.3	49.812	65	0	74.921	Q8CHH9;B1AQZ0;B7ZC46;B1AQY9;E0CYM4	Q8CHH9;B1AQZ0;B7ZC46;B1AQY9	Septin-8
Golga5	0.42266	1.40604	0.488018		21.1397	20.6937	21.4709	20.9492	21.2537	21.7664	21.1888	21.385	21.5355	21.7449	15.3794	15.0827	16.6938	15.1624	17.5011	15.745	16.5898	17.0294	17.5334	16.1756	9	2	1	3	2	3	4	3	3	4	3	18.5	18.5	18.5	82.367	24	0	22.053	Q9QYE6;A0A1Y7VMD3	Q9QYE6	Golgin subfamily A member 5
Grb2	0.422556	1.15523	0.547309		22.2227	21.9482	21.4525	22.5161	22.3105	22.1901	22.4972	22.6221	22.6426	22.6109	20.0841	19.9126	18.8743	20.3196	20.7072	19.653	19.6769	20.0661	20.8335	21.4684	9	5	5	3	7	8	5	4	5	6	7	58.5	58.5	58.5	25.238	43	0	25.587	Q60631;B1AT92;B1AT95	Q60631;B1AT92	Growth factor receptor-bound protein 2
Rab1A	0.421658	0.708843	0.659463		22.8587	NaN	23.5223	23.2802	22.8607	23.7109	24.1884	23.3732	23.6779	22.8104	18.9519	NaN	19.5484	19.4001	18.8864	19.5429	19.9459	19.4191	19.5797	19.0483	1	1	0	1	1	1	1	1	1	1	1	72.7	5.9	5.9	22.677	10	0.0011887	2.0741	P62821	P62821	Ras-related protein Rab-1A
Smpd1	0.419546	0.15712	0.905048		21.0827	20.3502	20.5557	NaN	20.5164	NaN	19.8121	19.896	NaN	23.4294	15.9574	15.9964	16.0882	16.5781	16.0289	16.0802	14.7042	16.2606	NaN	18.7983	4	1	1	1	1	1	1	1	2	0	2	8.3	8.3	8.3	69.926	6	0.0080602	1.2364	Q04519	Q04519	Sphingomyelin phosphodiesterase
Pklr	0.41865	0.641443	0.679575		NaN	21.7391	21.7319	21.8273	21.7132	NaN	22.3122	21.7731	21.6114	22.9894	NaN	16.9025	16.6719	16.9562	16.634	NaN	18.0931	16.4991	17.0042	18.7117	6	0	1	1	1	1	0	3	1	2	4	25.3	22.3	22.3	62.308	6	0	6.6371	P53657;E9Q509;G3X925;D3Z2C4	P53657;E9Q509;G3X925	Pyruvate kinase PKLR;Pyruvate kinase
Ttc38	0.417257	0.544332	0.718122		NaN	NaN	21.3546	22.5139	22.0662	21.7805	22.3128	22.3842	22.9796	22.5203	NaN	NaN	16.2489	19.1356	18.4715	18.0045	18.1748	15.7877	19.0469	17.9588	8	0	0	1	4	3	2	2	2	2	4	24.1	24.1	24.1	52.223	13	0	11.474	A3KMP2;D6RH59	A3KMP2	Tetratricopeptide repeat protein 38
Col6a2	0.417187	0.829258	0.629855		22.8369	22.792	22.4078	22.4317	22.7109	23.184	23.9152	22.5174	22.9704	22.6781	19.1779	19.1493	18.0166	18.3802	18.3053	18.6286	19.9144	18.0275	18.6926	19.4757	7	4	5	4	4	4	5	5	3	4	7	12.1	12.1	12.1	110.33	38	0	19.168	Q02788;D3Z7D5	Q02788;D3Z7D5	Collagen alpha-2(VI) chain
Snrpb2	0.415921	0.89322	0.608478		21.9822	21.9322	20.8633	22.1139	21.978	21.9449	22.1317	22.1694	22.2328	22.4706	17.5603	17.6595	18.352	17.7187	18.8383	18.9584	18.8996	19.2257	19.9175	20.3013	3	1	1	2	2	2	1	1	1	2	3	27.1	22.7	22.7	25.323	12	0	7.545	Q9CQI7;A2CES4	Q9CQI7;A2CES4	U2 small nuclear ribonucleoprotein B
Wash1	0.41579	0.68734	0.66129		21.6843	NaN	21.9936	NaN	22.1477	NaN	22.1355	22.5696	21.8657	22.8599	19.3405	NaN	16.912	NaN	18.9297	NaN	17.2598	18.8037	18.554	20.3887	6	3	0	1	1	3	0	2	2	2	4	22.9	22.9	22.9	51.658	12	0	10.991	Q8VDD8	Q8VDD8	WAS protein family homolog 1
Appl2	0.415186	0.945918	0.616573		22.2114	22.1562	21.856	22.8103	22.4	22.0519	22.837	22.7302	22.8131	23.0776	18.7648	19.2225	18.4024	19.8446	19.2821	18.7404	19.4752	19.4159	19.3188	20.2852	13	6	7	6	11	8	6	7	7	6	10	32.8	32.8	32.8	73.853	44	0	41.691	Q8K3G9;D3Z340;H3BL43;D6RFR7	Q8K3G9	DCC-interacting protein 13-beta
Eif3m	0.412846	0.879172	0.608272		22.0689	21.4837	21.713	22.4983	22.1595	NaN	22.173	22.6016	22.7192	22.0962	19.0238	18.2445	17.52	20.184	18.877	NaN	17.513	18.4862	19.692	18.9885	5	2	2	2	4	2	0	1	1	3	3	20.1	20.1	20.1	42.516	13	0	24.406	Q99JX4;A2A702;A2A701	Q99JX4	Eukaryotic translation initiation factor 3 subunit M
Nagk	0.411281	0.968404	0.616082		22.4675	22.1498	22.7235	22.9457	23.2229	22.8546	22.7887	23.466	23.1389	23.3177	19.261	19.7036	19.2639	19.9555	20.7232	20.3228	19.6664	20.6499	20.2826	20.1575	9	3	4	2	5	6	3	3	4	4	4	38.8	38.8	38.8	37.268	28	0	19.83	Q9QZ08;D3YXG2;Q9D997	Q9QZ08;D3YXG2;Q9D997	N-acetyl-D-glucosamine kinase
Myh11	0.411109	2.12214	0.36051		24.829	24.62	24.471	24.5063	24.8208	25.0217	24.8876	25.0606	25.2721	NaN	18.178	19.2224	17.804	17.8175	18.1532	18.1605	17.9519	18.4088	18.5185	NaN	2	1	2	1	1	1	1	1	1	1	0	7.6	0.9	0.9	223.35	6	0.0038781	1.4831	A0A2R8VHF9;E9QPE7;A0A338P6K2;O08638	A0A2R8VHF9;E9QPE7;A0A338P6K2;O08638	Myosin-11
Gphn	0.409868	0.885718	0.609788		21.8254	22.103	NaN	22.2275	22.9004	22.7873	22.6042	22.6683	22.3045	23.0054	18.5023	18.0138	NaN	17.2722	18.7184	17.4915	17.9212	18.3558	17.5674	18.8567	6	5	3	0	2	4	2	3	3	2	4	10	10	10	83.281	18	0	7.9909	Q8BUV3;A0JNY3	Q8BUV3;A0JNY3	Gephyrin;Molybdopterin adenylyltransferase;Molybdopterin molybdenumtransferase
Tspan14	0.406472	1.3779	0.521924		21.8692	22.079	22.2581	22.4145	21.7947	22.5357	22.8957	22.2947	22.5297	22.1921	17.9623	18.3215	18.2843	18.5343	17.8204	18.3678	18.6532	18.3406	18.4316	18.4299	1	1	1	1	1	1	1	1	1	1	1	4.1	4.1	4.1	30.673	10	0	3.6892	Q8QZY6	Q8QZY6	Tetraspanin-14
Abi1	0.404835	1.8036	0.442067		23.5433	23.4817	23.029	23.4396	23.6743	23.8326	23.8752	23.9542	23.977	23.5532	20.2236	21.0062	19.1021	20.7328	20.9969	20.935	21.1953	21.2778	20.9904	20.1589	9	6	5	3	4	5	5	5	5	7	4	20.8	20.8	18.9	52.287	39	0	20.698	Q8CBW3;B7ZCU2;B7ZCU5;B7ZCU4;B7ZCU3;B7ZCU0;J3QNK8	Q8CBW3;B7ZCU2;B7ZCU5;B7ZCU4;B7ZCU3;B7ZCU0;J3QNK8	Abl interactor 1
Denr	0.403404	0.919667	0.612021		22.5033	21.7882	NaN	21.8185	22.0111	NaN	22.0488	22.3565	22.7271	22.6023	19.3334	18.7675	NaN	19.2581	19.3432	NaN	18.5432	19.1393	19.3659	19.577	2	1	1	1	2	2	1	1	1	1	1	12.6	12.6	12.6	22.166	11	0	25.259	Q9CQJ6;E9Q0G1	Q9CQJ6;E9Q0G1	Density-regulated protein
Pgm1;Pgm2	0.403268	0.596155	0.712618		23.5633	22.8238	23.5158	24.2564	24.2434	23.3903	24.4246	24.2563	23.972	24.3756	18.6484	16.5028	18.4643	19.7665	19.5628	17.5086	20.9938	19.7458	19.2876	19.7646	11	4	2	5	6	6	3	5	6	6	6	30.2	30.2	30.2	61.417	32	0	13.983	Q9D0F9;A2CEK3	Q9D0F9;A2CEK3	Phosphoglucomutase-1
Map2k4	0.40202	0.387042	0.784673		22.7963	21.4841	22.3163	21.3998	22.6107	21.4871	21.8887	22.9365	22.8509	23.4541	18.8158	17.4937	18.6646	18.703	17.9982	17.8581	17.8776	18.3718	19.0086	20.0414	5	2	1	2	5	4	2	2	1	3	3	19.4	19.4	19.4	44.113	14	0	12.308	P47809;B1ATL6;M0QWR0;M0QWG5;M0QW52	P47809;B1ATL6	Dual specificity mitogen-activated protein kinase kinase 4
Fkbp8	0.401825	0.907783	0.612193		22.7364	23.0775	23.4404	22.5068	22.8528	23.0285	23.7766	23.3306	23.6187	22.8686	19.5195	20.1968	20.2974	17.2635	19.8846	18.5987	20.5642	19.9176	19.5534	19.4968	6	3	3	4	1	3	3	6	3	4	2	23.9	23.9	23.9	43.528	23	0	19.488	O35465;F6WP10;D3Z597	O35465	Peptidyl-prolyl cis-trans isomerase FKBP8
Gmfg	0.401545	1.19248	0.550199		22.8715	22.7553	22.3099	22.9152	23.1856	22.8894	23.0672	23.1706	23.6051	23.3129	21.5303	20.7237	20.0915	20.4522	20.9538	19.5425	21.2522	20.6684	21.3522	22.1346	5	4	3	3	2	3	2	4	3	5	4	60.6	35.2	35.2	16.748	25	0	23.067	Q9ERL7;D3YY16;D3Z2F6	Q9ERL7;D3YY16	Glia maturation factor gamma
Ralgapb	0.397345	2.35696	0.354583		22.4072	22.6652	22.6602	22.6237	22.3716	22.6754	22.9035	23.1537	22.9951	22.9869	17.4873	17.8401	17.174	17.5124	17.5802	16.5999	17.7812	17.4453	17.9115	18.057	9	3	4	4	5	4	2	5	2	4	4	11.5	11.5	11.5	165.2	23	0	34.851	Q8BQZ4;A2ACC6;F8WHN4;E9Q0J2;A2ACC7	Q8BQZ4;A2ACC6;F8WHN4;E9Q0J2;A2ACC7	Ral GTPase-activating protein subunit beta
Fmo5	0.395304	0.984085	0.622169		24.2895	23.9633	24.1256	23.9978	23.8755	24.4698	24.9874	24.1394	24.7642	23.8674	21.8875	20.8747	21.3121	21.6738	21.029	21.7099	22.1797	21.234	22.3265	20.6067	18	12	9	8	12	10	12	12	7	12	7	45.2	45.2	45.2	60	73	0	43.313	P97872	P97872	Dimethylaniline monooxygenase [N-oxide-forming] 5
Cacybp	0.394099	1.01012	0.617716		22.3319	22.0151	21.6883	22.3491	22.5964	22.0586	22.7681	22.6116	22.6538	22.8592	20.7783	19.7949	18.7952	20.5412	20.4049	19.5544	19.8062	20.6332	19.9418	20.7966	8	3	2	2	6	4	4	4	5	5	5	42.4	42.4	42.4	26.51	19	0	76.819	Q9CXW3;A0A0A6YY29	Q9CXW3	Calcyclin-binding protein
Lin7c	0.392728	1.19375	0.56299		22.7862	22.7499	22.6862	22.1254	23.0222	23.2831	22.7154	23.2924	23.059	22.9837	20.0864	20.7376	20.3773	18.7712	19.5739	19.2887	19.052	21.1176	20.3706	20.793	3	2	3	3	1	2	1	1	3	2	3	19.3	19.3	19.3	21.834	18	0	5.3322	O88952;Q8JZS0	O88952	Protein lin-7 homolog C
Nasp	0.392694	0.779529	0.659889		21.5394	NaN	21.1658	21.551	21.5276	NaN	NaN	21.3305	22.1679	22.0176	16.4485	NaN	16.1108	17.7495	16.6848	NaN	NaN	17.1281	16.6176	14.9269	4	1	0	2	3	2	0	0	2	1	1	8.9	8.9	8.9	83.953	4	0	5.42	Q99MD9;B1AU76;B1AU75	Q99MD9;B1AU76;B1AU75	Nuclear autoantigenic sperm protein
Vasp	0.392509	0.551969	0.722708		22.8135	22.5102	21.7196	23.4285	23.4718	22.8475	23.2577	23.195	23.1348	23.4712	20.4616	20.0475	19.0361	21.0164	20.8407	20.6182	20.6124	21.5819	21.3164	21.7768	10	6	4	2	7	7	6	5	9	8	9	36.3	36.3	36.3	39.666	50	0	34.331	P70460	P70460	Vasodilator-stimulated phosphoprotein
Stk25	0.392461	1.41591	0.524555		20.8303	21.2875	21.2892	20.672	21.161	21.1754	21.6269	21.5634	21.5979	21.2388	16.2453	16.8518	16.6372	16.1138	16.5086	16.3293	16.7063	16.9312	16.8216	16.7985	2	1	1	1	1	2	1	1	1	1	1	14.3	5.2	5.2	48.157	10	0	3.6817	Q9Z2W1;D3Z359;A0A087WQY6	Q9Z2W1;D3Z359	Serine/threonine-protein kinase 25
Hist3h2ba;Hist3h2bb;Hist2h2be	0.391987	1.57007	0.486732		22.3685	22.3054	22.8241	22.4911	22.2216	22.9	22.9314	22.9692	22.9329	22.4372	20.3903	20.4942	21.0186	20.9657	20.2103	20.9813	20.899	19.5297	20.1347	21.1165	2	2	2	2	2	2	2	2	1	1	2	62.7	7.9	7.9	13.994	10	0	2.4111	Q9D2U9;Q8CGP0;Q64524	Q9D2U9;Q8CGP0;Q64524	Histone H2B type 3-A;Histone H2B type 3-B;Histone H2B type 2-E
Hdgfrp2	0.391863	0.345017	0.793715		22.5155	22.2897	21.7292	21.6674	22.747	21.1818	NaN	22.7186	23.4089	23.0174	18.5837	17.0735	17.804	16.3285	18.9773	15.428	NaN	17.486	17.852	19.177	3	2	1	2	1	2	1	0	2	1	2	10.6	9.1	9.1	74.29	10	0	8.7096	Q3UMU9	Q3UMU9	Hepatoma-derived growth factor-related protein 2
Fundc2	0.391196	1.73703	0.459761		22.9048	23.2142	23.161	22.5707	22.6703	23.3149	23.4192	23.2325	23.2554	23.2549	21.3619	21.8233	21.0591	21.1149	20.5481	21.081	21.1496	20.3141	20.7488	20.5659	3	3	3	2	3	2	2	2	1	2	1	31.1	31.1	31.1	16.564	14	0	10.779	Q9D6K8	Q9D6K8	FUN14 domain-containing protein 2
Pah	0.390632	0.969294	0.618649		NaN	21.5417	22.1619	21.7139	21.6775	21.7665	22.5043	21.8336	22.2587	22.4588	NaN	16.7433	16.8842	16.6365	16.4182	17.9698	19.4055	18.6448	17.9667	18.4975	4	0	1	2	2	1	3	4	4	2	2	14.8	14.8	14.8	51.899	15	0	28.49	P16331;A0A1W2P781;A0A1W2P7X8;A0A1W2P6U4	P16331;A0A1W2P781	Phenylalanine-4-hydroxylase
Tpm1	0.389492	1.72602	0.461737		23.7176	23.9013	23.8036	23.6942	23.2991	24.0748	24.0766	24.3097	24.117	23.7853	22.0938	22.6758	21.3259	21.3937	20.9035	21.8578	21.4708	22.1351	21.041	21.4065	10	7	9	7	7	5	8	6	7	4	5	62.1	43.1	43.1	28.696	39	0	14.213	G5E8R2;G5E8R1;G5E8R0;E9Q453;E9Q456;E9Q455;E9Q450;B7ZNL3;E9Q448;F8WID5;P58771;E9Q452;Q8BSH3;Q8BP43;E9Q454;S4R261	G5E8R2;G5E8R1;G5E8R0;E9Q453;E9Q456;E9Q455;E9Q450;B7ZNL3;E9Q448;F8WID5;P58771;E9Q452;Q8BSH3;Q8BP43;E9Q454	Tropomyosin alpha-1 chain
Pddc1	0.389201	0.769801	0.658938		23.034	22.7946	21.9135	23.0549	23.1763	23.2361	23.4979	23.3151	23.0804	22.7898	20.2207	19.9559	20.5342	20.2573	20.3028	19.6026	21.056	21.106	20.5352	21.8547	5	3	2	3	2	3	2	3	4	3	5	30.5	30.5	30.5	23.277	17	0	28.801	Q8BFQ8	Q8BFQ8	Parkinson disease 7 domain-containing protein 1
Rab13	0.389122	1.80597	0.459768		23.1152	22.9781	22.928	22.6659	22.9962	23.0445	23.6118	23.1704	23.493	23.3092	19.5047	20.1064	20.3515	19.9337	19.2822	19.1729	19.7174	19.8729	19.6913	19.8435	2	1	2	2	2	1	1	1	2	1	1	18.8	13.4	13.4	22.77	8	0	3.5633	Q9DD03;D3YUS4	Q9DD03	Ras-related protein Rab-13
Afap1l1	0.389077	1.35538	0.532757		22.1817	22.2847	21.8091	21.8516	21.9236	NaN	22.5283	NaN	22.1598	22.5096	16.1445	17.5467	17.8161	17.8616	15.9623	16.2729	17.6755	16.2396	17.1792	18.467	7	2	2	2	2	1	1	2	1	1	4	12.4	12.4	12.4	86.637	9	0	15.506	Q8BZI0;Q80YS6;E9Q8X9	Q8BZI0	Actin filament-associated protein 1-like 1
Prodh	0.38891	1.39782	0.534263		23.4206	23.3896	23.105	23.0767	23.1999	23.5993	23.9875	23.3981	23.9032	23.2482	20.0872	20.0803	19.1026	19.4082	19.5395	20.016	19.9606	19.6032	20.1534	19.3816	9	8	7	5	5	6	9	6	6	8	5	22.4	22.4	22.4	68.035	39	0	29.021	Q9WU79;A0A0R4J1T9;A0A338P738;F6YFQ5;F6PYI8;E9PUR5	Q9WU79;A0A0R4J1T9	Proline dehydrogenase 1, mitochondrial
Rab3gap1	0.388654	1.79692	0.459894		21.9778	21.9492	NaN	21.6113	21.7227	22.1869	22.4669	22.1403	22.272	21.9533	17.8757	18.3643	NaN	17.8851	17.3961	18.07	17.7084	18.101	18.2574	18.2172	8	5	5	0	5	4	6	4	4	5	5	13	13	13	110.2	21	0	10.694	Q80UJ7;A0A1D5RLG3	Q80UJ7;A0A1D5RLG3	Rab3 GTPase-activating protein catalytic subunit
Znf638;Zfml	0.388294	0.428375	0.765883		21.3815	NaN	NaN	21.1655	21.4334	21.2278	NaN	21.8335	22.6034	21.1957	14.8756	NaN	NaN	14.6864	14.9828	14.5321	NaN	15.2804	15.9063	14.8977	2	1	0	0	1	1	1	0	2	1	1	1	1	1	218.13	5	0	2.5518	Q61464;A0A0N4SVM8;Q3TZK9;A0A0N4SV38;A0A0N4SVI8;E9QKZ7;A0A0N4SV80;E9QML5	Q61464;A0A0N4SVM8;Q3TZK9;A0A0N4SV38;A0A0N4SVI8;E9QKZ7;A0A0N4SV80;E9QML5	Zinc finger protein 638
Slc9a3r1	0.387949	2.13893	0.408957		24.8478	24.7547	24.4512	24.7228	24.86	24.8612	25.0205	25.2695	25.1403	25.2848	23.4265	23.5717	22.7988	23.2253	23.092	23.0376	23.3624	23.9536	23.4937	23.7697	18	17	17	16	15	14	16	17	16	16	16	57.5	57.5	57.5	38.6	141	0	126.92	P70441	P70441	Na(+)/H(+) exchange regulatory cofactor NHE-RF1
Mecp2	0.387133	1.15296	0.576013		23.9309	23.6603	24.0993	23.4418	23.7779	24.3173	23.8747	24.0739	24.6691	23.9107	19.792	21.7787	20.5188	19.3296	19.4734	19.9271	21.5909	19.8877	22.4551	22.1473	3	1	1	2	1	1	1	1	1	1	2	64	20.1	20.1	20.33	10	0	44.838	D3Z7U4;D3YY81	D3Z7U4;D3YY81
Ago3	0.386861	0.834292	0.649888		22.3321	22.1272	21.7683	22.7605	22.2753	22.3489	22.1995	22.5678	22.9045	23.177	19.1159	18.9302	18.1177	20.0566	18.712	18.5598	19.126	19.5662	19.9163	20.273	15	8	7	6	10	7	6	9	10	11	12	24.8	24.8	12.9	97.276	40	0	29.154	Q8CJF9;Q8CJF8;A3KFX6	Q8CJF9	Protein argonaute-3
Eif1ax;Eif1a	0.386128	0.914684	0.621882		23.2768	22.8172	22.3711	23.2539	23.2603	23.1512	23.0064	23.4237	23.6966	23.6321	22.1244	21.1763	21.0225	22.2002	22.3985	21.4719	20.7519	21.7304	22.4959	22.8337	5	3	4	3	3	4	3	3	4	4	4	54.9	54.9	54.9	16.46	28	0	10.931	Q8BMJ3;Q60872;A0A494BB95;Q3UTA4;Q3TQZ4;J3QQ02;J3QPI8;J3QP87;J3QNT6;A0A1Y7VNG9;A0A1Y7VLT7;A0A1Y7VK80;A0A1Y7VJE9;Q8BX20;Q3UT53;J3QMW5	Q8BMJ3;Q60872;A0A494BB95	Eukaryotic translation initiation factor 1A, X-chromosomal;Eukaryotic translation initiation factor 1A
Slc43a3	0.385747	1.06139	0.605224		23.9235	23.8548	24.2819	24.1457	23.2093	24.0974	24.4005	24.2093	24.4633	24.1733	20.5825	21.0132	21.3773	20.7892	20.0575	20.4256	20.6617	20.9494	20.9015	20.8561	2	1	2	2	2	1	1	2	2	2	1	5	5	5	56.033	30	0	4.5084	A2AVZ9	A2AVZ9	Solute carrier family 43 member 3
Myh14	0.384215	0.865339	0.638894		24.256	24.6112	24.8304	24.7347	24.0473	24.9864	25.4331	24.7415	24.9061	24.3334	17.9466	18.4959	19.0191	18.6315	17.8836	18.6615	18.9993	18.6979	18.6614	18.269	6	4	3	5	3	3	4	4	4	4	2	7	3.4	3.4	228.58	24	0	4.6842	Q6URW6;K3W4R2;A0A140LI60	Q6URW6;K3W4R2;A0A140LI60	Myosin-14
Cdh2	0.384109	1.06835	0.605183		22.0741	21.8338	22.0029	22.3599	22.5983	22.6495	22.7637	22.1765	22.6419	NaN	16.8646	16.7737	16.7264	17.5836	17.3215	17.179	17.2186	16.9197	17.2412	NaN	1	1	1	1	1	1	1	1	1	1	0	2	2	2	99.795	9	0	8.36	P15116;D3YYT0	P15116;D3YYT0	Cadherin-2
Rpl36a	0.383441	2.0139	0.440503		24.7626	24.4621	24.4653	24.8992	24.8	24.834	25.1505	25.0744	25.2408	25.0066	22.7626	22.6114	22.3983	22.9259	22.7325	22.5729	22.8149	23.0272	23.0495	23.1513	1	1	1	1	1	1	1	1	1	1	1	8.5	8.5	8.5	12.441	11	0.0028547	1.7073	P83882;A0A2I3BPG9	P83882;A0A2I3BPG9	60S ribosomal protein L36a
Plbd1	0.382852	1.81675	0.463066		23.0665	23.0334	23.1659	22.6965	23.1739	23.4228	23.4648	23.4314	23.091	23.6405	19.7232	20.5883	20.7607	19.1539	19.9213	20.6853	20.6957	21.2096	20.2681	21.6855	12	4	6	8	4	6	5	7	9	5	10	29.8	29.8	29.8	62.998	45	0	62.05	Q8VCI0;A0A0R4J0B2	Q8VCI0;A0A0R4J0B2	Phospholipase B-like 1;Phospholipase B-like 1 chain A;Phospholipase B-like 1 chain B;Phospholipase B-like 1 chain C
Arfip1	0.381993	0.503114	0.738519		20.8104	20.164	20.9618	21.4592	21.3328	NaN	NaN	21.618	20.8743	21.4907	16.6188	16.1218	16.7033	17.1621	17.4487	NaN	NaN	17.2787	16.4915	17.7418	1	1	1	1	1	1	1	1	1	1	1	49	4.1	4.1	38.416	7	0.0025952	1.7979	A2RSX9;E9Q3G5;E9QAY5	A2RSX9;E9Q3G5;E9QAY5
Tax1bp3	0.381689	1.08226	0.606905		22.9972	22.9347	22.8895	23.5391	23.3785	23.3832	24.0222	23.5933	23.4793	23.1695	21.421	21.6145	20.4895	21.2328	21.7243	20.7892	22.0925	21.9729	21.6289	21.7235	2	2	2	1	1	2	1	2	2	2	2	28.2	28.2	28.2	13.722	13	0	10.492	Q9DBG9	Q9DBG9	Tax1-binding protein 3
Pdcd5	0.380951	1.44458	0.533306		24.8317	24.5661	24.6655	24.1972	24.5546	24.8399	25.2432	24.8617	NaN	24.8311	21.5513	21.5997	21.3182	21.1071	21.0499	21.2129	21.6425	21.454	NaN	21.6078	2	1	2	1	2	1	1	1	1	0	1	8.7	8.7	8.7	14.275	4	0.002584	1.7678	P56812	P56812	Programmed cell death protein 5
Rab9a;Rab9	0.379614	1.51622	0.522133		22.1685	22.4972	22.4077	22.0171	21.9911	22.5977	22.9607	22.3922	22.4085	22.6207	20.0817	20.4637	20.3804	20.1044	18.6954	20.2395	19.2269	19.5507	19.4265	20.1751	6	3	3	4	4	3	4	2	2	3	3	50.7	50.7	50.7	22.909	23	0	5.7909	Q9R0M6;A2AFP5;A2AFP4	Q9R0M6;A2AFP5	Ras-related protein Rab-9A
Pip4k2b	0.379367	1.67376	0.489388		21.6361	21.4524	21.5839	21.8582	22.1112	21.9045	22.2206	22.2538	22.0236	22.1359	17.0834	17.0589	16.0984	16.6035	17.5204	17.7526	18.5253	18.2772	19.4488	18.4827	3	1	1	1	1	1	2	2	2	2	2	20.2	11.3	11.3	47.318	7	0	8.0107	Q80XI4	Q80XI4	Phosphatidylinositol 5-phosphate 4-kinase type-2 beta
Eif2a	0.378355	0.969294	0.611301		22.6139	22.0081	21.9662	22.6298	22.4652	22.2803	22.5497	22.7978	23.1848	22.7624	19.334	18.3159	18.6084	19.8255	19.3697	18.294	18.6032	19.7534	20.0272	19.9756	10	5	3	3	7	6	3	3	6	7	7	27.9	27.9	27.9	64.403	29	0	24.998	Q8BJW6;D3YZZ6;D6RFN2;D6RGA6	Q8BJW6	Eukaryotic translation initiation factor 2A;Eukaryotic translation initiation factor 2A, N-terminally processed
Gnmt	0.375824	1.00847	0.618464		23.3558	23.3928	23.3176	23.5012	23.1237	23.472	23.9538	23.2334	23.5908	24.3201	19.9875	20.1228	19.9915	21.0069	20.2732	20.4645	21.952	20.0334	21.6737	22.2465	9	4	3	3	5	5	5	7	7	7	9	41	41	41	32.675	52	0	61.694	Q9QXF8	Q9QXF8	Glycine N-methyltransferase
Igbp1	0.375668	1.3874	0.539658		21.2909	21.1993	NaN	21.7378	21.454	21.444	21.7745	22.0068	21.9058	21.8498	18.3653	18.302	NaN	16.815	18.0982	17.3882	18.1261	18.5148	16.7651	17.5811	4	3	2	2	2	3	2	2	2	2	1	15.3	15.3	15.3	38.97	15	0	8.1278	Q61249	Q61249	Immunoglobulin-binding protein 1
Cdk5	0.375322	0.889319	0.641958		20.71	19.9506	19.9992	20.6869	20.3018	20.1806	20.7821	20.7511	21.1226	20.6888	16.4603	15.5971	15.4456	17.3909	15.8486	15.4934	16.2209	17.3555	17.9535	16.899	3	1	1	1	2	1	2	2	2	3	1	15.4	12.7	12.7	33.288	10	0	4.0381	P49615;A0A0G2JDL3	P49615;A0A0G2JDL3	Cyclin-dependent-like kinase 5
Cltb	0.373642	0.321553	0.807392		NaN	21.2312	21.2075	21.9467	21.1196	22.2363	22.184	22.6701	21.2983	20.3607	NaN	18.076	17.8281	19.6724	17.7103	19.1688	19.9444	19.9966	17.8247	16.9106	2	0	1	1	2	1	2	2	2	1	1	7.9	7.9	7.9	25.171	7	0	3.2755	Q6IRU5;F7BHJ0	Q6IRU5;F7BHJ0	Clathrin light chain B
Pacsin2	0.372482	0.845411	0.654205		22.3217	22.1629	21.5786	22.4855	22.5213	22.5256	23.0026	22.7657	22.5566	22.0819	18.4737	18.9841	16.9297	19.7241	18.8644	18.1599	19.5435	19.5041	18.7799	19.422	7	2	4	1	4	3	2	4	4	3	3	18.3	18.3	18.3	55.832	19	0	11.133	Q9WVE8;Q3UP40;A0A2R8W750;A0A2R8W6S4	Q9WVE8;Q3UP40;A0A2R8W750	Protein kinase C and casein kinase substrate in neurons protein 2
Cadm3	0.370872	0.538569	0.738519		21.2549	21.3112	NaN	NaN	21.3425	22.4603	NaN	21.4936	21.3929	21.3481	17.1674	17.3731	NaN	NaN	17.1876	18.1118	NaN	17.3589	17.1142	17.4054	1	1	1	0	0	1	1	0	1	1	1	4.5	4.5	4.5	42.964	7	0.00090334	2.2114	Q99N28;K4DI58	Q99N28;K4DI58	Cell adhesion molecule 3
Rpl22	0.370405	1.52062	0.531871		25.8434	25.5861	25.4934	25.3266	25.7606	25.7644	25.9745	26.2222	26.194	25.707	25.5382	25.4468	24.5679	25.189	25.4717	24.5966	24.6121	25.0183	24.9927	25.5605	6	6	6	5	5	6	6	4	5	5	5	50.8	50.8	50.8	14.759	59	0	68.953	P67984	P67984	60S ribosomal protein L22
Nt5c	0.370201	0.452144	0.758914		22.8188	NaN	21.8711	23.5158	23.1396	22.6793	23.0339	23.6293	23.6138	23.0761	20.5687	NaN	18.4472	20.1904	21.0055	20.1144	18.6305	20.993	20.7788	21.1356	3	2	1	1	3	3	2	1	2	2	2	20	20	20	23.076	8	0	8.512	Q9JM14;A2A9X5	Q9JM14;A2A9X5	5(3)-deoxyribonucleotidase, cytosolic type
Gstt1	0.368835	0.713382	0.679856		22.0053	22.0778	22.1081	21.9327	22.1061	22.2517	23.0669	NaN	21.9259	NaN	18.5403	18.8345	18.6789	18.4217	18.6744	18.772	19.044	NaN	18.1901	NaN	2	1	1	1	1	1	1	2	0	1	0	9.2	9.2	9.2	27.374	2	0.0093135	1.1671	Q64471;D3Z3X5	Q64471;D3Z3X5	Glutathione S-transferase theta-1
Dlc1	0.368659	0.661175	0.705372		22.1452	22.0145	23.2209	22.1208	22.475	22.2197	22.8267	22.7334	23.2638	22.776	17.5187	17.6238	18.0038	18.4866	18.5394	17.2886	18.2321	18.7896	19.3551	18.9929	9	3	3	3	5	6	3	4	6	8	6	13.6	13.6	13.6	123.33	25	0	15.305	E9QKB1;A0A0R4J171;E9PXD2;Q9R0Z9	E9QKB1;A0A0R4J171;E9PXD2;Q9R0Z9	Rho GTPase-activating protein 7
Itgav	0.36784	0.917482	0.64104		21.6279	21.871	21.6571	21.4284	21.4948	22.1576	22.5408	21.3493	21.8044	22.0663	17.8004	16.8639	15.8825	17.5443	16.5003	17.6844	18.4661	17.3335	17.4717	17.703	8	3	2	2	3	3	4	6	4	4	3	10.4	10.4	10.4	115.36	23	0	13.262	P43406;A2AKI5	P43406;A2AKI5	Integrin alpha-V;Integrin alpha-V heavy chain;Integrin alpha-V light chain
Mccc1	0.367334	0.687141	0.694014		22.3056	22.6351	22.1823	21.55	21.499	22.7032	22.1978	22.2565	22.8058	22.0455	18.207	19.3352	18.1697	17.4556	18.0548	19.047	18.6748	19.3937	19.5848	18.8114	12	3	7	3	3	4	7	5	8	7	4	20.5	20.5	20.5	79.343	24	0	10.613	Q99MR8;A0A0G2JFQ5;A0A0G2JF64	Q99MR8	Methylcrotonoyl-CoA carboxylase subunit alpha, mitochondrial
Tcof1	0.365827	0.58863	0.725039		21.9516	21.1087	21.9595	21.9038	22.2566	22.0476	21.4302	22.1897	22.6205	22.7213	16.4185	16.5664	14.9217	16.8521	16.7153	16.0449	15.1472	16.8982	17.0208	17.3475	3	2	3	1	3	2	1	1	2	2	2	3.7	3.7	3.7	135	10	0	3.9676	O08784;H3BL37;F6R3V4;H3BIX0;H3BK88	O08784;H3BL37;F6R3V4;H3BIX0	Treacle protein
Cops4	0.365528	1.4025	0.544099		22.2774	22.0497	21.6623	22.3397	22.3712	22.5648	22.2418	22.5249	22.6422	22.5543	18.9343	19.3243	18.8899	19.8694	19.3737	19.1518	18.2388	19.971	19.7507	20.2593	10	5	7	5	7	7	6	5	8	7	8	36.2	36.2	36.2	46.284	37	0	22.372	O88544;F6QTS1;D3YV99;D3Z1R9	O88544;F6QTS1;D3YV99	COP9 signalosome complex subunit 4
Iqgap2	0.36532	1.25686	0.575897		23.9179	23.7463	23.7659	24.1145	23.8258	23.999	24.8227	24.0718	24.1504	24.1531	20.8884	20.8141	20.8833	21.1167	20.7292	20.6587	21.9415	21.2364	20.8642	21.2405	54	28	26	24	36	25	29	49	39	29	28	39	39	37.8	180.53	220	0	178.48	Q3UQ44;Q3UQP1;F8VQ29	Q3UQ44	Ras GTPase-activating-like protein IQGAP2
Galc	0.365294	0.647419	0.713687		22.4614	22.9413	23.0676	22.9099	21.6614	23.0372	22.9788	23.2849	22.9268	22.6403	18.1811	19.0992	18.6874	19.4541	14.9487	18.0756	18.0911	20.1157	17.0102	18.5927	6	3	4	3	4	1	2	2	2	1	3	20.9	20.9	20.9	77.256	18	0	11.539	P54818;A0A1Y7VM63	P54818;A0A1Y7VM63	Galactocerebrosidase
Fam63b	0.364663	0.421675	0.779978		NaN	NaN	19.9976	19.1226	20.3381	20.211	NaN	20.2903	NaN	20.051	NaN	NaN	15.407	14.6258	15.7471	15.4263	NaN	15.7195	NaN	15.6721	1	0	0	1	1	1	1	0	1	1	1	2.5	2.5	2.5	65.636	6	0	2.768	Q6PDI6;A0A1L1STF0	Q6PDI6;A0A1L1STF0	Protein FAM63B
Gpx1	0.363114	2.27828	0.43563		24.9766	24.8135	24.8068	24.8146	25.0206	25.0955	25.3811	25.1999	25.5023	25.0688	23.3669	23.4198	23.1132	23.3019	23.3414	23.5272	23.3556	23.5439	23.5789	24.0525	12	10	11	10	11	11	11	12	10	11	12	79.6	79.6	79.6	22.329	104	0	86.504	P11352;A0A0A6YVV2;A0A0A6YY34	P11352;A0A0A6YVV2;A0A0A6YY34	Glutathione peroxidase 1;Glutathione peroxidase
Acly	0.36251	2.13544	0.451804		22.832	22.9001	22.6843	23.0473	23.146	23.1395	23.3588	23.1404	23.3406	23.443	19.4525	19.5143	18.984	19.7088	19.7416	19.1482	19.3884	19.3157	19.4825	20.5654	19	11	11	11	13	11	10	13	12	12	15	25.3	25.3	25.3	119.73	85	0	63.968	Q91V92;Q3V117;Q3TS02	Q91V92;Q3V117	ATP-citrate synthase
Pla2r1	0.362202	0.701814	0.69746		NaN	21.8689	21.8382	22.0424	21.7186	NaN	22.2042	22.7203	NaN	21.7631	NaN	16.0825	16.2396	16.1334	15.4935	NaN	16.3307	15.1929	NaN	17.0451	2	0	1	2	1	1	0	2	1	0	2	2.2	2.2	2.2	170.51	6	0.0028385	1.6678	Q62028	Q62028	Secretory phospholipase A2 receptor;Soluble secretory phospholipase A2 receptor
Pttg1ip	0.361762	0.69827	0.693878		22.1472	21.4688	21.971	21.5135	21.6228	22.6055	22.1187	NaN	21.476	22.2254	18.2363	17.7073	17.8718	19.8233	20.1969	18.4391	17.8723	NaN	20.2328	20.6062	2	1	1	1	1	2	2	1	0	2	1	10.3	10.3	10.3	19.965	9	0.008071	1.2426	Q8R143;E0CXB5;F6TFF2	Q8R143;E0CXB5;F6TFF2	Pituitary tumor-transforming gene 1 protein-interacting protein
Pitpnb	0.361508	1.0871	0.622711		22.0026	22.6012	22.5457	22.388	21.9875	22.6198	22.6895	22.5941	22.3253	23.1037	19.4147	19.2283	17.9887	19.7108	17.8242	18.3289	19.1364	19.5988	18.7963	20.5929	5	3	2	1	4	3	2	3	4	2	4	35.8	29.5	29.5	31.487	14	0	6.8565	P53811;Q8JZZ5	P53811;Q8JZZ5	Phosphatidylinositol transfer protein beta isoform
Qars	0.361208	1.59099	0.534186		22.298	22.3373	22.2195	22.5253	22.556	22.468	22.5527	22.7473	22.8608	23.1134	19.1758	19.2784	18.2674	19.6298	19.5253	18.8891	18.8654	19.172	19.4269	19.199	12	9	7	5	9	10	9	7	8	8	5	24.1	24.1	24.1	87.676	35	0	34.896	Q8BML9;D3Z158;A0A140LIS6;A0A140LHZ5;A0A140LID3;A0A140LIN2;A0A140LHB3;A0A140LJH1;A0A140LJH2;A0A0A6YY08;A0A140LHJ3;A0A140LJK5;A0A140LHC3;A0A140LIR0;A0A140LII8;A0A140LIZ4	Q8BML9;D3Z158
Krt28	0.360939	0.207944	0.887198		26.7685	25.9313	25.2405	26.5201	27.1195	27.5607	25.9941	28.6514	25.4159	25.7624	19.6446	19.9569	21.4162	22.8186	22.9408	20.5413	18.6409	24.6489	21.2204	21.8561	3	1	2	2	2	3	2	2	3	2	2	9.7	7.8	5.2	50.346	12	0.0026004	1.8151	A6BLY7	A6BLY7	Keratin, type I cytoskeletal 28
Sord	0.359911	1.56768	0.532422		25.1427	24.9915	24.9523	25.3569	25.4208	25.3778	25.6697	25.3788	25.3992	25.8381	22.4941	22.5676	22.2608	23.2499	23.2478	22.8336	22.7836	23.095	23.0756	23.8243	16	11	11	11	13	14	11	11	14	13	13	59.9	59.9	59.9	38.249	103	0	62.827	Q64442	Q64442	Sorbitol dehydrogenase
	0.359814	0.898299	0.650479		22.5538	22.1898	21.9165	22.215	22.4556	NaN	NaN	22.4974	22.3832	22.9973	19.9816	19.7669	19.2773	19.552	19.8159	NaN	NaN	19.8168	19.6197	20.6086	1	1	1	1	1	1	0	0	1	1	1	38.7	16.9	16.9	13.238	5	0	2.6715	A0A494BA67	A0A494BA67
Csnk2a2	0.357994	1.28746	0.574819		22.4834	22.3207	22.4799	22.7767	22.6228	22.5893	22.594	22.9819	23.0007	23.3073	19.7488	19.9836	19.624	19.846	19.4943	19.0524	19.5301	20.3049	20.5215	20.2709	8	5	5	4	5	4	5	5	6	5	4	33.1	33.1	33.1	41.215	22	0	8.3001	O54833;A0A1D5RM74;A0A1D5RLE4;A0A1D5RM55	O54833;A0A1D5RM74;A0A1D5RLE4	Casein kinase II subunit alpha
Xrn2	0.356812	0.869494	0.657697		22.984	22.5713	22.9465	23.2323	23.2405	23.0616	22.9925	23.1883	23.9208	23.5954	18.4834	17.9647	17.351	18.2474	18.8634	16.3135	16.6335	18.368	19.6592	19.8761	7	5	4	2	3	6	2	3	5	5	6	12.5	12.5	12.5	108.69	19	0	12.908	Q9DBR1	Q9DBR1	5-3 exoribonuclease 2
Odr4;BC003331	0.356371	0.955774	0.642941		20.7859	20.6126	20.8541	20.7327	20.2226	21.2612	21.1433	20.5035	21.0839	NaN	16.3046	16.2807	16.3059	16.3946	15.7053	16.5189	16.3264	16.0532	16.4114	NaN	1	1	1	1	1	1	1	1	1	1	0	2.7	2.7	2.7	49.997	6	0.0038695	1.4746	Q4PJX1;A0A0A0MQB0	Q4PJX1;A0A0A0MQB0	Protein odr-4 homolog
Flna	0.356023	1.8995	0.486968		25.4949	25.295	25.2794	25.4401	25.6216	25.7198	26.1185	25.6786	25.8053	25.589	21.7212	21.6929	21.5729	21.7794	21.8805	21.7784	22.0834	21.9363	21.9264	22.0845	74	56	51	45	54	57	59	60	56	52	57	44.5	43.9	43.9	281.22	404	0	323.31	Q8BTM8;B7FAU9;B7FAV1;F6XC15;J3JS91;F6Z2C0;A0A668KLG7;F7AVL7	Q8BTM8;B7FAU9;B7FAV1	Filamin-A
Cdk4	0.354393	1.84118	0.49415		23.7572	23.8141	23.6182	23.6992	23.8569	24.3274	24.3393	24.1211	23.9096	23.8202	21.1515	20.7374	20.1188	21.1246	20.4713	20.534	20.675	21.3028	20.7698	20.1502	6	4	3	3	5	4	2	2	4	2	3	31.7	31.7	29	33.75	33	0	27.246	P30285;E9Q9E4;E9PZX7;D3YWB0;D6RHS5;Q3V3A1;Q80YP0;Q64261;Q69ZA1;D3Z2T9;P97377;P11440;A0A1Y7VLM0;O35495;E9PVC7;E3W997;Q14AX6	P30285;E9Q9E4;E9PZX7	Cyclin-dependent kinase 4
Parp4	0.354039	1.99063	0.476705		22.9862	22.613	22.7261	22.9312	22.9925	23.2264	23.3578	23.2251	23.2829	22.9269	18.9708	18.7262	18.5692	18.8232	19.1944	18.9306	18.967	18.7992	19.0994	18.8711	16	11	10	6	10	12	10	11	9	11	10	12.8	12.8	12.8	216.13	47	0	35.96	E9PYK3	E9PYK3
Rnf40	0.354023	0.713754	0.695623		21.9515	21.6572	22.5339	22.0425	22.3301	21.9659	23.1165	22.5549	22.1522	22.4958	17.2622	16.9559	16.9938	17.0487	17.181	16.6626	17.2746	17.6013	16.9875	17.7849	3	3	2	2	2	2	2	2	3	2	3	4.1	4.1	4.1	113.97	7	0	2.6851	Q3U319;A0A0X1KG60;A0A0U1RPJ4	Q3U319;A0A0X1KG60;A0A0U1RPJ4	E3 ubiquitin-protein ligase BRE1B
Macrod1	0.353893	1.08158	0.612535		21.4496	21.8077	21.7362	21.5714	21.6583	21.8033	22.1353	21.6158	22.4397	NaN	17.6964	17.5641	18.7217	17.9059	17.9421	17.966	17.9311	17.8986	18.3798	NaN	2	1	1	2	1	1	1	1	1	1	0	11.5	11.5	11.5	35.294	3	0	4.5343	Q922B1	Q922B1	O-acetyl-ADP-ribose deacetylase MACROD1
Aqr	0.353106	1.33193	0.579299		22.132	21.9427	22.1957	22.155	21.7544	22.0353	22.7474	22.2234	22.5698	22.3694	17.1587	17.3017	16.5427	16.2821	16.2663	16.319	17.1158	15.5603	17.0126	16.5744	4	3	3	2	2	2	2	2	1	2	3	3.6	3.6	3.6	170.29	9	0	4.3055	Q8CFQ3;A2AQA7	Q8CFQ3;A2AQA7	Intron-binding protein aquarius
Nedd4	0.352411	2.04915	0.468696		23.4626	23.4659	23.2584	23.6531	23.5392	23.5499	23.9995	23.8827	23.9462	23.7629	19.3375	19.42	18.6858	19.5	19.3534	19.4792	19.691	20.0018	20.0993	19.9998	15	5	5	5	7	6	8	7	10	9	8	24.2	24.2	21.8	102.71	56	0	58.434	P46935;A0A571BDN7;A0A571BEP7;Q3V335;V9GWV8;V9GXK3;A0A494BAE4	P46935;A0A571BDN7;A0A571BEP7	E3 ubiquitin-protein ligase NEDD4
Cyp2b9	0.352048	0.719537	0.696898		20.7634	20.87	20.4951	20.1816	NaN	20.5513	21.129	20.9724	21.4673	20.5279	15.9478	16.2037	15.6124	15.4155	NaN	15.4746	15.9777	16.1095	16.4603	15.9293	1	1	1	1	1	0	1	1	1	1	1	2.4	2.4	2.4	55.74	8	0.0093383	1.1777	P12790	P12790	Cytochrome P450 2B9
Raph1	0.35106	0.87121	0.656133		22.225	21.6625	22.1288	21.8526	22.2295	21.8152	22.2035	22.4483	22.8996	22.4871	15.9036	16.758	16.4401	16.7545	17.4876	17.0277	17.0975	17.5134	17.5596	17.913	6	1	2	2	2	4	4	2	3	2	3	8	8	8	136.74	9	0	13.235	F2Z3U3;G5E867;F2Z4B7;S4R2K5;F2Z3X7	F2Z3U3;G5E867;F2Z4B7
Camk2d	0.349953	1.34268	0.574403		23.2411	23.4145	23.0689	23.5592	23.6024	23.3498	23.8034	23.7342	24.027	23.7216	21.2463	21.1505	20.837	21.4464	21.4044	20.9624	20.9904	21.5001	21.3909	22.2186	13	9	7	6	8	9	8	6	8	7	12	43.5	43.5	37.3	56.369	70	0	77.064	Q6PHZ2;A0A0G2JGS4;E9Q1V9;E9Q1W0;E9Q1T1;E9PXV3;F6RWZ9;Q8CCM0;P11798;E9QAJ4;D6RDQ8;F8WIS9;F6WHR9	Q6PHZ2;A0A0G2JGS4;E9Q1V9;E9Q1W0;E9Q1T1;E9PXV3;F6RWZ9	Calcium/calmodulin-dependent protein kinase type II subunit delta
Ugt2b36	0.348465	1.7792	0.524136		21.9437	22.173	22.1715	21.7331	21.9129	22.4214	22.5299	22.0604	22.2801	22.3848	19.0002	19.3964	19.2267	18.9694	18.2579	18.0846	18.0106	18.3142	17.9447	18.3098	3	3	3	3	3	2	1	1	2	1	1	18.7	13.8	13.8	61.041	17	0	3.6639	Q3UEP4;D3YUP6;D3YWN0	Q3UEP4;D3YUP6;D3YWN0
Lamc1	0.348279	1.02858	0.624165		23.392	23.5226	23.0019	23.2245	23.5665	23.6332	24.2229	23.634	23.6749	23.284	19.9931	20.1471	19.3472	19.4942	19.8286	19.9992	20.6647	20.2676	19.9738	19.9122	28	18	17	14	13	14	17	22	17	16	15	28.8	28.8	28.8	177.19	109	0	238.73	F8VQJ3;P02468;F6SFQ3;F6TLW1	F8VQJ3;P02468	Laminin subunit gamma-1
Nup88	0.348047	1.01642	0.628463		21.9479	21.9578	21.8212	22.0152	21.9205	NaN	22.0483	21.9837	22.2221	22.8682	17.605	17.6534	17.4325	16.8229	17.6479	NaN	18.0496	17.0322	18.5115	17.5828	4	2	2	2	1	3	0	3	2	3	1	9.8	9.8	9.8	84.937	8	0	4.204	Q8CEC0	Q8CEC0	Nuclear pore complex protein Nup88
Zfr	0.347728	0.900695	0.65559		22.7393	22.1553	22.3711	22.9718	22.6799	22.8835	22.7154	22.5582	23.14	23.3589	18.4844	18.7537	17.5482	18.6712	18.3929	17.1727	18.1333	18.4913	18.6688	19.4932	9	6	5	2	4	5	2	4	5	4	3	11.5	11.5	11.5	116.86	20	0	31.133	O88532;F6QJP7;F6V459;D3Z5G4	O88532	Zinc finger RNA-binding protein
Dnmbp	0.346814	0.960008	0.644798		NaN	20.2922	20.4229	NaN	20.1284	20.9496	NaN	20.3802	20.415	20.7672	NaN	13.4733	13.4635	NaN	13.0951	15.0065	NaN	15.2489	13.9661	15.2697	2	0	1	1	0	1	2	0	2	1	2	2	2	2	177.27	6	0.0036202	1.5289	Q6TXD4;A0A1D5RMB5;A0A0R4J055	Q6TXD4;A0A1D5RMB5;A0A0R4J055	Dynamin-binding protein
Ddi2	0.345464	0.486335	0.755543		22.1923	22.0815	21.1674	22.2316	22.7588	22.2952	21.7045	22.7742	22.8564	22.5287	19.417	19.5538	17.4433	18.9646	19.7855	18.7171	17.5781	19.9513	20.028	20.0942	6	5	4	2	3	5	4	2	5	5	6	28.3	28.3	28.3	44.59	34	0	44.293	A2ADY9	A2ADY9	Protein DDI1 homolog 2
Cyp1a2	0.344635	0.619098	0.722352		22.5925	23.0247	22.7567	22.5729	22.4751	22.8365	23.8273	22.7988	23.338	22.3445	18.9976	20.0581	18.7547	18.7859	19.0373	19.3186	20.6654	19.5162	20.0066	19.261	9	3	5	3	5	4	5	8	4	5	4	25.9	25.9	25.9	58.183	27	0	11.715	P00186;P00184	P00186	Cytochrome P450 1A2
Dctn2	0.34454	3.43461	0.347511		23.8749	23.8385	23.7796	23.9062	23.856	24.1451	24.3003	24.2455	24.2817	24.0053	22.1585	22.8481	22.2393	22.6987	22.3216	22.6078	22.538	22.7785	23.0652	23.0355	17	12	14	13	15	13	14	13	15	14	13	57.2	57.2	57.2	44.116	144	0	182.21	Q99KJ8	Q99KJ8	Dynactin subunit 2
Gulo	0.344226	0.432504	0.782452		23.077	22.9621	22.8095	22.6001	22.5107	23.0822	24.1049	23.0936	23.4312	21.9686	19.8022	19.698	18.9784	19.4076	18.9974	19.5887	20.5821	19.9389	19.7951	18.5534	8	5	4	3	3	3	3	7	4	4	2	17.3	17.3	17.3	50.478	29	0	32.991	P58710	P58710	L-gulonolactone oxidase
Aip	0.343686	1.33317	0.592677		21.3248	21.683	21.3989	21.7702	22.0867	21.8497	21.9804	22.0668	21.9412	22.1439	18.8949	18.6923	17.1746	18.6036	18.92	17.7029	19.3214	19.5512	19.1326	19.1553	6	4	2	1	3	2	1	3	3	3	2	26.4	26.4	26.4	37.605	14	0	4.3195	O08915;D3YW40	O08915	AH receptor-interacting protein
Rbm15	0.343323	0.745817	0.695186		21.9072	21.793	22.4209	22.2652	22.4353	22.3172	21.9235	22.6511	22.5596	23.0869	16.196	17.3304	17.4673	16.8807	16.6566	16.3467	15.8221	17.5434	17.3847	17.8574	6	1	4	2	2	1	1	1	2	3	3	9	9	9	105.72	11	0	13.327	Q0VBL3	Q0VBL3
Mvp	0.342926	1.55404	0.547211		26.0099	25.7663	25.4132	25.8086	25.9199	26.1142	26.2044	26.1357	26.324	25.8541	24.6538	24.1061	23.5537	24.3486	24.1908	24.1652	23.6035	24.2883	24.3306	24.3825	63	54	42	42	49	51	50	40	47	45	45	71.6	71.6	1.6	96.856	476	0	323.31	E9Q3X0;D3Z2N7	E9Q3X0
Nptn	0.342359	0.818052	0.665059		24.3076	24.4507	24.2693	23.9822	23.9375	24.7261	25.1647	24.4162	24.309	24.0429	21.4264	22.1872	21.8361	21.6063	21.4751	22.0632	22.362	21.9759	21.6407	21.5903	5	5	5	5	5	5	5	5	5	5	4	18.1	18.1	18.1	44.373	54	0	127.52	P97300;H3BIX4;Z4YLB7;H3BKA7;A0A0A0MQN8	P97300;H3BIX4;Z4YLB7;H3BKA7	Neuroplastin
Exoc3l1	0.341965	0.828742	0.66245		NaN	21.4778	21.6664	21.9411	21.7328	21.938	22.5412	21.4908	22.1426	22.1197	NaN	16.8007	16.6708	18.0028	16.9925	16.9968	18.764	17.8591	17.5655	18.2229	8	0	2	2	4	2	2	7	4	3	3	14.6	14.6	14.6	81.203	16	0	13.778	Q8BI71	Q8BI71	Exocyst complex component 3-like protein
Dpp3	0.341652	0.40828	0.786108		21.7112	21.8904	20.9308	22.5317	21.7478	21.3698	21.8299	22.3691	21.9417	23.0097	17.7865	18.3778	16.1759	19.2049	18.2987	17.2015	16.2793	18.8999	17.6099	19.5627	8	3	4	1	6	4	3	1	4	2	6	23.8	23.8	23.8	82.897	17	0	38.604	Q99KK7;A0A494BBC1;A0A494BA16;A0A494BBB3	Q99KK7;A0A494BBC1	Dipeptidyl peptidase 3
Ppa1	0.341078	0.884425	0.658577		21.4489	21.3938	21.4857	22.0045	21.6268	22.1326	22.2993	21.508	NaN	21.7921	18.3449	18.4759	18.7043	19.2962	16.7432	17.8332	17.9254	17.4225	NaN	18.3226	4	3	2	2	2	1	1	1	1	0	3	22.1	22.1	22.1	32.667	10	0	6.5893	Q9D819	Q9D819	Inorganic pyrophosphatase
Tbc1d2b	0.341013	0.264141	0.853599		19.9632	NaN	20.8119	21.4283	21.4509	NaN	21.7945	NaN	20.508	21.4612	13.6093	NaN	14.2844	15.8552	16.4677	NaN	14.9983	NaN	15.7603	17.219	6	1	1	1	2	1	0	2	0	2	6	7.3	7.3	7.3	109.95	12	0	5.8545	Q3U0J8;A0A087WRL5	Q3U0J8	TBC1 domain family member 2B
Aimp2	0.340871	1.10063	0.610464		22.6978	22.5683	22.5325	23.0319	23.3232	22.9792	23.2029	23.0781	23.4363	23.1615	19.7901	19.7295	19.1714	20.0662	19.8755	19.4203	19.5372	19.8963	19.8927	20.2375	3	3	3	2	3	2	2	2	2	2	3	24.1	24.1	24.1	35.377	21	0	47.295	Q8R010;Q8R3V2	Q8R010;Q8R3V2	Aminoacyl tRNA synthase complex-interacting multifunctional protein 2
Sqstm1	0.340469	1.00206	0.640102		22.1267	21.7118	21.8467	22.0259	22.3806	22.0466	22.5782	22.3574	22.7607	22.0511	18.4996	18.2302	18.1838	18.4627	18.685	17.6022	18.0592	18.7069	18.386	18.6084	2	2	2	2	2	2	1	1	2	1	2	8.6	8.6	8.6	48.162	12	0	10.625	Q64337;D3YZJ1	Q64337;D3YZJ1	Sequestosome-1
Rad23b	0.339996	0.489751	0.755275		22.5101	22.2486	NaN	22.6718	21.4792	22.3492	NaN	23.0278	22.6391	22.2536	19.3328	19.5783	NaN	20.7559	18.676	19.703	NaN	20.2742	19.5289	18.9394	5	2	2	0	5	2	4	0	3	2	2	11.1	11.1	11.1	43.512	13	0	4.0724	P54728	P54728	UV excision repair protein RAD23 homolog B
Rbms1	0.339785	1.15191	0.616487		22.5871	22.7653	22.4772	22.8801	23.0926	22.8367	22.8509	23.1226	23.4929	23.1981	19.7603	19.2018	19.1298	21.075	21.2512	20.2922	19.4119	20.9119	21.475	21.0324	7	3	1	2	4	5	5	2	4	5	4	28.5	28.5	28.5	45.02	31	0	17.089	E9PZ21;Q91W59;Q8BWL5;G3UZJ9;A0A6I8MX12	E9PZ21;Q91W59	RNA-binding motif, single-stranded-interacting protein 1
Ppm1a;Ppm1b	0.339068	0.793087	0.677865		22.1863	21.6973	21.529	22.0813	22.281	NaN	22.217	22.1407	NaN	22.5244	17.5165	18.326	17.9286	18.7658	18.8321	NaN	18.6022	18.4296	NaN	19.3509	4	2	3	2	3	3	1	3	3	1	3	16	16	16	42.432	18	0	19.17	P49443;Q9EQE2;P36993;Q99NF7;A0A1Y7VJZ4	P49443;Q9EQE2;P36993;Q99NF7	Protein phosphatase 1A;Protein phosphatase 1B
Sh3tc1	0.338834	1.15553	0.613832		22.4369	22.7575	22.0451	22.7471	22.4547	22.6542	23.1308	22.7972	22.9459	22.6073	18.4625	17.8471	16.9456	18.3364	17.9557	16.9876	18.1634	18.3987	18.5094	17.9667	13	5	5	2	8	3	3	4	6	6	5	15.8	15.8	15.8	149.38	30	0	23.965	G3X9F6;F6U4F1;F6QD49	G3X9F6;F6U4F1
Mug1	0.338552	1.60965	0.5456		24.627	24.7406	24.6094	24.3183	24.3711	24.9486	25.1676	24.8525	24.6113	24.779	20.3327	20.2464	19.6326	19.3665	19.1454	20.6942	20.3876	20.9232	19.6525	20.9087	14	10	11	11	9	7	11	11	13	7	11	16.6	16.6	16.6	165.3	80	0	69.646	P28665;P28666;A0A0N4SVU1	P28665	Murinoglobulin-1
Cisd1	0.338511	1.1765	0.621152		24.0242	24.0106	23.5213	23.2852	23.6051	24.0559	23.9926	23.9423	24.2757	23.8726	24.2614	23.7769	23.3523	23.5774	23.3527	24.028	23.5089	23.7797	24.075	24.1003	7	6	6	6	6	5	7	6	5	6	6	54.6	54.6	54.6	12.097	53	0	153.37	Q91WS0	Q91WS0	CDGSH iron-sulfur domain-containing protein 1
Dnase2;Dnase2a	0.337752	0.94714	0.652987		21.5525	21.7662	22.1247	22.2201	22.0611	21.875	22.1031	22.6107	22.2214	22.6032	18.9582	18.8478	19.1616	19.308	17.6244	18.8047	18.636	18.1941	17.6607	20.0882	4	3	2	2	3	1	3	2	1	1	2	17	17	17	38.81	15	0	15.466	P56542;D3Z512;D3Z5U3	P56542;D3Z512	Deoxyribonuclease-2-alpha
Slc22a26	0.337648	0.414693	0.790868		23.9245	24.1465	23.6435	23.4	23.6035	24.254	25.2966	23.4723	23.9872	23.3962	20.475	20.7809	20.2097	19.8492	20.0292	20.7714	21.8179	20.3285	20.2334	19.9099	5	2	2	2	2	2	3	5	3	2	1	11.8	11.8	7.6	61.36	22	0	15.409	Q91WJ2;E9Q6M5	Q91WJ2;E9Q6M5
Lama4	0.336904	0.655929	0.716425		21.9821	22.1888	22.2722	21.6186	22.2927	22.5185	23.0471	22.3996	22.4077	21.666	17.5067	17.9397	16.9042	16.2563	17.7272	16.8929	17.6396	17.3962	17.3007	15.6132	9	5	5	3	4	5	3	7	4	5	2	7.9	7.9	7.9	201.82	24	0	19.789	P97927	P97927	Laminin subunit alpha-4
Fmnl3	0.336797	3.40633	0.35653		22.4843	22.4374	22.342	22.5696	22.3672	22.6947	22.9266	22.7157	22.7638	22.7838	18.5192	18.7689	16.3329	17.6841	17.8656	17.8793	18.2442	18.2212	18.7089	18.3699	7	6	6	2	4	4	4	5	5	5	4	13.1	9.4	9.4	117.17	34	0	11.387	Q6ZPF4;D3Z7A7	Q6ZPF4;D3Z7A7	Formin-like protein 3
Pgd	0.334583	0.931747	0.658911		23.8	23.5795	23.1487	23.9964	23.8503	23.8865	23.6006	24.1286	24.1531	24.2789	21.5833	21.3986	20.9488	22.0657	21.6173	21.2072	20.3565	21.9532	21.4164	22.1295	17	11	10	10	12	12	9	6	10	9	11	53.2	53.2	53.2	53.247	74	0	57.085	Q9DCD0	Q9DCD0	6-phosphogluconate dehydrogenase, decarboxylating
	0.334196	0.977788	0.654142		22.749	22.7556	22.8691	23.4048	22.6879	23.0065	23.6886	23.0604	23.3204	23.0615	19.4342	18.6151	19.1172	20.2612	18.7369	18.8356	19.9478	19.6853	19.3459	19.4027	21	9	6	6	15	5	9	9	11	7	10	30.2	30.2	2.9	96.763	59	0	30.423	A0A0R4J007	A0A0R4J007
Col6a3	0.334056	0.686403	0.718354		23.1301	23.2158	22.8868	22.8291	22.7419	23.3257	24.1507	23.0889	23.0061	22.9026	18.5841	18.8018	17.7249	18.0567	17.8712	18.8918	19.387	18.4118	17.8595	18.6006	34	19	21	13	16	14	22	24	18	16	16	18.1	18.1	18.1	288.69	117	0	97.251	J3QQ16;A0A087WS16;E9PWQ3;D3YWD1	J3QQ16;A0A087WS16;E9PWQ3;D3YWD1
Dctn3	0.333952	1.80146	0.532576		22.1496	22.2815	22.0174	22.259	22.1622	22.4175	22.5676	22.5989	22.7726	22.1831	20.1423	20.4597	19.9321	21.362	20.7978	20.7246	19.9201	20.8809	21.1184	19.5549	6	4	3	3	6	6	5	3	4	4	2	34.9	34.9	34.9	20.978	21	0	12.138	Q9Z0Y1;E9Q919	Q9Z0Y1;E9Q919	Dynactin subunit 3
Arhgap17	0.333789	1.03257	0.642605		22.5184	22.7513	22.036	22.9062	22.6225	22.7229	23.1405	22.9993	22.6418	22.9987	19.2937	19.6612	18.3822	19.2363	19.2101	18.922	18.5951	19.7121	19.033	19.9937	9	5	5	4	5	5	3	4	5	6	7	22.6	22.6	22.6	92.201	32	0	64.386	Q3UIA2;E9QAJ9;A0A0U1RNM6	Q3UIA2;E9QAJ9;A0A0U1RNM6	Rho GTPase-activating protein 17
Cd81	0.332584	0.732504	0.704492		24.757	25.0835	25.2712	25.1158	24.397	25.34	25.7531	25.2938	25.1968	24.7038	22.7569	23.2633	23.1519	23.036	22.2753	22.97	22.9149	23.0373	22.563	23.011	3	3	3	3	3	3	3	3	3	3	3	27.5	27.5	27.5	25.814	29	0	132.76	P35762;A0A140LJL0	P35762;A0A140LJL0	CD81 antigen
Tnks1bp1	0.332092	1.47078	0.578865		22.801	22.5359	22.3449	22.3242	22.8459	22.6867	22.8971	22.9222	23.1225	22.884	19.2622	18.5712	18.1636	18.0614	19.4214	18.7373	17.8892	19.8855	19.4746	19.5534	21	14	9	7	8	15	12	7	17	15	14	20.8	20.8	20.8	181.82	62	0	55.882	P58871;Z4YJL4;A0A571BEG9	P58871;Z4YJL4	182 kDa tankyrase-1-binding protein
	0.331087	0.642604	0.721357		23.1291	22.8147	22.6718	23.0524	23.3987	22.8843	22.8513	23.3026	23.9237	23.7602	19.5441	19.3791	19.0199	19.4942	19.7463	19.0383	18.9308	19.6704	20.1474	20.3199	1	1	1	1	1	1	1	1	1	1	1	31.6	8.2	8.2	18.799	10	0	3.3706	A0A0N4SVS6	A0A0N4SVS6
Tspo	0.330163	0.342439	0.807565		21.5485	21.0021	21.734	21.6245	20.2572	21.4691	22.0557	NaN	21.1655	NaN	18.9341	18.4278	18.814	18.7982	17.3172	18.355	18.8671	NaN	18.1211	NaN	1	1	1	1	1	1	1	1	0	1	0	8.3	8.3	8.3	18.841	7	0.0026012	1.8202	P50637;A0A140LIU9	P50637;A0A140LIU9	Translocator protein
Rdx	0.328426	1.7351	0.547941		23.9554	24.0799	23.9316	23.932	23.994	24.1374	24.711	24.3303	24.1206	24.2359	22.0579	22.2121	21.4111	21.95	22.0684	21.5401	22.1605	22.485	21.6065	22.6656	19	14	13	10	14	17	11	13	15	12	17	48.4	31.7	31.7	68.542	116	0	61.079	P26043;A0A5F8MPB9;Q7TSG6	P26043;A0A5F8MPB9;Q7TSG6	Radixin
Ctnnd1	0.328004	0.280926	0.849715		NaN	21.7956	21.3684	NaN	21.4629	NaN	22.7136	NaN	21.7296	21.1677	NaN	16.3904	15.7468	NaN	15.8409	NaN	16.8234	NaN	15.9838	15.7578	1	1	1	1	0	1	1	1	1	1	1	63.1	1.2	1.2	104.99	10	0.0028523	1.7008	E9Q8Z5;E9Q903;E9Q906	E9Q8Z5;E9Q903;E9Q906
Tollip	0.327954	1.86554	0.532698		22.8621	22.9855	22.846	22.87	22.9316	23.0877	23.0043	23.5919	23.2009	23.2502	19.9333	20.2022	19.7238	19.8727	20.2349	20.1325	20.2513	20.9932	20.6003	20.6853	5	2	2	2	2	3	3	4	5	4	3	25.9	25.9	25.9	30.345	24	0	10.074	Q9QZ06;Q8C5G6;F7AT44;A9JEI5	Q9QZ06;Q8C5G6;F7AT44;A9JEI5	Toll-interacting protein
Rbm42	0.32741	1.14224	0.619361		21.8362	21.6247	21.7767	21.6406	22.1799	21.9681	22.4111	22.0397	22.4423	21.8341	17.5731	17.2994	18.1101	18.6007	18.8327	18.3336	18.8706	18.6536	17.7796	19.107	2	1	1	1	2	2	2	2	2	1	2	6.7	6.7	6.7	50.235	3	0	5.4474	Q91V81;D3YYW8	Q91V81;D3YYW8	RNA-binding protein 42
Rbx1	0.326809	1.89938	0.530541		21.8103	21.9144	22.1846	21.9487	22.0351	22.0861	22.186	22.3392	22.5569	22.359	20.1915	21.2561	20.5612	21.2653	20.3864	20.2169	20.2942	21.6828	22.0808	21.9112	3	1	2	1	3	1	1	1	2	3	2	30.6	30.6	30.6	12.274	10	0	35.877	P62878;A0A2R8W6R3;A0A2R8W6G1	P62878;A0A2R8W6R3	E3 ubiquitin-protein ligase RBX1;E3 ubiquitin-protein ligase RBX1, N-terminally processed
Shroom2	0.326683	1.97647	0.526525		22.3869	22.1781	22.0162	22.1966	22.478	22.4801	22.7109	22.6298	22.6495	22.4188	18.6837	18.4552	17.5767	18.7807	18.7713	18.2508	18.8475	19.1802	18.4938	18.9955	20	10	8	9	11	11	8	11	13	9	11	22.1	22.1	22.1	164.7	61	0	36.571	A2ALU4;A7TU71	A2ALU4;A7TU71	Protein Shroom2
Ccbl2	0.326348	0.980594	0.655675		22.4746	22.6415	22.0449	22.3367	22.1925	22.7656	22.6631	22.5671	23.1092	22.2168	19.4515	20.2867	19.0562	18.7528	18.9733	20.027	19.2681	19.7393	19.9887	19.6162	8	5	6	4	4	5	7	5	5	6	4	24.8	24.8	24.8	51.126	35	0	27.815	Q71RI9;A0A0G2JGE1;D6RJ70	Q71RI9;A0A0G2JGE1	Kynurenine--oxoglutarate transaminase 3
Eif4g2	0.325339	1.32289	0.615322		21.5607	21.2142	21.5528	21.4431	21.6771	21.431	21.9597	21.7418	21.8252	22.1168	17.2297	15.0546	16.5472	16.7794	16.6568	15.9965	16.0751	16.091	17.1755	17.3022	6	3	1	2	4	2	2	1	1	3	2	9.7	9.7	1.4	102.1	12	0	11.571	G3XA17;F7CBP1	G3XA17;F7CBP1
Atp11c	0.324978	0.533685	0.747572		23.1694	23.2419	23.8136	23.4193	22.6501	23.7206	24.3419	23.0771	23.5054	23.2743	19.5802	19.7491	20.318	19.7798	18.5531	19.8204	20.6024	19.4345	19.3962	19.8267	17	8	7	9	9	4	11	14	10	7	9	23.2	23.2	23.2	129.24	57	0	57.381	Q9QZW0;E9QKK8;F6Q8D3	Q9QZW0;E9QKK8;F6Q8D3	Phospholipid-transporting ATPase 11C;Phospholipid-transporting ATPase
	0.324758	0.330149	0.814391		22.0103	21.7897	22.1952	22.9682	22.9514	21.3844	23.1064	22.6558	23.0452	23.3468	21.5997	20.5372	20.648	22.3979	22.1035	18.246	21.1297	21.8664	20.7482	21.9456	3	3	2	2	3	3	1	2	3	1	2	35	35	35	13.232	14	0	9.1931	A0A140T8P9;P01638;P01637;A0A075B5K0	A0A140T8P9;P01638;P01637	Ig kappa chain V-V region L6;Ig kappa chain V-V region T1
Eps15l1	0.32458	2.61255	0.464639		23.4833	23.3636	23.3462	23.3979	23.4836	23.5329	23.9618	23.7544	23.7511	23.6973	20.6689	20.6218	20.1713	20.527	20.4065	20.3643	20.3371	20.8309	19.8677	21.134	22	14	14	11	14	12	15	10	13	10	14	38	38	38	99.307	101	0	158.97	Q60902;A0A1D5RLS1	Q60902;A0A1D5RLS1	Epidermal growth factor receptor substrate 15-like 1
Nudc	0.323857	0.853128	0.675383		23.4725	23.0158	22.6567	23.3898	23.5622	23.4778	23.2974	23.7629	23.8091	23.3691	20.6816	19.7723	19.5736	20.8606	20.9441	20.4667	20.5872	21.1607	21.4958	20.9486	7	3	5	4	5	4	4	4	6	6	4	21.7	21.7	21.7	38.358	37	0	11.828	O35685	O35685	Nuclear migration protein nudC
Dynll1	0.323853	1.94698	0.533286		24.8047	24.7725	24.5684	24.7012	24.7723	25.1957	25.1274	25.0561	25.1572	24.702	23.8881	23.2582	23.6511	23.9514	22.859	23.1638	23.2618	24.1809	23.9744	23.6254	4	3	2	3	3	3	3	3	3	3	4	51.7	39.3	39.3	10.366	29	0	100.55	P63168;Q80ZS7	P63168	Dynein light chain 1, cytoplasmic
Commd10	0.323607	0.870595	0.667149		22.1888	22.1311	22.3615	NaN	22.8065	22.4145	23.0424	22.6608	22.4699	22.8902	19.3729	19.2335	19.9441	NaN	19.9492	18.4421	19.5401	19.9063	19.2276	20.6648	3	2	1	3	0	2	1	2	2	2	3	26.7	26.7	26.7	22.812	14	0	6.5305	Q8JZY2;A0A3Q4EC50;A0A3Q4EHW7;Q3UTM6;A0A3Q4EGT0;A0A3Q4EII3;A0A3Q4EHG2	Q8JZY2;A0A3Q4EC50;A0A3Q4EHW7;Q3UTM6;A0A3Q4EGT0;A0A3Q4EII3;A0A3Q4EHG2	COMM domain-containing protein 10
Slk	0.323399	1.09178	0.640977		24.0485	23.894	23.7439	24.1705	24.3663	24.0798	24.1726	24.5859	24.711	24.2909	20.6178	20.7572	20.2611	21.0417	21.3271	20.2374	20.744	21.7878	21.5023	21.305	26	15	17	14	20	22	16	21	24	23	18	30	30	30	141.46	134	0	146	O54988	O54988	STE20-like serine/threonine-protein kinase
Dnaja1	0.323202	2.04104	0.527801		23.7168	23.9126	23.8762	23.9152	24.0318	23.9849	24.3695	24.0646	24.3677	24.282	21.9026	22.2091	22.1629	22.1249	21.8873	21.5495	21.773	22.011	21.3702	22.364	14	10	11	11	10	9	8	9	10	8	9	44.6	44.6	44.6	44.868	81	0	72.394	P63037;B1AXY1;B1AXY0;B1AXX9	P63037;B1AXY1	DnaJ homolog subfamily A member 1
Tspan9	0.323132	0.522191	0.751436		22.2159	23.1413	22.7166	22.121	22.0555	22.9616	23.417	22.7489	22.5417	22.1968	19.85	20.2933	19.7091	20.1719	19.0475	18.4747	20.6765	18.4759	18.3762	19.7177	3	3	2	2	3	1	1	3	3	1	1	20.1	20.1	20.1	26.738	22	0	12.517	Q8BJU2;D3YXN7;A0A0J9YTS4	Q8BJU2;D3YXN7;A0A0J9YTS4	Tetraspanin-9;Tetraspanin
Slc25a51	0.322655	0.562076	0.73827		21.1096	21.2266	21.5217	21.1683	20.9818	20.9513	21.532	22.0894	NaN	NaN	16.7265	16.9928	18.1476	17.9743	16.2574	16.8073	17.3134	17.9391	NaN	NaN	4	1	1	3	2	1	1	1	1	0	1	18.5	18.5	18.5	33.689	7	0	8.9844	Q5HZI9;A2AKW0;A2AKV9;G3UYJ3	Q5HZI9;A2AKW0;A2AKV9;G3UYJ3	Solute carrier family 25 member 51
Atp5c1	0.322581	1.56836	0.579542		25.3718	25.452	25.5727	25.176	25.1071	25.6664	25.834	25.4619	25.8479	25.4823	24.2618	24.3899	24.2942	23.9454	23.7721	24.1862	24.2389	24.2055	24.4658	24.1336	11	10	10	8	8	10	9	10	9	8	8	30.5	30.5	30.5	32.886	145	0	207.57	Q91VR2;Q8C2Q8;A2AKU9;A2AKV1;A2AKV2;A2AKV3;A2AKV0	Q91VR2;Q8C2Q8;A2AKU9;A2AKV1;A2AKV2;A2AKV3	ATP synthase subunit gamma, mitochondrial;ATP synthase subunit gamma
Hdhd3	0.321934	0.976314	0.657042		21.2212	21.0547	21.0802	21.1302	21.4928	21.2536	NaN	21.437	21.8627	NaN	18.3423	19.3825	18.2068	18.0493	17.3398	19.1345	NaN	18.5888	16.7567	NaN	4	2	3	1	1	1	3	0	1	1	0	37.8	37.8	37.8	28.027	5	0.0023182	1.8408	Q9CYW4	Q9CYW4	Haloacid dehalogenase-like hydrolase domain-containing protein 3
Gstm1	0.319969	1.26401	0.610674		25.0372	24.8561	24.9825	25.4515	25.2285	25.1003	25.4555	25.3934	25.6941	25.5123	23.2095	23.113	22.8193	23.4364	23.4003	22.9681	23.2904	23.4643	23.6029	23.8747	13	9	10	10	9	10	10	11	11	10	12	77.5	60.1	28.9	25.97	118	0	82.925	P10649;A2AE89;E9QAC8;P48774;E9PV63;E9PVM7	P10649;A2AE89	Glutathione S-transferase Mu 1
Sub1	0.318279	0.246507	0.86528		24.3595	23.2019	24.1924	25.3491	24.8768	24.2413	23.3928	25.4394	25.2996	25.198	21.6611	20.0544	21.2144	24.3514	22.4062	21.4845	20.7449	24.4255	24.2476	23.1343	7	3	3	3	6	5	4	2	6	4	5	42.5	42.5	42.5	14.427	31	0	14.436	P11031	P11031	Activated RNA polymerase II transcriptional coactivator p15
Sdpr	0.318165	1.2982	0.616484		25.3745	25.1885	25.2199	25.6723	25.5421	25.4502	25.9645	25.9216	25.7235	25.5283	23.4515	23.1832	23.0833	23.5159	23.4605	22.9762	23.1847	23.74	23.2862	23.3955	16	14	13	13	13	15	12	11	14	13	14	43.5	43.5	43.5	46.763	132	0	271.23	Q63918	Q63918	Serum deprivation-response protein
Gatad2a	0.318118	0.474918	0.777818		21.0767	NaN	21.7401	NaN	21.7465	NaN	21.4737	NaN	22.0919	21.952	15.9233	NaN	16.3818	18.9083	16.5257	NaN	15.7136	NaN	16.7853	16.9113	2	1	0	1	2	1	0	1	1	1	1	6.2	4.1	4.1	67.333	6	0	3.7936	Q8CHY6;A0A1I7Q4G8;E9QMN5;A0A1D5RM07;A0A1D5RM58	Q8CHY6;A0A1I7Q4G8;E9QMN5	Transcriptional repressor p66 alpha
Praf2	0.318101	0.788324	0.701384		21.356	21.6681	21.9958	21.8969	21.549	21.8948	22.5302	21.469	22.0528	22.1094	17.334	20.5888	19.7364	17.6429	16.8528	19.3832	18.5472	19.264	20.6143	20.0666	2	1	2	2	1	1	1	1	1	1	1	16.3	16.3	16.3	19.478	6	0	3.9846	Q9JIG8;A0A140LJ36	Q9JIG8;A0A140LJ36	PRA1 family protein 2
Tmod3	0.317065	1.19596	0.620489		24.6649	24.814	24.6625	24.2139	24.6619	24.9444	25.3132	24.882	24.7243	24.7387	22.8289	23.337	22.754	22.1668	23.0369	22.981	22.9972	22.5365	22.5923	23.1414	14	14	13	12	10	14	14	11	9	10	13	44.6	44.6	44.6	39.502	114	0	93.085	Q9JHJ0;A0A1L1SQ12;A0A1L1SR42;Q9JKK7;P49813;A0A1L1SU70	Q9JHJ0	Tropomodulin-3
Isy1	0.315774	0.662047	0.725982		NaN	20.8314	21.2749	NaN	21.0853	21.0411	21.617	NaN	21.4809	NaN	NaN	17.1735	17.4006	NaN	17.2106	16.9726	17.474	NaN	17.4823	NaN	1	1	1	1	1	1	1	1	1	1	0	4.6	4.6	4.6	32.989	8	0.0011848	2.0609	Q69ZQ2;A0A0N4SV90;A0A0N4SUJ7;A0A0N4SUM8	Q69ZQ2;A0A0N4SV90;A0A0N4SUJ7;A0A0N4SUM8	Pre-mRNA-splicing factor ISY1 homolog
Gbe1	0.314588	1.05385	0.652402		22.0832	21.7548	NaN	21.9776	22.2004	21.9284	22.3203	22.4605	22.2384	22.6453	17.864	17.1168	NaN	17.7942	17.5776	17.5141	18.7297	17.5671	17.919	19.2514	8	3	1	0	3	3	4	5	5	4	6	18.4	18.4	18.4	80.363	19	0	10.996	Q9D6Y9;F6ZHD8;G3UW30	Q9D6Y9;F6ZHD8;G3UW30	1,4-alpha-glucan-branching enzyme
Ap3m1	0.314021	1.63651	0.577608		22.5367	22.589	22.7313	23.0475	22.6111	22.867	23.1805	22.8895	23.1463	23.0025	18.9352	19.1755	19.1849	19.6047	19.165	18.3845	18.8863	19.1085	19.349	19.0517	6	4	5	5	5	5	3	3	4	5	3	19.1	19.1	19.1	46.936	27	0	27.205	Q9JKC8;H7BWY2;A0A286YDZ6;Q8R2R9;D3YWU3;D3YXV9	Q9JKC8;H7BWY2;A0A286YDZ6	AP-3 complex subunit mu-1
She	0.313519	0.303542	0.833008		21.7021	20.6268	21.3629	21.015	21.6657	21.4853	21.0519	23.1187	21.2323	21.0519	17.3372	15.8709	17.1409	17.4457	18.3256	16.6424	16.0235	19.5367	16.4385	18.2291	5	1	2	1	2	3	1	1	4	1	3	19.3	19.3	19.3	53.352	10	0	3.1838	Q8BSD5	Q8BSD5	SH2 domain-containing adapter protein E
Dstn	0.31248	0.955621	0.654703		25.7747	25.2854	25.3953	26.1469	25.9188	25.8172	26.0008	26.1608	26.167	25.9376	24.6955	24.4666	24.1347	24.8371	24.8619	24.3598	23.6299	24.6441	24.7432	25.0706	13	11	11	9	9	12	9	7	9	8	10	82.4	75.2	75.2	18.521	102	0	108.54	Q9R0P5	Q9R0P5	Destrin
Mylk	0.30991	0.772518	0.712965		22.2279	21.9317	21.6782	22.6331	22.3031	22.1886	22.1879	22.517	22.6019	22.8282	16.08	15.8598	15.0092	16.4811	16.1732	15.3254	15.2501	16.2589	16.2107	16.7276	2	2	2	1	2	2	1	1	2	2	2	0.9	0.9	0.9	212.92	13	0.00060514	2.2768	Q6PDN3;B1B1A8	Q6PDN3;B1B1A8	Myosin light chain kinase, smooth muscle;Myosin light chain kinase, smooth muscle, deglutamylated form
Ptrf	0.309726	1.99175	0.545092		23.7737	23.7275	23.7068	23.9723	23.9131	23.9305	24.3666	24.2286	24.0751	24.0413	22.1976	22.4734	21.7365	22.2303	22.5	22.1421	22.1761	22.4603	22.1501	22.9047	14	12	11	10	11	12	11	11	10	9	12	43.4	43.4	43.4	43.953	88	0	240.67	O54724	O54724	Polymerase I and transcript release factor
Tbc1d9b	0.307524	1.30744	0.609464		22.2601	21.9127	22.1431	22.4865	22.4572	22.3802	22.3622	22.6142	22.6825	22.7582	17.8688	17.3608	17.8504	18.4198	18.5307	17.4624	18.2379	18.9372	18.3254	19.0327	13	4	3	3	5	5	3	6	5	6	7	16.4	16.4	16.4	141.78	39	0	21.88	Q5SVR0;Q3UYK3	Q5SVR0	TBC1 domain family member 9B
Actn1	0.307288	2.42071	0.513214		23.5385	23.2804	23.3033	23.5588	23.4964	23.5655	23.8412	23.7575	23.7442	23.8055	20.4708	20.6895	20.0617	20.5518	20.5732	20.1284	20.5154	21.1046	20.4316	21.053	22	14	15	11	13	15	12	13	17	13	13	59.2	38.1	38.1	103.07	96	0	134.72	Q7TPR4;A1BN54;Q9JI91;O88990	Q7TPR4;A1BN54	Alpha-actinin-1
Eif3j1;Eif3j2	0.307121	0.784796	0.712206		21.9134	21.8722	NaN	22.1865	21.8493	22.4353	22.1992	22.5438	22.4821	21.6518	19.3627	18.7333	NaN	19.9347	18.668	19.6578	18.2436	19.6551	19.4865	18.6751	5	3	3	1	4	3	3	2	2	3	2	36.4	36.4	36.4	29.343	22	0	66.869	Q3UGC7;Q66JS6	Q3UGC7;Q66JS6	Eukaryotic translation initiation factor 3 subunit J-A;Eukaryotic translation initiation factor 3 subunit J-B
Nhsl2	0.306845	0.318674	0.82175		20.5919	19.9001	NaN	20.7902	21.3037	NaN	21.2154	21.4828	20.1581	20.957	14.1855	13.5905	NaN	14.4106	14.8299	NaN	16.6689	15.0292	13.5723	14.9069	2	1	1	0	1	1	1	2	1	1	1	3	3	3	132.35	6	0	9.1183	B1AXH1	B1AXH1	NHS-like protein 2
Atp2c1	0.306027	0.629892	0.740165		22.2798	22.7822	21.4994	22.0737	21.911	22.5828	22.6378	22.2344	22.5411	22.08	18.2875	18.7829	16.1566	17.6226	16.9538	18.096	17.1287	18.3817	16.587	18.2062	6	4	4	2	3	2	3	2	4	1	3	10	10	10	100.3	16	0	9.0937	Q80XR2;Q8BMS7;H3BL44;Q3UZR5;H3BLI6;H3BIX7;H3BKB1;H3BJY0;H3BLC2;H3BJJ5;H3BJ99	Q80XR2;Q8BMS7;H3BL44;Q3UZR5;H3BLI6;H3BIX7;H3BKB1;H3BJY0;H3BLC2	Calcium-transporting ATPase type 2C member 1;Calcium-transporting ATPase
Dus3l	0.305869	0.600275	0.736913		21.8584	21.2763	NaN	22.0561	21.7668	NaN	NaN	21.77	22.3112	22.0545	17.4454	15.8223	NaN	18.2634	16.4764	NaN	NaN	16.1195	16.5166	18.0483	4	1	1	0	3	2	0	0	1	1	2	10	10	10	71.15	9	0	6.3457	A0A0R4IZY9;Q91XI1	A0A0R4IZY9;Q91XI1	tRNA-dihydrouridine(47) synthase [NAD(P)(+)]-like
Asgr1	0.305386	0.414999	0.791833		22.7478	23.1779	23.1502	22.5647	22.3136	22.9005	24.2387	22.7423	22.818	22.7817	19.2605	19.6071	19.3887	18.7248	18.3293	18.8399	20.7052	17.2205	19.3771	17.4716	3	2	2	2	1	1	1	3	1	3	1	15.1	15.1	15.1	32.591	9	0	6.6748	P34927;J3QPT6;B1AR34	P34927;J3QPT6	Asialoglycoprotein receptor 1
Sept11	0.305069	2.15727	0.528481		26.5269	26.5147	26.4215	26.6622	26.496	26.6642	27.032	26.8933	26.9116	26.6455	24.3016	24.2706	23.7011	24.237	24.2869	24.0867	24.4403	24.638	24.4198	24.5075	25	20	22	17	20	21	20	20	21	20	20	55.9	55.9	37.8	49.694	174	0	323.31	Q8C1B7;A0A0J9YTY0;A0A0J9YUL3;A0A0J9YUV6;A0A0J9YVA6	Q8C1B7;A0A0J9YTY0;A0A0J9YUL3	Septin-11
Luc7l3	0.3046	0.445769	0.788067		23.0217	21.771	22.4106	22.6871	23.026	22.6162	22.2471	23.3669	23.2734	22.9358	19.7636	15.8197	18.8113	19.4318	19.7839	17.5145	18.4734	20.0425	19.556	19.6504	6	4	1	2	3	5	2	3	4	4	3	16.2	16.2	16.2	51.45	17	0	32.551	Q5SUF2	Q5SUF2	Luc7-like protein 3
Cyp2e1	0.30399	0.627968	0.738894		23.772	23.7236	23.3815	23.3905	23.0525	23.6614	24.3731	23.5379	24.0294	23.2382	20.9923	21.0851	20.6708	21.153	20.3709	21.1123	21.6718	20.4296	21.0646	20.5142	12	8	7	7	9	7	11	8	8	8	7	28.6	28.6	28.6	56.804	78	0	47.561	Q05421;Q0PGA1;A0A1B0GSV7	Q05421;Q0PGA1;A0A1B0GSV7	Cytochrome P450 2E1
Carkd	0.303703	2.26726	0.531684		23.1925	23.2373	23.2278	22.9016	22.9946	23.4768	23.4529	23.36	23.5058	23.2768	21.3473	21.651	21.1716	20.7648	21.0393	20.8532	20.7179	21.1915	21.077	21.54	13	8	8	7	8	8	8	9	6	7	10	60.6	60.6	60.6	35.169	64	0	53.945	J3QMM7;Q9CZ42;J3QN06;K3W4M4;J3QPU6	J3QMM7;Q9CZ42;J3QN06;K3W4M4	ATP-dependent (S)-NAD(P)H-hydrate dehydratase
Rabgap1	0.303457	1.00282	0.65384		22.2624	22.4696	21.9677	22.6675	22.5864	22.738	22.2973	22.9002	22.7898	22.7456	17.5399	17.4415	15.5624	18.3063	18.0712	17.8824	16.9425	17.6683	18.0509	18.2509	5	4	4	2	4	3	4	3	3	3	4	5.8	5.8	5.8	120.8	16	0	6.522	A2AWA9;A2AWA7;A2AWB0;A0A3Q4L343;A0A0A6YWT4;A0A0A6YY35	A2AWA9	Rab GTPase-activating protein 1
Psmc2	0.303054	0.787639	0.712229		23.32	22.9854	22.7553	23.4522	23.3472	23.0919	23.1652	23.5602	23.7346	23.8236	20.7153	20.844	19.4336	21.4802	20.94	20.5278	19.8864	21.6183	21.2386	21.149	18	11	12	7	12	12	11	7	14	12	9	59.4	59.4	59.4	48.647	81	0	56.235	P46471;Q8BVQ9	P46471;Q8BVQ9	26S protease regulatory subunit 7
Cyp27a1	0.302937	0.716936	0.724424		22.8476	22.7783	22.7448	22.4175	22.3095	22.8622	23.287	22.8449	23.3117	22.3064	20.2101	19.9991	19.7213	19.3575	18.6922	20.3787	20.0926	20.1507	20.6281	19.3364	12	5	6	5	6	2	7	7	6	6	4	28.5	28.5	28.5	60.719	32	0	17.077	Q9DBG1	Q9DBG1	Sterol 26-hydroxylase, mitochondrial
Ftl1	0.302841	1.00949	0.659077		26.449	26.7285	26.2556	27.154	26.6469	26.9364	26.8919	27.1751	26.8774	26.8674	25.4289	25.8389	25.1288	26.2077	25.6293	25.7324	25.4938	26.1575	25.7976	26.0371	14	13	11	12	13	13	12	12	13	10	13	71.6	71.6	71.6	20.772	171	0	323.31	Q9CPX4;A0A1B0GR60;P29391;P49945;A0A1B0GRH4;A0A1Y7VNT9	Q9CPX4;A0A1B0GR60;P29391	Ferritin;Ferritin light chain 1
Slmap	0.302729	0.953462	0.665049		23.0852	23.4131	23.4679	23.0018	23.0598	23.5418	23.9869	23.1467	23.5065	23.3594	18.7683	20.1033	18.257	18.8604	19.1786	18.9759	18.6271	18.5639	18.8602	20.2252	10	6	8	4	7	8	7	4	7	6	9	14.9	14.9	14.9	96.932	40	0	27.044	Q3URD3;D3Z7V3;H7BX64;F8WIH0;F6UV57;F6YCM8;F6WY34	Q3URD3;D3Z7V3;H7BX64;F8WIH0;F6UV57;F6YCM8	Sarcolemmal membrane-associated protein
Prdx6	0.302546	1.00765	0.654945		24.3369	24.2763	23.9109	24.5849	24.524	24.4243	24.4002	24.7023	24.613	25.0058	23.0349	23.0423	22.5202	23.3861	23.4205	22.6436	22.7108	23.2664	22.9064	23.9558	17	14	12	13	13	15	14	11	12	11	14	82.6	82.6	82.6	24.826	116	0	227.56	Q6GT24;O08709;D3Z0Y2;Q8BG37;A0A0A6YXQ7	Q6GT24;O08709;D3Z0Y2	Peroxiredoxin-6
Mif	0.302093	0.570135	0.747602		24.294	23.8534	23.3122	23.6699	24.6244	24.035	23.969	24.3809	24.3617	24.5177	22.5216	22.323	20.3456	21.964	22.8158	22.1042	22.0037	22.6999	22.4633	23.0301	2	2	2	1	2	2	2	2	2	2	2	17.4	17.4	17.4	12.504	14	0	3.8781	P34884	P34884	Macrophage migration inhibitory factor
Ndufc2	0.301264	1.00826	0.653791		23.9365	23.2204	24.0195	23.5091	23.6624	23.8874	23.834	23.8629	24.082	24.1879	22.8655	22.6016	22.532	22.1432	22.5807	22.3537	21.4909	22.2189	22.6242	22.8244	6	5	6	5	4	5	5	3	4	5	4	51.7	51.7	51.7	14.164	42	0	11.443	Q9CQ54;A0A0U1RPJ5	Q9CQ54;A0A0U1RPJ5	NADH dehydrogenase [ubiquinone] 1 subunit C2
Glrx3	0.300905	0.756389	0.715461		22.3229	22.0138	21.8039	22.1751	22.6383	22.1425	22.2698	22.3772	22.8217	22.8473	19.2638	18.1242	18.0033	19.529	19.7108	18.574	17.5646	19.8769	19.622	20.4649	6	3	1	2	3	4	2	1	4	3	5	24.3	24.3	24.3	37.778	12	0	8.1224	Q9CQM9;A0A1B0GS58;A0A1B0GT04	Q9CQM9;A0A1B0GS58	Glutaredoxin-3
Nek7	0.300786	0.586514	0.742641		21.7662	21.5866	21.7671	21.8175	21.5568	21.5074	21.4311	22.0703	22.2606	22.7288	19.2067	17.5987	17.2393	18.7592	18.3304	18.2491	16.6347	19.383	19.5616	19.3213	5	4	2	1	3	2	2	1	4	4	3	23.8	23.8	23.8	34.537	14	0	6.5163	Q9ES74;Q3TN15	Q9ES74;Q3TN15	Serine/threonine-protein kinase Nek7
Itch	0.300195	0.772167	0.716901		25.5053	25.5757	25.3333	24.8171	25.5015	25.6773	25.744	25.72	25.9764	25.116	20.3262	20.5537	19.859	19.8145	20.1856	20.2006	20.1117	18.0435	20.3522	20.265	4	2	2	2	3	3	2	2	3	2	4	6.2	6.2	6.2	98.992	4	0	2.6643	Q8C863	Q8C863	E3 ubiquitin-protein ligase Itchy
Ywhae	0.299447	1.28185	0.631118		26.3575	26.5295	26.2588	26.8187	26.2833	26.6875	26.7612	27.045	26.6909	26.5604	24.6263	24.9029	23.6467	25.1339	24.4644	24.205	23.9556	24.7681	24.1652	24.926	23	17	19	18	18	15	18	19	19	18	20	77.6	74.5	74.5	29.174	193	0	277.36	P62259;D6REF3;F6WA09	P62259;D6REF3	14-3-3 protein epsilon
Gc	0.299258	0.494839	0.775807		21.8001	23.2091	22.3787	22.4928	22.0561	22.6235	23.0099	22.8959	22.1437	22.76	16.3902	19.4322	18.3718	17.9619	18.3452	17.8049	18.7025	19.0224	17.3949	19.8335	3	1	2	2	1	2	1	2	2	1	3	14.1	14.1	14.1	53.6	11	0	10.849	P21614;A0A0G2JGM6	P21614	Vitamin D-binding protein
Mb21d2	0.2992	0.24624	0.870768		NaN	21.7889	21.302	NaN	22.7138	21.7554	NaN	22.5541	NaN	22.3928	NaN	17.0157	16.6024	NaN	19.1923	16.443	NaN	18.3027	NaN	17.2905	4	0	1	1	0	2	2	0	2	0	1	12.2	12.2	6.3	55.656	5	0	4.6891	D3Z742	D3Z742
Sco1	0.29811	0.797911	0.712208		22.8175	22.4283	NaN	NaN	22.2496	22.5983	23.0844	22.5924	23.0092	22.6986	19.1171	18.8772	NaN	NaN	18.4818	18.6368	19.0484	18.8447	19.1175	19.1429	1	1	1	0	0	1	1	1	1	1	1	5.6	5.6	5.6	31.617	7	0	3.1411	Q5SUC9;Q5SUD5	Q5SUC9;Q5SUD5	Protein SCO1 homolog, mitochondrial
Rcsd1	0.297162	1.05559	0.655713		22.1596	22.3053	22.3546	22.5889	22.6308	22.3269	22.8032	22.7885	22.5467	23.0598	19.5089	18.9677	18.1803	19.2157	18.6649	18.1766	19.2368	18.3004	18.7361	20.0824	5	3	2	2	3	2	3	2	2	4	3	22.6	22.6	22.6	44.114	7	0	9.8017	Q3UZA1	Q3UZA1	CapZ-interacting protein
Kif21b	0.296723	1.07152	0.658564		24.0925	23.898	24.3785	23.996	24.1405	24.6348	24.5646	24.5165	24.3488	23.9244	18.2472	18.4481	18.1779	18.2033	17.944	18.3696	18.3471	18.6947	19.0165	17.7664	2	2	2	2	2	2	2	2	2	2	2	1.7	1.7	1.7	186.18	13	0.0025967	1.7991	Q9QXL1;F8VQE2;E9Q0A4;F6ZSF2	Q9QXL1;F8VQE2;E9Q0A4;F6ZSF2	Kinesin-like protein KIF21B;Kinesin-like protein
Txn	0.29641	1.26587	0.640527		23.9577	23.9684	23.8043	24.2857	24.2148	24.2921	24.2646	24.6924	24.3587	24.1051	22.4543	22.5219	21.8981	22.8108	22.5954	22.1794	22.0865	22.806	22.3487	23.1428	6	6	5	4	5	5	4	4	4	4	6	66.7	66.7	66.7	11.675	28	0	13.966	P10639	P10639	Thioredoxin
Tmem63a	0.296372	1.06935	0.658089		22.4847	22.4419	22.3816	22.7304	NaN	22.9255	22.5164	22.7785	23.1803	22.6294	17.4194	17.526	18.9394	17.5674	NaN	17.5138	17.9983	17.5512	17.8893	17.7088	4	2	1	2	2	1	1	3	1	1	1	5.8	5.8	5.8	91.859	11	0	6.646	Q91YT8;E0CX44;E0CXM3	Q91YT8	CSC1-like protein 1
Vps36	0.296359	0.785056	0.717811		21.68	21.2355	21.2547	21.5882	21.0553	21.6086	21.6943	22.046	NaN	21.2874	17.151	17.8541	17.4016	18.1138	17.0258	16.8578	18.0316	17.6066	NaN	17.6465	3	1	2	3	3	2	2	3	1	1	2	8.8	8.8	8.8	43.735	14	0	4.8182	Q91XD6	Q91XD6	Vacuolar protein-sorting-associated protein 36
Cfl2	0.293774	1.27539	0.641166		22.4297	22.4901	22.3232	22.9629	22.6741	22.7718	22.941	23.0888	22.7392	22.808	20.701	20.2575	20.2361	21.1041	20.3945	20.4181	20.5009	21.2709	20.3972	21.7097	6	3	3	3	3	2	2	3	3	4	5	65.1	51.2	51.2	18.709	35	0	109.29	P45591;A0A1Y7VJ71	P45591	Cofilin-2
Akr1b7	0.293715	0.442587	0.788594		24.6748	24.8045	24.2031	24.6907	25.1715	24.7659	24.1959	25.2288	25.0473	25.7753	21.1501	21.4286	20.6399	21.4347	21.6111	21.104	20.2864	21.288	21.3963	22.3485	2	2	2	2	2	2	2	2	2	2	2	16.5	3.8	3.8	35.988	29	0	9.2522	P21300	P21300	Aldose reductase-related protein 1
Hgs	0.29332	1.45914	0.608184		23.6147	23.8238	23.5999	23.5151	23.684	23.9628	24.3196	23.9056	23.7298	23.7863	19.8376	20.0929	19.2428	19.4344	19.5514	19.5863	19.8199	20.1934	19.4934	20.1006	5	4	5	3	5	3	3	4	4	2	3	8.5	8.5	8.5	86.014	25	0	10.078	Q99LI8;Q3UMA3;B1ATY9	Q99LI8;Q3UMA3;B1ATY9	Hepatocyte growth factor-regulated tyrosine kinase substrate
Bpnt1	0.292317	1.02833	0.661646		22.7456	22.2322	22.6544	22.8194	23.1498	23.1639	22.9775	23.0316	22.971	22.919	19.3181	18.9886	19.7375	19.6454	20.053	19.479	19.8989	19.7294	20.4892	20.7386	7	3	3	4	4	3	3	4	4	5	6	31.2	31.2	31.2	33.196	30	0	18.87	Q9Z0S1;A0A1B0GRV0;D3Z0E6;D3Z5X0	Q9Z0S1;A0A1B0GRV0;D3Z0E6	3(2),5-bisphosphate nucleotidase 1
Commd2	0.292248	0.994966	0.66914		21.5955	21.1007	21.1116	21.7123	21.4717	21.6842	21.6301	21.388	21.7733	21.9774	18.3188	17.9237	17.7075	18.9359	18.6746	18.6127	18.5363	18.5379	18.2557	18.7957	3	1	1	1	2	2	2	3	2	2	1	12.6	12.6	12.6	22.848	12	0	3.257	Q8BXC6;G3X955	Q8BXC6	COMM domain-containing protein 2
Ap3s1	0.291777	0.47916	0.784279		NaN	21.2957	NaN	21.7719	21.302	21.3349	22.2572	NaN	21.8565	21.5446	NaN	17.9512	NaN	18.1586	17.7438	19.113	18.2815	21.4576	18.8508	18.9211	3	0	1	0	1	1	2	1	1	1	2	21.8	21.8	21.8	21.732	5	0	5.4089	Q9DCR2;A0A286YD58;A0A286YDU3	Q9DCR2	AP-3 complex subunit sigma-1
Ndufb11	0.291738	1.1436	0.656327		22.4771	22.8002	22.843	22.3689	22.2063	22.8694	23.0325	22.8611	22.774	22.6173	18.9785	21.3714	21.1408	18.861	19.3681	20.8298	20.5107	20.6717	19.183	19.1399	4	1	3	3	1	2	3	2	3	1	1	38.4	38.4	38.4	17.444	7	0	20.131	O09111	O09111	NADH dehydrogenase [ubiquinone] 1 beta subcomplex subunit 11, mitochondrial
Exoc8	0.291636	1.09832	0.657339		23.0974	23.0923	22.791	22.9281	23.296	23.1774	23.7455	23.312	23.0506	23.3774	19.279	20.0998	18.8885	19.9132	19.7019	19.3178	19.742	19.6326	19.0798	20.7426	15	6	11	7	9	7	10	11	8	8	11	34.9	34.9	34.9	81.034	62	0	68.111	Q6PGF7	Q6PGF7	Exocyst complex component 8
Arf4	0.290938	1.38474	0.623873		23.8656	23.8145	23.9113	24.2601	23.7048	24.1851	23.9622	24.2788	24.4169	24.1681	20.997	21.0935	21.5209	22.0565	20.5746	20.8556	20.7872	21.135	21.5251	21.2115	6	3	3	3	5	2	2	2	2	2	2	81.7	43.9	43.9	20.396	24	0	53.734	P61750;E9Q798;F6UFB9	P61750;E9Q798	ADP-ribosylation factor 4
Arl6ip1	0.290367	0.413713	0.794038		23.4198	24.4359	24.075	23.7527	23.2112	23.9756	24.3396	23.8926	NaN	NaN	22.2871	22.0263	21.4492	22.7659	22.3924	22.9495	23.1338	22.7227	20.2124	NaN	2	1	1	1	2	2	2	2	1	1	1	11.8	11.8	11.8	23.437	5	0.0014723	1.989	Q9JKW0;A0A0U1RPY6	Q9JKW0;A0A0U1RPY6	ADP-ribosylation factor-like protein 6-interacting protein 1
Tgfb1i1	0.289645	0.673426	0.740094		21.7805	NaN	21.4384	21.9233	21.6887	21.8567	21.4195	22.0929	22.2356	22.3821	17.5631	NaN	17.756	19.0419	17.3121	16.3838	14.9417	15.9035	18.0379	19.2356	5	1	1	2	3	1	2	1	1	2	3	23.6	23.6	23.6	50.1	10	0	11.256	Q62219;E9Q1D5;E9PYQ1;E9Q1V4	Q62219;E9Q1D5	Transforming growth factor beta-1-induced transcript 1 protein
Rap1a	0.289384	0.536307	0.766557		24.6239	24.9218	25.0815	24.8216	24.399	24.8848	25.9613	24.8818	24.7865	24.7802	23.2978	23.4575	22.6009	23.0053	22.9962	23.147	23.3589	23.3081	22.9711	22.4282	5	5	5	5	5	5	5	5	5	4	4	80.4	33.7	33.7	20.987	60	0	169.31	P62835;A0A0G2JE52;A0A0G2JDL9;A0A0G2JED9	P62835;A0A0G2JE52;A0A0G2JDL9;A0A0G2JED9	Ras-related protein Rap-1A
Lims2	0.289249	1.13359	0.658152		21.8487	21.7133	21.7252	21.8299	21.6606	22.1574	22.268	22.1604	22.1282	21.5099	19.3674	18.6444	18.446	18.4037	18.9756	17.9278	19.2267	19.6114	18.9142	19.1273	6	3	2	2	2	3	2	4	3	3	3	34.9	23.8	23.8	39.031	9	0	6.3263	Q91XD2;A0A286YCF2;A0A3Q4EC95;A0A286YDH9;A0A286YCS7	Q91XD2	LIM and senescent cell antigen-like-containing domain protein 2
Cyp2c50	0.289243	0.60161	0.748758		22.6509	22.7633	22.5045	22.542	22.2529	22.6889	23.3516	22.9092	23.1264	22.0837	19.7664	20.4165	17.6711	20.0421	18.5139	19.5592	20.2673	19.7497	20.1292	19.136	10	6	6	2	6	4	6	5	4	7	3	30.2	25.5	8.6	55.764	33	0	19.368	Q91X77	Q91X77	Cytochrome P450 2C50
Psma6	0.288272	1.02918	0.665899		23.3359	23.0161	22.9477	23.6396	23.5062	23.4636	23.4133	23.7558	23.7244	23.5298	21.4386	21.181	21.0191	22.2158	22.0648	21.6221	21.4403	21.8985	22.2268	22.6242	13	9	8	8	9	11	9	10	10	12	11	52.8	52.8	52.8	27.372	102	0	34.629	Q9QUM9;E0CXB1;E0CYT2	Q9QUM9;E0CXB1	Proteasome subunit alpha type-6
Trappc12	0.286968	0.571246	0.754327		20.9686	21.0863	21.6132	21.1726	21.378	20.9898	22.1056	NaN	21.4772	21.5502	16.8208	16.3348	16.0652	16.8272	15.5942	15.3793	17.9187	15.8206	15.6689	16.9799	5	2	1	1	2	1	1	4	2	1	2	9.3	9.3	9.3	87.693	5	0	5.654	Q8K2L8;Q8C0C3	Q8K2L8;Q8C0C3	Trafficking protein particle complex subunit 12
Tspan31	0.286368	0.464204	0.787321		23.0055	23.2056	23.8587	NaN	23.184	23.5978	NaN	23.1078	23.5769	24.1168	20.0055	20.355	20.7917	NaN	20.1165	20.3367	NaN	20.0607	20.3856	21.2616	1	1	1	1	0	1	1	0	1	1	1	5.7	5.7	5.7	22.694	9	0	4.6907	Q9CQ88	Q9CQ88	Tetraspanin-31
Hsph1	0.285556	0.444995	0.794216		22.9626	23.0749	21.9585	23.267	23.3367	22.869	22.8285	23.3693	23.3321	23.6286	18.5014	19.2395	16.8741	19.4412	19.8826	18.4904	17.9077	19.7677	19.3601	20.0303	12	6	4	3	7	7	7	6	9	9	8	25.2	22.5	22.5	96.406	37	0	20.429	Q61699;E9Q0U7;D3Z3I9;A0A0J9YTZ7;D3Z027	Q61699;E9Q0U7	Heat shock protein 105 kDa
Pabpc1	0.285354	1.1124	0.655373		24.7125	24.5174	24.4909	24.8199	24.9492	24.6676	24.7954	25.0271	25.2156	25.2109	22.7659	22.6858	22.3602	22.8761	22.992	22.245	22.5034	23.0752	23.0768	23.0158	28	22	22	20	23	25	21	22	23	24	21	46.9	46.9	25.9	70.67	190	0	216	P29341;Q9D4E6;A0A2I3BR37;V9GXG3;A2A5N3;F6ZAX1;Q8C7D3	P29341	Polyadenylate-binding protein 1
Ccdc14	0.285078	2.64232	0.530938		24.4355	24.3456	24.351	24.2813	24.421	24.7628	24.8209	24.5858	24.5543	24.5361	19.5973	19.3761	19.2917	19.4339	19.4684	19.5376	19.8121	19.741	17.1269	19.8411	2	1	2	1	1	1	1	1	1	1	1	3.2	3.2	3.2	102.63	3	0.0028161	1.609	Q8K2J4;A0A338P6V9	Q8K2J4;A0A338P6V9	Coiled-coil domain-containing protein 14
C2cd2l	0.284708	1.25376	0.656123		24.5114	24.6425	24.8786	24.3051	24.4735	24.8958	25.1308	24.8492	24.7113	24.6475	21.5543	21.2063	20.9002	19.896	19.9418	20.893	19.4343	20.6694	20.0046	21.1083	7	5	6	6	5	6	7	4	7	5	5	19.3	19.3	19.3	76.328	39	0	53.274	Q80X80;Q8CAA2;Q8CFV7;A0A1L1SSP2	Q80X80;Q8CAA2;Q8CFV7	C2 domain-containing protein 2-like
Sptlc1	0.283818	0.802061	0.71692		23.3893	23.8376	23.9691	23.3298	23.1132	23.7309	24.1049	23.6426	23.6892	23.8905	21.1969	21.7893	21.9629	21.1827	20.5637	21.4874	21.3111	20.9926	20.9893	21.402	9	9	9	9	8	7	9	6	6	5	6	29.4	29.4	29.4	52.534	69	0	77.954	O35704	O35704	Serine palmitoyltransferase 1
Sbds	0.283817	0.594806	0.750735		22.3131	22.937	22.3349	23.1914	23.3853	23.0477	22.9995	23.0335	23.3982	23.102	19.9883	20.1653	19.774	20.735	20.7948	20.0629	20.0953	20.8014	20.4049	20.7375	10	6	5	3	6	8	6	5	6	4	6	40.8	40.8	40.8	28.78	36	0	14.739	P70122;F6TN03;D6REV5	P70122;F6TN03	Ribosome maturation protein SBDS
Pacs1	0.283571	0.287176	0.854124		21.7316	20.7489	NaN	22.2439	22.6205	21.9421	22.1762	22.7615	22.1049	21.6142	16.5601	15.7274	NaN	18.3379	17.7921	17.6219	16.971	18.611	17.0647	16.434	5	2	2	0	3	3	2	2	4	2	2	7	7	7	104.83	15	0	5.4076	Q8K212	Q8K212	Phosphofurin acidic cluster sorting protein 1
Pa2g4	0.282951	1.13954	0.65938		23.3206	23.221	23.1153	23.6307	23.604	23.3871	23.5622	23.8719	23.6422	23.8429	21.0151	21.3402	19.6692	21.5338	21.644	20.3002	20.5064	21.5269	21.0864	22.054	15	10	10	5	11	13	10	10	11	10	9	38.8	38.8	38.8	43.698	64	0	38.595	P50580	P50580	Proliferation-associated protein 2G4
Tln1	0.282936	1.49903	0.616749		27.2374	27.1444	26.913	27.328	27.4161	27.232	27.5995	27.565	27.5407	27.5165	24.7362	24.6518	24.2981	24.7178	24.8479	24.3929	24.6169	25.1144	24.615	25.1998	148	124	121	116	120	130	123	118	130	112	131	69.7	69.7	66.2	269.82	1472	0	323.31	P26039;A2AIM2;F6SX70;F6S1V7	P26039	Talin-1
Ppif	0.28284	0.244603	0.875389		22.8259	NaN	NaN	22.4213	22.6041	23.7809	NaN	22.4281	23.2814	22.1094	19.0356	NaN	NaN	18.7356	18.7463	20.1733	NaN	18.6707	19.6643	18.4377	2	1	0	0	1	1	2	0	1	1	1	23.3	23.3	23.3	21.737	4	0	13.596	Q99KR7	Q99KR7	Peptidyl-prolyl cis-trans isomerase F, mitochondrial
Rras2	0.282581	1.00727	0.680188		24.1348	23.8072	24.1653	23.8217	23.6676	24.3038	24.6058	24.0777	24.0456	23.9767	21.4311	21.1894	21.108	20.8331	20.8103	21.2904	21.4797	20.8178	21.3271	21.2882	4	4	4	3	3	3	3	4	3	4	4	42.6	27	27	23.399	28	0	51.972	P62071;A0A1B0GRT5	P62071;A0A1B0GRT5	Ras-related protein R-Ras2
Pin1	0.282072	0.662685	0.737695		22.4694	22.3274	22.3651	22.5237	23.0901	22.5382	22.5924	22.6177	23.3094	23.1284	20.7179	20.2538	18.8659	20.6706	21.1461	20.6585	20.462	21.7345	21.4152	21.6875	5	4	3	1	3	4	4	4	5	4	4	59.4	59.4	59.4	18.37	15	0	13.861	Q9QUR7;Q3ULQ2	Q9QUR7	Peptidyl-prolyl cis-trans isomerase NIMA-interacting 1
Chordc1	0.281631	0.815492	0.719178		22.8753	22.4349	22.5322	22.9288	22.9483	22.664	22.8029	23.2405	23.4424	22.978	19.4937	19.2823	18.5601	20.2256	19.5175	20.2382	19.9675	20.2409	19.987	20.5874	6	2	2	1	3	2	5	4	4	4	3	34.7	34.7	34.7	37.35	16	0	15.526	Q9D1P4;A0A1L1STZ1;A0A1L1SU22;A0A1L1STQ1;A0A1L1SSG7	Q9D1P4;A0A1L1STZ1;A0A1L1SU22;A0A1L1STQ1;A0A1L1SSG7	Cysteine and histidine-rich domain-containing protein 1
H2-T24;H2-M3	0.28155	0.318008	0.836473		22.7149	22.9226	23.9074	22.9269	22.8786	22.7829	23.2413	23.0778	NaN	24.3046	18.8619	19.5469	19.6582	19.2066	19.04	18.7028	19.3802	19.5341	NaN	20.2671	2	1	2	1	1	1	2	2	2	0	1	6.9	6.9	6.9	41.947	5	0	2.8018	F8VQG4;Q31093	F8VQG4;Q31093
Lamb2	0.28145	1.02654	0.677277		22.992	23.0844	22.8557	22.9376	23.1882	23.2278	23.7844	23.1176	23.3475	22.9878	19.4608	19.8824	19.1817	19.2781	19.6551	19.1904	20.2619	19.3877	19.2033	19.0997	26	17	16	12	14	19	15	20	14	14	12	19.9	19.9	19.9	196.58	102	0	69.884	Q61292;A0A0A6YWY6;A0A0A6YWI2;A0A0A6YY71	Q61292	Laminin subunit beta-2
Cdk5rap3	0.280842	0.921582	0.703945		22.0494	22.0497	22.0868	21.5374	21.5357	22.0281	22.2206	21.9996	22.2823	NaN	17.7375	18.6896	17.9818	17.7616	16.551	19.0944	18.6009	18.1019	18.691	NaN	7	3	3	3	3	1	4	4	2	4	1	20.1	20.1	20.1	56.99	16	0	13.378	Q99LM2;D6RJ46;A2A6E1;A2A6D9;F2Z486;B0QZI8	Q99LM2	CDK5 regulatory subunit-associated protein 3
Dusp3	0.280614	1.01591	0.679646		26.2177	26.0717	25.7933	26.3733	26.5144	26.1734	26.5284	26.4572	26.6521	26.5624	25.55	25.5727	24.4553	25.7006	25.709	25.1597	25.3325	25.615	25.6641	25.7924	7	7	7	6	6	7	6	6	6	6	7	48.6	48.6	48.6	20.472	88	0	323.31	Q9D7X3;B1AQF4;Q3V2Y9;H3BKD1;H3BKL8	Q9D7X3;B1AQF4;Q3V2Y9;H3BKD1;H3BKL8	Dual specificity protein phosphatase 3
Strn3	0.280529	1.84835	0.609103		23.016	23.3923	23.2978	23.2978	23.2302	23.3926	23.7165	23.6419	23.4325	23.4534	20.6219	21.1912	20.7689	20.5064	20.4592	19.6595	20.6086	21.4031	20.5399	21.1558	13	7	11	7	7	7	7	9	9	7	8	30.9	30.9	29.5	77.731	65	0	40.368	B2RQS1;Q9ERG2	B2RQS1;Q9ERG2	Striatin-3
Eml4	0.280175	0.80484	0.71873		22.928	22.8543	22.6098	23.3441	23.2917	22.9233	23.1076	23.4723	23.4746	23.4509	18.9342	18.8901	18.3119	18.8325	18.9887	18.328	18.6052	19.2668	20.2765	19.2836	11	6	6	6	6	7	6	6	6	8	8	15.1	15.1	14.1	110.03	33	0	27.178	Q3UMY5;A7ISP9;F8WJ93;A0A0R4J0H0;A0A0R4J1G7;A0A3Q4EHV9	Q3UMY5;A7ISP9;F8WJ93;A0A0R4J0H0;A0A0R4J1G7;A0A3Q4EHV9	Echinoderm microtubule-associated protein-like 4
Map2k2	0.279362	0.99924	0.685224		21.6436	21.6802	21.632	21.2654	21.8513	21.7445	21.8194	22.0028	22.2846	21.618	18.9905	18.6052	17.2005	15.8686	18.3057	16.7396	16.8149	18.9887	18.7633	18.3045	4	3	2	1	1	2	1	2	3	3	3	26.4	18.5	18.5	44.402	8	0	7.3723	Q63932;Q91YS7;M0QWN2	Q63932;Q91YS7;M0QWN2	Dual specificity mitogen-activated protein kinase kinase 2
Nkiras2	0.279354	0.942273	0.70145		22.4095	22.6391	22.5692	22.132	22.4017	22.6272	22.2994	22.9206	22.6453	23.0558	19.7972	19.0816	18.0549	19.3735	19.5819	19.9062	19.6859	18.4261	20.0645	20.3266	4	2	2	3	3	2	3	2	3	2	2	23.6	23.6	23.6	21.494	19	0	4.8685	Q9CR56;F6XZA4	Q9CR56;F6XZA4	NF-kappa-B inhibitor-interacting Ras-like protein 2
Fn3krp	0.278852	0.771089	0.7243		21.2663	20.9882	21.2787	20.8608	21.2761	21.1536	21.152	22.003	21.5215	21.2341	17.5796	17.1728	17.5375	16.7953	17.5317	18.0485	17.9716	17.9274	18.5032	17.66	2	1	1	1	1	1	2	2	1	2	1	9.7	9.7	9.7	34.468	3	0.0033463	1.5334	Q8K274	Q8K274	Ketosamine-3-kinase
Rapgef2	0.278587	1.2266	0.657983		21.5187	21.3822	21.0421	21.2315	21.2705	21.4765	21.3369	21.4174	21.8155	21.7917	16.4313	16.4497	16.1855	16.154	16.1015	15.4711	14.1555	16.1416	14.7784	15.3393	3	2	2	2	2	2	2	1	2	1	1	3.9	3.9	3.9	166.41	9	0	5.8091	Q8CHG7;E9QNQ4;A0A0A6YWG7;Q5NCJ1;Q5NCJ4;Q5NCJ5;A0A5F8MPT3;Q5NCJ0;B2RUJ6	Q8CHG7;E9QNQ4;A0A0A6YWG7	Rap guanine nucleotide exchange factor 2
Mid1	0.278495	0.764582	0.726507		22.9183	22.7722	22.2246	22.6151	22.9344	22.7636	22.8377	23.3671	23.1987	22.6899	19.6468	19.767	18.1969	19.2966	19.2536	19.0472	18.8529	20.3059	19.6436	19.1796	8	5	6	2	4	4	4	4	8	4	3	16.9	16.9	16.9	76.135	25	0	19.316	O70583;B1AV01;B1AUZ9;Q6PD02	O70583;B1AV01;B1AUZ9	E3 ubiquitin-protein ligase Midline-1
Appl1	0.277843	1.14525	0.655938		23.1846	22.8763	22.7465	23.1436	23.1122	22.9638	23.3981	23.5883	23.2836	23.2187	20.0162	19.4776	19.0773	19.8483	19.1355	19.3189	19.8579	19.6595	19.1526	20.2004	10	8	5	5	7	6	5	6	6	4	7	24.5	24.5	24.5	79.327	26	0	31.733	Q8K3H0	Q8K3H0	DCC-interacting protein 13-alpha
Cdc42ep1	0.277751	1.98021	0.602533		23.6869	23.521	23.4718	23.5807	23.8693	23.9011	23.9299	24.0382	23.8901	23.7592	21.0769	20.9016	21.1764	20.7779	21.3587	21.3498	21.3262	21.5995	21.3074	21.8208	10	6	5	7	5	7	7	7	7	7	9	40.6	40.6	40.6	43.063	53	0	67.286	A0A0R4J0S1;Q91W92	A0A0R4J0S1;Q91W92	Cdc42 effector protein 1
Crkl	0.276804	0.715549	0.73943		22.3518	22.6739	22.5555	23.286	23.2577	23.1354	23.2261	23.0422	23.1316	22.9736	19.0657	19.6811	19.6219	20.9916	20.4373	20.2757	20.154	20.7005	20.3293	20.8025	9	3	4	5	7	4	5	5	7	6	7	44.2	44.2	44.2	33.83	37	0	23.097	P47941;A0A338P675;A0A338P6Q0	P47941;A0A338P675	Crk-like protein
Raly	0.276643	0.738423	0.735734		24.1119	23.6868	23.775	23.9238	24.2052	23.8787	23.846	24.1889	24.5543	24.618	21.9961	21.5512	21.7047	22.1586	21.921	21.4007	21.2222	22.2881	22.6563	22.6235	12	8	7	8	9	8	7	6	10	10	7	32.7	32.7	32.7	33.188	66	0	31.835	Q64012;A2AU61;A2AU62;A2AU60	Q64012;A2AU61;A2AU62;A2AU60	RNA-binding protein Raly
Man2c1	0.276546	1.13379	0.662023		NaN	21.596	21.7621	21.9143	21.6627	21.8674	22.034	21.7051	22.2825	22.1626	NaN	17.1318	16.2079	17.7011	16.1204	16.9856	16.1694	16.183	17.444	16.7113	4	0	2	1	4	1	2	2	1	3	1	5.9	5.9	5.9	115.69	8	0	7.9206	Q91W89;F8WIE1;E9PYM7;E9PZ88;E0CZB0;E0CXM6;E0CXI0;F6U7S0;F6TFL1;E0CYW2	Q91W89;F8WIE1;E9PYM7;E9PZ88	Alpha-mannosidase 2C1;Alpha-mannosidase
Strn4	0.276324	0.721375	0.738283		23.2258	23.1169	22.4555	23.3347	23.141	22.995	23.2103	23.3521	23.402	23.6963	20.2969	20.2628	19.148	20.4821	19.5175	18.9582	19.8308	20.0864	18.9608	20.924	9	6	7	4	7	5	3	5	5	4	7	24.3	23	23	81.644	40	0	46.266	P58404;V9GXE7;V9GXT1	P58404;V9GXE7	Striatin-4
Galk1	0.276229	0.771049	0.727499		22.2211	22.0163	22.305	22.8275	22.5879	22.2859	22.5679	22.8401	22.7007	22.9444	20.4481	20.1518	19.6652	21.0158	20.4175	19.0057	18.551	20.0991	18.5982	20.9294	7	6	5	3	6	5	2	2	4	3	5	21.4	21.4	21.4	42.295	22	0	17.322	Q9R0N0	Q9R0N0	Galactokinase
Anxa6	0.274068	2.14207	0.586757		23.8358	23.8108	23.849	23.9967	23.8796	24.1691	24.2148	24.0689	23.9386	24.3509	21.5703	21.7027	21.2774	21.9793	21.6534	21.6907	21.5919	21.6839	21.3124	21.71	30	22	22	19	24	21	23	23	21	20	18	52.5	52.5	52.5	75.884	170	0	146.07	P14824;F8WIT2	P14824;F8WIT2	Annexin A6;Annexin
H3f3a;H3f3c	0.273897	0.0576063	0.971274		23.6618	31.3034	31.347	29.8831	32.0538	31.5185	28.5698	30.2451	27.9617	31.3235	24.5027	29.8052	29.6172	30.1455	29.5577	28.6846	25.5038	27.6421	25.1455	28.9965	2	2	2	2	2	2	2	1	1	1	2	64.7	24.3	24.3	15.328	9	0	198.24	P84244;P02301;E0CZ27	P84244;P02301;E0CZ27	Histone H3.3;Histone H3.3C;Histone H3
Pabpc4	0.273248	0.60354	0.754614		20.7356	20.7747	NaN	NaN	21.0057	NaN	NaN	21.0995	20.7988	21.4375	15.5967	15.8243	NaN	NaN	16.0696	NaN	NaN	16.0246	15.2792	17.3311	2	1	1	0	0	1	0	0	1	1	2	18	5.2	5.2	72.242	2	0.0036101	1.513	Q6PHQ9;Q91YZ8;A3KFU5;A3KFU8	Q6PHQ9;Q91YZ8;A3KFU5;A3KFU8	Polyadenylate-binding protein
Gsk3b	0.272972	0.910376	0.711765		22.5689	22.5846	22.2305	22.6324	22.6806	22.3713	22.6459	22.9023	23.0006	23.1417	20.1046	20.103	19.1622	19.8164	19.8408	19.5604	19.2899	19.963	19.7247	20.3397	8	6	5	4	5	5	6	4	5	4	5	36.2	36.2	36.2	46.71	31	0	56.393	Q9WV60;E9QAQ5	Q9WV60;E9QAQ5	Glycogen synthase kinase-3 beta
Ahcyl1;Ahcyl2	0.272551	1.80454	0.622929		22.7789	22.9537	22.7115	22.8241	23.0396	22.927	23.0632	23.1621	23.3232	23.1952	19.3955	20.0259	19.3693	20.0547	19.6847	19.0131	19.4308	20.251	20.3905	20.2382	6	3	4	4	5	6	4	4	5	4	4	19.2	19.2	19.2	58.951	33	0	16.505	Q80SW1;Q68FL4;H3BKT5;F8WI65;F8WGT1	Q80SW1;Q68FL4;H3BKT5;F8WI65;F8WGT1	Putative adenosylhomocysteinase 2;Putative adenosylhomocysteinase 3;Adenosylhomocysteinase
Ppp1r21	0.272313	1.19349	0.655923		22.3863	22.1538	22.4375	22.503	22.5944	22.5358	22.9213	22.4516	22.5805	22.9472	18.939	18.8219	17.8419	19.1332	19.1387	18.3863	19.0207	19.0048	18.8527	19.4667	10	6	6	3	8	8	6	6	6	6	6	23.2	23.2	23.2	88.337	34	0	43.443	Q3TDD9	Q3TDD9	Protein phosphatase 1 regulatory subunit 21
Srp14	0.272165	0.613473	0.752936		22.1168	21.8669	21.6614	21.9841	22.3728	NaN	21.7929	22.6651	22.1794	22.4529	20.1306	19.561	19.1392	20.1614	21.0126	NaN	18.3662	21.352	18.9323	21.307	2	2	1	1	2	2	1	1	2	1	2	24.5	24.5	24.5	12.51	9	0	15.665	P16254;A2AUM6	P16254;A2AUM6	Signal recognition particle 14 kDa protein;Signal recognition particle 14 kDa protein, N-terminally processed
Ralgapa2	0.272092	0.447179	0.794166		20.642	20.9903	20.4834	20.6655	NaN	21.3062	21.4374	20.7805	20.3454	NaN	15.0849	14.3688	14.7739	15.6873	NaN	15.3065	16.1025	14.992	13.3833	15.8074	6	2	1	3	3	0	3	5	3	2	2	4.3	4.3	4.3	210.29	17	0	13.469	A3KGS3;A0A0A0MQD7;A0A2I3BPN8;F7CGP0;F7AI67	A3KGS3;A0A0A0MQD7;A0A2I3BPN8;F7CGP0;F7AI67	Ral GTPase-activating protein subunit alpha-2
Osbpl9	0.271714	0.682117	0.736605		21.6618	21.9642	22.1191	22.6219	21.6917	21.9263	22.4151	22.3253	22.2971	22.4536	18.0092	17.8441	18.2024	18.1704	17.7327	17.5646	17.7635	18.7611	17.9754	19.1232	4	2	3	3	3	4	3	2	3	3	4	7.1	7.1	7.1	83.108	19	0	6.8811	A2A8Z1;Q5FWX7;E9Q6C1;F6UHR6;E9PXZ2;A0A0A6YXH3	A2A8Z1;Q5FWX7;E9Q6C1;F6UHR6;E9PXZ2;A0A0A6YXH3	Oxysterol-binding protein-related protein 9;Oxysterol-binding protein
Ilvbl	0.271711	0.331823	0.83268		24.7975	25.3015	24.7779	24.8006	24.5039	25.4724	25.7921	25.0026	25.3875	23.8855	20.5877	20.7851	20.7369	20.4863	20.3132	20.6715	20.5832	20.4702	20.59	17.0941	5	3	3	3	2	2	4	4	2	3	2	9.5	9.5	9.5	68.155	13	0	4.345	Q8BU33;A0A1W2P8D6;A0A1W2P727;A0A1W2P8E1	Q8BU33;A0A1W2P8D6;A0A1W2P727;A0A1W2P8E1	Acetolactate synthase-like protein
Thumpd1	0.27168	0.463373	0.792752		21.3146	NaN	NaN	21.1805	21.8576	NaN	NaN	21.4449	21.9405	21.7825	16.3248	NaN	NaN	17.6211	18.7463	NaN	NaN	17.0092	18.9113	18.4059	5	1	0	0	3	4	0	0	2	3	2	23.4	23.4	23.4	38.884	10	0	17.107	Q99J36	Q99J36	THUMP domain-containing protein 1
Pmm2	0.270581	0.511088	0.785845		23.4136	23.4481	22.8466	23.4728	24.0926	23.3438	23.3731	23.9103	24.0418	23.9577	21.2534	20.9216	20.5476	19.8054	22.0448	20.466	20.7397	21.5565	21.5509	21.8504	11	6	5	4	3	10	7	5	5	5	8	53.3	53.3	53.3	27.656	47	0	65.068	Q9Z2M7;O35621;Q9D6D9;Q91W01;A0A2R8W6J8	Q9Z2M7	Phosphomannomutase 2
Cald1	0.270543	2.74236	0.548253		24.8132	24.6687	24.7694	24.7531	24.9749	25.0093	25.165	25.1076	25.0056	25.0445	22.7695	22.2491	22.3183	22.5064	22.445	22.4988	22.8033	22.3476	22.4152	22.4132	20	16	13	13	14	14	16	12	15	13	17	38.7	38.7	38.7	60.452	105	0	42.965	Q8VCQ8;E9QA16;E9Q0M9;S4R1T7;E9QA15;D3Z6I7;E9Q9F3;F6ZAW1;F6QLP8;F6RGN9;F6T2Z7;REV__B2RXW8;REV__F7CYX4;REV__Q8BSS9;REV__B8QI34;REV__B2RXQ2	Q8VCQ8;E9QA16;E9Q0M9;S4R1T7;E9QA15;D3Z6I7
Arhgap23	0.270539	0.699675	0.740148		22.177	22.6044	21.6329	22.136	22.2507	22.2837	22.8101	22.5334	22.136	22.3905	17.5968	18.3631	15.3705	17.7502	17.0308	17.5468	18.1201	18.4346	16.6662	18.6625	15	6	9	4	6	5	6	9	8	5	8	16.3	16.3	16.3	161.83	46	0	25.902	Q69ZH9;B1AQY2;F8VQ11;D6RDB5	Q69ZH9;B1AQY2;F8VQ11	Rho GTPase-activating protein 23
Uaca	0.27033	0.745574	0.737643		22.9304	22.9023	22.2825	22.3615	22.8542	23.0099	23.2956	23.0101	22.7441	22.6229	19.0358	18.5213	17.4512	17.5924	18.2171	17.3686	17.851	18.1526	17.5322	17.3159	13	7	8	6	7	8	6	6	6	5	5	11.9	11.9	11.9	160.81	40	0	14.312	Q8CGB3;A0A1L1STY4;A0A1L1SVG0;A0A0R4J0S7	Q8CGB3;A0A1L1STY4;A0A1L1SVG0;A0A0R4J0S7	Uveal autoantigen with coiled-coil domains and ankyrin repeats
Chmp6	0.270063	0.759036	0.732893		22.6207	22.7965	22.6549	22.7095	22.7407	23.0071	23.5795	23.0594	22.5875	22.6392	20.4403	20.7646	20.9421	20.5685	20.4921	20.581	21.069	20.8595	21.0337	20.3376	3	2	2	3	2	2	2	2	2	3	2	19.5	19.5	19.5	23.415	21	0	25.49	P0C0A3;B1AZ42;B1AZ41	P0C0A3;B1AZ42	Charged multivesicular body protein 6
Inpp5b	0.269932	0.157159	0.917351		22.3206	22.0224	19.467	23.405	22.3104	22.0733	22.5866	22.1939	22.2591	21.7622	16.523	16.0761	16.0066	19.0667	16.4353	15.8418	16.525	17.2167	17.8318	18.0823	9	1	1	2	6	1	1	3	5	3	5	13	13	13	112.76	9	0	7.1903	Q8K337	Q8K337	Type II inositol 1,4,5-trisphosphate 5-phosphatase
C2cd2	0.269437	0.558295	0.77292		22.2751	22.4334	22.7333	22.4666	22.0309	22.787	23.1488	22.1324	NaN	22.5611	18.6686	18.1613	19.0575	18.7788	17.7383	18.9023	19.4441	18.2061	NaN	18.324	6	3	2	4	3	3	5	4	3	1	2	14.4	14.4	14.4	76.535	20	0	21.8	E9Q3C1;A0A338P6I3	E9Q3C1;A0A338P6I3
Eif4g3	0.269311	0.460512	0.792043		21.2924	NaN	NaN	21.714	21.7727	NaN	21.9329	22.3706	21.5116	21.6342	14.7332	NaN	17.2788	15.8499	14.3162	NaN	16.6684	15.7642	14.7612	15.2198	5	1	1	1	3	2	1	2	1	1	1	4.4	4.4	4.4	174.89	13	0	4.5935	Q80XI3;Z4YKC4;A0A0R4J112;A2AMI2;A0A0N4SVL0;A2AMI7	Q80XI3;Z4YKC4;A0A0R4J112;A2AMI2;A0A0N4SVL0;A2AMI7	Eukaryotic translation initiation factor 4 gamma 3
Golm1	0.269227	0.708283	0.7394		23.083	22.8752	23.7425	22.8227	23.4102	23.6471	23.392	23.6444	23.2638	23.3322	18.5594	18.5009	19.152	18.3259	18.8192	18.8624	18.5329	19.0736	18.549	18.9533	2	1	2	1	1	1	1	1	1	1	1	7.6	7.6	7.6	44.326	14	0	5.4326	Q91XA2	Q91XA2	Golgi membrane protein 1
Msn	0.269001	1.60235	0.632442		27.5347	27.4145	27.1429	27.5174	27.7128	27.6306	27.7828	27.7849	27.727	27.7421	26.6462	26.6407	26.211	26.5173	26.7841	26.3667	26.5829	26.7561	26.5203	26.9078	55	50	47	48	46	53	48	46	47	44	49	75.7	75.7	60.3	67.766	826	0	323.31	P26041	P26041	Moesin
Atp6v1g1	0.268012	1.83605	0.615398		24.2828	24.4934	24.4455	24.2431	24.4158	24.6556	24.7037	24.8131	24.3799	24.6684	23.426	24.2108	23.7228	23.3762	24.0951	23.8258	23.1728	23.3903	23.8009	23.6417	7	5	6	6	4	7	7	5	4	6	4	44.1	44.1	44.1	13.724	55	0	69.805	Q9CR51	Q9CR51	V-type proton ATPase subunit G 1
Emc7	0.267593	0.988666	0.706631		22.9016	22.8137	22.8258	22.6528	22.5506	23.2332	23.0704	23.1246	23.1485	22.5057	19.8881	20.8915	20.6745	20.3443	19.9499	19.6817	20.9449	20.3951	19.6668	20.0219	4	3	3	3	2	2	1	4	2	1	2	32.4	32.4	32.4	26.31	16	0	11.745	Q9EP72	Q9EP72	ER membrane protein complex subunit 7
Lsm14a	0.267263	0.902982	0.716545		21.8931	21.6937	22.0695	21.9533	22.4125	21.9091	22.1959	22.4616	22.3852	22.4065	18.9125	17.2034	18.6974	18.6362	18.8433	17.1161	17.4719	19.8248	18.7163	19.1222	3	2	1	2	2	3	1	1	3	2	2	6.3	6.3	6.3	50.545	6	0	4.4383	Q8K2F8;A0A0U1RP30;A0A0U1RP90	Q8K2F8	Protein LSM14 homolog A
Rbm12;Gm28036	0.266927	0.450694	0.794453		21.5502	21.4773	21.0307	21.477	21.7595	21.24	21.0952	21.8211	22.3517	22.1213	16.6109	16.6729	17.0045	16.6269	16.8153	15.9777	16.8049	16.8888	17.2836	18.6465	3	1	1	2	1	1	1	2	1	1	3	4.1	4.1	4.1	102.8	9	0	5.0053	Q8R4X3;F6YJB6;V9GXJ1	Q8R4X3;F6YJB6;V9GXJ1	RNA-binding protein 12
Anks1a;Anks1	0.266829	0.650839	0.745662		22.2786	22.2603	21.9224	22.0799	22.4268	21.8661	22.6075	22.9795	22.3292	22.5197	18.3921	18.2659	17.1271	17.0317	17.585	17.1708	18.3521	17.253	17.0818	17.8254	7	6	5	4	4	3	4	5	3	2	3	10.5	10.5	10.5	125.24	14	0	21.272	P59672;A0A3B2W7H4;A0A3B2WAQ7;Q3UHP6;A0A3B2W4H6;A0A3B2W7E6;A0A3B2WCH8;A0A3B2W4B0	P59672;A0A3B2W7H4;A0A3B2WAQ7;Q3UHP6;A0A3B2W4H6	Ankyrin repeat and SAM domain-containing protein 1A
Csde1	0.266814	0.175174	0.908746		20.2444	23.8019	22.1425	21.9097	21.7296	21.5928	22.4378	22.7321	22.0262	22.3733	17.4739	17.7554	17.9317	17.1762	16.5558	15.6439	17.3807	17.298	15.7658	17.2804	3	2	1	2	2	2	1	2	2	1	2	4.1	4.1	4.1	88.79	8	0	2.3202	Q91W50;Q8JZN2;A0A0G2JF72	Q91W50;Q8JZN2;A0A0G2JF72	Cold shock domain-containing protein E1
Tbc1d15	0.266647	0.436343	0.794535		21.0506	21.3381	21.0261	20.8642	21.9005	21.1539	20.8673	21.7931	21.974	21.7245	16.8937	15.9325	15.4638	17.4832	16.1823	16.4936	14.957	18.1057	17.9196	17.6165	5	2	1	1	4	2	2	1	3	3	3	8.9	8.9	8.9	76.526	10	0	8.0593	Q9CXF4	Q9CXF4	TBC1 domain family member 15
Fhl3	0.266449	0.398351	0.807989		22.9244	22.2596	22.9838	23.3044	23.4397	22.7203	22.9146	23.5546	23.13	23.9246	20.7824	20.8589	19.2644	21.269	21.4216	20.0704	19.7499	21.566	20.8303	21.3566	8	3	4	1	4	5	3	3	6	4	4	32.9	32.9	32.9	31.794	27	0	32.933	Q9R059;F2Z455;D6RJ68	Q9R059;F2Z455	Four and a half LIM domains protein 3
Dynlt1	0.265668	0.443547	0.792834		21.5577	NaN	22.444	22.3018	22.1417	22.4017	22.9258	22.5622	22.1804	21.8148	17.5943	NaN	19.9734	19.8536	19.5194	18.1772	20.4274	20.3456	19.694	19.6644	2	1	0	1	1	1	1	1	2	1	1	30.1	30.1	30.1	12.483	5	0	3.3087	P51807;A0A338P7B7	P51807;A0A338P7B7	Dynein light chain Tctex-type 1
Nudt9	0.26523	0.234408	0.88295		21.6736	21.0773	21.9805	21.0086	22.1323	21.1356	21.6908	23.355	21.1843	21.8328	17.6101	17.5837	17.8501	17.3235	18.0014	17.2897	18.5656	19.1548	17.4569	18.979	2	2	1	1	1	1	1	2	2	1	2	7.1	7.1	7.1	38.604	7	0	3.253	Q8BVU5;A2AH27;A2AH29;A2AH28	Q8BVU5;A2AH27;A2AH29;A2AH28	ADP-ribose pyrophosphatase, mitochondrial
Plcg1	0.265105	0.73039	0.740359		22.5332	22.0432	22.5135	22.9408	22.5587	22.4685	22.7476	23.0226	23.0639	22.6123	18.1753	18.379	16.6898	18.5283	18.6024	17.0096	17.337	17.7209	17.1803	18.1799	11	5	6	2	6	7	3	3	5	3	5	11.6	11.6	11.6	149.67	24	0	17.984	Q62077;A2A4A6;G3UXP4;F6SLL0	Q62077;A2A4A6	1-phosphatidylinositol 4,5-bisphosphate phosphodiesterase gamma-1;Phosphoinositide phospholipase C
Slc27a2	0.264894	0.459702	0.794155		22.8907	23.2065	22.6713	22.8689	22.0758	23.486	23.1302	22.8685	23.1845	22.3685	19.6326	19.178	17.9368	18.9988	18.3784	19.3299	18.7679	18.7505	19.0689	17.7183	8	5	3	3	3	4	4	5	4	4	2	22.3	22.3	22.3	70.422	27	0	55.502	O35488;A2ANX6	O35488;A2ANX6	Very long-chain acyl-CoA synthetase
St13	0.264621	0.911154	0.717457		24.3818	24.2302	24.202	24.7268	24.6648	24.4384	24.4491	24.831	24.9281	24.882	23.3456	23.3279	22.9387	23.6759	23.5689	23.1053	22.9499	23.7745	23.7476	24.0845	11	11	10	9	10	10	10	10	10	9	11	28.3	28.3	28.3	41.655	96	0	103.43	Q99L47;F8WJK8;E9Q1V0;E9Q1X9	Q99L47;F8WJK8	Hsc70-interacting protein
Rps21	0.264479	0.682339	0.744239		24.5017	24.1136	24.0451	24.5092	24.7244	24.4692	24.1694	24.9204	24.904	24.7535	23.5418	22.8883	22.6008	23.4711	23.4928	23.164	22.6232	23.744	23.9468	23.6405	8	7	5	4	5	5	5	6	7	7	5	65.1	65.1	65.1	9.1413	60	0	35.827	Q9CQR2	Q9CQR2	40S ribosomal protein S21
Sept10	0.264377	1.11068	0.681048		23.6758	23.8437	23.3731	23.8987	23.7441	24.1037	24.0889	23.6568	24.1441	23.8638	20.4095	19.4238	19.0873	21.0826	20.5135	20.325	21.0117	21.0089	20.6176	20.3583	11	4	3	3	8	6	5	8	8	6	6	36.9	36.9	36.9	52.422	40	0	47.629	Q8C650;A0A0R4J233;A0A1W2P6J7;A0A1W2P866	Q8C650;A0A0R4J233;A0A1W2P6J7	Septin-10
Pxn	0.263798	0.933718	0.719114		24.9223	24.793	24.5456	25.0621	25.1748	24.8167	25.1271	25.3472	25.3952	25.1306	23.4986	23.6489	23.0029	23.6196	23.7366	22.8656	22.9844	23.76	23.4588	23.8581	25	23	25	22	22	25	19	18	22	17	23	63.8	63.8	15.1	64.476	212	0	323.31	Q8VI36;A0A1D5RMM8;F8VQ28	Q8VI36;A0A1D5RMM8;F8VQ28	Paxillin
Brk1	0.263638	0.833102	0.724551		NaN	21.5705	21.5443	21.5567	NaN	21.6765	22.1407	22.0758	21.6243	21.5868	NaN	19.0326	18.7637	18.8824	NaN	18.8341	19.0789	19.8466	18.7996	19.0605	1	0	1	1	1	0	1	1	1	1	1	17.3	17.3	17.3	8.7608	2	0	5.4229	Q91VR8	Q91VR8	Protein BRICK1
Nes	0.263552	1.13217	0.67918		22.9493	23.4762	23.4564	22.9264	23.1534	23.3221	23.5684	23.3955	23.4284	23.5651	18.7799	20.081	19.5753	18.7141	19.0499	19.0654	19.2901	19.3055	18.5473	19.775	26	9	16	13	9	9	11	14	13	7	13	25.4	25.4	25.4	207.12	72	0	152.57	Q6P5H2	Q6P5H2	Nestin
Vcl	0.262942	1.63661	0.643166		26.4482	26.4431	26.1823	26.6409	26.644	26.6269	26.6877	26.8709	26.7455	26.7424	23.5818	23.62	22.8643	23.5002	23.5662	23.6612	23.2157	23.8597	23.6259	23.9469	61	46	50	41	47	49	50	47	47	45	48	64.9	64.9	64.9	116.72	485	0	323.31	Q64727;A0A286YDJ4	Q64727	Vinculin
Rtcb	0.262856	1.60457	0.64063		23.5541	23.3961	23.3499	23.454	23.7887	23.6144	23.6621	23.8757	23.8463	23.8586	21.4246	21.2966	20.5431	21.4183	21.8245	20.6946	20.3329	21.6423	21.3953	21.7961	17	11	8	9	12	12	9	6	13	14	14	49.3	49.3	49.3	55.249	83	0	58.584	Q99LF4	Q99LF4	tRNA-splicing ligase RtcB homolog
Ctbp1	0.262534	0.546045	0.78084		22.7484	22.597	22.3273	23.0919	23.0067	22.7036	22.4918	23.2429	23.4817	23.1638	20.2453	20.027	19.5329	20.8081	20.3635	20.1575	18.9735	19.4341	19.6672	19.7973	6	5	4	4	5	5	4	3	3	3	3	35.6	29.3	29.3	47.744	29	0	99.604	O88712;A0A0J9YU62;A0A0J9YUM4;A0A0J9YTW3;A0A0J9YU66;A0A0J9YVI3;A0A0J9YUR5	O88712;A0A0J9YU62;A0A0J9YUM4	C-terminal-binding protein 1
Ugp2	0.26248	0.86079	0.724012		23.7502	23.7296	23.6927	24.085	23.9465	23.7119	23.8346	24.2104	24.4235	24.336	20.2411	20.3768	19.5969	20.525	20.4648	20.1165	20.1763	21.1478	20.9093	20.8182	10	5	5	5	7	6	6	6	8	6	6	24.4	24.4	24.4	56.979	43	0	35.708	Q91ZJ5	Q91ZJ5	UTP--glucose-1-phosphate uridylyltransferase
Cops3	0.262105	0.381195	0.814465		21.4425	22.2019	21.1121	22.0142	21.703	21.1029	21.8628	22.1698	22.4814	22.1673	18.584	19.4694	17.4752	19.1623	18.415	16.1285	17.3338	18.9828	17.5768	19.5599	5	3	5	2	4	3	1	2	4	1	4	23.9	23.9	23.9	47.832	19	0	31.059	O88543;F6YCA7;D3Z036	O88543	COP9 signalosome complex subunit 3
Ywhab	0.261448	0.976977	0.711114		27.8283	27.6379	27.4875	28.1682	28.1067	27.9751	28.0081	28.2506	28.0648	28.2374	26.1257	25.9082	25.0895	26.3417	26.0348	25.1763	25.1011	25.7989	25.4185	26.3907	18	15	14	13	15	14	14	14	14	14	15	78.5	72.4	72.4	28.086	171	0	323.31	Q9CQV8;A2A5N1	Q9CQV8;A2A5N1	14-3-3 protein beta/alpha;14-3-3 protein beta/alpha, N-terminally processed
Tns1	0.261086	2.18815	0.617547		25.1332	25.0415	24.9562	25.143	25.2761	25.2061	25.4902	25.3744	25.3577	25.427	22.0269	21.8395	21.4457	22.0103	22.1871	21.8579	22.0068	22.212	21.642	22.4135	49	38	33	29	42	44	39	36	40	32	35	42.7	42.7	42	198.98	294	0	219.06	A0A087WQS0;E9Q0S6;A0A087WQM0;A0A6I8MWZ2;A0A1D5RM59;A0A087WRU0;A0A087WQ94;Q9DBT6;A0A087WP40;A0A087WR29;A0A087WSC8;A0A087WS32;A0A087WRZ8;A0A087WPC7	A0A087WQS0;E9Q0S6;A0A087WQM0;A0A6I8MWZ2;A0A1D5RM59;A0A087WRU0;A0A087WQ94
Dbnl	0.261033	1.26034	0.662563		23.2008	23.1142	23.1057	23.511	23.4608	23.2539	23.5171	23.5826	23.694	23.65	21.007	21.6195	21.362	21.6374	21.2845	20.9146	21.2997	21.8186	21.6597	22.3166	11	7	8	9	7	7	8	8	8	8	9	37.4	37.4	37.4	48.699	83	0	118.8	Q62418	Q62418	Drebrin-like protein
Ythdf2;Ythdf1	0.260204	0.737571	0.741128		22.3736	21.8221	22.3402	22.4316	22.0721	22.235	22.9783	22.2661	22.3392	22.522	19.4367	19.0948	18.7989	19.6734	19.3109	18.4855	19.0175	19.3504	19.1837	18.342	3	3	3	2	3	3	2	2	3	3	1	6	6	4.5	62.279	13	0	4.4641	Q91YT7;P59326;A2AWN8	Q91YT7;P59326;A2AWN8	YTH domain-containing family protein 2;YTH domain-containing family protein 1
Mprip	0.260161	0.461459	0.793601		22.2774	22.5911	22.0966	NaN	22.1118	22.5989	NaN	22.0646	NaN	22.9247	16.6512	17.1956	16.631	NaN	13.3071	17.0329	NaN	13.2328	NaN	17.4893	4	1	1	2	0	1	1	0	2	0	3	5.6	5.6	5.6	116.41	4	0.005493	1.4201	P97434;Q5SWZ5;F6S5I0;F6RND9;F6XZM9	P97434;Q5SWZ5;F6S5I0;F6RND9;F6XZM9	Myosin phosphatase Rho-interacting protein
Txnl1	0.260007	1.3358	0.660776		23.6046	23.4626	23.1879	23.709	23.6099	23.6348	23.7227	23.7065	23.9999	23.8102	20.6535	20.6143	20.5022	21.2984	21.2795	20.9488	21.1863	21.4738	21.7444	21.7354	10	5	5	7	7	9	6	8	6	8	8	41.5	41.5	41.5	32.237	47	0	24.792	Q8CDN6;A0A498WGD8;A0A494BBI1;A0A494B955;A0A494BB31	Q8CDN6;A0A498WGD8;A0A494BBI1;A0A494B955	Thioredoxin-like protein 1
Celf1	0.259895	0.688851	0.746224		23.7266	23.1384	23.3072	23.7385	23.8954	23.5585	23.9127	23.5443	24.1874	23.9027	21.1266	19.3808	19.9638	21.3799	21.4347	20.6856	20.7597	21.2795	21.7499	21.7308	8	6	4	6	6	6	5	6	6	8	8	19.5	19.5	19.5	52.107	28	0	15.881	P28659;A0A0R4J0T5;Q9Z0H4;S4R2J2;S4R2L5;A3KGT0;A0A0R4J2B0;V9GX43;S4R2U7;S4R1S7;E9QA47	P28659;A0A0R4J0T5	CUGBP Elav-like family member 1
Mvb12a	0.259747	0.463803	0.794971		21.6591	21.4157	21.1794	21.3673	21.4759	21.2316	21.137	21.9423	21.6046	22.4806	18.2873	18.2794	17.6206	18.3051	18.6914	17.8254	19.1326	19.3434	18.88	20.1264	4	2	3	1	2	2	1	3	3	2	3	22.1	22.1	22.1	28.705	10	0	6.4065	Q78HU3	Q78HU3	Multivesicular body subunit 12A
Ccdc93	0.259746	1.51004	0.653165		22.7641	22.6322	22.7318	22.8434	22.9948	22.8472	22.9696	22.974	23.2248	23.2495	19.5217	19.1002	18.8529	19.7316	20.0507	19.7239	19.1919	19.2328	19.1029	18.8724	9	7	2	3	6	7	7	7	6	4	4	18.3	18.3	18.3	72.602	37	0	15.245	Q7TQK5;E9QAD4	Q7TQK5;E9QAD4	Coiled-coil domain-containing protein 93
Srsf2	0.259717	0.416175	0.80424		24.9898	24.5496	24.6136	25.3445	25.4931	24.8625	24.709	25.4286	25.8536	25.4355	23.3882	22.6634	22.3256	23.6675	23.8047	22.9563	22.6392	23.7506	23.9646	23.9406	4	4	3	3	4	4	4	4	4	4	4	21.7	21.7	21.7	25.476	40	0	61.976	Q62093	Q62093	Serine/arginine-rich splicing factor 2
Psmd4	0.259136	0.704757	0.743796		24.0612	24.0272	23.5725	23.8195	24.081	23.934	23.7161	24.5209	24.4959	24.1902	21.3491	21.4723	20.735	21.1811	21.4537	20.9068	20.8146	21.7548	21.8512	21.7125	7	4	6	2	5	5	3	3	5	6	5	30.3	30.3	30.3	40.703	28	0	31.746	O35226	O35226	26S proteasome non-ATPase regulatory subunit 4
Rpl7a	0.258893	1.4103	0.657828		26.0503	25.8731	25.9445	25.9127	26.1106	26.0241	26.0147	26.3421	26.5035	26.3013	25.464	25.3633	25.2612	25.1218	25.1513	24.7764	24.773	25.4448	25.6201	25.717	23	20	18	19	16	18	13	15	13	17	19	56.4	56.4	56.4	29.976	173	0	136.44	P12970;V9GX35	P12970	60S ribosomal protein L7a
Aldh5a1	0.258287	0.608633	0.767541		22.8833	23.0847	22.6333	22.2924	22.6639	22.9109	22.6872	22.8462	23.585	22.8197	19.34	19.541	19.0047	18.7032	19.6944	18.9448	19.0621	18.9205	20.1415	18.8869	7	5	5	4	4	7	4	5	3	6	5	21.8	21.8	21.8	55.968	17	0	32.071	Q8BWF0	Q8BWF0	Succinate-semialdehyde dehydrogenase, mitochondrial
Pla2g15	0.25763	0.952481	0.715497		22.3495	22.6084	22.8065	22.8486	22.3974	23.0557	22.8261	22.9938	22.4819	22.9411	19.6154	19.4533	20.3207	18.8154	19.5029	19.4508	18.9195	19.5567	18.5018	20.4026	4	4	3	3	2	4	4	3	3	3	4	17	17	17	47.307	28	0	10.013	Q8VEB4;A0A1D5RLZ5	Q8VEB4	Group XV phospholipase A2
Slc7a5	0.257203	0.879804	0.723662		23.041	23.2075	22.9102	22.4038	22.7093	23.0336	23.2109	23.314	23.0255	22.974	19.808	20.0133	19.5489	19.0735	19.2801	19.3578	19.5799	19.8656	19.4935	19.7765	2	2	2	2	2	2	2	2	2	2	2	5.9	5.9	5.9	55.872	14	0	4.8236	Q9Z127	Q9Z127	Large neutral amino acids transporter small subunit 1
Cyp2d26	0.256909	0.497441	0.790847		22.2009	22.2717	21.7275	21.9926	21.8655	22.2997	23.0725	21.761	22.099	22.1105	18.9685	19.3982	18.6314	18.94	17.8042	18.3689	19.2716	18.6988	18.0543	19.1743	9	6	8	6	7	2	4	6	6	4	7	27.4	25	20.6	56.975	32	0	15.582	Q8CIM7;A0A0R4IZY2;Q6P8N9	Q8CIM7;A0A0R4IZY2	Cytochrome P450 2D26
Clec1b	0.255932	0.35894	0.823413		21.8002	22.6537	22.9656	22.5784	22.0893	23.1462	23.3268	22.2801	22.4012	22.2123	18.1473	19.9403	19.5538	19.551	19.4638	19.7924	20.6563	20.2776	20.3622	20.1578	8	3	3	3	3	4	5	7	4	7	3	43.2	43.2	43.2	26.239	20	0	25.211	Q9JL99;A0T1G3	Q9JL99	C-type lectin domain family 1 member B
Eps15	0.25554	1.20922	0.680499		23.9267	23.9109	23.7806	24.186	24.0556	23.8899	24.4084	24.3848	24.2998	24.1544	21.3451	21.3793	21.442	21.885	21.6373	21.0444	21.2279	22.0353	21.415	22.0209	28	16	19	22	25	22	18	15	22	19	17	50.1	50.1	50.1	98.47	145	0	299.5	P42567;H3BK65;Q5JC28;F6W2Q5;A0A0R4J0A0;H3BJB8;H3BLE4	P42567;H3BK65;Q5JC28;F6W2Q5;A0A0R4J0A0	Epidermal growth factor receptor substrate 15
Sept7	0.255056	1.69621	0.64432		25.8032	25.7787	25.6754	25.9913	25.9942	25.9069	26.2621	26.1908	26.126	26.0323	24.9715	24.7385	24.1555	24.5527	24.6341	24.2427	24.5457	24.7282	24.689	24.8775	31	27	27	25	27	26	25	27	28	24	28	58.6	58.6	58.6	50.648	289	0	323.31	E9Q1G8;O55131;E9Q9F5;Q9DA97;S4R2P6	E9Q1G8;O55131;E9Q9F5	Septin-7
Psmb2	0.254794	0.903373	0.72293		23.1254	23.0546	23.3035	23.7324	23.4595	23.586	23.265	23.742	23.698	23.6585	21.1366	21.4684	21.3799	21.6786	21.4619	21.5405	21.0319	21.629	21.6142	22.0002	8	3	3	3	5	4	3	3	4	4	4	44.3	44.3	44.3	22.906	28	0	11.335	Q9R1P3	Q9R1P3	Proteasome subunit beta type-2
Cav1	0.254674	0.832168	0.734812		23.4994	23.5893	23.5507	23.3166	23.5397	23.5844	24.3568	23.6506	23.6	23.5772	20.7566	21.1786	20.0845	20.0531	20.0692	20.4088	20.8907	20.6309	20.6415	20.9212	3	2	2	1	1	1	2	1	2	2	2	31.5	31.5	31.5	20.538	4	0	8.8414	P49817;H3BKG0;D3Z148;P51637;D3Z0J2	P49817;H3BKG0;D3Z148	Caveolin-1;Caveolin
Ptdss1	0.254046	0.235907	0.883204		21.9571	20.5821	22.363	21.9792	21.0766	NaN	21.7727	21.3738	22.5964	21.6396	18.1247	15.9124	17.3021	18.5992	15.9396	NaN	16.4431	17.9366	18.5428	16.7904	2	2	1	1	2	1	0	1	2	1	1	5.1	5.1	5.1	55.603	6	0	2.9539	Q99LH2;A0A286YDW7;A0A286YDD2	Q99LH2;A0A286YDW7;A0A286YDD2	Phosphatidylserine synthase 1
Dctn5	0.253645	0.478152	0.794945		21.081	21.7327	21.6049	21.6189	21.6551	21.0775	21.8573	22.4425	21.802	21.7816	19.5347	19.2276	18.7558	19.8573	18.9174	19.9098	19.8708	18.9877	18.1915	18.3535	4	2	1	1	3	1	2	2	1	1	2	23.1	23.1	23.1	20.14	9	0	4.6883	Q9QZB9;H3BJ75	Q9QZB9	Dynactin subunit 5
Myct1	0.253587	0.497161	0.793815		22.9091	22.7265	22.7657	22.8091	22.0093	22.8902	23.5693	22.7321	22.7202	22.5759	20.9281	21.0859	20.3938	21.4028	19.3849	20.9306	21.9606	20.9276	19.5694	19.7611	4	3	2	1	3	2	2	4	3	2	2	27.7	27.7	27.7	21.079	15	0	6.8955	Q8R411	Q8R411	Myc target protein 1
Pkn1	0.253014	1.01437	0.716819		21.283	21.1608	20.9056	21.4315	21.6381	21.4497	21.4613	21.5916	21.4599	21.7216	16.4967	17.2234	16.2539	16.8639	17.7369	16.9207	16.8119	17.6519	17.3797	17.8741	6	2	3	2	2	5	3	4	4	4	4	7.1	7.1	7.1	104.41	22	0	3.9638	P70268;D6RH37	P70268	Serine/threonine-protein kinase N1
Stmn1	0.252813	0.421381	0.80782		23.4677	23.3668	22.9193	23.9426	23.3389	23.2423	NaN	23.8921	23.8453	NaN	20.2978	20.3462	19.6824	20.7994	20.1016	19.8113	NaN	20.675	20.484	NaN	2	2	1	1	1	1	1	0	2	1	0	9.4	9.4	9.4	17.274	10	0.0020313	1.852	P54227;D3Z1Z8;D3Z5N2	P54227;D3Z1Z8;D3Z5N2	Stathmin
Tpm3-rs7	0.25271	0.73112	0.743668		24.0831	24.4114	24.0323	24.6167	24.4822	24.3996	24.7285	25.0137	24.4743	24.2732	21.3709	21.6454	21.1872	21.8677	21.5004	21.1911	21.5007	22.0526	21.4888	21.5869	3	3	2	2	2	2	2	3	2	2	3	61.3	11.7	0	28.991	28	0	4.8418	D3Z2H9	D3Z2H9
Pak2	0.252521	1.02963	0.714539		23.6128	23.4871	23.2744	23.757	23.8882	23.7054	23.6626	24.0527	24.0183	23.8432	22.0586	21.6952	21.3986	22.2997	22.1808	21.8676	21.3601	22.5837	22.1938	22.5808	23	14	11	11	17	16	14	11	16	13	16	63.7	63.7	63.7	57.93	110	0	158.67	Q8CIN4;Q61036;O88643;G5E884;A3KGC3;A3KGC4;A3KGC5	Q8CIN4	Serine/threonine-protein kinase PAK 2;PAK-2p27;PAK-2p34
Mat2a	0.252485	0.445884	0.801819		22.7763	22.5025	22.2104	22.8731	23.2472	22.6502	22.5131	22.9381	23.5767	23.1939	18.2762	18.3085	19.7955	19.6489	19.6235	19.3422	17.8342	19.9045	20.431	20.2319	6	2	1	3	2	3	3	2	3	4	4	26.8	19	19	43.688	30	0	16.849	Q3THS6;A0A0U1RNT6;A0A0U1RNK6;A0A0U1RQ95;A0A0U1RQB0	Q3THS6;A0A0U1RNT6;A0A0U1RNK6	S-adenosylmethionine synthase isoform type-2
Rae1	0.252016	0.799612	0.73892		22.992	23.2825	23.531	22.9992	23.0578	23.4324	23.7774	23.4522	23.4631	22.9975	19.7036	20.6126	20.6149	20.0243	20.7545	20.7225	20.7626	20.1111	20.3171	19.9263	7	4	4	3	3	4	4	4	2	3	2	28.5	28.5	28.5	40.965	27	0	20.259	Q8C570;A2ASC6	Q8C570;A2ASC6	mRNA export factor
Hpcal1	0.251687	0.458254	0.796026		22.4445	22.7003	22.1892	23.3991	22.5534	22.9662	23.131	23.2964	22.684	22.4674	20.3146	20.0242	18.6718	21.0581	19.4606	20.9251	19.8608	20.6364	18.8724	20.3262	7	4	5	2	6	3	6	4	5	2	4	41.5	41.5	41.5	22.338	24	0	8.2857	P62748;A0A1Y7VMK3;P84075	P62748;A0A1Y7VMK3	Hippocalcin-like protein 1
Emc8	0.251623	0.749783	0.738728		22.6531	22.8397	23.0003	22.3673	22.3069	22.8619	23.1091	22.5316	23.0994	22.8234	20.6496	20.7208	21.1521	20.8113	19.5804	20.4386	20.7223	20.9222	21.1849	21.405	5	3	4	4	4	2	3	3	5	4	4	36.7	36.7	36.7	23.348	29	0	11.088	O70378;M0QWP2;M0QWY0;M0QWS0;M0QWI7;M0QWE2;M0QWC9	O70378;M0QWP2;M0QWY0	ER membrane protein complex subunit 8
Arhgef7	0.251554	1.27811	0.679596		24.9626	24.9308	25.0871	25.2383	25.1282	25.0592	25.5217	25.3706	25.1383	25.5149	21.6201	21.6991	21.2537	22.0491	21.7212	21.2479	21.8031	21.7537	21.2671	21.9329	26	20	17	16	20	19	19	21	21	16	20	40.8	40.8	38.1	97.055	130	0	104.18	Q9ES28;D3Z0V2;A0A0R4J0X8;A0A1B0GRS3;A0A1B0GSX2;A0A1B0GSX4;H3BJ53	Q9ES28;D3Z0V2;A0A0R4J0X8	Rho guanine nucleotide exchange factor 7
Vps26b	0.251376	0.609583	0.768376		22.3939	22.2468	22.3182	22.8499	22.0884	22.0945	22.9218	22.9368	22.6712	22.5297	18.7064	18.6787	18.4907	19.457	18.3502	18.0372	19.2112	19.4907	18.7685	19.3949	3	3	2	2	2	2	3	3	3	3	2	11.9	11.9	11.9	39.124	16	0	5.606	Q8C0E2	Q8C0E2	Vacuolar protein sorting-associated protein 26B
Apmap	0.250923	0.978819	0.718137		24.1905	24.2936	24.5221	23.9116	24.0405	24.3444	24.5055	24.1814	24.7139	24.4677	22.0621	22.1592	22.4834	21.7372	21.9662	21.8295	22.274	22.2327	21.7694	21.5935	14	11	12	12	10	10	11	9	10	5	8	47.7	47.7	47.7	46.434	102	0	82.954	Q9D7N9	Q9D7N9	Adipocyte plasma membrane-associated protein
Fkbp5	0.250837	0.782359	0.738997		22.9078	22.72	22.538	23.1896	23.2959	23.1553	22.8707	23.2663	23.35	23.2631	20.1331	20.0125	19.3231	20.3165	20.5519	19.7102	19.3357	20.2264	20.4985	20.4515	9	4	4	6	7	7	5	5	6	8	7	26.1	26.1	26.1	50.966	51	0	18.697	Q64378;A0A3B2WBD2;B8JJC2;A0A3B2WCL4	Q64378;A0A3B2WBD2	Peptidyl-prolyl cis-trans isomerase FKBP5;Peptidyl-prolyl cis-trans isomerase FKBP5, N-terminally processed
Apoe	0.250628	1.11439	0.706173		24.0255	24.2148	24.1025	23.8045	23.9064	24.2224	24.6201	24.1516	24.2921	24.0207	22.5012	22.8989	22.2972	22.1289	22.1127	22.2051	22.5882	22.3817	22.5157	22.4474	13	8	9	8	9	8	10	11	8	8	7	44.1	44.1	44.1	35.866	77	0	122.6	P08226;A0A1B0GX15;G3UWN5;G3UZM8	P08226	Apolipoprotein E
Eef1g	0.250075	0.736014	0.74319		25.6626	25.3603	25.3336	26.0117	25.8306	25.5524	25.7905	25.9212	26.2276	25.9573	23.9766	23.859	23.8184	24.3466	24.0368	23.3955	23.3199	23.9155	24.0591	23.9675	16	15	14	14	16	15	14	12	14	12	13	51.5	51.5	51.5	50.06	175	0	168.31	Q9D8N0	Q9D8N0	Elongation factor 1-gamma
Synj2bp;Gm20498	0.249741	0.361918	0.82328		22.1835	22.7462	23.2401	22.8496	22.0412	22.9569	23.6191	22.5471	22.7333	22.453	19.1144	21.8775	21.6213	20.6423	19.4144	20.5636	21.4269	20.6776	20.7177	20.8621	5	1	4	3	2	2	2	3	3	3	3	29.7	29.7	29.7	15.815	24	0	13.728	Q9D6K5;E9PVN6	Q9D6K5;E9PVN6	Synaptojanin-2-binding protein
Gak	0.249234	0.224861	0.887622		22.0047	21.5948	21.8051	22.3479	22.0939	22.3725	21.0162	22.6522	21.5513	23.5005	17.675	17.365	17.2073	18.3071	17.3491	17.8695	16.2428	18.1756	17.0865	19.0856	11	4	4	3	5	4	6	3	6	3	7	13	13	13	143.64	19	0	17.805	Q99KY4;A0A0R4J0F6;F6SLK1;A0A0G2JGP6;A0A0G2JEW6;D6RHK5;F7BG02	Q99KY4;A0A0R4J0F6	Cyclin-G-associated kinase
	0.249144	0.74294	0.743518		NaN	19.5197	19.8746	19.9812	20.083	NaN	20.0207	20.2759	NaN	20.0447	NaN	17.3471	17.4857	17.686	17.6936	NaN	17.3632	17.9068	NaN	17.8676	3	1	1	2	1	2	0	1	1	0	1	12.3	12.3	7.4	18.311	9	0.004678	1.4397	A0A1B0GT75	A0A1B0GT75
Pdcd10	0.24898	1.35364	0.668075		22.8417	22.7998	22.8195	23.2434	23.1349	23.0378	23.3153	23.237	23.2932	23.2009	20.727	20.7439	20.6254	20.7932	20.8487	20.2227	20.704	21.113	20.8419	20.4081	7	4	4	4	3	4	3	5	6	5	3	42	42	42	24.715	25	0	20.633	Q8VE70;F8WI55;E0CY82	Q8VE70;F8WI55	Programmed cell death protein 10
Fkbp4	0.248729	0.942311	0.724636		23.049	22.7857	22.8167	23.4025	23.3396	23.1834	23.2291	23.4432	23.4732	23.3083	20.4833	20.1534	19.4213	20.7344	20.6398	19.7505	20.1062	20.6793	20.849	20.8365	16	10	6	7	11	10	10	8	9	11	10	50.4	50.4	50.4	51.572	54	0	57.78	P30416;F6S2D5;F7CAT1	P30416	Peptidyl-prolyl cis-trans isomerase FKBP4;Peptidyl-prolyl cis-trans isomerase FKBP4, N-terminally processed
Snx27	0.248367	0.836334	0.738945		23.1634	23.1044	22.8242	23.3864	23.4126	23.2221	23.1433	23.6691	23.4171	23.6812	20.1134	19.2987	19.334	20.2817	20.3673	19.451	19.3355	20.8671	20.256	20.4635	14	7	3	5	9	8	6	4	10	6	6	36	36	36	60.988	39	0	34.102	Q3UHD6;A0A0G2JF85;A0A0G2JGD5;A0A0G2JG07	Q3UHD6;A0A0G2JF85	Sorting nexin-27
Map4k4	0.248306	0.504979	0.793829		23.9494	23.2425	23.561	23.853	23.7702	23.3952	23.763	24.4777	23.7412	24.2405	19.7471	17.0834	18.0192	18.5007	18.6112	16.0667	19.6402	18.7574	18.2073	18.348	8	2	2	4	6	4	1	6	4	4	3	8.8	8.8	5.5	140.6	13	0	12.174	P97820;B7ZNR9;B2RUE8;A0A0A6YWR8;F8VPL5;A0A0A6YWM8;E9PVG7;A0A0A6YW53;A0A0A6YVZ8;A0A0A6YWJ2	P97820;B7ZNR9;B2RUE8;A0A0A6YWR8;F8VPL5;A0A0A6YWM8;E9PVG7;A0A0A6YW53;A0A0A6YVZ8	Mitogen-activated protein kinase kinase kinase kinase 4
Kmo	0.247882	0.317853	0.852083		23.1247	22.4064	22.2162	21.824	22.1338	22.5727	22.8611	22.4593	23.3024	21.749	19.312	19.3402	17.8866	17.3006	17.5997	17.7611	18.3091	17.8615	19.6167	17.3432	7	6	4	3	1	1	2	2	1	5	1	16.9	16.9	16.9	54.531	22	0	27.058	Q91WN4;Q3V0K6	Q91WN4;Q3V0K6	Kynurenine 3-monooxygenase
Itsn1	0.247865	1.34528	0.674494		24.4001	24.2319	24.063	24.2963	24.6298	24.4299	24.6978	24.5189	24.5894	24.6243	20.7084	20.6554	19.8975	20.7346	21.085	20.6008	20.6284	20.7552	20.7658	21.0295	28	16	17	12	20	19	20	18	17	17	19	25.1	25.1	18.2	194.29	133	0	190.51	Q9Z0R4;E9Q3I4;E9Q0N0;E9Q3I5;E9Q3I8;E9Q3I9;Q6NZJ5;D3Z6P4;Q6J1S9;F6R6C8;F6ZX53;F6ZLP6;F6TCC6	Q9Z0R4;E9Q3I4;E9Q0N0;E9Q3I5;E9Q3I8;E9Q3I9	Intersectin-1
Fnbp1l	0.246843	0.215473	0.895799		23.3934	22.371	20.9021	22.2084	21.7918	22.1321	21.6372	22.9319	22.6279	22.5717	19.173	17.8934	14.4155	17.6091	17.0604	15.6703	17.2999	19.3072	18.3481	19.3735	4	2	1	1	1	2	1	2	4	4	4	9.1	9.1	9.1	69.885	9	0	8.2222	Q8K012;E9PUK3;A0A5F8MPQ8;E9PUI5;A0A0G2JFM9	Q8K012;E9PUK3;A0A5F8MPQ8;E9PUI5;A0A0G2JFM9	Formin-binding protein 1-like
Gmpr2	0.246746	0.597935	0.779786		22.4217	22.1198	22.2827	22.8662	22.7522	22.6881	22.2398	22.8217	23.1151	22.8117	19.7273	20.1754	19.4181	20.7621	19.7376	20.2048	19.3985	20.6401	19.8881	20.3959	3	3	3	3	3	2	3	2	3	2	2	15.8	12.6	12.6	38.018	22	0	26.906	Q99L27;A0A2I3BQX8	Q99L27;A0A2I3BQX8	GMP reductase 2
Ndufa5	0.246476	1.01694	0.718365		23.7801	23.7242	23.7995	23.3123	23.5605	23.9878	23.9934	23.6016	24.1029	23.7232	23.356	23.3276	22.4857	22.9493	23.0403	23.2225	22.9667	22.9232	23.3802	23.3724	6	6	5	5	5	5	4	4	4	4	5	63.8	63.8	63.8	13.36	53	0	39.04	Q9CPP6;D3YTQ8	Q9CPP6;D3YTQ8	NADH dehydrogenase [ubiquinone] 1 alpha subcomplex subunit 5
Parvb	0.245445	1.05782	0.715854		23.9813	24.0961	23.883	24.4454	24.0199	24.0838	24.5725	24.26	24.3178	24.4188	21.3772	20.9349	20.731	21.8079	21.4002	21.2766	21.723	21.7711	21.6267	21.7915	9	8	5	8	8	6	7	7	7	7	7	35.1	35.1	35.1	41.669	60	0	82.602	Q9ES46	Q9ES46	Beta-parvin
App	0.245239	0.639755	0.764949		NaN	21.7882	21.1143	21.2971	21.4862	21.9869	21.6428	21.5793	NaN	21.4578	NaN	16.6633	15.0994	15.5588	16.7299	16.6505	15.5016	16.8437	NaN	18.1657	4	0	1	2	1	2	1	1	3	0	2	7	7	7	86.721	5	0	6.4388	P12023;A0A2I3BR03;A0A2I3BPT1;A0A2I3BQZ9;Q3TWF3	P12023;A0A2I3BR03;A0A2I3BPT1;A0A2I3BQZ9;Q3TWF3	Amyloid beta A4 protein;N-APP;Soluble APP-alpha;Soluble APP-beta;C99;Beta-amyloid protein 42;Beta-amyloid protein 40;C83;P3(42);P3(40);C80;Gamma-secretase C-terminal fragment 59;Gamma-secretase C-terminal fragment 57;Gamma-secretase C-terminal fragment 50;C31
Abi3	0.244326	0.658953	0.764745		22.6396	22.2174	22.2774	22.3144	23.0167	22.7947	22.7052	22.798	23.019	22.3703	20.0257	19.6062	20.1498	20.2332	20.4472	20.0773	20.1002	20.914	20.3244	19.2505	7	4	3	4	4	4	4	4	5	4	2	33	33	33	39.106	24	0	20.319	Q8BYZ1;F6RXN4	Q8BYZ1	ABI gene family member 3
Fech	0.244029	1.35699	0.677989		23.2465	23.36	23.3554	22.9682	23.1522	23.3814	23.6308	23.3336	23.6368	23.3199	21.2467	22.1628	21.6504	20.9826	20.7961	21.1363	20.695	21.1629	21.1573	21.5826	14	12	13	11	10	10	9	9	11	9	11	47.4	47.4	47.4	47.13	91	0	56.02	P22315;A0A494BAI5;Q544X6;F6T2S0;Q91W09;A0A494B9Y8;A0A494BBL4;A0A494BA61;A0A494BAR8	P22315;A0A494BAI5;Q544X6;F6T2S0;Q91W09;A0A494B9Y8	Ferrochelatase, mitochondrial;Ferrochelatase
Uqcrb	0.244022	1.3244	0.67924		24.8742	25.011	25.0963	24.6282	24.8192	25.1537	25.2749	25.0217	25.2597	24.9392	24.4349	24.8294	24.3746	24.2809	24.3807	24.5363	24.1263	24.2728	24.617	24.4012	11	7	9	9	9	8	11	6	8	8	7	61.3	61.3	61.3	13.527	81	0	72.588	Q9D855;Q9CQB4	Q9D855;Q9CQB4	Cytochrome b-c1 complex subunit 7
Glul	0.243208	0.610219	0.779394		25.4493	25.3592	25.2077	25.2772	25.2712	25.6266	26.2492	25.4137	25.3441	25.1471	23.8691	24.0513	23.4744	24.0201	23.7821	23.9161	24.4706	23.6459	23.7343	23.8566	21	16	18	15	18	13	16	16	15	15	17	63.5	63.5	63.5	42.119	148	0	250.57	P15105;D3YVK1	P15105	Glutamine synthetase
Cops8	0.243198	1.098	0.716278		21.7321	21.9495	21.85	21.9804	22.0768	21.9132	NaN	22.2681	22.4148	22.0477	19.7861	19.4114	18.9583	20.5766	20.5992	19.5746	NaN	20.6145	20.7272	20.7198	4	3	2	1	4	4	3	0	3	4	3	28.2	28.2	28.2	23.255	17	0	9.9981	Q8VBV7;A0A087WPM5	Q8VBV7	COP9 signalosome complex subunit 8
Gstp1;Gstp2	0.243146	0.655903	0.765945		27.0031	26.9492	26.5749	27.1504	27.2316	26.9956	26.8152	27.2873	27.6178	27.4091	25.9749	25.7681	24.96	26.0445	25.8775	25.5342	25.0413	25.7808	25.7006	26.3182	13	12	12	11	12	11	11	8	10	8	13	65.7	65.7	65.7	23.609	159	0	323.31	P19157;A0A494BAW2;A0A494B908;P46425;A0A494BAS3;A0A494BAU3;A0A494BAM8;Q8VC73;F6RWR5	P19157;A0A494BAW2;A0A494B908;P46425	Glutathione S-transferase P 1;Glutathione S-transferase P 2
Spns1	0.243102	0.547165	0.787917		22.0378	22.1636	22.4849	21.853	21.6822	21.9798	22.3836	22.0933	NaN	22.6929	19.0166	19.291	20.1164	18.9059	18.709	19.0088	19.2314	18.8865	NaN	20.5411	3	2	2	2	2	2	1	1	2	0	3	13.6	13.6	13.6	56.708	10	0	6.8852	Q8R0G7;D3YTR6;D6REG2;A0A0U1RNZ2;D3YWA9;D3YWU4;A0A0U1RPY3	Q8R0G7;D3YTR6;D6REG2;A0A0U1RNZ2;D3YWA9	Protein spinster homolog 1
Plekho2	0.242727	1.56826	0.656629		24.4616	24.3913	24.3637	24.4599	24.7445	24.6715	24.9551	24.723	24.6371	24.6479	22.0759	22.3714	21.9195	22.419	22.7158	22.2312	22.4057	22.2724	22.3025	22.6916	16	12	13	12	15	16	14	14	11	14	14	51.3	51.3	51.3	53.872	112	0	182.23	Q8K124	Q8K124	Pleckstrin homology domain-containing family O member 2
Fxr1	0.242484	1.07188	0.715646		22.5757	22.4667	22.3815	22.9914	22.7171	23.0094	22.9504	22.9081	22.6594	22.8176	18.6741	18.1234	18.4877	19.5274	18.7225	18.9125	19.2592	18.8435	19.2024	18.1863	9	4	3	5	6	4	5	5	4	5	5	16.7	16.7	14.3	76.221	31	0	13.562	Q61584;A0A0G2JEP0;A0A0H2UH27;A0A0G2JGL6	Q61584;A0A0G2JEP0;A0A0H2UH27	Fragile X mental retardation syndrome-related protein 1
Srsf4	0.24241	0.668418	0.764635		23.277	22.8075	22.936	23.1391	23.4408	22.9575	23.2255	23.4616	23.364	23.8038	20.1416	19.5512	19.3103	20.7412	21.0326	18.8725	18.4295	21.1213	20.8306	21.6313	6	4	4	4	4	4	2	3	5	3	5	17.8	16	16	55.979	23	0	19.086	Q8VE97;Q542V3;A0A0A6YWA5	Q8VE97;Q542V3	Serine/arginine-rich splicing factor 4
Golga3	0.24215	0.650994	0.765757		23.3749	22.9867	22.9866	23.0158	23.5838	23.5094	23.6029	23.3927	22.9319	23.7217	18.4802	18.7234	17.9928	18.3848	18.5828	18.3709	18.4303	18.349	18.603	18.7978	15	6	8	6	7	7	6	8	8	9	8	13.7	13.7	13.7	167.22	32	0	22.841	P55937;A0A0R4J1H6;E9QP99;D3Z0Q8	P55937;A0A0R4J1H6;E9QP99	Golgin subfamily A member 3
Cyth1	0.242057	1.01407	0.721179		22.0245	22.2527	22.2516	21.8279	21.9376	22.0291	22.6333	22.3137	22.2734	22.2551	18.441	18.8107	18.5893	18.3369	18.6364	18.4606	18.6945	18.706	18.5838	18.9393	4	2	2	2	2	3	3	3	2	2	3	10.1	10.1	7.3	46.273	6	0	2.8952	Q9QX11;Q3TZ02;A2A517;P63034;A0A1Y7VIW9;A0A1B0GRX7;Q99KH2	Q9QX11;Q3TZ02;A2A517	Cytohesin-1
Maob	0.240902	0.488602	0.793156		23.6458	23.6281	23.646	23.5199	22.9352	23.6282	24.1742	23.3819	24.1151	23.2801	21.7074	21.9724	21.403	21.3598	20.5798	21.2097	21.6347	21.3421	21.944	20.9641	17	10	13	10	10	8	10	11	13	13	8	43.3	43.3	43.3	58.557	62	0	119.45	Q8BW75;E9Q3X6;E9PVL9	Q8BW75	Amine oxidase [flavin-containing] B
Cct8	0.240252	1.09633	0.717232		24.5504	24.4345	24.2471	24.7179	24.8019	24.541	24.8339	24.8512	24.9425	24.7845	21.9123	21.978	21.3465	22.2502	22.1638	21.6644	21.7523	22.098	22.016	23.0371	25	18	16	16	18	18	17	18	17	18	20	47.4	47.4	47.4	59.555	151	0	74.101	P42932;H3BL49;H3BJB6;H3BLL1;H3BKG2;H3BKR8	P42932;H3BL49	T-complex protein 1 subunit theta
Ybx3	0.240009	0.639849	0.775613		22.2542	NaN	NaN	21.8381	22.3501	NaN	NaN	22.3781	22.5008	22.2835	18.4314	NaN	NaN	18.2699	18.5556	NaN	NaN	18.6318	18.7333	18.6346	1	1	0	0	1	1	0	0	1	1	1	16.6	5.3	5.3	38.813	1	0	11.138	Q9JKB3	Q9JKB3	Y-box-binding protein 3
Myh10	0.238882	0.83041	0.737267		23.4347	23.5925	23.7235	22.9058	23.3865	23.7136	23.752	23.4784	23.5637	23.7298	18.5603	18.7113	18.5499	17.9175	18.3503	18.3419	19.425	18.2376	17.4752	19.038	20	12	10	7	7	9	10	14	9	6	10	23.3	14.9	14.9	228.99	58	0	55	Q61879;Q5SV64;Q3UH59;Q8BXF2	Q61879;Q5SV64;Q3UH59	Myosin-10
Arl6ip5	0.238601	0.382901	0.823662		22.4672	23.3331	23.6753	23.4806	22.4671	23.5373	23.4413	23.3067	22.9478	23.3832	18.902	20.8204	22.0491	22.2781	20.7685	22.0465	20.7876	21.6821	20.4384	22.6813	6	1	3	3	3	2	5	2	4	3	4	25	25	25	21.557	28	0	15.689	Q8R5J9	Q8R5J9	PRA1 family protein 3
Gyg1;Gyg	0.238303	0.773512	0.749484		22.0855	21.7928	22.0837	22.3124	22.5037	22.1752	22.1559	22.6311	22.6112	22.3963	19.7498	18.4194	19.3353	18.8164	18.9135	19.2421	19.3292	20.4801	19.7611	19.8431	4	2	1	2	1	1	2	2	4	2	2	17.4	17.4	17.4	37.402	10	0	7.3458	Q9R062;K3W4S6;V9GX26	Q9R062;K3W4S6;V9GX26	Glycogenin-1
Snx18	0.237498	0.537595	0.792396		23.3844	23.1513	22.9873	23.4778	23.3529	22.8718	23.2973	23.6902	23.7473	23.9345	21.3222	21.5545	20.9744	21.5814	21.442	20.2001	20.8027	21.379	21.3814	22.0134	13	10	10	9	10	11	7	10	10	8	7	28.8	28.8	28.8	67.789	74	0	35.901	Q8C788;Q91ZR2	Q8C788;Q91ZR2	Sorting nexin;Sorting nexin-18
Kank2	0.237347	1.22875	0.707987		21.9871	22.3586	22.2565	22.4116	22.4799	22.5123	22.7638	22.4018	22.5787	22.4239	18.2296	19.4023	18.5909	18.917	19.3845	19.5512	19.7198	19.2445	18.7601	19.5915	12	5	8	5	7	8	10	11	8	6	8	25.9	25.9	25.9	90.244	47	0	31.03	Q8BX02	Q8BX02	KN motif and ankyrin repeat domain-containing protein 2
Mink1;Tnik	0.236995	0.373414	0.828796		20.996	20.3084	20.7714	20.5302	21.1321	NaN	20.6962	21.3379	20.4288	21.4756	15.0612	14.523	14.7696	14.6221	15.1299	NaN	14.4258	15.283	14.3028	15.6323	3	1	1	2	2	1	0	1	1	1	1	5.7	2.6	2.6	147.29	9	0	19.645	Q9JM52;Q5SXG1;Q5SXG3;G3X9G2;F7AMS7;P83510;E0CZF8;E0CZD7;E0CXD6;E0CY98;E9PUL9;B9EKN8;B2RQ80;J3QM71;E0CYV5	Q9JM52;Q5SXG1;Q5SXG3;G3X9G2;F7AMS7;P83510;E0CZF8;E0CZD7;E0CXD6;E0CY98;E9PUL9;B9EKN8;B2RQ80	Misshapen-like kinase 1;Traf2 and NCK-interacting protein kinase
Gps1	0.236812	0.367438	0.833092		21.9172	21.4562	21.5924	22.2412	22.4882	22.1152	21.405	22.3616	22.3773	22.6201	19.3807	18.4118	17.2963	19.7231	19.5915	19.2092	18.1961	19.9659	19.444	20.2348	7	5	3	1	6	4	4	3	5	4	5	24.2	24.2	24.2	53.442	18	0	12.092	Q99LD4;G3UXW9;A0A140LJB7;Q3MIA8;B1ATU4	Q99LD4;G3UXW9;A0A140LJB7;Q3MIA8;B1ATU4	COP9 signalosome complex subunit 1
Eif3f	0.236433	0.284896	0.869014		22.2551	22.2487	22.1934	22.7269	22.951	22.0317	22.2353	22.5077	22.9832	23.7993	18.7964	20.4075	19.1737	20.4277	20.0825	19.2588	19.221	20.5236	20.4722	21.4308	8	2	5	4	5	4	4	3	6	6	6	33.8	33.8	33.8	37.984	32	0	17.082	Q9DCH4	Q9DCH4	Eukaryotic translation initiation factor 3 subunit F
Lpp	0.236317	0.808494	0.743065		24.8244	24.6222	24.2991	24.8027	25.08	24.6976	24.8853	25.0939	25.1168	25.0165	23.3054	23.2988	22.2442	23.0344	23.6861	22.7389	22.2256	23.3931	23.0264	23.5393	26	24	23	18	21	23	21	19	24	22	24	52.5	52.5	52.5	65.89	178	0	319.91	Q8BFW7	Q8BFW7	Lipoma-preferred partner homolog
Gclc	0.235909	0.870323	0.739765		21.9777	21.591	21.7189	21.9081	21.9399	21.6675	21.9595	22.2965	22.0619	22.3298	18.5057	17.7975	16.7698	18.3641	18.4242	17.8538	18.4505	18.6783	18.6288	18.6108	4	4	3	2	4	4	3	4	4	4	3	10.2	10.2	10.2	72.571	18	0	6.6382	P97494	P97494	Glutamate--cysteine ligase catalytic subunit
Zc3hav1	0.235646	1.18153	0.71482		22.1212	22.3675	22.0093	22.3082	22.304	22.3469	22.3733	22.712	22.613	22.2432	18.1241	18.2878	17.266	18.2066	17.1979	17.7954	17.2661	18.3545	18.3623	18.0747	8	4	4	4	5	2	3	4	5	3	5	11.9	11.9	11.9	106.69	25	0	18.288	Q3UPF5;D3Z5I1;G3X9X5	Q3UPF5;D3Z5I1;G3X9X5	Zinc finger CCCH-type antiviral protein 1
Stom	0.235596	0.656294	0.771116		22.9522	23.0537	23.0407	22.7936	22.5026	23.0719	23.5416	22.9713	22.6752	23.2607	21.0792	20.8821	21.2041	20.7425	19.9749	20.9051	21.2797	20.3731	19.7275	21.3464	10	6	6	6	7	3	6	7	5	5	6	47.5	47.5	47.5	31.375	34	0	46.95	P54116	P54116	Erythrocyte band 7 integral membrane protein
Slc31a1	0.234703	0.268632	0.877268		22.9413	23.122	23.7389	23.0521	22.3211	23.4653	23.8671	23.5737	23.2511	22.1918	23.0035	23.2518	23.6524	23.0592	22.2273	23.1846	23.512	23.5069	23.1662	22.3169	1	1	1	1	1	1	1	1	1	1	1	14.6	14.6	14.6	14.486	7	0.0011994	2.1732	A8Y5P1;Q8K211	A8Y5P1;Q8K211	High affinity copper uptake protein 1
Anxa4	0.234634	1.11739	0.718793		23.1249	23.0087	23.1073	23.4765	23.2754	23.1628	23.546	23.5748	23.3251	23.5572	20.7684	21.2973	20.9955	21.2628	21.0475	20.798	20.7013	21.4476	21.126	21.3738	14	7	8	9	9	8	8	9	10	10	6	55.5	55.5	55.5	35.915	62	0	39.152	P97429;A0A0N4SW89;D3Z0S1;A0A0N4SV57;F7ANV6;S4R1F2	P97429;A0A0N4SW89;D3Z0S1;A0A0N4SV57;F7ANV6;S4R1F2	Annexin A4;Annexin
Rps26	0.234537	0.565617	0.789746		24.7336	23.9234	24.617	24.8268	24.9486	24.8467	24.8433	25.1151	24.8339	24.583	23.7234	23.3337	23.7337	23.5358	23.7962	23.4414	23.2517	23.3838	23.7019	23.6819	3	3	3	3	3	3	3	3	3	3	3	31.3	31.3	31.3	13.015	27	0	21.419	P62855	P62855	40S ribosomal protein S26
Nfic	0.234461	0.58746	0.78872		22.3207	22.4937	22.9564	22.0236	22.5856	22.8079	22.7005	22.3559	23.068	22.6201	17.8095	18.5679	19.2563	19.486	19.4937	19.8127	19.9065	19.2851	18.7726	18.7416	6	1	2	3	4	4	4	5	3	2	2	23.9	23.9	21.4	48.768	14	0	7.7348	P70255;A0A1Y7VK55	P70255;A0A1Y7VK55	Nuclear factor 1 C-type
Cox6c	0.234267	1.03175	0.725894		26.0671	26.3089	26.258	25.8664	26.0973	26.5541	26.5923	26.1038	26.2917	26.2269	25.3226	25.6876	25.4775	24.8824	25.2117	25.3339	25.4386	25.0502	25.3174	25.4092	6	5	5	5	5	5	5	6	5	5	5	61.8	61.8	61.8	8.4689	95	0	21.308	Q9CPQ1;A0A0G2JDA6	Q9CPQ1	Cytochrome c oxidase subunit 6C
Gnas	0.234016	0.992985	0.729736		24.3306	24.3594	24.3305	24.0993	24.066	24.4902	24.8896	24.3196	24.3149	24.3416	22.6045	22.8833	22.4615	22.3494	22.265	22.4121	22.5967	22.3824	22.1897	22.6902	18	12	13	13	14	13	13	13	11	13	11	48.7	45.9	45.9	45.663	98	0	101.71	P63094;Q6R0H7;A0A571BEI3;Z4YKV1;A0A571BEM2;Q8CGK7;Q66L47;A0A571BE25;A0A571BEG2;A2A610;A0A571BGH5	P63094;Q6R0H7;A0A571BEI3;Z4YKV1;A0A571BEM2	Guanine nucleotide-binding protein G(s) subunit alpha isoforms short;Guanine nucleotide-binding protein G(s) subunit alpha isoforms XLas
Ugt2b17;Ugt2b5;Ugt2b38;Ugt2b37	0.233774	0.773716	0.749483		23.2716	23.0083	23.1683	23.0419	22.8873	23.2954	23.5316	23.1039	23.6927	22.9225	21.2199	21.258	20.8217	21.168	20.6139	20.5743	20.6057	20.9827	21.0493	20.455	12	7	9	9	11	5	9	7	9	7	6	39.6	37.4	33	60.855	58	0	20.422	P17717;Q8K169;Q91WH2;Q8VCN3;Q8BJL9	P17717;Q8K169;Q91WH2;Q8VCN3	UDP-glucuronosyltransferase 2B17
Anxa11	0.2337	1.31674	0.704239		22.9604	22.9817	22.8619	23.1781	23.2782	23.0318	23.3113	23.3456	23.34	23.4002	21.4785	20.8066	21.4384	21.2413	21.3584	21.1724	21.1769	21.4196	21.293	22.4145	12	8	7	10	7	7	9	10	7	8	11	26	26	26	54.079	83	0	49.487	P97384;D3Z7U0	P97384;D3Z7U0	Annexin A11;Annexin
Commd5	0.233408	0.919101	0.739332		21.9209	21.5908	21.686	22.1548	21.881	22.0737	22.2469	22.0396	22.2763	21.764	19.0303	18.8738	19.2792	19.304	18.8887	17.9992	18.1277	18.179	19.1408	18.9387	3	2	2	3	2	2	1	1	1	2	2	21.4	21.4	21.4	24.467	13	0	7.7278	A0A0R4J0U7;Q8R395	A0A0R4J0U7;Q8R395	COMM domain-containing protein 5
Psmd1	0.233321	0.428155	0.812038		22.7841	22.5869	22.3891	23.2445	22.7703	22.5728	22.5937	22.9417	23.6648	23.1684	19.844	19.8421	19.0582	20.2457	19.5348	19.0765	18.8991	20.0446	20.2561	20.5844	14	10	10	5	12	9	8	5	11	7	10	27.2	27.2	27.2	105.73	58	0	68.54	Q3TXS7;J3QN38;D6RGR5	Q3TXS7	26S proteasome non-ATPase regulatory subunit 1
Ehd4	0.233169	1.97729	0.656429		23.2053	23.2559	23.0977	23.2996	23.3077	23.3593	23.6549	23.4104	23.55	23.3574	20.9466	20.4925	20.2642	20.892	20.9451	20.5543	20.6489	20.8775	20.8266	20.4976	16	12	9	9	11	11	12	12	12	11	7	44.7	39.2	39.2	61.48	75	0	40.475	Q9EQP2	Q9EQP2	EH domain-containing protein 4
Actn4	0.232923	1.16842	0.716152		26.6393	26.5125	26.3538	26.8134	26.8884	26.706	26.863	26.9382	27.0174	26.8474	25.4837	25.4009	25.0077	25.6261	25.6239	25.1423	25.093	25.5562	25.3681	25.7188	83	72	70	64	69	72	71	59	70	60	76	81.1	81.1	60.6	104.98	890	0	323.31	P57780;A0A1L1SV25;E9Q2W9;A0A1L1SVJ6;D3Z0L8;D3Z761	P57780;A0A1L1SV25;E9Q2W9	Alpha-actinin-4
Arpc5	0.232793	2.02601	0.653675		25.7542	25.8509	25.6433	25.854	25.7108	25.8151	26.0292	26.1424	26.0481	25.9424	23.9825	24.1109	23.6899	24.0027	23.9053	23.7999	23.973	24.0643	23.7667	24.1279	7	6	7	6	6	7	6	6	6	5	6	69.5	69.5	69.5	16.288	66	0	96.909	Q9CPW4;Q3UA72	Q9CPW4;Q3UA72	Actin-related protein 2/3 complex subunit 5
Adam23	0.232542	0.869945	0.736354		25.2869	25.5085	25.5503	25.2849	25.179	25.752	25.9449	25.4676	25.5666	25.2413	22.0962	22.0039	21.9726	21.6038	21.0515	22.4439	22.7271	22.4473	22.1497	22.0851	18	13	14	13	11	9	14	14	14	11	12	36.1	36.1	36.1	91.547	118	0	300.93	Q9R1V7	Q9R1V7	Disintegrin and metalloproteinase domain-containing protein 23
Chmp5	0.232426	0.910798	0.737152		23.383	23.414	23.2118	23.2797	23.4626	23.5032	23.172	23.6282	23.9555	23.6541	22.3438	22.3414	22.1116	22.0086	22.3746	22.198	21.1886	22.5272	22.101	21.8706	4	4	3	4	3	4	4	3	4	3	2	26.5	26.5	26.5	24.575	30	0	30.891	Q9D7S9	Q9D7S9	Charged multivesicular body protein 5
Clic1	0.232238	0.737575	0.757238		25.691	25.5397	25.2942	25.9711	26.0231	25.8422	25.6611	26.1323	25.9951	26.0496	24.1099	24.2527	23.6394	24.5059	24.5905	24.2203	24.051	24.7159	24.45	24.8788	18	12	12	11	14	15	14	15	17	16	16	71.4	71.4	71.4	27.013	146	0	221.16	Q9Z1Q5	Q9Z1Q5	Chloride intracellular channel protein 1
Atp5i;Atp5k	0.231859	1.14415	0.717867		25.3348	25.3628	25.2224	25.0075	25.2136	25.5069	25.5904	25.4049	25.6654	25.1328	24.7229	24.9823	24.6292	24.2545	24.5458	24.5023	24.7294	24.8987	24.7983	24.5901	5	4	4	4	4	4	4	4	4	4	4	56.3	56.3	56.3	8.2355	59	0	39.343	Q06185;Q8BTB6	Q06185;Q8BTB6	ATP synthase subunit e, mitochondrial
Cyp2a5;Cyp2a4	0.231419	0.471602	0.805401		21.639	21.8758	21.9218	21.8669	21.4657	21.6127	22.6169	22.0741	22.1796	21.443	16.5145	18.2577	17.4064	18.1674	18.224	15.8025	19.1057	18.2733	19.0295	16.0386	6	2	3	2	3	3	1	5	3	5	1	17	15.6	15.6	56.74	18	0	6.8822	P20852;Q91X75;P15392;F7B9W9	P20852;Q91X75;P15392	Cytochrome P450 2A5;Cytochrome P450 2A4
Casp8	0.231256	0.800208	0.745236		22.3572	22.5057	22.2615	22.7735	22.65	22.3192	22.7327	22.9363	22.9682	22.7479	19.6152	19.6594	19.4836	20.2489	20.1443	18.9983	19.1078	19.9773	19.9763	20.3225	11	6	5	5	8	7	5	5	8	8	7	27.1	27.1	27.1	55.356	51	0	29.081	O89110;A0A087WQT6	O89110;A0A087WQT6	Caspase-8;Caspase-8 subunit p18;Caspase-8 subunit p10
Ankfy1	0.2296	0.872701	0.739768		23.707	23.7496	23.5003	24.0055	23.9648	23.7848	24.3729	24.0261	24.044	23.8476	20.8748	21.0213	20.4328	21.474	21.0017	20.6924	21.3959	21.1508	21.2324	21.2301	28	15	18	17	24	18	19	21	18	21	19	37.1	37.1	37.1	128.65	145	0	255.61	Q810B6	Q810B6	Rabankyrin-5
Tmed5	0.228597	0.31658	0.855599		22.1141	22.3983	23.2788	22.7921	22.1991	22.6629	23.5059	22.8711	22.7775	22.1079	19.6669	19.9574	20.7238	20.2739	19.5067	19.666	20.6356	19.8619	18.4925	18.1588	4	2	4	4	4	3	3	4	3	3	2	18.3	18.3	18.3	26.172	33	0	8.4572	Q9CXE7;E9PXY3;D3Z615;Q8C5H9;Q3V440;E9Q2J2	Q9CXE7;E9PXY3	Transmembrane emp24 domain-containing protein 5
Ilk	0.228429	1.72518	0.664309		24.8134	24.7971	24.7192	24.9798	24.8563	24.8597	25.2675	25.0468	25.0887	25.0452	23.639	23.7008	23.3204	23.5778	23.377	23.3972	23.4247	23.7427	23.3664	23.7204	21	19	17	18	18	18	19	18	19	17	18	59.1	59.1	59.1	51.373	197	0	80.369	O55222;D3YZA5;A0A1B0GRF6;A0A1B0GR42	O55222;D3YZA5	Integrin-linked protein kinase
Bax	0.228221	1.17104	0.717217		21.8877	22.2746	21.7166	22.0585	21.9584	22.264	22.0816	22.3784	22.221	22.0919	18.8022	19.3385	18.5642	18.9998	18.8055	18.9175	18.6606	19.2457	20.1146	19.5862	2	1	1	1	1	1	1	1	1	2	1	25	7.3	7.3	21.394	10	0	4.8023	Q07813;A0A1B0GS13;A0A1B0GT81;A0A1B0GTA4	Q07813;A0A1B0GS13;A0A1B0GT81;A0A1B0GTA4	Apoptosis regulator BAX
Pi4ka	0.228175	0.288146	0.869174		22.7492	23.0604	22.9077	22.5279	22.2236	22.8014	23.757	21.9393	23.2791	22.8329	17.848	17.7256	17.0071	17.2818	16.6314	17.14	17.9837	17.1177	18.3664	17.2095	14	7	6	6	6	4	7	8	7	5	4	9.2	9.2	9.2	237.04	32	0	15.831	E9Q3L2;A0A140T8I9;A0A338P7D3;A0A338P6S0	E9Q3L2;A0A140T8I9
Tpi1	0.228059	0.496075	0.801299		25.6252	25.3494	25.1853	25.7947	25.8604	25.4666	25.3061	25.9757	26.0093	26.1975	24.209	24.0759	23.2731	24.4139	24.1395	23.8038	23.5228	24.1987	24.5116	24.8471	16	16	15	11	14	14	14	11	13	14	16	64.3	64.3	64.3	26.712	138	0	116.99	P17751;H7BXC3	P17751;H7BXC3	Triosephosphate isomerase
Atp1a1	0.227887	0.486355	0.802092		25.6101	25.9444	25.9244	25.6432	25.4472	26.0944	26.6404	25.6678	25.732	25.574	24.2099	24.7067	24.3092	24.0629	23.92	24.3039	24.7742	24.102	23.8718	24.1746	44	40	40	37	41	38	39	38	37	35	39	48.2	48.2	33.2	112.98	461	0	323.31	Q8VDN2	Q8VDN2	Sodium/potassium-transporting ATPase subunit alpha-1
Gstt2	0.227538	0.496519	0.80147		21.8586	21.8774	21.5366	22.336	21.283	21.8506	NaN	22.1042	22.1622	21.9064	18.4971	18.6295	17.7861	19.0916	17.7505	16.5779	NaN	19.0941	18.8219	19.3037	4	1	2	1	2	2	1	0	2	2	2	17.2	17.2	17.2	27.634	8	0	7.6973	Q61133;A0A1W2P7J9;A0A1W2P6L1	Q61133;A0A1W2P7J9	Glutathione S-transferase theta-2
Spr	0.22744	0.663879	0.779947		24.5674	24.4063	24.2261	24.6707	24.8688	24.565	24.3834	24.9997	25.0477	24.8807	22.8922	22.7761	22.3771	23.1537	23.1011	22.9128	22.5235	23.5735	23.2816	23.6676	14	10	10	10	11	10	12	10	13	13	13	66.4	66.4	66.4	27.928	115	0	110.64	Q91XH5;Q64105;G3UXX3;G3UZ79	Q91XH5;Q64105;G3UXX3	Sepiapterin reductase
Amdhd2	0.227391	0.37304	0.836003		22.3771	22.1358	21.3672	21.9112	22.5945	22.365	NaN	22.5614	21.9207	22.3711	19.9242	19.0934	18.6464	19.8729	20.1998	18.8581	NaN	19.2379	18.5816	19.0616	7	5	5	2	4	5	2	0	3	2	2	30.3	30.3	30.3	43.5	18	0	7.9184	Q8JZV7;F6UP77;F7CUP3	Q8JZV7;F6UP77;F7CUP3	Putative N-acetylglucosamine-6-phosphate deacetylase
Atp5f1	0.227041	1.02128	0.733251		26.9187	26.8227	26.7137	26.4243	26.6334	27.0647	27.0524	26.7946	27.0751	26.6613	25.0626	24.9147	24.2127	24.6158	24.2398	24.4544	23.7589	24.3329	24.1788	24.3113	16	16	14	12	13	15	14	12	13	14	12	46.5	46.5	46.5	28.948	148	0	75.747	Q9CQQ7;A0A0G2JGX3	Q9CQQ7;A0A0G2JGX3	ATP synthase F(0) complex subunit B1, mitochondrial
Aqp1	0.22669	0.585609	0.790014		29.0365	29.2627	29.3954	29.0289	28.8219	29.4846	29.8367	29.2181	29.2569	28.8826	28.5574	28.9668	28.4147	28.9566	28.1053	27.8994	28.1704	27.7148	27.6022	27.924	9	8	7	8	9	9	7	6	7	5	9	33.1	33.1	33.1	28.793	248	0	323.31	Q02013	Q02013	Aquaporin-1
Eea1	0.22647	3.09728	0.608051		23.8774	23.9624	23.8755	23.7676	23.9881	24.1258	24.1535	24.1415	24.137	24.0454	21.6487	21.8478	21.2437	21.3001	21.713	21.6376	21.5507	21.9184	21.7789	22.0081	58	38	35	31	32	44	35	36	43	36	39	51.3	51.3	51.3	160.91	291	0	323.31	Q8BL66;A0A1W2P7A6	Q8BL66	Early endosome antigen 1
Erlec1	0.226154	0.46185	0.807084		22.2169	21.8377	21.6226	NaN	21.6297	21.9975	22.3691	21.792	NaN	NaN	18.2889	18.0591	15.5824	NaN	15.5962	18.2042	16.077	15.941	NaN	NaN	2	1	1	1	0	1	2	1	1	0	0	7.7	7.7	7.7	54.906	3	0.0028114	1.5988	Q8VEH8;F6Z458	Q8VEH8;F6Z458	Endoplasmic reticulum lectin 1
Snx1	0.22608	0.832176	0.744394		24.8029	24.6896	24.435	24.9269	24.9732	24.5931	25.0358	25.186	25.0695	25.0736	22.5831	22.6729	22.2019	22.6938	22.8629	22.0582	22.5208	22.7998	22.5547	23.1503	21	14	14	15	16	18	16	15	15	16	17	42.1	38.1	38.1	58.951	140	0	166.57	Q9WV80;Q6NZD2;D3YWH1	Q9WV80;Q6NZD2	Sorting nexin-1
Susd2	0.225447	0.353209	0.848562		22.1134	22.2755	22.4853	22.3923	21.6853	22.5663	22.6659	21.8776	23.1105	21.8589	19.0234	19.4037	18.0976	18.7423	17.7717	18.977	19.2576	17.7689	19.7783	19.4687	8	4	5	2	4	3	5	4	3	6	6	14.8	14.8	14.8	90.641	26	0	13.204	Q9DBX3	Q9DBX3	Sushi domain-containing protein 2
Dctn4	0.225211	0.931565	0.738307		23.016	22.7741	22.4794	22.7789	22.9218	22.7467	23.1425	22.921	23.2731	23.0129	20.1535	20.5202	19.953	19.9888	20.2234	19.8115	19.6899	20.2535	19.9621	20.8041	7	4	5	5	5	5	5	5	5	5	6	28.7	28.7	28.7	53.056	40	0	38.17	Q8CBY8	Q8CBY8	Dynactin subunit 4
Fabp5	0.225005	0.771339	0.759101		25.964	25.9325	25.6547	26.2819	26.1895	26.0354	25.9548	26.4774	26.3864	26.2936	26.1912	26.3792	25.615	26.581	26.4112	26.0072	25.896	26.7217	26.5365	26.7003	18	17	16	14	15	17	16	15	15	15	17	90.4	90.4	90.4	15.137	208	0	322.7	Q05816	Q05816	Fatty acid-binding protein, epidermal
Msrb3	0.224152	0.491293	0.803585		23.1254	22.7825	22.8722	22.7489	23.444	22.6383	23.0387	23.507	23.432	23.4778	21.711	21.3869	20.3699	21.5974	22.0581	20.4401	21.111	22.1204	22.0249	21.6546	5	4	3	2	4	4	3	5	5	5	3	41.4	41.4	41.4	20.224	28	0	19.888	A0A0R4J139;Q8BU85;D3YUC9	A0A0R4J139;Q8BU85	Methionine-R-sulfoxide reductase B3, mitochondrial
Sart1	0.224112	0.61233	0.785911		22.2193	21.346	21.8956	22.0964	21.7356	21.998	22.1499	22.3857	22.0526	21.8273	17.6922	18.0807	17.5265	18.8641	16.2276	16.1303	16.9077	18.2462	18.3208	18.4902	6	2	3	3	4	1	1	2	3	5	4	11.4	11.4	11.4	90.884	24	0	66.032	Q9Z315;A0A494B9E9	Q9Z315	U4/U6.U5 tri-snRNP-associated protein 1
Capzb	0.223891	1.96345	0.653619		26.8851	26.911	26.7158	27.0389	27.0086	26.996	27.183	27.186	27.1907	27.1231	25.6956	25.8411	25.1192	25.5696	25.2302	25.2856	24.6939	25.1826	25.0562	25.3532	23	20	22	20	21	23	19	18	22	22	21	75.8	75.8	6.2	29.295	259	0	192.73	A2AMW0;F7CAZ6	A2AMW0;F7CAZ6
Ighg1	0.223866	0.270024	0.878964		22.2783	22.3251	22.7314	21.9004	22.1269	NaN	23.2404	NaN	21.8874	22.3611	18.578	18.7742	18.9642	18.2269	18.3592	NaN	19.6728	NaN	17.9958	19.27	3	1	1	1	1	1	0	3	0	1	2	13.3	13.3	13.3	35.633	11	0	8.5606	A0A075B5P4;A0A0A6YWR2;P01868;P01869	A0A075B5P4;A0A0A6YWR2;P01868;P01869	Ig gamma-1 chain C region secreted form;Ig gamma-1 chain C region, membrane-bound form
Lims1	0.223813	1.02217	0.739271		24.3813	24.1517	24.1222	24.5637	24.2834	24.3304	24.7603	24.4827	24.6892	24.3588	23.4026	23.1952	22.979	23.5954	23.1356	22.9851	23.1442	23.3324	23.1977	23.5636	18	17	15	16	18	15	15	12	15	13	17	63.5	63.5	7.1	38.387	149	0	75.784	A0A0R4J005;A0A5F8MPJ3;E9QP62;Q9D7B2	A0A0R4J005;A0A5F8MPJ3;E9QP62;Q9D7B2
Cnot1	0.223355	0.567338	0.791296		21.2261	21.211	NaN	21.3789	21.5942	NaN	21.707	21.9484	21.445	21.2032	14.9715	15.2858	NaN	15.4009	14.5398	NaN	14.3844	14.9142	14.4155	14.9816	6	3	2	0	5	1	0	1	3	1	2	3.1	3.1	3.1	266.8	12	0	4.5636	Q6ZQ08;B7ZWL1;A0A1D5RMJ8;A0A1D5RMD8	Q6ZQ08;B7ZWL1;A0A1D5RMJ8;A0A1D5RMD8	CCR4-NOT transcription complex subunit 1
Psen2	0.223135	0.597911	0.789789		22.7735	22.2452	22.294	22.0689	22.3342	NaN	22.9553	22.4659	22.5275	22.3164	18.5769	18.2553	18.0304	17.9211	18.1453	NaN	18.423	18.3236	18.1396	18.2645	1	1	1	1	1	1	0	1	1	1	1	4.2	4.2	4.2	49.983	6	0	3.3406	Q61144;A0A0R4J1F2;Q3U4P5	Q61144;A0A0R4J1F2;Q3U4P5	Presenilin-2;Presenilin-2 NTF subunit;Presenilin-2 CTF subunit;Presenilin
Phf5a	0.223045	0.802743	0.75456		23.6488	23.441	23.5028	23.5755	23.7882	23.7369	23.535	23.6681	24.2944	23.8371	22.4043	20.9528	21.1197	22.1674	21.4375	21.9785	20.4466	21.6187	20.933	22.7328	5	5	3	4	3	4	3	3	4	3	4	54.5	54.5	54.5	12.405	30	0	16.942	P83870	P83870	PHD finger-like domain-containing protein 5A
Vamp8	0.222775	1.09995	0.728855		23.1234	23.3553	23.2542	23.1792	23.2721	23.1448	23.5807	23.4008	23.7663	23.4055	21.7786	22.408	22.1414	20.9485	21.3462	20.6161	22.0571	22.0513	21.5828	22.1474	6	3	4	5	2	3	2	4	3	2	3	46.5	46.5	46.5	11.451	12	0	7.3798	O70404;A0A0R4J0R1;A0A0U1RPE8	O70404;A0A0R4J0R1	Vesicle-associated membrane protein 8
Exoc5	0.222603	1.07727	0.735362		23.8098	24.0004	23.6687	23.9309	23.7989	23.7601	24.2911	23.9403	24.1	24.2302	20.6133	20.89	19.5415	20.3116	19.7882	20.193	20.375	19.8276	20.4598	19.8141	20	12	12	9	13	9	9	13	10	9	5	35.7	35.7	35.7	81.737	76	0	61.644	Q3TPX4;E9PZ92;E0CYX2	Q3TPX4;E9PZ92	Exocyst complex component 5
Ndufs7	0.222582	0.740519	0.766376		23.0918	23.0781	23.1154	22.6816	22.8402	23.2631	23.5971	22.8305	23.1621	23.0674	20.7957	20.8703	20.798	19.9634	20.1007	20.5944	20.5481	18.2261	20.683	20.5237	4	2	2	2	2	2	3	2	1	3	3	17.9	17.9	17.9	24.683	12	0	31.383	Q9DC70	Q9DC70	NADH dehydrogenase [ubiquinone] iron-sulfur protein 7, mitochondrial
Tns2	0.221468	2.64786	0.645346		24.2819	24.3019	24.1461	24.1958	24.3125	24.376	24.5973	24.473	24.4895	24.4098	20.7126	21.1277	20.6946	21.0692	21.3982	20.9038	21.1398	21.3611	20.7207	21.1838	43	19	23	21	22	26	20	28	25	23	24	48.9	47.9	47.9	152.01	182	0	209.42	Q8CGB6;A0A2R8VHQ0;A0A2R8W6Z5;Q8BZ33	Q8CGB6;A0A2R8VHQ0	Tensin-2
Hspa1a;Hspa1b	0.220964	0.404151	0.823653		22.722	23.3277	22.5531	23.5778	23.628	23.6672	23.0806	23.2337	23.5525	23.3795	20.0776	21.3143	19.0678	21.5506	21.462	20.7115	20.2543	20.9701	20.7815	21.1191	17	9	12	5	15	13	9	9	11	11	11	36.8	29.3	21.7	70.078	90	0	44.571	Q61696;P17879	Q61696;P17879	Heat shock 70 kDa protein 1A;Heat shock 70 kDa protein 1B
Flnb	0.220823	1.06121	0.737771		27.0284	26.9897	26.7071	27.135	27.2722	27.0673	27.3031	27.4335	27.1506	27.282	24.2546	24.3536	23.6361	24.187	24.2025	23.7794	23.8114	24.3844	23.8664	24.4925	153	131	125	116	128	137	130	119	137	126	130	75.1	75.1	74.5	277.82	1233	0	323.31	Q80X90;Q8VHX6	Q80X90	Filamin-B
Exoc3	0.220794	0.300535	0.869463		22.5343	22.3958	NaN	21.7448	22.6432	NaN	NaN	22.2523	22.4046	22.9941	18.3526	17.7081	NaN	17.3995	17.7918	NaN	17.395	16.9213	18.0751	18.999	7	3	2	0	3	2	0	4	2	2	3	12.7	12.7	12.7	86.454	15	0	9.907	Q6KAR6;A0A1Y7VKY4;A0A1Y7VP30	Q6KAR6	Exocyst complex component 3
Ranbp1	0.220777	0.967505	0.736309		22.8296	23.2988	23.001	23.3878	22.9619	23.1344	23.2113	23.4103	23.3893	23.4378	22.1592	22.603	21.9901	22.5515	22.0142	21.6662	21.1503	22.2805	21.4578	22.0973	7	5	5	6	5	6	5	4	5	4	6	43.3	43.3	43.3	23.596	34	0	26.463	P34022;H7BX22	P34022;H7BX22	Ran-specific GTPase-activating protein
Tspan7	0.220382	0.626133	0.785238		25.268	25.6208	25.6541	25.216	25.2185	25.7406	26.0977	25.5104	25.4407	25.2899	22.6831	23.1852	23.0021	22.6578	22.5661	22.8945	23.1771	22.8782	22.6644	22.8497	1	1	1	1	1	1	1	1	1	1	1	6.5	6.5	6.5	25.412	13	0	158.16	Q3UHG5;Q62283	Q3UHG5;Q62283	Tetraspanin;Tetraspanin-7
Dek	0.220365	0.713061	0.775812		23.7695	23.6796	23.7516	24.2523	24.1344	23.8331	23.9927	24.2131	24.442	24.2084	21.8399	21.7809	21.6301	22.019	21.8535	21.2726	20.6643	21.7498	21.82	22.1541	11	8	8	9	9	9	7	4	7	7	8	28.2	28.2	28.2	43.158	60	0	45.75	Q7TNV0;D3YVJ6;E9Q8Y1	Q7TNV0;D3YVJ6;E9Q8Y1	Protein DEK
Ssrp1	0.220274	0.272234	0.879171		22.5665	21.7348	22.1698	22.9816	22.8529	22.5384	21.7832	22.9499	23.2343	22.9011	19.4562	19.1351	17.6944	19.5777	19.6812	19.0548	17.7598	19.9632	20.2552	19.8054	10	6	6	2	5	6	7	4	8	8	5	21.2	21.2	21.2	80.859	35	0	19.173	Q08943;A2AW05	Q08943;A2AW05	FACT complex subunit SSRP1
Prdx1	0.220243	0.798119	0.759008		28.2512	28.1891	27.8861	28.5481	28.4669	28.3056	28.3159	28.6202	28.7157	28.4852	26.7633	26.8077	26.3144	27.122	26.8266	26.3957	26.3264	27.0011	26.7966	27.0954	24	21	21	20	23	24	23	22	22	22	22	73.9	73.9	73.9	22.176	401	0	257.72	P35700;B1AXW5;B1AXW6;B1AXW4	P35700;B1AXW5;B1AXW6;B1AXW4	Peroxiredoxin-1
Vps26a	0.219604	0.517378	0.801777		23.3177	23.2413	23.4364	23.9143	23.5242	23.2683	23.3961	23.9771	24.0996	23.7908	21.0799	21.6433	21.2986	21.8056	21.5009	20.6624	20.115	21.6747	21.5665	21.6198	9	7	8	7	8	7	6	4	6	5	6	43.7	43.7	43.7	38.113	45	0	75.008	P40336;A0A1W2P7R7;A0A1W2P7Z9	P40336	Vacuolar protein sorting-associated protein 26A
Pitpnc1	0.219539	0.612623	0.790378		22.0743	21.4906	22.3955	22.099	22.2687	22.1617	22.1495	22.5895	22.2745	22.2506	18.0014	17.6882	18.0239	17.907	18.0419	17.682	18.4389	19.1572	18.9255	19.1686	4	2	2	1	1	3	1	2	2	2	2	16.9	16.9	16.9	38.383	9	0	5.9098	Q8K4R4;A0A0A0MQ88;X1WI19	Q8K4R4;A0A0A0MQ88	Cytoplasmic phosphatidylinositol transfer protein 1
Luzp1	0.218977	0.278773	0.876246		22.486	22.3297	22.1426	21.069	22.6129	21.9128	22.173	22.9905	22.2152	22.4436	17.3399	17.4088	16.9466	15.8457	18.03	17.4571	18.1069	18.8467	16.9184	17.9563	7	4	4	3	2	5	5	5	6	4	5	9.9	9.9	9.9	119.31	30	0	19.561	Q8R4U7	Q8R4U7	Leucine zipper protein 1
Cpq	0.218634	2.30798	0.658099		25.6775	25.7844	25.7113	25.7127	25.7671	25.7969	26.092	25.8618	25.9746	26.0206	23.5393	23.7593	23.5692	23.6192	23.6681	23.3045	23.443	23.7569	23.5431	23.9318	12	11	11	11	10	10	10	7	11	10	9	41.3	41.3	41.3	51.813	114	0	181.43	Q9WVJ3;A0A2I3BS14;A0A2I3BPG0	Q9WVJ3;A0A2I3BS14	Carboxypeptidase Q
Clpp	0.218453	0.833769	0.756158		22.5512	22.5552	22.6461	22.0718	22.2785	22.4507	22.8757	22.5749	22.7982	22.4956	19.5053	18.5842	19.8848	19.2194	18.0907	18.9714	19.7503	19.3121	20.5161	19.0069	4	3	1	3	3	1	2	4	3	3	2	20.6	20.6	20.6	29.8	15	0	12.744	O88696	O88696	ATP-dependent Clp protease proteolytic subunit, mitochondrial
Capza1	0.218364	2.91426	0.640729		25.2597	25.2782	25.3309	25.2828	25.3465	25.4758	25.6447	25.5463	25.5304	25.3928	23.7168	24.0542	23.776	23.8009	23.5433	23.3545	23.6395	24.0772	23.857	23.9554	16	12	13	12	13	14	10	13	13	13	13	81.8	68.2	68.2	32.953	99	0	123.23	Q5RKN9;P47753;A0A0G2JE27	Q5RKN9;P47753	F-actin-capping protein subunit alpha-1
Cct5	0.218055	0.83646	0.75532		23.7804	23.7501	23.6575	24.2989	24.0906	23.9079	24.1294	24.1378	24.2416	24.2509	22.0586	22.1797	21.7109	22.8149	22.4973	21.7895	21.9825	22.45	22.4019	22.7763	28	19	19	17	25	24	17	16	20	20	17	63.8	63.8	63.8	59.623	163	0	167.91	P80316;E0CZA1	P80316	T-complex protein 1 subunit epsilon
Tm9sf2	0.21774	0.502953	0.804496		23.1343	23.1292	23.7425	23.5599	22.6975	23.2999	23.6633	23.3664	23.6978	23.3247	21.0366	21.0104	22.0274	22.2462	19.9587	21.6825	21.9441	21.7354	21.9047	21.0921	12	6	5	9	11	5	10	11	10	8	4	20.1	20.1	20.1	75.329	57	0	46.981	P58021;E9PZ69	P58021	Transmembrane 9 superfamily member 2
Nsfl1c	0.217623	0.860536	0.752208		23.1184	22.9357	23.1257	23.3191	23.4512	23.2886	23.0954	23.5662	23.6327	23.4555	21.0478	21.1972	20.8211	21.3094	21.4799	20.8215	20.4009	21.5326	21.1756	21.4938	17	8	8	8	9	13	7	7	10	8	10	64.9	64.9	64.9	40.709	66	0	94.245	Q9CZ44;A2AT02	Q9CZ44;A2AT02	NSFL1 cofactor p47
Mapre2	0.2172	1.06318	0.737714		23.5873	23.688	23.4764	23.8552	23.741	23.6218	23.9003	23.9306	23.8045	24.1767	20.9963	20.8891	20.2685	20.8723	21.0233	20.4492	19.968	20.564	18.4797	21.2905	6	4	5	2	3	3	3	3	2	2	6	21.2	21.2	18.1	36.946	16	0	10.076	Q8R001;D3YYK8;E9Q6X0;Q3TG90	Q8R001;D3YYK8;E9Q6X0;Q3TG90	Microtubule-associated protein RP/EB family member 2
Dcn	0.216756	0.453765	0.813995		21.4971	21.8857	22.0353	21.1206	21.7421	21.9156	NaN	21.8459	21.8572	NaN	17.2324	17.7523	17.8382	16.7885	17.3918	17.3718	15.7908	17.5159	17.4912	NaN	2	1	1	1	1	1	1	1	1	1	0	6.2	6.2	6.2	39.809	4	0.0036081	1.5075	P28654	P28654	Decorin
Ctsl	0.216578	1.54918	0.707132		24.5741	24.6727	24.8077	24.5517	24.4487	25.0022	24.8869	24.7314	24.8076	24.7096	22.6952	23.0748	22.9099	22.769	22.5159	22.5062	22.5753	22.6943	22.4538	23.297	9	7	8	8	8	7	5	6	8	5	9	42.5	42.5	42.5	37.547	63	0	162.63	P06797;A0A1Y7VP49;A0A1Y7VNM3;A0A1Y7VNQ4;A0A1Y7VJC1	P06797	Cathepsin L1;Cathepsin L1 heavy chain;Cathepsin L1 light chain
Stx7	0.216273	0.652932	0.790228		24.5827	24.6224	24.7295	24.3725	24.5681	24.9878	25.2822	24.6428	24.6223	24.4212	22.1826	22.421	21.9846	21.8718	22.1411	22.7922	22.427	22.0107	21.9462	22.5093	8	5	6	4	3	4	6	4	3	5	6	44.1	44.1	44.1	29.82	39	0	119.68	O70439;Q8BH40	O70439;Q8BH40	Syntaxin-7
Pip4k2a	0.216262	1.14436	0.735104		23.6102	23.5731	23.1671	23.3813	23.6018	23.5921	23.8985	23.6778	23.6873	23.5592	20.9764	21.3458	20.3002	20.2844	20.4555	19.6827	19.8814	21.1509	21.376	21.8614	9	6	7	4	6	5	5	4	7	6	7	27.9	27.9	16.3	46.151	54	0	24.922	O70172;F6RJE8;A2ASS3	O70172	Phosphatidylinositol 5-phosphate 4-kinase type-2 alpha
Plcd1	0.216179	0.358113	0.853243		24.922	25.2219	24.0459	24.4493	24.1645	24.9704	25.194	24.6309	24.7216	24.3675	20.1941	20.3133	15.3532	19.5634	19.4623	20.0501	20.3998	17.062	19.6403	19.6622	4	4	3	1	3	3	2	3	2	3	1	6.6	6.6	6.6	85.872	13	0	3.9096	Q8R3B1;G5DDB7	Q8R3B1;G5DDB7	1-phosphatidylinositol 4,5-bisphosphate phosphodiesterase delta-1;Phosphoinositide phospholipase C
Eprs	0.215874	1.15309	0.735425		23.3852	23.2026	23.2125	23.4874	23.6244	23.4422	23.4939	23.5845	23.8061	23.6649	19.9393	19.8929	20.0956	20.5074	20.3889	20.0585	20.0974	20.6477	20.4837	20.7417	38	20	18	22	26	25	21	23	23	22	24	37.7	37.7	37.7	170.08	148	0	97.542	Q8CGC7;A0A0A6YWA4;A0A0A6YWH3	Q8CGC7	Bifunctional glutamate/proline--tRNA ligase;Glutamate--tRNA ligase;Proline--tRNA ligase
Ddx3x;D1Pas1	0.215596	1.66615	0.702124		24.7304	24.8563	24.9221	25.0193	24.8261	24.8825	25.2152	25.0575	25.0957	25.1813	22.2667	22.4421	22.2939	22.4242	22.236	22.1859	21.9163	22.264	21.7166	22.7049	25	18	17	19	16	22	17	18	20	15	20	51.1	51.1	21.9	73.101	161	0	140.72	Q62167;P16381	Q62167;P16381	ATP-dependent RNA helicase DDX3X;Putative ATP-dependent RNA helicase Pl10
Kif13b	0.215583	0.263362	0.884338		NaN	20.6163	21.8141	21.6324	21.5966	21.6561	22.049	21.6504	20.8377	21.9589	NaN	14.6118	14.177	15.9372	16.5822	13.6668	15.7515	16.5946	15.9822	16.6545	8	0	3	2	4	5	2	4	5	3	2	6.3	6.3	6.3	204.57	18	0	8.624	E9Q4K7;A0A286YCV9;Q9EQW7;A0A286YDX6;F8VQ75;O35071;B1AVY7;Q80TF6;Q3V3Y9;A2AKH9;E9Q9B0;E7FLY0;A0A1D5RMD4	E9Q4K7;A0A286YCV9	Kinesin-like protein
Iars	0.215469	0.898487	0.748716		22.2581	21.884	21.9876	22.3604	22.31	22.2402	22.6773	22.4347	22.2967	22.2285	17.7441	17.3813	17.5727	18.5532	17.8786	17.802	17.1916	17.8463	16.9668	18.0258	8	4	3	4	7	5	5	3	4	2	5	8.7	8.7	8.7	144.27	24	0	6.9575	Q8BU30;E9Q866;F6Q6R1	Q8BU30	Isoleucine--tRNA ligase, cytoplasmic
Nck1	0.215426	0.873013	0.751995		22.433	22.2765	22.2912	22.4352	22.7474	22.4547	23.0182	22.632	22.5233	22.6321	20.3705	20.6312	19.4213	20.8448	20.2449	19.8789	20.3483	20.3292	19.8771	20.3557	11	8	9	4	9	8	6	7	6	6	5	44	44	44	42.89	38	0	79.962	Q99M51;Q8BH99;A0A087WSB1;A0A087WQD1	Q99M51;Q8BH99	Cytoplasmic protein NCK1
Cap1	0.215366	0.810931	0.764416		26.1723	26.0556	25.9195	26.5785	26.4257	26.2943	26.3339	26.5995	26.6013	26.3994	24.4745	24.248	23.8956	24.7584	24.7479	24.1261	23.9345	24.6686	24.3846	24.5802	29	23	20	20	23	25	21	19	20	22	23	74.1	74.1	74.1	51.564	220	0	323.31	P40124;B1ARS0	P40124	Adenylyl cyclase-associated protein 1
Pvrl2	0.215294	0.780435	0.76587		22.512	22.9533	22.6413	22.3426	22.2459	22.8229	22.8804	22.5648	22.6199	22.8835	18.4592	18.9622	19.3672	18.2125	18.6968	19.4118	19.3197	19.3521	17.0116	17.9878	4	2	2	4	2	3	3	3	3	1	1	14.7	14.7	14.7	57.317	14	0	13.575	P32507	P32507	Nectin-2
Git1	0.215217	1.56918	0.706822		23.2785	23.316	23.2493	23.3843	23.3586	23.2807	23.7389	23.4847	23.6093	23.5493	19.3531	20.0249	19.7793	20.1795	20.1042	19.4318	19.8121	20.4837	19.9339	20.233	17	7	9	7	8	8	5	8	11	10	11	33	33	27.9	85.299	47	0	35.686	Q68FF6;Q5F258	Q68FF6;Q5F258	ARF GTPase-activating protein GIT1
Wasf2	0.214516	1.30526	0.724821		23.6402	23.5524	23.3156	23.5372	23.8238	23.739	23.9548	23.7326	23.7289	23.7864	21.8051	21.6209	21.2581	21.4647	22.048	21.451	20.9862	21.4961	20.9459	21.8929	11	9	7	8	9	10	9	5	8	6	9	28.4	28.4	28.4	54.073	71	0	34.818	Q8BH43;B1AUN0;Q8R5H6	Q8BH43	Wiskott-Aldrich syndrome protein family member 2
Eno1	0.214113	0.787549	0.765374		26.1907	26.0795	25.9143	26.443	26.4311	26.2511	26.1655	26.4683	26.664	26.5802	25.2686	25.3642	24.8431	25.4409	25.426	25.1429	24.6861	25.5557	25.5736	25.9853	34	29	25	25	28	30	28	23	26	25	30	81.1	81.1	81.1	47.14	348	0	323.31	P17182;Q6PHC1;B0QZL1;B1ARR7;P17183;A0A0N4SUX5;B1ARR6;P21550;D3Z6E4;D3Z2S4;J3QPZ9;Q5SX59;A0A0N4SUI6;D3YVD3;Q5SX60;Q5SX61;A0A0N4SUW8	P17182;Q6PHC1	Alpha-enolase
Prkar1a	0.213828	0.939376	0.748755		25.2242	25.115	24.8523	25.3929	25.3354	25.151	25.4741	25.5714	25.4756	25.3169	23.8879	23.6617	23.3506	24.1152	24.0323	23.4117	23.4451	24.2658	24.0242	24.5521	20	14	15	14	15	15	18	15	18	17	19	55.1	55.1	55.1	43.185	180	0	146.49	Q9DBC7;A2AI69;P12849;D3Z0V6;D3Z068;D3YTM5;D3Z4L4	Q9DBC7	cAMP-dependent protein kinase type I-alpha regulatory subunit;cAMP-dependent protein kinase type I-alpha regulatory subunit, N-terminally processed
Sap130	0.213287	0.772536	0.771864		21.7512	NaN	NaN	21.4885	21.9123	21.7835	21.7416	21.9221	22.1243	22.0815	18.0233	NaN	NaN	17.1991	16.9435	17.7622	15.3195	17.4997	17.4327	17.8766	3	3	0	1	2	3	3	1	2	2	2	3.5	3.5	3.5	111.23	7	0	2.7768	Q8BIH0;A0A0R4J060;J3QNK5	Q8BIH0;A0A0R4J060;J3QNK5	Histone deacetylase complex subunit SAP130
Psmc6	0.213158	0.665371	0.787329		23.1792	23.0425	22.7672	23.3488	23.45	23.1846	23.0734	23.4483	23.6193	23.5279	21.6063	21.8201	21.007	21.9303	22.1601	21.492	21.5582	21.9552	21.9752	22.4716	19	14	15	13	14	17	14	15	15	14	16	62.5	62.5	62.5	44.172	87	0	69.998	P62334;A0A2I3BQ49;A0A2I3BQ79	P62334	26S protease regulatory subunit 10B
Stx4	0.213154	0.507271	0.807993		22.9779	23.2381	23.2082	23.1524	22.7964	23.3863	23.9066	22.9168	23.2711	22.9578	20.6249	21.0675	20.381	21.0189	20.9812	21.3891	21.6949	20.4233	20.2258	20.6268	7	5	5	3	6	6	6	6	4	3	4	37.6	37.6	37.6	34.165	29	0	33.653	P70452;D6RJ29	P70452	Syntaxin-4
Ehd1	0.212532	0.947043	0.748164		24.011	24.031	23.6896	24.0674	24.1755	24.0454	24.0535	24.4466	24.3915	24.1002	22.4544	22.5324	21.7609	22.1128	22.5092	21.9984	21.8189	22.615	22.0449	22.5951	23	18	16	14	17	17	17	15	16	10	18	79.2	55.6	55.6	60.602	146	0	120.58	Q9WVK4;Q8BH64	Q9WVK4	EH domain-containing protein 1
Triobp	0.212344	0.587288	0.794668		22.562	23.0228	22.9129	22.6282	22.8565	22.9002	23.4951	23.1707	22.6008	22.8772	18.3172	18.9778	18.7582	17.9632	17.8854	17.9271	18.6176	19.0887	17.8374	18.6651	14	8	8	9	7	6	8	9	11	6	8	10.7	10.7	10.7	223.37	41	0	23.966	Q99KW3;A0A2U3TZ82;G5E8W1;A0A2R8VI29;J9JI90	Q99KW3;A0A2U3TZ82;G5E8W1	TRIO and F-actin-binding protein
Fer	0.211729	0.347537	0.855559		22.2377	22.1123	21.4788	22.5597	22.5125	NaN	22.6031	22.7359	22.1994	22.0293	17.3674	17.0726	16.451	17.4367	16.9795	NaN	16.3894	17.5314	18.0369	18.5796	4	3	2	2	3	2	0	1	3	2	2	6.8	6.8	6.8	94.578	6	0	5.1434	P70451;Q3TZJ5;A0A3B2W4F1	P70451;Q3TZJ5	Tyrosine-protein kinase Fer
Col4a2	0.211707	0.485531	0.808904		24.4818	24.2215	24.3549	24.2394	24.3346	24.9658	24.6835	24.434	24.7801	23.8274	18.9757	19.1787	18.8182	18.4174	18.549	19.6142	18.8123	19.1924	19.678	18.6373	6	5	6	4	3	3	6	5	5	6	3	5	5	5	167.32	25	0	14.938	P08122	P08122	Collagen alpha-2(IV) chain;Canstatin
Lgals8	0.211606	0.611478	0.792191		22.9897	22.9353	22.8873	22.9593	22.8036	23.454	23.4837	22.8038	23.2128	22.6789	20.9087	20.8611	20.4173	20.6037	20.174	21.0114	20.6086	20.1669	21.3495	20.253	10	8	8	6	8	6	8	6	5	9	5	35.4	35.4	35.4	36.161	50	0	18.188	Q9JL15;A8DIL0;Q8C6H0	Q9JL15;A8DIL0;Q8C6H0	Galectin-8;Galectin
Inppl1	0.211395	0.40606	0.835303		22.1534	21.9535	21.3352	22.0401	22.2759	21.9751	21.647	22.607	22.1738	22.4121	16.8561	16.9207	16.2453	17.5724	17.5489	15.8095	16.2962	17.5662	16.9172	18.2468	8	3	4	4	6	5	3	3	4	4	7	12.5	11.9	11.9	138.97	25	0	15.673	Q6P549;A0A087WPT7;A0A1B0GR64	Q6P549;A0A087WPT7;A0A1B0GR64	Phosphatidylinositol 3,4,5-trisphosphate 5-phosphatase 2
Myg1	0.211288	0.372892	0.848676		22.0297	21.5847	NaN	21.5655	22.2781	21.7752	NaN	22.3912	21.7756	22.3611	18.2644	17.5809	NaN	18.0577	18.4408	16.803	NaN	19.0456	18.9553	19.6798	7	2	2	0	2	2	1	0	3	4	5	25.3	25.3	25.3	42.722	11	0	8.1252	Q9JK81;F8WGG3;F7A3N3	Q9JK81;F8WGG3	UPF0160 protein MYG1, mitochondrial
Fkbp15	0.210592	0.732572	0.78347		23.2089	23.2161	23.0271	23.433	23.6403	23.1267	23.6887	23.5943	23.6147	23.5539	20.242	20.1589	19.47	20.4689	20.4299	19.4134	20.1348	20.4404	20.1513	20.673	20	12	10	9	15	12	11	14	15	13	14	26.4	26.4	26.4	132.96	81	0	136.71	Q6P9Q6;A0A6I8MWZ0;Q80YW9;Q80YW6;Q80YW7	Q6P9Q6;A0A6I8MWZ0;Q80YW9	FK506-binding protein 15;Peptidyl-prolyl cis-trans isomerase
Homer3	0.209902	1.10116	0.740128		23.1801	23.3024	23.2502	23.0557	23.3467	23.0838	23.5787	23.4644	23.5706	23.4871	20.7114	21.0905	20.788	20.2685	20.7587	20.5231	21.1519	20.7607	21.0469	20.822	10	7	7	7	6	9	8	8	5	6	7	34.3	34.3	34.3	39.694	54	0	47.208	Q99JP6;Q501M9;J3QQ00;Q9Z2Y3;Q9QWW1;A0A140LHR9;D3Z6A8;Q3UVL6;D3Z6A7;D3Z6A9;A0A140LJ06;E9Q4F9	Q99JP6	Homer protein homolog 3
Rela	0.208878	0.688934	0.79055		22.6029	22.4177	22.4399	22.7259	22.9292	22.3975	23.0795	22.8228	22.8674	22.9928	20.4648	20.2599	19.6007	20.164	20.2101	19.6733	19.8774	20.0324	19.8115	20.3178	10	7	7	4	6	5	6	5	6	7	5	24.4	24.4	24.4	60.211	37	0	20.894	Q04207;A0A494BA44;Q4U113	Q04207;A0A494BA44	Transcription factor p65
Rab1	0.208444	0.512387	0.807918		25.8006	25.9788	25.4327	24.995	25.7728	25.8651	25.9133	25.5	25.816	25.9277	23.8351	24.0882	23.0362	22.9401	23.4573	23.5291	22.965	23.5979	23.2578	23.8511	8	7	7	7	5	5	7	4	7	4	7	72.8	37.6	0	22.372	87	0	138.25	Q5SW88;Q5SW87;Q5SW86	Q5SW88;Q5SW87
Lap3	0.208326	0.765725	0.779477		22.6773	22.7613	22.3446	22.3496	22.3217	22.5032	22.8914	22.4329	22.7245	22.9442	19.8613	20.1545	19.8076	19.3218	19.1358	19.69	19.8372	19.5938	20.9264	20.9492	16	8	9	8	7	6	8	7	9	13	12	47.6	47.6	47.6	56.141	60	0	72.636	Q9CPY7;A0A0G2JEM7	Q9CPY7	Cytosol aminopeptidase
Psmf1	0.208149	0.447907	0.819993		21.374	21.5668	NaN	NaN	21.7188	21.8003	21.7215	21.542	21.451	22.2919	18.0584	18.4488	NaN	NaN	18.4221	19.2274	18.1573	18.194	19.377	19.1358	2	1	1	0	0	1	2	1	1	2	1	10.7	10.7	10.7	29.664	5	0	3.3423	Q8BHL8	Q8BHL8	Proteasome inhibitor PI31 subunit
Tmem55a	0.207754	0.580465	0.793981		22.2866	22.1462	22.363	22.3192	22.3144	22.0912	NaN	22.2546	22.8311	22.7976	18.398	18.3601	18.5121	18.4682	18.9093	18.4144	NaN	18.3081	18.9326	19.224	2	1	1	1	1	2	2	0	1	1	1	21	21	21	28.038	4	0	8.344	Q9CZX7	Q9CZX7	Type 2 phosphatidylinositol 4,5-bisphosphate 4-phosphatase
Sypl1	0.207677	0.237908	0.89534		25.1729	25.1541	26.505	26.0471	26.0473	26.2375	26.7839	25.8842	25.4474	25.6116	23.2446	23.654	24.3196	23.8354	23.6275	23.6275	24.1275	23.6588	23.0908	23.3742	3	3	3	3	3	2	3	3	3	3	3	13.8	13.8	9.6	28.899	55	0	61.912	O09117	O09117	Synaptophysin-like protein 1
Capn1	0.207383	0.682833	0.788477		23.0609	23.274	23.0766	23.5584	23.2147	23.0825	23.2232	23.6017	23.6756	23.6383	19.716	19.9984	19.1706	20.6321	20.5754	19.6063	19.7056	20.3922	20.4055	20.7408	21	10	11	10	15	14	7	9	10	10	12	38.7	38.7	38.7	82.105	82	0	66.835	O35350;A0A494BAS0;A0A494BAC4	O35350	Calpain-1 catalytic subunit
Itga1	0.20727	0.621928	0.792563		24.8903	24.9704	25.0325	24.6594	24.6651	25.1776	25.5398	24.8127	24.9791	24.7448	23.0657	23.3167	23.0306	22.6256	22.6715	22.947	23.2641	22.667	22.5843	22.9328	40	30	31	31	26	24	30	31	25	22	28	35.2	35.2	35.2	130.81	282	0	323.31	Q3V3R4	Q3V3R4	Integrin alpha-1
Cbx3	0.207176	0.464014	0.814713		24.6531	24.3961	24.3344	24.8956	24.9613	24.482	24.4977	24.9489	25.3267	25.0211	24.3606	24.4467	23.7416	24.7445	24.7536	23.6937	23.5414	24.1925	24.5427	24.888	10	7	9	8	9	8	6	5	6	7	8	60.7	60.7	45.4	20.811	100	0	136.13	Q9DCC5;P23198;D3Z313;D3Z1A9	Q9DCC5;P23198;D3Z313	Chromobox protein homolog 3
P2rx4	0.206892	1.37626	0.724909		23.5743	23.6357	23.7667	23.4098	23.5681	24.0047	23.818	23.7784	23.7802	23.6077	20.0743	20.7776	20.9393	20.6292	20.3018	20.7543	20.1565	20.2804	20.6123	20.6292	6	4	4	6	5	3	4	4	3	4	3	26.5	26.5	26.5	41.323	32	0	56.88	D3Z5U5;Q9Z257;Q9JJX6;D3YYR5;Q9Z256	D3Z5U5;Q9Z257;Q9JJX6;D3YYR5;Q9Z256	P2X purinoceptor;P2X purinoceptor 4
Copb2	0.206406	0.763181	0.781947		23.1949	23.2061	23.2149	23.7557	23.3137	23.2784	23.4952	23.6689	23.7885	23.4864	20.9267	20.9812	20.758	21.7475	20.9269	20.6446	20.7178	21.3434	21.3671	21.4125	23	16	15	15	19	16	15	15	17	16	17	34.7	34.7	34.7	102.45	130	0	104.99	O55029	O55029	Coatomer subunit beta
Adprh	0.206404	0.839111	0.766173		22.0391	22.0143	21.8153	22.2439	22.2826	22.5239	22.1706	22.5095	22.0819	22.1414	18.9028	18.6963	18.6306	19.0693	19.0674	19.0184	17.4115	18.9956	17.5714	17.9669	3	3	2	3	3	3	3	2	2	1	1	13.3	13.3	13.3	40.068	17	0	14.773	P54923	P54923	[Protein ADP-ribosylarginine] hydrolase
Tmcc3	0.206343	0.768669	0.781333		22.1441	22.216	22.8118	22.3164	22.3006	22.5356	22.6604	22.7404	22.325	22.5593	19.3481	18.596	18.8539	19.3983	18.5798	19.0585	19.2254	18.0476	18.9758	17.1882	6	4	3	2	4	3	4	4	1	3	1	20.5	20.5	20.5	53.721	15	0	7.2837	Q8R310;F6R793;D3Z1L1;F6S041	Q8R310	Transmembrane and coiled-coil domains protein 3
Gclm	0.205899	0.2717	0.884508		21.7825	21.5842	NaN	22.0157	22.0474	NaN	22.4463	22.1855	22.421	21.2008	17.973	17.8893	NaN	18.4661	18.4142	NaN	18.5449	19.4491	19.509	19.5835	4	1	1	0	1	2	0	1	2	2	2	21.9	21.9	21.9	30.534	9	0	8.0424	O09172;A0A0G2JDI4;H3BJA3;F6VNW5	O09172;A0A0G2JDI4;H3BJA3;F6VNW5	Glutamate--cysteine ligase regulatory subunit
Arfgap1	0.205723	0.505522	0.808176		22.6374	22.4435	22.4606	22.635	23.2448	22.4957	22.7085	23.0475	23.1039	23.0946	19.4524	19.5505	18.8027	19.2053	20.1747	18.7402	18.2131	18.7157	18.6563	20.1411	3	3	2	2	3	2	2	3	1	1	1	10.4	10.4	10.4	45.288	7	0	3.5979	Q9EPJ9;Q3TGS9;V9GXM1;V9GWV1	Q9EPJ9;Q3TGS9;V9GXM1	ADP-ribosylation factor GTPase-activating protein 1
Pfdn6	0.205719	0.743688	0.784975		21.1245	21.2656	21.1212	21.1429	21.3774	21.3076	21.0634	21.7149	21.5621	NaN	17.6374	17.9278	19.7396	17.6825	17.8229	17.5896	17.2407	19.7973	17.8837	NaN	2	1	1	2	2	1	2	1	2	1	1	15.7	15.7	15.7	14.454	11	0	2.8384	Q03958;G3UYF9;A0A3Q4EBT3	Q03958;G3UYF9;A0A3Q4EBT3	Prefoldin subunit 6
Vps8	0.205563	0.668376	0.789256		22.2514	21.9433	22.0562	22.2301	21.7576	22.2378	22.614	22.2467	22.316	21.8521	16.1233	15.0964	16.3517	17.8751	16.2999	15.0786	16.5737	16.4806	16.8771	16.3286	5	2	1	2	2	2	2	2	2	3	2	4.7	4.7	4.7	161.14	12	0	6.2977	Q0P5W1;F8WI64;D3YUP0;F6ZLN8	Q0P5W1;F8WI64;D3YUP0	Vacuolar protein sorting-associated protein 8 homolog
Myo18a	0.205197	1.74959	0.711157		24.0224	24.1442	24.1421	23.9777	24.0471	24.2208	24.5139	24.2081	24.2125	24.2043	21.2497	21.4553	21.2803	20.8936	21.2019	21.1451	21.3057	21.1113	20.9717	21.4455	62	42	36	40	36	41	40	44	41	40	45	39.1	39.1	39.1	232.75	304	0	323.31	Q9JMH9;K3W4L0;B2RRE2;E9QAX2;E9Q405;A0A1C7ZN10;E9QA74;F6ZGN3	Q9JMH9;K3W4L0;B2RRE2;E9QAX2;E9Q405;A0A1C7ZN10;E9QA74	Unconventional myosin-XVIIIa
Hspa8	0.205065	1.12291	0.736352		28.1475	27.9895	27.8889	28.168	28.3644	28.1637	28.2127	28.4796	28.4054	28.3224	26.5395	26.5989	26.1516	26.6161	26.7058	26.2523	26.2257	26.7277	26.5652	26.7369	45	36	36	36	36	41	38	34	39	37	37	72.3	70.6	68.6	70.87	699	0	323.31	P63017;Q504P4;D3Z5E2;P17156	P63017;Q504P4	Heat shock cognate 71 kDa protein
Srsf6	0.205009	0.319313	0.869624		23.0493	22.9223	22.7202	23.2571	23.5489	22.8813	22.6361	23.4178	23.8451	23.7425	19.2508	19.8473	19.4077	20.0447	20.2323	18.8218	19.1174	19.37	20.7059	21.2805	4	1	2	3	2	2	2	2	2	4	3	18.3	15.6	15.6	39.025	18	0	4.5786	Q3TWW8;A0A0A6YXX6	Q3TWW8	Serine/arginine-rich splicing factor 6
Mtatp8	0.204762	0.464891	0.814454		NaN	25.5562	25.5339	24.7415	25.5021	25.4023	25.5624	25.2889	25.8058	25.6315	NaN	24.1207	23.882	23.1834	24.062	23.5563	23.8678	23.6903	24.0296	24.1913	2	1	1	1	1	2	1	2	1	1	1	26.9	26.9	26.9	7.7662	10	0	15.869	P03930	P03930	ATP synthase protein 8
Smap1	0.204328	0.563016	0.80103		22.9323	22.3632	22.1747	22.7725	23.0213	22.7021	22.9248	23.0326	22.8092	22.8168	20.675	20.7508	19.5825	20.5306	20.2684	19.34	19.9538	21.1473	20.8647	20.9956	3	2	2	2	2	1	1	1	3	3	2	10.9	9.1	9.1	47.66	17	0	5.9956	Q91VZ6;D3YVX4	Q91VZ6	Stromal membrane-associated protein 1
Caskin2	0.204174	0.594811	0.795064		23.2798	23.2398	22.8986	22.9687	23.1741	23.0819	23.8731	23.2258	23.0625	23.3385	20.0593	20.0927	19.3929	19.6921	20.1791	19.1747	20.6231	20.4229	19.6226	20.9697	20	9	8	7	9	11	6	13	11	8	14	31	31	31	126.78	64	0	74.372	Q8VHK1;F6R2B3;Q6P9K8;A0A0A0MQF9	Q8VHK1	Caskin-2
Frmd8	0.203471	0.588193	0.800418		21.7648	21.4829	21.8377	21.4396	21.1763	21.6483	NaN	21.795	NaN	21.7879	16.861	16.8163	16.8668	17.8874	17.6968	17.195	NaN	17.3852	NaN	17.2692	2	1	1	1	2	2	1	0	1	0	1	9.4	9.4	9.4	51.827	3	0	5.6777	Q3UFK8;D3Z5B2	Q3UFK8;D3Z5B2	FERM domain-containing protein 8
Nid1	0.203333	0.202836	0.904884		23.2136	23.4851	22.221	23.1141	23.4732	23.7262	24.2293	23.1629	23.1415	22.2637	19.4312	20.0269	17.8202	19.183	19.4098	20.0567	20.3171	19.0493	19.1108	18.4888	18	9	9	2	10	9	15	11	8	9	4	19.9	19.9	19.9	136.54	40	0	21.039	P10493	P10493	Nidogen-1
Exoc7	0.2033	1.23624	0.740261		23.0759	22.86	23.0464	23.164	23.1435	23.2331	23.5209	23.0672	23.1953	23.2897	20.2624	20.548	19.969	20.2245	20.5409	20.152	20.8233	20.6176	20.2024	20.8085	20	11	10	9	10	12	12	14	14	11	14	39.7	39.7	39.7	79.959	77	0	39.445	O35250;A2AAN0;A2AAN3;A2AAN4	O35250;A2AAN0	Exocyst complex component 7
Scarb1	0.202942	0.352995	0.855016		22.7246	23.0373	22.6911	22.4158	22.6581	23.0955	23.7136	22.5815	22.7485	22.4026	19.3272	18.7848	18.3178	19.3542	18.2843	18.5281	19.7532	18.2279	18.9349	17.7502	3	2	1	1	2	1	1	2	1	2	1	10.2	10.2	10.2	56.753	10	0	30.186	Q61009;F7C5U2	Q61009	Scavenger receptor class B member 1
Xpo7	0.202879	0.458477	0.819801		21.4935	21.2004	21.4874	21.4911	21.951	21.3282	21.3683	21.9233	22.1708	21.8473	14.9423	17.5818	14.5877	16.6392	17.0473	16.8184	14.0807	15.4791	17.1474	17.0539	4	1	3	2	2	2	3	1	2	2	2	6.2	6.2	6.2	123.81	9	0	12.596	Q9EPK7;E9PUW7;A0A2I3BQV5	Q9EPK7;E9PUW7;A0A2I3BQV5	Exportin-7
Blvra	0.202457	0.69292	0.788486		22.9824	22.9288	22.7455	23.2734	23.1529	22.868	23.0543	23.3889	23.4922	23.2918	20.4996	20.4447	19.8305	20.4345	20.6443	19.9435	18.917	20.3696	20.179	21.1176	10	6	5	6	8	5	5	3	6	4	6	47.8	47.8	47.8	33.524	43	0	38.185	Q9CY64;A2ASB1;A2ASB8;A2ASB7	Q9CY64	Biliverdin reductase A
Bicd2	0.20235	0.345501	0.857481		21.487	21.7476	21.8504	21.7157	22.1239	22.155	21.5774	22.3138	21.3183	22.5719	15.8397	17.7201	17.527	17.9521	17.9106	17.0182	15.5944	17.7696	17.0778	18.574	10	1	3	3	4	4	2	2	5	3	7	19.8	19.8	19.8	93.39	24	0	13.265	Q921C5;D3Z390;A0A1Y7VIQ5	Q921C5;D3Z390	Protein bicaudal D homolog 2
Wdr1	0.202181	0.957612	0.756926		25.6854	25.6299	25.4441	25.9245	25.6532	25.77	25.6125	25.8815	26.048	26.0359	24.0184	24.0787	23.6318	24.2161	23.7824	23.681	23.5139	24.143	23.9875	24.5884	33	27	26	24	26	27	26	24	26	23	30	73.9	73.9	73.9	66.406	248	0	290.57	O88342;A0A0J9YU05	O88342	WD repeat-containing protein 1
Prpf6	0.202129	0.699147	0.790561		22.9932	22.3697	22.9931	22.8508	22.9086	22.8787	23.1218	23.205	23.1547	22.7659	19.1479	18.7963	19.5887	18.8989	18.3169	18.502	18.111	18.6034	18.8534	18.9368	10	5	5	7	5	6	6	3	5	7	5	13.9	13.9	13.9	106.72	32	0	14.682	Q91YR7	Q91YR7	Pre-mRNA-processing factor 6
Serpina1c;Serpina1a	0.201205	0.560089	0.805923		23.4768	23.9794	23.8668	23.4983	23.3749	23.9449	24.1761	23.4459	23.7019	23.9335	20.8169	21.7322	20.9829	21.3471	21.1525	21.1773	21.2367	20.8977	20.4972	21.7124	6	4	6	5	6	6	5	4	5	3	5	38.3	17.5	13.3	45.823	32	0	31.452	Q00896;P07758;A0A0R4J0X5;A0A0A0MQA3;D3YZL0	Q00896;P07758;A0A0R4J0X5;A0A0A0MQA3	Alpha-1-antitrypsin 1-3;Alpha-1-antitrypsin 1-1
Arhgdia	0.201175	0.56769	0.803001		27.1756	27.1215	26.6594	27.4482	27.366	27.036	27.2316	27.3984	27.5317	27.5788	26.5496	26.9098	26.2221	26.9261	26.9302	26.1698	26.2685	26.7138	26.4861	27.3061	17	13	12	13	14	16	11	11	13	11	16	87.7	87.7	87.7	23.407	189	0	323.31	Q99PT1	Q99PT1	Rho GDP-dissociation inhibitor 1
Cryz	0.201065	0.514532	0.810246		23.0554	23.1697	22.6941	23.3279	23.4017	23.1115	22.9294	23.5617	23.6419	23.4096	20.9043	20.8998	19.1457	21.1764	20.7462	19.8707	19.6674	21.1147	21.2135	21.767	9	6	5	2	7	6	3	4	6	6	8	44.1	44.1	44.1	35.268	27	0	32.841	P47199;A0A0A6YXR4;A0A0A6YVS7;V9GXY8;D3YUG9;D3YWU6;D3Z4Q4;D3Z2X0	P47199;A0A0A6YXR4;A0A0A6YVS7;V9GXY8	Quinone oxidoreductase
Rpl5	0.201026	0.476983	0.814643		24.7823	24.5191	24.3173	24.9505	25.0369	24.6813	24.5183	24.9872	25.2807	25.1437	24.0045	23.7195	23.2926	24.2976	24.2981	23.704	23.4715	24.1497	24.2624	24.2838	13	11	13	9	9	11	10	10	9	11	11	43.8	43.8	43.8	34.4	122	0	46.731	P47962;D3YYV8	P47962;D3YYV8	60S ribosomal protein L5
Ppme1	0.200748	0.795466	0.781602		21.7003	21.9443	21.827	21.9928	21.7282	NaN	21.7521	22.3067	22.1784	21.9198	18.8759	18.7074	17.2896	19.3837	18.7718	NaN	18.3805	18.2772	17.868	19.5207	6	2	2	1	3	2	0	2	1	2	4	29	29	29	42.256	12	0	14.213	Q8BVQ5;A0A140LI84	Q8BVQ5;A0A140LI84	Protein phosphatase methylesterase 1
Lypla1	0.200524	1.08055	0.748748		23.4844	23.3445	23.5861	23.7928	23.3673	23.6748	23.8056	23.738	23.8504	23.5091	21.6089	20.9131	21.5407	22.0753	21.6016	20.5898	20.7798	21.1564	21.3461	21.6913	8	6	4	6	6	7	3	3	4	4	5	62.2	62.2	62.2	24.687	44	0	40.088	P97823;J3QP56;D3Z111;D3YUG4;D3Z269;J3QQ63	P97823;J3QP56;D3Z111;D3YUG4	Acyl-protein thioesterase 1
Gcat	0.200191	0.232932	0.899153		21.9452	22.1291	21.4568	21.8578	22.1973	22.2447	22.2297	22.239	22.9434	20.9304	18.7881	20.0645	18.8231	18.3904	19.7518	18.9172	18.1325	19.8001	20.2643	17.1061	8	3	5	3	2	3	3	2	6	7	1	33.2	33.2	33.2	44.93	14	0	19.087	O88986;E9PWY6;A0A2R8VHE4	O88986;E9PWY6;A0A2R8VHE4	2-amino-3-ketobutyrate coenzyme A ligase, mitochondrial
Bag5	0.19972	1.15126	0.745209		24.5781	24.5214	24.6562	24.6799	24.739	24.5215	24.9145	25.0407	24.9067	24.7897	21.6055	21.0066	21.4082	21.7351	21.3314	20.9847	21.844	21.1544	21.8671	21.7212	16	7	9	8	9	12	11	12	9	11	11	45.4	45.4	45.4	50.942	58	0	37.562	Q8CI32;E0CYW3;E0CX76	Q8CI32	BAG family molecular chaperone regulator 5
Hnrnpf	0.199693	0.54391	0.808011		25.0781	24.8518	25.0478	25.5631	25.2896	24.9795	25.246	25.4803	25.739	25.3841	23.9832	23.6238	23.7238	24.1816	24.1077	23.2978	22.9114	24.2266	24.064	24.0338	12	12	9	10	10	11	8	8	11	8	11	61	54.5	54.5	45.729	120	0	295.03	Q9Z2X1;J3QM80;J3QMT0;J3QP45;J3QNH2;J3QMV8	Q9Z2X1;J3QM80;J3QMT0	Heterogeneous nuclear ribonucleoprotein F;Heterogeneous nuclear ribonucleoprotein F, N-terminally processed
Glyat	0.199409	0.42208	0.837936		22.8852	22.6566	22.3871	22.8293	22.649	22.7648	22.3825	22.9672	23.4087	NaN	20.3137	20.2156	19.9734	20.085	19.7063	20.1605	19.2927	20.6093	21.0877	NaN	8	6	5	6	6	5	5	5	5	6	0	39.5	39.5	39.5	34.098	30	0	17.697	Q91XE0	Q91XE0	Glycine N-acyltransferase
Lasp1	0.199325	0.517473	0.811561		25.9774	26.0247	25.4597	25.8977	26.1856	25.8153	25.7934	26.2758	26.1685	26.4887	24.3184	24.14	23.4251	24.3153	24.5688	23.7894	23.7877	24.6158	24.4856	25.1561	13	10	10	8	12	11	10	10	9	10	11	39.2	39.2	39.2	29.994	115	0	114.32	Q61792;A2A6G9;A2A6H0;A2A6G7;A2A6G8;A2A6G6;A2A6H1;A2A6G0;A2A6G5;E9Q0N6;Q9DC07;A2A6G4	Q61792;A2A6G9;A2A6H0;A2A6G7;A2A6G8	LIM and SH3 domain protein 1
Ckap5	0.199015	0.972373	0.759336		24.5747	25.0937	24.934	24.8345	24.9104	24.8837	25.268	25.1488	25.0932	24.9487	17.7935	18.9022	18.2904	18.2356	18.6571	19.412	18.3829	20.312	18.7053	20.3393	20	8	8	11	8	12	7	9	10	8	8	13.9	13.9	13.9	218.71	43	0	22.954	Z4YL78;A0A0R4J0K2;K3W4R5;A2AGT5	Z4YL78;A0A0R4J0K2;K3W4R5;A2AGT5	Cytoskeleton-associated protein 5
Ddah2	0.198969	0.533557	0.807474		25.5049	25.465	25.1043	25.6752	25.795	25.4257	25.4054	25.8991	25.7256	26.0834	23.8302	23.9793	23.4573	23.7067	23.7385	23.6892	23.379	23.9154	23.4038	24.6782	14	10	11	10	10	10	12	10	9	8	12	68.4	68.4	68.4	29.645	108	0	230.4	Q99LD8;O08972;G3UZR0	Q99LD8;O08972	N(G),N(G)-dimethylarginine dimethylaminohydrolase 2
Purb	0.198425	0.811686	0.781439		24.1429	24.0047	23.918	24.2622	24.2633	24.0007	24.1467	24.3809	24.5495	24.5054	23.3742	23.3104	22.9772	23.4432	23.4273	22.848	22.774	23.5638	23.4507	23.7245	11	9	8	8	9	10	9	8	10	9	10	59.6	56.8	56.8	33.901	75	0	314.97	O35295;Q8R4E6	O35295	Transcriptional activator protein Pur-beta
Srrt	0.198042	0.594166	0.802303		23.4649	23.3218	23.3965	23.6693	23.8278	23.3468	23.5274	23.7767	24.0304	23.9893	20.4659	20.2344	20.6065	20.2042	20.6855	19.5305	19.6871	20.5103	20.536	21.2585	19	15	10	13	10	16	10	10	10	11	13	27.7	27.7	11.2	100.45	80	0	68.645	Q99MR6;A0A0G2JG65;A0A0G2JDN3;A0A1Y7VNN4;A0A0G2JDF1	Q99MR6	Serrate RNA effector molecule homolog
Prkcsh	0.197703	0.692726	0.795763		24.5966	24.6965	24.7104	24.3987	24.221	24.687	24.8581	24.8084	24.933	24.3253	22.9948	23.3715	23.2745	22.7963	22.5079	22.6666	22.604	23.0499	23.241	22.468	14	11	13	13	12	10	11	11	10	12	8	33.6	33.6	33.6	58.792	86	0	211.6	O08795;A0A1L1ST83	O08795	Glucosidase 2 subunit beta
Mob1a	0.19768	0.54915	0.807422		22.8728	22.7234	22.5994	23.0201	23.0102	22.689	22.6964	23.3314	23.3924	23.105	21.4722	21.1236	20.7643	21.7188	21.5485	20.7837	20.7238	21.9313	21.6141	21.5449	6	5	4	3	6	5	4	5	6	4	6	27.8	27.8	3.2	25.079	29	0	9.7154	Q921Y0	Q921Y0	MOB kinase activator 1A
Vat1	0.197532	1.26074	0.736723		25.7302	25.8116	25.7371	25.9802	25.953	25.8005	26.2272	26.0005	26.1033	26.0682	25.2339	25.3393	25.0067	25.5122	25.3272	24.8847	25.0687	25.4068	25.5997	25.8215	24	23	22	23	22	22	20	19	21	22	24	57.6	57.6	57.6	43.096	277	0	278.55	Q62465	Q62465	Synaptic vesicle membrane protein VAT-1 homolog
Aldh4a1	0.196589	0.43705	0.835677		24.4336	24.4515	24.3954	24.2456	24.2252	24.5634	24.225	24.5731	25.2568	24.1159	22.2944	22.5396	22.2752	22.038	21.9174	22.3894	21.9647	22.514	22.8738	21.6402	13	9	8	9	10	8	12	11	9	9	7	35.9	35.9	35.9	61.84	92	0	70.356	Q8CHT0	Q8CHT0	Delta-1-pyrroline-5-carboxylate dehydrogenase, mitochondrial
Etf1	0.195956	0.420719	0.84086		22.8911	22.5609	22.3958	23.1188	23.1159	22.5425	22.8029	23.0823	23.2764	23.3582	19.4919	18.8212	19.0052	20.4355	19.811	19.061	19.3013	20.6227	19.9281	20.5035	6	3	2	3	5	5	4	5	6	4	4	22.2	22.2	22.2	49.03	34	0	16.377	Q8BWY3	Q8BWY3	Eukaryotic peptide chain release factor subunit 1
Bckdha	0.195868	0.481114	0.820663		23.1495	22.8832	23.0402	22.9161	23.0608	23.2462	23.1797	23.0371	23.8414	22.7246	20.5012	19.2125	19.7469	19.9075	20.2101	19.787	19.5102	19.9018	20.4032	18.5689	7	6	3	4	5	6	5	5	4	5	2	26	26	26	50.773	30	0	17.526	Q3U3J1;P50136;A0A0U1RPK5	Q3U3J1;P50136	2-oxoisovalerate dehydrogenase subunit alpha, mitochondrial
Rab10	0.195771	0.505658	0.815489		25.1072	25.2882	25.3173	25.0734	24.8834	25.5436	25.6389	24.8979	24.9661	25.6019	23.0029	23.3896	23.1793	22.7584	22.3373	22.9996	22.8903	22.9698	22.6762	23.5086	8	6	7	7	7	6	5	7	7	7	5	48	42.5	42.5	22.541	64	0	35.242	P61027	P61027	Ras-related protein Rab-10
Tbc1d13	0.195285	0.369029	0.857459		20.6188	NaN	20.4299	21.3042	21.0634	20.8084	20.6946	21.2035	21.1127	21.4276	15.9967	NaN	15.703	16.5856	16.2506	15.9631	15.752	16.4109	16.6304	17.5664	4	2	0	1	2	2	1	1	1	2	3	12	12	12	46.452	10	0.0011937	2.1261	Q8R3D1;D6RI34;D6RJI8	Q8R3D1	TBC1 domain family member 13
Pdcd6ip	0.194918	0.671059	0.794825		24.3727	24.3465	24.0784	24.7315	24.7661	24.4378	24.5858	24.7344	24.7969	24.7148	22.0336	21.3806	21.0372	22.0604	22.327	21.4675	21.5327	21.9444	22.0089	22.199	36	28	22	20	24	31	26	28	26	28	29	52.7	52.7	52.7	96.023	199	0	156.59	Q9WU78	Q9WU78	Programmed cell death 6-interacting protein
Sfxn3	0.194802	0.621889	0.800716		23.6948	23.8083	23.9089	23.3927	23.4233	23.8985	24.1947	23.7106	23.8879	23.5104	21.0447	21.6618	21.6584	21.0197	20.2361	21.3425	21.4192	20.7548	21.1847	20.6454	9	5	7	8	6	4	7	7	5	7	5	38	32.1	32.1	35.406	53	0	68.748	Q91V61;Q3U4F0;A0A494BB84	Q91V61;Q3U4F0;A0A494BB84	Sideroflexin-3
Vars	0.194456	0.809475	0.789415		23.6558	23.3934	23.3369	23.649	23.8046	23.5071	23.6339	23.7697	23.9429	23.9583	20.6917	20.5984	20.2129	21.0042	20.7064	20.466	19.9197	20.8197	20.8816	21.1565	27	18	17	17	21	15	20	15	18	19	18	34.2	34.2	34.2	140.21	116	0	114.21	Q9Z1Q9;G3UY93;G3UZ22;G3UYW2	Q9Z1Q9;G3UY93	Valine--tRNA ligase
Snx4	0.194044	0.372759	0.85577		21.0691	21.1966	NaN	21.3745	21.1047	20.8583	NaN	21.8579	21.2344	21.5704	16.4426	16.7193	NaN	16.7747	17.1155	15.9708	NaN	18.3944	15.8403	18.3414	4	1	2	1	2	2	1	1	3	1	4	11.8	11.8	11.8	51.777	16	0	6.2843	Q91YJ2;A0A338P7D2	Q91YJ2;A0A338P7D2	Sorting nexin-4
Capns1	0.193172	0.793806	0.788634		26.9724	26.7856	26.8096	27.3235	27.2507	27.0704	27.1164	27.2817	27.3871	27.2519	24.7339	25.0888	24.2563	24.5356	24.9742	24.0553	22.6404	24.7318	24.8688	25.0994	16	13	11	9	11	13	11	8	11	11	14	83.2	83.2	83.2	28.406	144	0	172.87	A0A0R4IZW8;O88456;A0A0R4J1C2;Q9D7J7	A0A0R4IZW8;O88456;A0A0R4J1C2	Calpain small subunit 1
Coro1a	0.193155	0.294502	0.883853		21.1373	21.1788	21.0213	21.5484	21.7005	21.0952	21.4024	21.1934	21.3948	22.4663	16.6301	16.8538	16.4406	17.068	17.2892	16.3277	17.357	17.8419	17.4862	19.3444	3	1	1	1	1	1	1	1	2	1	3	10.8	10.8	10.8	50.989	6	0	9.5995	O89053;G3UYK8	O89053	Coronin-1A
Map7d1	0.193098	0.690898	0.794296		22.2254	21.9947	22.2822	22.2218	22.5036	22.4353	22.0895	22.6702	22.3058	22.6923	18.356	18.1125	19.0526	19.1734	18.5851	17.3868	18.3071	19.1576	19.1548	19.2901	7	4	4	5	6	4	3	5	6	6	5	11.2	11.2	11.2	93.275	39	0	11.185	A2AJI0;F6WF36;A2AJI1;A8Y5P4	A2AJI0;F6WF36;A2AJI1;A8Y5P4	MAP7 domain-containing protein 1
Myl1;Myl3	0.192974	0.243784	0.901256		23.3135	23.4081	23.6497	23.5793	22.993	23.7675	24.3777	23.8758	23.3261	22.5614	19.7289	20.4164	20.4069	20.4975	19.3409	19.9218	20.9436	20.6305	20.007	19.1215	1	1	1	1	1	1	1	1	1	1	1	8.5	8.5	8.5	20.594	10	0	13.443	P05977;P09542;A0A087WRZ7;A0A0G2JDM3;E9PWG4;A0A0G2JDW2	P05977;P09542;A0A087WRZ7;A0A0G2JDM3;E9PWG4;A0A0G2JDW2	Myosin light chain 1/3, skeletal muscle isoform;Myosin light chain 3
Rsu1	0.192885	0.864453	0.781041		25.0853	24.9295	24.688	25.1642	25.1881	25.0678	25.1118	25.4334	25.1011	25.3052	23.6821	23.5449	22.7643	23.8361	23.6292	23.0428	22.237	23.6532	22.4259	24.1946	16	12	10	9	12	14	10	7	9	10	13	66.8	66.8	66.8	31.55	124	0	208.91	Q01730;Q9D031;A2AUR7;B1AYQ0;E0CXG5;A0A0A6YWZ2	Q01730;Q9D031;A2AUR7	Ras suppressor protein 1
Abhd12	0.192807	0.289191	0.883364		21.8303	22.3114	22.7031	21.8833	21.2822	22.1674	22.0571	22.0183	21.9565	22.775	18.3878	19.3817	19.661	19.2822	16.0278	19.3316	18.2004	17.5999	18.5764	18.9712	5	3	3	5	4	1	3	2	1	2	2	21.4	21.4	21.4	45.269	19	0	9.391	Q99LR1;D6RFU2;F7BHM8	Q99LR1;D6RFU2	Monoacylglycerol lipase ABHD12
Fcgr2b;Fcgr2	0.192784	0.437941	0.837455		26.9243	27.0454	27.3761	26.9642	26.8078	27.2205	27.8489	27.2292	26.823	26.9602	24.9745	25.3905	25.4378	25.2168	25.0171	25.3218	25.8873	25.489	25.0953	25.3458	10	10	10	10	10	10	10	10	10	10	9	31.4	31.4	25.3	32.976	217	0	306.11	A0A0B4J1G1;P08101;E9Q415;A0A0B4J1E6	A0A0B4J1G1;P08101;E9Q415;A0A0B4J1E6	Low affinity immunoglobulin gamma Fc region receptor II
Taco1	0.192686	0.415613	0.849984		21.4783	22.1963	21.7383	21.5075	21.9611	22.3889	22.0162	21.6051	22.2225	21.6121	17.6742	18.5586	17.8843	17.7375	17.4655	18.3409	18.0111	18.565	18.4132	17.9863	2	1	1	1	1	2	1	1	2	1	1	12.9	12.9	12.9	32.314	6	0.001182	2.0393	Q8K0Z7	Q8K0Z7	Translational activator of cytochrome c oxidase 1
Spata5;Katnal2	0.192567	0.635992	0.800714		24.5603	24.5278	24.3047	24.9206	24.9777	24.6272	24.7405	24.8923	25.0765	24.9174	18.8324	18.9492	18.5098	19.2194	19.1823	18.6382	18.677	19.1172	19.1573	19.3342	1	1	1	1	1	1	1	1	1	1	1	1.3	1.3	1.3	97.255	19	0.00060661	2.2935	Q3UMC0;Q9D3R6;D3Z0U5;D6RGM7;D3Z4J2;A0A0G2JFY0;A0A0A0MQ80	Q3UMC0;Q9D3R6;D3Z0U5;D6RGM7;D3Z4J2;A0A0G2JFY0;A0A0A0MQ80	Spermatogenesis-associated protein 5;Katanin p60 ATPase-containing subunit A-like 2
Rai14	0.192511	0.671922	0.793647		22.3487	22.2773	22.0206	21.9295	22.4467	22.3724	22.7225	22.4718	22.3272	22.0915	17.9893	17.805	17.4475	17.0012	17.6939	17.7977	18.1158	17.6313	17.0493	17.2328	8	4	3	4	2	3	4	6	3	3	2	12.4	12.4	12.4	108.85	16	0	10.262	Q9EP71;A0A2I3BPY7	Q9EP71;A0A2I3BPY7	Ankycorbin
Rab29;Rab38	0.192482	0.285592	0.882825		21.5604	21.6106	NaN	21.6948	21.5699	22.0662	22.1893	21.1488	NaN	NaN	17.9808	18.1971	17.8424	18.1867	17.926	18.1948	18.2434	17.4914	NaN	NaN	2	1	1	1	1	1	1	1	1	1	0	10.8	10.8	5.4	23.089	5	0	2.8932	Q91YQ1;E9QLQ7;Q8QZZ8;M0QW55;A0A140LHK2	Q91YQ1;E9QLQ7;Q8QZZ8;M0QW55;A0A140LHK2	Ras-related protein Rab-7L1;Ras-related protein Rab-38
Bcas2	0.192412	0.655181	0.795484		22.4391	22.3034	22.426	21.8333	22.0239	22.4635	22.0796	22.4506	22.4325	22.5616	20.6182	19.3637	20.1432	19.6229	19.8511	20.4096	18.5917	20.4088	20.3063	20.1618	6	5	2	3	3	4	5	2	5	5	3	44.4	44.4	44.4	26.131	22	0	25.726	Q9D287;D6RGA5	Q9D287	Pre-mRNA-splicing factor SPF27
Ddt;Gm20441	0.192159	0.579596	0.808898		NaN	22.1285	22.3049	22.6327	22.4938	22.4028	22.8164	22.2425	22.7202	22.7287	NaN	18.6299	18.9908	19.4124	19.1437	20.5096	19.2337	20.7637	21.2902	21.4591	6	0	1	3	1	1	4	2	3	5	5	72.9	72.9	72.9	13.077	15	0	42.941	O35215;G3UYJ7;G3UZN1	O35215;G3UYJ7	D-dopachrome decarboxylase
Ppp6r3	0.192119	0.282632	0.881969		21.5065	21.738	21.6552	22.4049	21.8939	21.3447	21.8251	22.4438	22.7001	21.8454	16.8591	16.9692	17.4239	18.4812	17.5758	14.7583	17.4994	18.5648	18.7219	18.0166	4	2	1	2	3	2	1	2	3	4	3	9.2	9.2	9.2	94.652	9	0	9.6315	Q922D4;G5E8R4	Q922D4;G5E8R4	Serine/threonine-protein phosphatase 6 regulatory subunit 3
Ywhaz	0.19167	0.823589	0.790397		27.3045	27.2337	26.9675	27.6034	27.3848	27.4032	27.3984	27.7275	27.4924	27.4309	26.5587	26.5254	25.972	26.6535	26.7089	26.0507	25.9357	26.8051	26.4752	26.9347	28	23	24	22	22	25	21	20	24	21	26	79.2	79.2	75.5	27.771	316	0	323.31	P63101;A0A2I3BQ03;D3YXN6;D3YXF4;D3YW45	P63101;A0A2I3BQ03	14-3-3 protein zeta/delta
Ppp1r2	0.191527	0.275491	0.887645		22.0896	NaN	NaN	22.0699	22.0762	22.0422	NaN	22.8252	21.9428	NaN	19.5215	NaN	NaN	19.5089	19.4273	17.6953	NaN	20.4137	19.0367	NaN	2	1	0	0	1	1	1	0	2	1	0	22.8	22.8	22.8	23.119	2	0	8.683	Q9DCL8;D3Z3A0	Q9DCL8;D3Z3A0	Protein phosphatase inhibitor 2
Npepps	0.191339	0.692013	0.79445		22.3485	22.4864	22.1337	22.5105	22.4519	22.2749	22.3041	22.811	22.6903	22.8073	19.387	19.5043	19.0733	19.6959	18.7885	18.7036	18.5471	19.6354	18.989	20.449	17	10	10	9	10	7	8	8	9	10	13	28.2	28.2	28.2	103.32	57	0	54.646	Q11011;F6QYF8;E9Q039;E9Q6F4;F6V7K3	Q11011;F6QYF8;E9Q039;E9Q6F4	Puromycin-sensitive aminopeptidase
Rbm17	0.191215	0.582335	0.808323		22.7981	22.2621	22.8442	22.8714	22.9535	22.9647	22.6512	22.8631	23.2657	22.9407	18.9927	18.1096	18.4555	18.998	19.2048	18.3217	18.309	19.4323	18.8489	18.7665	4	3	3	3	3	4	2	2	4	2	2	12.3	12.3	12.3	45.303	13	0	4.0097	Q8JZX4;A2AP40	Q8JZX4	Splicing factor 45
Ugt2b34	0.191088	0.267666	0.888426		23.8218	23.6988	23.7939	23.1789	23.4788	24.0956	24.431	23.5314	24.0137	22.8561	21.0415	21.2381	20.4677	19.5547	19.6105	21.1148	21.0085	20.3779	20.1087	19.3115	8	5	6	6	5	4	6	5	6	4	5	23.9	23.9	20.3	60.876	46	0	41.022	Q8K154;E9PZ30;Q80X89;Q6PDD0;D3YUX6;A0A0J9YU36	Q8K154;E9PZ30
Rbbp9	0.191067	0.482468	0.822817		25.3891	25.1578	25.1194	25.5832	25.7231	25.4361	25.1539	25.8204	25.5621	25.9555	24.4498	24.2904	24.0051	24.6334	24.7111	24.1143	23.3391	24.8256	24.0798	25.1052	14	12	12	11	11	13	12	9	13	11	11	77.4	77.4	77.4	20.911	127	0	94.128	O88851	O88851	Putative hydrolase RBBP9
Eif3e	0.190921	0.394662	0.853609		23.1257	22.9959	23.0382	23.9553	23.4817	23.1094	23.5691	23.4774	23.8522	23.5433	20.0593	19.2341	19.3567	19.9751	20.216	19.3805	19.7889	20.2761	20.3287	19.5551	9	7	6	6	6	7	6	5	6	4	5	23.6	23.6	23.6	52.22	32	0	14.31	P60229	P60229	Eukaryotic translation initiation factor 3 subunit E
Luc7l2	0.190705	0.403064	0.852472		23.5151	23.3218	23.3033	23.7713	23.8571	23.3152	23.4924	23.9266	24.3395	23.6484	21.9409	21.549	21.8383	22.6048	21.9658	21.5204	21.4007	22.1932	21.9222	21.9656	11	8	7	8	9	8	8	7	9	7	7	33.7	33.7	23.7	46.582	54	0	54.318	Q7TNC4;E9Q715;Q05CX5	Q7TNC4;E9Q715;Q05CX5	Putative RNA-binding protein Luc7-like 2
Stip1	0.190517	0.518977	0.814722		24.612	24.5117	24.1713	24.8314	24.989	24.6305	24.515	24.9561	25.0274	24.939	23.0662	23.0363	22.494	23.4329	23.4706	22.8978	22.2411	23.4645	23.453	23.8166	35	26	27	24	29	28	27	25	26	29	25	60	60	60	62.581	219	0	307.2	Q60864	Q60864	Stress-induced-phosphoprotein 1
Snx2	0.190488	0.770253	0.789169		27.2547	27.1224	26.9516	27.2403	27.5285	27.1337	27.2979	27.5238	27.5272	27.5673	26.157	26.2378	25.7659	26.2775	26.4733	25.7701	25.7993	26.413	26.2407	26.6579	38	35	33	32	35	35	34	32	36	33	35	52.2	52.2	48.2	58.47	576	0	323.31	Q9CWK8	Q9CWK8	Sorting nexin-2
Dnpep	0.189765	0.702475	0.793761		23.44	23.2641	23.1268	23.6649	23.6989	23.551	23.3649	23.8001	23.7208	23.7068	21.7772	21.1678	21.1565	21.7473	21.8369	21.6086	21.1017	22.0652	21.8214	22.2144	15	11	9	9	11	9	10	8	13	11	11	46.3	46.3	46.3	52.206	82	0	52.203	Q9Z2W0;Q3TVK3;Q8BPW9;A0A087WS31;A0A087WSE6;A0A087WRC1;A0A087WNX3;A0A087WSD3;A0A087WSU0	Q9Z2W0;Q3TVK3;Q8BPW9	Aspartyl aminopeptidase
Chmp4b	0.189661	0.739388	0.794255		23.8501	23.6508	23.4814	23.7603	24.0892	23.8996	23.8582	24.1698	24.1147	23.7377	21.3029	21.0145	20.8966	20.9347	21.5149	21.0821	20.9816	21.4358	21.3379	21.3272	4	4	3	4	3	4	4	4	4	4	4	22.3	22.3	22.3	24.936	29	0	72.79	Q9D8B3	Q9D8B3	Charged multivesicular body protein 4b
Suclg1	0.189548	0.572418	0.806863		25.2541	25.1622	25.2258	24.892	25.0109	25.2282	25.2577	25.303	25.799	24.9049	23.0835	23.5522	23.393	22.7545	22.8083	23.2651	22.8135	23.2751	23.6125	22.5345	11	9	9	10	8	9	10	6	7	6	7	32.4	32.4	32.4	36.154	73	0	294.09	Q9WUM5;A0A0N4SVU4	Q9WUM5	Succinyl-CoA ligase [ADP/GDP-forming] subunit alpha, mitochondrial
Sh3glb1	0.189523	0.822987	0.78733		23.3556	23.108	22.9542	23.2535	23.5855	23.3008	23.5231	23.3342	23.4994	23.547	21.6159	21.2235	20.8357	21.7964	22.0122	21.4211	21.6805	22.1141	21.6738	22.0361	11	5	6	6	8	8	7	8	8	7	8	38.4	38.4	38.4	40.855	60	0	67.607	Q9JK48;A0A0G2JEC4;A0A0G2JE45;A0A0G2JF57	Q9JK48;A0A0G2JEC4	Endophilin-B1
Aldoa;Aldoart1	0.189475	0.487174	0.822159		26.4612	26.2669	25.9726	26.629	26.7537	26.4689	26.2133	26.7772	26.7229	26.8485	24.79	24.8004	24.0997	24.9588	25.0556	24.5397	23.7839	25.0228	24.8054	25.5388	26	23	22	21	22	25	22	18	21	21	23	77.7	77.7	75.8	39.355	274	0	323.31	P05064;A6ZI44;D3YWI1;D3Z510;A0A0U1RPN8;Q9CPQ9;A6ZI46;D3YV98;A0A0U1RPT5;A6ZI47;P05063	P05064;A6ZI44;D3YWI1;D3Z510;A0A0U1RPN8;Q9CPQ9;A6ZI46;D3YV98;A0A0U1RPT5	Fructose-bisphosphate aldolase A;Fructose-bisphosphate aldolase
Epb4.1l2	0.189167	0.686978	0.7924		25.7244	25.7143	25.8485	25.8293	25.9354	25.9521	26.4767	26.0007	25.8845	25.6836	20.8276	20.811	20.874	20.9285	20.9717	20.7626	21.2178	19.8264	20.7214	20.8695	2	1	1	2	2	2	2	2	2	1	1	65.5	1.4	0	101.81	14	0	75.182	Q80UE5;Q80UE4	Q80UE5;Q80UE4
Exoc4	0.189081	1.15617	0.754958		22.8136	22.7364	22.5829	22.6049	22.6618	22.6689	23.1299	22.898	22.7405	22.9077	19.4769	19.9256	19.6071	20.1044	19.7202	19.7053	20.0486	19.9947	19.6692	19.9144	19	11	10	13	16	12	13	14	11	11	10	26.1	26.1	26.1	110.54	68	0	60.475	O35382;Q8C391;Q9CXE1	O35382;Q8C391	Exocyst complex component 4
Cd2ap	0.188955	0.846672	0.788132		24.0914	24.1041	23.9376	24.228	24.3051	24.0737	24.1294	24.4336	24.3762	24.598	21.725	21.7602	21.0782	21.6419	21.7706	21.0957	20.5412	21.8786	21.6608	22.5677	20	17	13	13	16	18	17	12	16	16	17	41.4	41.4	41.4	70.449	119	0	61.697	Q9JLQ0;A0A3B2W812	Q9JLQ0;A0A3B2W812	CD2-associated protein
Exoc6	0.188697	0.382744	0.858441		22.7952	23.0157	22.3654	23.0249	22.7198	22.4776	23.603	22.9409	23.0228	22.82	17.9089	18.9602	17.4762	18.8752	18.7444	17.8023	19.0813	18.8408	18.685	18.561	7	3	5	3	4	5	2	5	5	5	4	12.7	12.7	12.7	93.059	25	0	29.104	A0A5F8MPW8;Q3U9D6;Q8R313;A0A5F8MP92	A0A5F8MPW8;Q3U9D6;Q8R313;A0A5F8MP92	Exocyst complex component 6
Srsf1	0.188617	0.311522	0.878079		24.9558	24.4641	24.5272	24.9857	25.2156	24.7522	24.3133	25.2635	25.5249	25.2376	24.1796	23.7093	23.2256	24.0482	24.1695	23.4234	22.6993	23.9953	24.222	24.2729	17	15	15	13	14	15	15	13	14	15	13	48.8	48.8	48.8	27.744	174	0	71.833	Q6PDM2;H7BX95;F7AI47;F6QXN3	Q6PDM2;H7BX95	Serine/arginine-rich splicing factor 1
Uba1	0.188588	0.538576	0.813928		25.3171	25.1018	24.9428	25.5954	25.5897	25.2327	25.2677	25.6958	25.7091	25.5844	23.6196	23.4584	23.0124	23.8559	23.8038	23.0543	22.7317	23.7131	23.5314	23.9652	51	46	43	38	43	49	38	29	38	33	47	63.2	63.2	63.2	117.81	465	0	323.31	Q02053;P31254	Q02053	Ubiquitin-like modifier-activating enzyme 1
Aldh9a1	0.188445	1.01258	0.769827		24.3993	24.2609	24.2478	24.5062	24.3074	24.4054	24.3981	24.5727	24.8604	24.4273	22.6432	22.4839	22.0838	22.7782	22.4519	22.5929	21.9769	22.5974	22.8533	22.9485	24	18	15	15	18	16	18	15	17	18	20	68.4	68.4	68.4	53.514	136	0	157.31	Q9JLJ2;Q3U367	Q9JLJ2;Q3U367	4-trimethylaminobutyraldehyde dehydrogenase
Sept4	0.188362	1.33234	0.742402		22.9312	22.6728	22.5522	22.9102	22.7195	23.0427	22.8509	22.9447	22.9977	22.8919	19.6622	19.6835	18.9797	19.4349	19.6526	19.593	19.291	20.0329	19.3261	19.9435	7	4	6	3	5	5	5	5	6	4	4	19.2	19.2	19.2	54.935	31	0	17.807	P28661;A0A5F8MP96;Q5ND13;Q5ND09	P28661;A0A5F8MP96	Septin-4
Ndufv2	0.188017	0.529898	0.814816		23.3065	23.6947	23.6939	22.9982	23.0363	23.6537	23.5601	23.7163	23.3558	23.3838	20.6186	21.5689	20.7863	20.1037	19.713	20.7865	20.9938	20.4948	20.6163	20.6262	7	4	6	4	4	2	6	6	4	5	5	38.7	38.7	38.7	27.285	38	0	13.493	Q9D6J6;M0QWP9;D6RGN4	Q9D6J6	NADH dehydrogenase [ubiquinone] flavoprotein 2, mitochondrial
Bcap31	0.187902	0.471274	0.832435		24.6171	24.7646	25.0344	24.5828	24.4177	24.9142	25.3954	24.9131	24.547	24.5863	22.9084	23.2859	23.444	23.1452	22.5572	23.0955	23.4152	23.3766	23.0637	22.9039	6	6	6	5	5	5	6	5	6	6	6	25.3	25.3	25.3	27.956	92	0	168.14	Q61335	Q61335	B-cell receptor-associated protein 31
Hspg2	0.187893	0.655558	0.802501		24.1899	24.211	24.2808	24.0924	24.2755	24.534	24.7725	24.1999	24.4964	23.9862	20.6621	20.9579	20.9143	20.5987	20.7772	20.8372	20.9073	20.2847	20.7256	20.3188	55	37	42	42	40	43	40	37	36	41	32	20.3	20.3	20.3	469.78	313	0	323.31	E9PZ16;B1B0C7;Q05793;A0A571BD72	E9PZ16;B1B0C7;Q05793	Basement membrane-specific heparan sulfate proteoglycan core protein;Endorepellin;LG3 peptide
Trappc3	0.187772	0.357471	0.865255		22.654	22.6823	22.8404	23.0307	22.739	23.3354	23.5709	22.972	22.3608	22.6461	20.5798	20.555	21.4251	21.2862	20.8242	20.7886	20.8222	21.3459	19.7059	21.5375	5	3	3	5	4	3	2	2	4	3	4	33.9	33.9	33.9	20.302	22	0	6.95	O55013	O55013	Trafficking protein particle complex subunit 3
Lcp1	0.187028	0.495637	0.821862		24.2305	24.0664	23.9483	24.654	24.6575	24.1455	24.4446	24.6529	24.5918	24.6571	21.5722	21.3081	20.5804	22.0887	21.9742	21.0744	21.0706	21.6687	21.8159	21.8907	28	14	13	11	21	16	14	11	18	17	18	59	59	52.2	70.148	140	0	171.83	Q61233;D3YZ25;D3YVW8;D3Z7D9;D3Z311	Q61233	Plastin-2
Mapk1	0.186676	0.853363	0.790105		24.6915	24.4452	24.3725	24.9315	24.745	24.6362	24.8778	24.9362	24.8136	24.8552	22.3472	22.2636	22.1609	22.997	22.7142	22.4574	22.4575	22.8258	22.573	22.8949	11	8	7	9	10	9	10	7	9	9	11	60.3	50.6	50.6	41.275	92	0	58.371	P63085;A0A338P736;A0A338P781;Q61532;Q6P5G0;E9PXX5;E9Q3I6	P63085	Mitogen-activated protein kinase 1
Dnaja3	0.186594	0.532622	0.815646		22.2428	22.3925	22.3836	22.0112	22.2241	22.2555	22.7368	22.1838	22.865	22.1462	19.2091	19.8273	19.0934	17.8019	19.0795	18.1709	19.2373	18.2473	19.3351	18.9618	6	4	5	4	2	4	2	4	2	3	4	17.5	17.5	17.5	52.443	23	0	6.3935	Q99M87	Q99M87	DnaJ homolog subfamily A member 3, mitochondrial
Psmd6	0.186584	0.539527	0.814699		23.8293	23.5862	23.3931	24.1246	23.9734	23.9248	23.7071	24.0574	24.2902	23.86	20.8574	20.4389	20.2625	21.54	21.4065	20.0984	20.2484	21.2096	20.7873	20.969	14	8	6	8	12	11	7	9	10	7	8	38	38	38	45.536	54	0	30.332	Q99JI4;A0A286YDW8	Q99JI4	26S proteasome non-ATPase regulatory subunit 6
Ctbs	0.186415	1.0247	0.772719		23.4833	23.4892	23.573	23.3028	23.4253	23.7204	23.8453	23.4082	23.4581	23.7738	21.5186	21.2954	21.4505	21.0337	21.3652	21.0429	20.7916	20.6917	20.7583	21.7517	8	7	5	6	6	5	7	5	6	7	8	30.6	30.6	30.6	41.295	59	0	34.148	Q8R242	Q8R242	Di-N-acetylchitobiase
Rasal2	0.186387	0.627014	0.805011		22.3499	22.797	22.6653	22.6716	22.6658	22.5158	23.2376	22.8953	22.8134	22.6194	18.4651	19.7973	18.3071	19.4686	19.2585	18.6816	19.6889	19.5629	19.1137	19.3537	18	9	15	10	13	13	12	15	15	13	12	20.1	20.1	20.1	144.59	83	0	51.019	E9PW37;D3YUS5;Q3UHC7;F6QQP6;F6RK07;A2AUX5;A2AUX3;B7ZD29;D3YWZ9;F6SEU4;A0A0J9YVH8;J3QQ18;A0A2R8VHH2;A0A0J9YUM2;D3Z7S1;A0A0A6YVS6;A0A140T8K9;D3Z1T6;A0A338P799;A0A2R8VH83	E9PW37;D3YUS5
Smap;1110004F10Rik	0.186104	0.704858	0.795119		21.82	21.9583	NaN	21.924	21.9665	21.821	NaN	22.2204	22.2686	NaN	20.4203	19.7534	NaN	20.4851	20.476	19.1713	NaN	20.7061	20.7238	NaN	1	1	1	0	1	1	1	0	1	1	0	12.7	12.7	12.7	20.046	6	0	17.787	Q9R0P4;A0A0U1RPJ7;D3YVR9	Q9R0P4;A0A0U1RPJ7;D3YVR9	Small acidic protein
Nr2f2;Nr2f1	0.186029	0.592559	0.80696		21.7504	21.8159	22.3662	22.1343	NaN	22.3373	22.354	22.2235	22.1374	21.9615	17.6546	17.7968	18.1308	19.1817	NaN	19.2253	18.452	19.137	16.96	16.9442	3	1	1	1	2	1	3	2	2	1	1	11.4	11.4	11.4	45.571	9	0	13.624	P43135;D3YYP4;Q32NY6;Q60632;B8JJI9;F7CII1;A0A140LJF1	P43135;D3YYP4;Q32NY6;Q60632;B8JJI9;F7CII1	COUP transcription factor 2;COUP transcription factor 1
Ybx1	0.186024	0.659181	0.801227		26.2389	26.2121	26.0479	26.3305	26.3997	26.1567	26.1916	26.4499	26.8548	26.5061	24.1155	24.399	23.992	24.3231	24.4894	23.8229	23.7158	24.0415	24.619	24.4339	13	10	10	10	10	10	11	8	11	9	10	66.1	66.1	58.7	35.73	93	0	323.31	P62960;A2BGG7;B2RUF0;A0A0A0MQD2;Q9Z2C8	P62960	Nuclease-sensitive element-binding protein 1
Rpl10;Rpl10l	0.185999	1.40586	0.745003		25.4591	25.4158	25.3813	25.4493	25.6446	25.4838	25.7412	25.5492	25.8045	25.7014	24.6803	24.4361	24.2481	24.661	24.7514	24.2497	24.359	24.554	24.5869	25.1521	14	11	11	10	9	12	10	10	10	9	12	57.5	57.5	57.5	24.604	100	0	204.44	Q6ZWV3;I7HLV2;P86048;A0A1B0GXC3	Q6ZWV3;I7HLV2;P86048	60S ribosomal protein L10;60S ribosomal protein L10-like
Arvcf	0.185773	0.635617	0.804847		22.2641	22.0029	21.9872	22.2223	22.2849	22.3042	22.7213	21.9217	22.3305	22.4127	18.2951	18.1457	17.4718	18.7655	18.3398	18.835	18.9077	17.8163	18.6206	18.4761	10	6	6	5	8	6	9	7	5	8	6	16.4	16.4	16.4	105.06	48	0	17.09	P98203;A0A7N9VSS5	P98203	Armadillo repeat protein deleted in velo-cardio-facial syndrome homolog
Capn2	0.185684	0.724555	0.792836		25.5551	25.5061	25.435	26.0091	25.733	25.5916	25.7534	25.9876	26.0157	25.8184	23.4525	23.4615	23.0939	23.9078	23.5361	23.1602	22.6781	23.8794	23.355	23.86	36	27	27	20	32	29	30	20	28	23	29	59.9	59.9	59.9	79.871	259	0	323.31	O08529	O08529	Calpain-2 catalytic subunit
Kank3	0.185649	1.09349	0.765733		23.3488	23.3852	23.376	23.3105	23.492	23.4251	23.8731	23.5247	23.383	23.6349	20.8679	21.3533	21.1194	21.177	21.3841	20.5974	21.4273	21.4345	21.128	21.8442	17	11	12	10	12	13	9	11	11	12	14	29.8	29.8	29.8	84.185	80	0	29.439	Q9Z1P7;G3UXN4	Q9Z1P7;G3UXN4	KN motif and ankyrin repeat domain-containing protein 3
Hspa12a	0.185619	1.01036	0.776948		23.6329	23.7768	23.6984	23.7859	23.4966	23.6759	24.1652	23.8974	23.8131	23.7669	21.6963	21.9246	21.4878	21.6267	21.604	21.1913	21.5818	21.6228	21.2812	21.907	27	18	20	23	18	19	18	17	20	16	21	45.9	42.8	42.8	74.87	152	0	124.71	Q8K0U4;A0A494BAN0;A0A494B917;A0A494BAN9	Q8K0U4	Heat shock 70 kDa protein 12A
Rpl32	0.185456	0.835221	0.790153		25.0233	25.0873	25.2243	24.9946	24.9709	25.231	25.1003	25.1631	25.6554	25.0779	24.2369	24.3501	24.3187	24.2681	24.2006	24.0484	23.9832	24.3398	24.0746	24.0671	8	7	8	6	8	8	7	6	7	4	7	42.2	42.2	42.2	15.86	40	0	31.882	P62911;P17932	P62911	60S ribosomal protein L32
Rasa1	0.185176	0.786546	0.794185		21.1992	21.2657	NaN	21.4095	21.6459	21.3403	21.4548	21.694	21.7007	21.6363	16.7338	16.8106	NaN	17.2738	17.2835	15.5223	15.078	16.5271	15.5093	15.7725	4	2	2	0	4	3	1	1	2	1	2	5.7	5.7	5.7	115.43	13	0	6.9611	E9PYG6;A0A286YDU0	E9PYG6;A0A286YDU0
Naga	0.185032	1.53163	0.735812		24.9905	25.0663	25.1282	24.8683	24.9288	25.3099	25.278	25.108	25.1824	25.029	22.0534	22.3141	21.9891	21.9533	22.0355	22.2726	22.2169	22.2763	22.0551	22.6076	14	11	11	10	12	11	9	8	9	8	12	38.1	38.1	13	47.234	106	0	70.058	Q9QWR8	Q9QWR8	Alpha-N-acetylgalactosaminidase
Prpf38a	0.184539	0.543309	0.814975		21.7397	21.8997	21.9678	22.2378	21.838	22.0094	22.1897	21.7979	22.4876	NaN	18.8141	18.2918	19.053	19.2736	18.9352	18.9167	18.0495	17.5705	18.024	NaN	3	2	1	2	2	2	2	1	1	2	0	11.5	11.5	11.5	37.436	5	0	4.3581	Q4FK66	Q4FK66	Pre-mRNA-splicing factor 38A
Coro7	0.184432	0.627963	0.808094		23.3892	23.2653	22.8969	23.5878	23.4261	23.1949	23.4825	23.6241	23.4984	23.6875	21.3548	21.5247	20.8526	21.893	21.5952	20.7856	20.8224	21.4596	21.1476	21.8705	24	17	19	16	22	19	17	16	16	14	16	47.8	47.8	47.8	100.81	100	0	95.599	Q9D2V7;G3X9L5;E9PYU1	Q9D2V7	Coronin-7
Cpne3	0.184167	0.78329	0.793223		23.9401	24.0853	23.9131	24.418	24.3344	24.1231	24.3877	24.4549	24.2255	24.4206	20.6721	20.7347	20.1956	21.2197	20.6543	21.1195	20.6557	21.9992	21.2293	21.6183	11	6	5	5	9	4	9	5	9	8	7	35.1	33.4	31.7	59.584	49	0	49.599	Q8BT60;Q8JZW4;Q1RLL3;Q8BLR2;Q0VE82;Q9DC53;Q9D6C8;A0A0R4J0J1	Q8BT60	Copine-3
Asap1	0.184147	0.391621	0.85546		22.8175	23.0212	21.9925	22.5084	22.6863	22.7102	22.5123	23.1461	22.614	22.9641	18.959	19.1192	17.5792	18.4021	18.4055	18.6803	18.1292	19.1021	18.4601	18.95	10	7	6	4	6	5	6	5	6	5	6	13.5	13.5	13.5	127.42	23	0	14.892	Q9QWY8;H3BKD4;H3BKE6;E9QMI7;E9QMJ1;H3BL41;H3BJY2;E9QN63;H3BJM7	Q9QWY8;H3BKD4;H3BKE6;E9QMI7;E9QMJ1;H3BL41;H3BJY2;E9QN63	Arf-GAP with SH3 domain, ANK repeat and PH domain-containing protein 1
Plekhf1	0.183899	0.525953	0.821221		22.388	22.2433	21.9638	22.7406	22.5652	22.3113	22.3982	22.6817	22.5754	22.8539	19.1857	19.3069	18.0586	19.02	18.86	18.3278	18.856	19.0356	19.2212	20.3528	2	2	2	1	1	1	1	2	1	2	2	8.2	8.2	8.2	31.157	4	0	2.811	Q3TB82	Q3TB82	Pleckstrin homology domain-containing family F member 1
F8	0.183452	0.399107	0.856883		22.9169	23.1696	23.3384	22.6686	22.4932	23.0309	23.5331	22.93	22.7542	23.2558	17.3945	18.3756	19.2977	18.3217	16.7798	18.0801	17.565	17.9077	17.4698	18.0907	19	7	12	15	12	4	14	10	11	11	9	11.8	11.8	11.8	266.19	65	0	37.847	Q06194;B2RRC9;B1AW26	Q06194;B2RRC9	Coagulation factor VIII
Kdm1a	0.18326	1.60046	0.739667		21.3712	21.568	21.5602	21.5396	21.5813	21.6943	21.5657	21.6335	21.7624	21.8807	16.9223	16.1921	15.9681	18.2439	17.9328	17.6091	16.4821	17.4663	17.4784	17.4759	6	2	1	1	4	5	3	1	2	3	2	9.3	9.3	9.3	92.849	13	0	4.0028	Q6ZQ88;A3KG93;G8JL40;F6Z4I3	Q6ZQ88;A3KG93;G8JL40	Lysine-specific histone demethylase 1A
Rab8a	0.183126	0.57022	0.813823		23.6261	23.6669	23.6845	23.1944	22.9572	23.6022	23.6944	23.7173	23.4986	23.5322	21.2645	21.674	21.6791	21.1824	21.1153	21.3427	21.4728	21.5903	21.2891	21.7806	3	3	3	3	3	3	3	3	3	3	3	25.1	16.4	16.4	23.668	35	0	23.119	P55258	P55258	Ras-related protein Rab-8A
Kctd12	0.183006	0.911265	0.789243		23.7309	23.6802	23.451	23.8887	23.923	23.6919	23.9697	23.8738	23.9889	24.0646	21.8001	22.0974	21.8251	22.4296	21.7785	21.8123	22.1657	22.276	21.9626	22.1588	11	5	8	8	9	5	6	8	7	7	5	34.6	34.6	28.7	35.888	74	0	103.74	A0A0R4J2B2;Q6WVG3;Q5DTY9;Q50H33	A0A0R4J2B2;Q6WVG3	BTB/POZ domain-containing protein KCTD12
Copb1	0.182793	0.619381	0.807342		23.9344	23.7256	23.7167	24.3015	24.0437	23.9422	23.8729	24.3482	24.2928	24.1797	21.1419	21.2404	20.4854	21.6164	21.2016	20.5595	20.4975	21.1882	21.0721	21.6043	23	14	15	12	16	15	9	12	13	11	15	36.3	36.3	36.3	107.06	95	0	98.693	Q9JIF7	Q9JIF7	Coatomer subunit beta
Nars	0.182755	0.636896	0.80739		22.1931	22.1628	22.0648	22.5197	22.5029	22.271	22.3816	22.681	22.764	22.2595	19.149	18.6798	18.3686	19.6071	19.3319	18.4043	18.6782	19.7968	18.7469	19.4969	5	4	2	3	5	4	4	3	5	1	3	12	12	12	64.279	30	0	19.752	Q8BP47;A0A494BAX5;A0A498WGK2;A0A494BB89	Q8BP47;A0A494BAX5;A0A498WGK2;A0A494BB89	Asparagine--tRNA ligase, cytoplasmic
Atp2b4	0.182626	0.56523	0.813386		24.6966	24.9278	24.9542	24.5799	24.5897	25.0165	25.4108	24.787	24.7706	24.6764	22.9248	23.3629	23.1245	22.7962	22.5074	23.0383	23.2166	22.9205	22.6239	23.0544	45	33	36	34	32	28	38	33	34	29	32	37.5	37.5	27.6	133.07	287	0	323.31	Q6Q477;E9Q828;F7AAP4	Q6Q477;E9Q828;F7AAP4	Calcium-transporting ATPase
Sdhb	0.18259	0.514393	0.822351		25.013	25.0182	24.9872	24.5422	24.8248	25.2459	25.1794	24.951	25.3559	24.5663	23.4939	23.7152	23.7056	23.2116	23.3076	23.3192	23.4292	23.4772	23.794	23.2427	15	13	13	11	12	12	12	12	11	12	13	48.9	48.9	48.9	31.814	149	0	269.84	Q9CQA3	Q9CQA3	Succinate dehydrogenase [ubiquinone] iron-sulfur subunit, mitochondrial
Bmp2k	0.18245	0.906034	0.790629		22.9823	22.9376	22.9056	23.0389	23.2571	22.9071	23.1277	23.3717	23.2842	23.3431	19.3644	19.3438	19.1758	19.5438	19.7058	19.2028	19.2734	20.3101	19.3145	20.2915	15	8	7	8	10	8	8	7	11	6	12	25.1	25.1	24.1	126.18	58	0	72.547	Q91Z96	Q91Z96	BMP-2-inducible protein kinase
Ephx1	0.182077	0.590474	0.811361		23.7109	23.8786	23.9158	23.711	23.308	23.8804	24.1377	23.7393	24.0865	23.5907	21.6529	21.6917	21.8642	21.6068	20.855	21.1626	20.3716	20.8986	20.7265	21.3709	22	16	15	19	16	12	14	8	11	9	12	59.3	59.3	59.3	52.576	92	0	40.933	Q9D379;E9PWK1;F6YTS6;D3Z4M3	Q9D379;E9PWK1	Epoxide hydrolase 1
Hmha1	0.182074	0.550704	0.813966		23.6625	23.6378	23.2423	23.7597	23.9989	23.507	23.7645	23.9785	24.0851	23.8764	21.4037	21.3862	20.7536	21.266	21.8077	20.8768	20.7485	21.5136	21.7404	22.0684	29	18	18	16	15	23	16	14	15	18	21	38.5	38.5	38.5	122.86	151	0	89.367	G3X9Q3;Q3TBD2;D3Z7R7	G3X9Q3;Q3TBD2;D3Z7R7	Minor histocompatibility protein HA-1
Akr1b8	0.181908	0.370972	0.864833		27.2508	27.001	26.68	27.6007	27.4616	27.2953	26.9078	27.6251	27.7078	27.3677	25.4058	25.206	24.553	25.7904	25.6197	25.1031	24.4761	25.5315	25.3486	25.5865	20	17	16	16	17	18	14	13	16	14	17	69.6	69.6	49.4	36.12	217	0	283.24	P45377	P45377	Aldose reductase-related protein 2
Hs1bp3	0.181889	0.787278	0.791941		23.1409	23.0178	22.9209	23.0417	23.4811	23.1102	23.2011	23.4104	23.3016	23.4886	21.4686	22.0639	21.3709	21.5278	21.7604	21.1968	21.1904	21.18	21.1607	21.6842	17	9	15	13	12	12	12	11	12	11	10	59.2	59.2	59.2	43.691	81	0	67.359	Q3TC93;A0A1W2P6R8;A0A1W2P6H5	Q3TC93	HCLS1-binding protein 3
Akr1b10	0.181628	0.544416	0.815149		23.1948	23.2193	22.9917	23.3691	22.6722	23.4756	22.904	23.4554	23.2209	23.2994	20.5835	20.7426	20.0059	20.8119	18.3026	20.3629	20.1495	20.659	19.9474	20.4757	5	4	4	3	4	1	4	4	4	3	4	45.6	28.2	28.2	35.848	29	0	19.705	G5E895;D3Z494;S4R2G9	G5E895;D3Z494
Aak1	0.181554	0.612963	0.806707		22.1363	22.4804	22.3378	22.4679	22.9293	22.4552	22.556	22.7554	22.7393	22.7535	17.8187	18.6653	18.5125	19.1344	19.4028	17.6738	18.2595	18.8351	17.9404	19.1051	7	3	5	4	6	6	2	3	4	3	4	14.4	13.1	13.1	103.35	31	0	15.759	Q3UHJ0;A0A571BDM4	Q3UHJ0	AP2-associated protein kinase 1
Chp1	0.181353	0.355593	0.868715		22.5478	23.3643	23.4364	22.9125	22.6023	23.0938	23.5013	23.1568	22.7401	23.2781	20.992	22.519	22.6589	21.6176	21.2598	21.8479	22.6482	22.3385	21.8153	22.3938	12	5	8	8	7	6	7	10	9	8	7	70.8	70.8	70.8	22.432	56	0	18.594	P61022;B0R091;B0R092	P61022;B0R091	Calcineurin B homologous protein 1
Myef2	0.180598	0.8692	0.788004		23.3408	23.0631	23.22	23.462	23.5118	23.4184	23.4806	23.3051	23.7314	23.5652	20.7689	20.3816	19.8512	20.5552	20.7016	20.5451	20.6638	20.5421	20.9993	21.1822	15	10	10	7	6	8	8	10	10	11	11	39.8	39.8	39.8	63.294	61	0	46.111	Q8C854;A2ATP6;A2ATP5;F6XJA1;G8JL68	Q8C854;A2ATP6;A2ATP5;F6XJA1;G8JL68	Myelin expression factor 2
Utrn	0.180519	0.825325	0.792604		23.0952	23.3063	23.1892	23.0285	23.0969	23.286	23.7192	23.1382	23.1991	23.2761	19.2565	19.4098	19.1482	18.9247	19.2517	19.2304	19.5862	19.1668	19.1553	19.4931	52	32	29	28	28	29	30	30	25	27	28	23.7	23.7	23.2	392.7	172	0	143.73	E9Q6R7;A0A1W2P7C0;Q61636;A0A1W2P8G5;A0A1W2P8A5;Q05AA6;A0A1W2P6L4;B1AV35	E9Q6R7
Dhrs7b	0.180135	0.587294	0.814331		NaN	21.1265	21.4054	NaN	21.0157	21.392	21.2869	21.6274	21.0902	21.4168	NaN	17.4854	16.4659	NaN	16.7752	17.3344	17.6206	18.0188	16.0263	17.7895	3	0	2	1	0	1	1	3	1	1	1	7.7	7.7	7.7	34.986	5	0	5.4279	Q99J47;Z4YKT6	Q99J47;Z4YKT6	Dehydrogenase/reductase SDR family member 7B
Snx6	0.179613	0.638505	0.805551		24.3135	24.3241	24.0139	24.4164	24.72	24.3155	24.428	24.7033	24.7285	24.5106	22.9389	23.0825	22.4078	23.0513	23.3924	22.6984	22.448	23.4212	23.2598	23.4432	24	18	16	13	17	19	18	14	19	22	17	54.2	54.2	54.2	46.648	191	0	228.71	Q6P8X1;A0A1W2P701;A0A1W2P6Y0;A0A494B972;Q80ZJ7	Q6P8X1;A0A1W2P701	Sorting nexin-6;Sorting nexin-6, N-terminally processed
Ehd3	0.179583	1.02589	0.781908		28.388	28.3388	28.1085	28.3746	28.4812	28.2794	28.4595	28.6944	28.5368	28.6189	27.5959	27.6844	27.2006	27.6165	27.6821	27.1545	27.122	27.8116	27.3052	28.0165	57	52	55	52	53	55	50	47	52	49	50	86.2	86.2	60.6	60.82	1112	0	323.31	Q9QXY6	Q9QXY6	EH domain-containing protein 3
Gtf2i	0.179291	0.204417	0.909097		22.5428	22.6661	22.3785	22.8699	23.082	22.2963	22.0025	22.916	23.6078	23.6131	19.0936	19.0724	18.2567	19.0535	19.0729	17.7225	17.9297	19.3762	19.501	20.1782	13	8	6	4	7	6	2	6	7	7	11	20	20	20	112.26	51	0	34.756	Q9ESZ8;Q3UHU8;G3UYD0;G3UYJ6;G3UX27;G3UWV2	Q9ESZ8;Q3UHU8;G3UYD0	General transcription factor II-I
Tor1aip2	0.178758	0.250042	0.897634		22.2484	22.5196	22.6826	22.0916	21.7278	22.7146	23.1586	22.128	22.4314	21.7312	18.9069	19.4965	20.0546	18.3925	18.139	19.7283	19.7577	18.3923	19.2638	17.2207	4	2	3	4	2	2	4	4	2	3	1	14.1	14.1	14.1	54.495	12	0	5.5174	Q8BYU6	Q8BYU6	Torsin-1A-interacting protein 2
Crk	0.178575	0.707964	0.801342		24.1193	23.9402	23.7998	24.2543	24.3657	24.0068	24.3124	24.4475	24.2511	24.3543	22.3512	22.4138	21.6602	22.6982	22.8984	21.5887	22.1061	22.7865	22.3916	23.0004	17	13	13	11	13	16	10	14	13	12	13	65.1	65.1	15.1	33.814	116	0	111.86	Q64010	Q64010	Adapter molecule crk
Smap2	0.178558	0.697024	0.803592		25.0816	25.0677	24.9177	25.0942	25.3975	24.9691	25.2306	25.4821	25.2359	25.5338	23.47	23.5603	23.0611	23.3182	23.79	22.9165	22.9479	23.7985	23.471	23.9715	16	12	13	13	13	12	13	10	14	13	13	40.9	40.9	39	46.577	103	0	108.61	Q7TN29	Q7TN29	Stromal membrane-associated protein 2
Cdk17;Cdk16	0.178392	0.423301	0.855994		22.6598	22.9946	22.9659	23.555	23.1656	23.2206	23.7099	23.1189	23.1912	22.9921	19.4525	18.4992	18.463	18.5488	18.6217	19.2726	19.5713	19.5442	19.0957	18.7401	5	4	3	3	2	3	3	4	3	4	3	13	11.5	11.5	59.505	22	0	7.8758	Q8K0D0;A0A1L1SUS7;Q04735;Q04899	Q8K0D0;A0A1L1SUS7;Q04735	Cyclin-dependent kinase 17;Cyclin-dependent kinase 16
Gnb4	0.178273	0.243173	0.895583		22.2692	22.679	22.8628	22.8579	22.1729	22.7298	23.1043	22.0707	22.3001	23.5281	20.1377	20.2329	19.9765	19.4784	19.9342	19.3447	19.1836	18.6202	18.2005	20.2235	5	4	4	3	2	4	2	2	2	1	2	43.8	24.7	24.7	37.379	16	0	11.772	P29387;A0A0A6YVN9;V9GWY1	P29387	Guanine nucleotide-binding protein subunit beta-4
Mapkapk2	0.178262	0.362437	0.869333		21.3289	21.4668	21.1816	21.4127	21.8679	21.4692	21.0932	21.7437	21.624	22.2192	16.9868	17.4305	15.4524	18.0077	18.4365	16.9129	16.337	18.2689	17.247	18.3187	3	2	2	1	2	3	1	1	3	1	1	9.1	9.1	9.1	44.049	8	0.0020337	1.8683	P49138;Q3UMW7;Q9D2E1;Q922R0;A0A087WSN7;B1AVU1	P49138	MAP kinase-activated protein kinase 2
Xdh	0.177886	0.732459	0.801221		25.3775	25.1915	24.9372	25.5506	25.4126	25.2969	25.3927	25.5568	25.4612	25.6512	22.8513	22.3879	21.8213	22.9493	22.6401	22.237	21.6568	22.51	22.2607	23.0497	50	35	31	27	38	36	35	26	33	30	39	52.1	52.1	51.3	146.56	285	0	323.31	Q00519;A0A3B2WBF8;A0A3B2WDA8;Q3TYQ9;A0A3B2W454	Q00519	Xanthine dehydrogenase/oxidase;Xanthine dehydrogenase;Xanthine oxidase
D17h6s53e	0.177798	0.375118	0.868435		21.5069	21.9432	21.8971	NaN	21.6271	22.3008	21.6822	NaN	21.7812	NaN	17.8501	18.5813	18.3035	NaN	17.9509	18.431	17.7483	NaN	17.9811	NaN	1	1	1	1	0	1	1	1	0	1	0	5.5	5.5	5.5	32.014	3	0.0062687	1.3544	Q9Z1R4	Q9Z1R4	Uncharacterized protein C6orf47 homolog
Gpld1	0.177727	0.987968	0.790989		24.2176	24.1748	24.3998	24.0102	24.1076	24.5322	24.5028	24.1558	24.351	24.2567	20.7553	20.7539	20.7771	20.4366	20.5687	20.9672	20.7975	20.5147	20.5341	20.9802	15	10	7	10	7	8	9	8	7	8	11	29	29	29	93.622	65	0	70.832	Q8VCU2;O70362	Q8VCU2;O70362	Phosphatidylinositol-glycan-specific phospholipase D
Ywhah	0.177599	0.790188	0.794083		25.8134	25.6344	25.6507	26.1157	25.898	25.8464	25.8441	26.2425	26.0209	26.0465	23.4989	23.2932	22.404	23.7131	23.6609	23.258	23.1754	23.9646	23.6791	24.0068	13	10	11	6	11	10	9	11	12	10	12	48	41.5	41.5	28.211	84	0	72.096	P68510	P68510	14-3-3 protein eta
Macf1	0.177048	0.461836	0.848898		22.3632	22.4138	22.0114	21.7826	21.9311	22.1412	22.0508	22.3295	22.7472	22.1187	15.5673	15.6938	15.0983	14.9306	14.9944	15.925	14.8458	15.4129	16.3859	15.3941	3	1	1	1	1	1	2	1	2	3	1	37.7	1.5	1.5	211.68	11	0	4.9319	F6XCT0	F6XCT0
S100a10	0.176769	0.543691	0.822387		23.2055	23.5946	23.1343	23.0402	23.1755	23.1828	23.2823	23.7705	23.1773	23.6209	22.6624	23.0135	22.2603	22.6025	22.1145	22.4993	22.1208	23.1307	21.7471	23.0942	3	3	3	3	3	3	3	3	3	2	3	49.5	49.5	49.5	11.186	33	0	8.308	P08207	P08207	Protein S100-A10
Gsr	0.176418	0.448173	0.853153		23.0388	22.6572	22.7454	23.3083	23.035	22.9382	22.7492	23.3898	23.4887	23.1008	20.7233	20.7403	20.3904	21.3263	20.6865	20.2692	20.2593	20.897	21.2842	21.2346	10	7	6	6	7	8	5	5	6	8	7	28.6	28.6	28.6	53.662	67	0	41.602	P47791	P47791	Glutathione reductase, mitochondrial
Ywhag	0.176342	0.577552	0.813901		25.3902	25.3603	25.1993	25.9175	25.6401	25.4215	25.6392	25.7392	25.7001	25.889	23.3968	22.8252	22.7837	23.4378	23.0241	21.7982	21.5672	22.188	22.868	23.2114	11	6	5	5	7	6	5	4	3	6	6	77.7	65.6	65.6	28.302	53	0	279.28	P61982	P61982	14-3-3 protein gamma;14-3-3 protein gamma, N-terminally processed
Arhgef12	0.176307	0.996384	0.787911		22.7581	22.865	22.368	22.6251	22.717	22.7524	22.8459	22.9372	22.7332	22.9459	19.0943	18.9669	17.9932	18.9958	18.8505	19.2604	19.4117	19.2843	19.0809	18.7941	22	11	9	7	14	10	15	14	13	13	7	21.6	21.6	21.6	172.35	68	0	89.543	Q8R4H2;F8VQN6	Q8R4H2;F8VQN6	Rho guanine nucleotide exchange factor 12
Sept9	0.176249	0.898307	0.791907		25.4215	25.4732	25.1452	25.4132	25.6258	25.4159	25.4884	25.8073	25.6603	25.5882	23.4942	23.5362	22.6598	23.3859	23.6018	23.3534	23.081	23.6626	23.3677	23.7926	39	30	30	25	30	33	31	27	32	26	29	66.7	66.7	66.7	65.574	274	0	323.31	Q80UG5;A2A6U3;A2A6U5;A8Y5D3	Q80UG5;A2A6U3	Septin-9
Dnm2	0.176065	1.10335	0.781643		25.0777	25.1916	25.2209	25.2246	24.9835	25.2401	25.6016	25.2967	25.1877	25.2527	23.0077	23.1908	23.0859	23.1388	22.5277	22.7199	22.9769	22.8998	22.7844	23.1533	49	37	36	38	37	32	32	33	33	33	33	63.1	63.1	0	97.986	278	0	238.53	Q3TCR7	Q3TCR7
Plrg1	0.176011	0.341145	0.877484		22.9402	22.4283	23.0179	23.0739	22.6396	22.7004	22.9939	23.1654	23.5991	22.5213	19.4548	18.4581	19.4399	20.1803	19.156	19.6741	18.2221	19.8614	19.6266	19.2248	6	4	2	4	6	4	4	2	3	3	4	21.6	21.6	21.6	56.937	24	0	12.686	Q922V4;D3Z4V1;F8WI31	Q922V4;D3Z4V1;F8WI31	Pleiotropic regulator 1
Hdgf	0.175891	0.176894	0.917511		24.0027	23.2928	23.2053	23.8717	24.1108	23.64	22.6293	24.4539	24.4476	24.192	21.8778	21.604	20.155	22.4397	22.3045	21.4511	19.2411	22.3956	22.7844	22.4805	8	7	4	3	7	5	5	4	7	6	6	61.2	57	57	26.268	47	0	76.248	P51859;E0CXA0;E0CYW7	P51859;E0CXA0	Hepatoma-derived growth factor
Myd88	0.175668	0.17114	0.921284		NaN	21.2036	NaN	21.2518	21.1632	21.0396	NaN	22.3532	20.8832	21.2514	NaN	17.5597	NaN	17.4482	17.5871	17.1461	NaN	18.2258	16.9032	15.3391	2	0	2	0	2	1	1	0	1	1	1	9.8	9.8	9.8	33.753	3	0	2.5077	P22366	P22366	Myeloid differentiation primary response protein MyD88
Vta1	0.175659	1.12335	0.779744		26.79	26.7724	26.6765	26.5921	26.851	26.7199	26.7695	27.0134	27.1039	26.9537	23.563	23.6323	23.3473	23.114	23.3191	23.0663	22.992	23.6217	23.2584	23.6584	5	4	4	4	4	4	4	4	5	4	4	22.3	22.3	22.3	33.913	40	0	63.091	Q9CR26;F6W5Q8;F8WJC2	Q9CR26;F6W5Q8	Vacuolar protein sorting-associated protein VTA1 homolog
Fam129b	0.175447	0.741961	0.80158		22.817	22.7838	22.5692	23.231	22.9882	22.937	22.9799	23.0412	23.117	23.1915	19.6351	19.4245	18.92	19.9625	18.9583	19.419	18.6302	19.5507	19.4628	20.2995	13	9	6	6	10	8	9	6	7	7	10	26.2	26.2	26.2	84.818	45	0	20.719	Q8R1F1;A2ARS6	Q8R1F1	Niban-like protein 1
Cwc15	0.175155	0.348758	0.87688		21.8529	21.1827	21.9673	22.3282	21.7886	22.0298	NaN	22.1544	21.97	21.8421	17.2495	19.7732	19.8239	17.8467	17.2117	17.2006	NaN	19.79	19.7078	19.953	2	1	2	2	2	2	1	0	2	2	2	10	10	10	26.624	11	0	3.8809	Q9JHS9;A0A1L1SVD8	Q9JHS9;A0A1L1SVD8	Spliceosome-associated protein CWC15 homolog
Trappc8	0.175109	0.737759	0.802393		22.7269	22.4633	22.5561	22.4736	22.4858	22.4711	22.5387	22.8654	23.0637	22.6424	17.298	14.7425	16.323	16.9885	17.6158	16.6654	17.2005	17.5176	17.2969	17.5074	8	3	1	3	2	4	3	5	3	3	4	7.8	7.8	7.8	160.91	13	0	8.3721	A0A286YCX6;E9PY51	A0A286YCX6;E9PY51
Tpm4	0.174786	0.443412	0.853463		24.3361	24.4703	24.1582	24.874	24.6236	24.7983	24.3898	25.1216	24.5382	24.4882	23.2597	23.2697	22.2578	23.1244	23.033	23.1259	22.5187	23.6003	23.0537	23.0513	19	14	15	9	13	15	15	12	13	14	11	71.4	71.4	71.4	28.467	108	0	160.42	Q6IRU2;A0A571BEU1	Q6IRU2;A0A571BEU1	Tropomyosin alpha-4 chain
Tradd	0.174283	0.301273	0.888843		NaN	21.5115	20.8309	21.0643	NaN	NaN	21.3974	NaN	21.4674	21.0648	NaN	17.4959	17.6813	17.0083	NaN	NaN	17.3407	NaN	17.184	17.1559	2	0	1	2	1	0	0	1	0	1	1	8.7	8.7	8.7	34.577	2	0	2.5797	Q3U0V2	Q3U0V2	Tumor necrosis factor receptor type 1-associated DEATH domain protein
Qdpr	0.17402	0.407173	0.858028		23.9741	23.6384	23.7183	24.1893	24.4009	24.2161	23.6912	24.3797	24.1033	24.4007	21.7879	21.941	21.4002	22.6465	22.4147	21.785	21.2409	22.6043	21.827	22.8598	9	5	8	6	7	6	4	6	7	5	6	51.5	51.5	51.5	25.57	39	0	49.913	Q8BVI4;D3YWR7;A0A0G2JGY0;A0A0G2JGJ1;D3Z1A1;D3Z099	Q8BVI4;D3YWR7;A0A0G2JGY0;A0A0G2JGJ1;D3Z1A1	Dihydropteridine reductase
Gsn	0.17385	0.299411	0.88749		22.5468	23.2153	23.3597	22.9566	22.7606	22.4504	23.2676	23.1503	23.1569	23.6831	18.3719	18.8747	19.7232	19.533	17.9005	17.1918	19.7155	19.7618	19.6246	20.8027	10	3	3	4	5	3	2	6	6	7	9	24.2	24.2	24.2	85.941	25	0	21.573	P13020;A0A0J9YUQ8;CON__Q3SX14;A0A0J9YUJ8;A6PWS5	P13020;A0A0J9YUQ8	Gelsolin
Anxa7	0.173651	0.692794	0.809013		24.709	24.6979	24.669	25.0979	25.0142	24.8262	25.0177	25.0659	25.3025	24.844	22.9229	22.9882	21.744	23.1012	23.0233	22.5979	22.6812	23.1339	22.9866	22.9033	14	13	12	11	12	14	12	12	11	13	13	31.3	31.3	31.3	49.925	107	0	27.954	Q07076;A0A2C9F2D2;A0A286YCW4	Q07076;A0A2C9F2D2	Annexin A7
Rab31	0.173161	0.224739	0.905758		22.8977	22.5222	NaN	22.3265	21.9541	22.0847	NaN	22.4794	23.2361	22.593	18.649	19.8282	NaN	19.2174	19.556	18.7502	NaN	19.8449	20.6011	20.68	2	1	2	0	2	2	2	0	2	2	2	29.4	18	18	21.331	11	0	5.0744	Q921E2;Q3TXV4;Q3TM43;D6RFT6	Q921E2;Q3TXV4	Ras-related protein Rab-31
Sntb1	0.172752	0.672105	0.807391		24.1063	24.1095	23.9032	23.792	24.0123	23.9839	24.5983	24.1061	24.0383	24.0604	20.84	21.4729	19.8661	20.4708	21.1394	20.954	21.5633	21.2816	21.2651	21.3418	19	10	13	5	10	12	10	15	13	10	11	51.8	51.8	49.9	58.081	82	0	43.07	Q99L88	Q99L88	Beta-1-syntrophin
Tmem30a	0.172706	0.420088	0.854656		24.0326	24.2392	24.3444	23.3719	23.9609	24.0925	24.3514	24.1526	23.9179	24.2981	21.2938	21.8943	21.577	21.3527	20.0654	21.2807	21.1672	21.3076	21.976	21.6636	9	6	6	5	7	4	5	8	4	8	4	23.4	23.4	23.4	41.06	39	0	57.725	Q8VEK0;D3YVV1;Q8BHG3	Q8VEK0;D3YVV1	Cell cycle control protein 50A
Spag9	0.171913	0.536645	0.832837		23.5477	23.6093	23.2707	23.8126	23.9038	23.5098	23.5847	23.9627	23.9684	23.9781	20.6267	20.4599	19.7026	20.953	21.1463	20.2437	19.5686	20.9267	20.789	21.2291	25	17	16	13	20	20	15	14	17	19	21	27.6	27.6	2.5	146.22	119	0	135.61	Q58A65;F6SH61	Q58A65;F6SH61	C-Jun-amino-terminal kinase-interacting protein 4
Timm50	0.171756	0.555626	0.825672		22.8938	22.8304	23.034	22.7978	22.5948	23.2529	23.2922	22.7327	23.0622	22.6695	20.7467	20.9287	20.3185	20.5254	20.3318	20.7395	20.9609	20.507	20.3605	20.3032	9	5	7	4	6	6	5	7	6	5	6	30.9	30.9	30.9	39.776	41	0	19.776	Q9D880	Q9D880	Mitochondrial import inner membrane translocase subunit TIM50
Serpinb6;Serpinb6a	0.171749	0.547189	0.830233		25.9722	25.7784	25.805	26.5069	26.2793	26.1672	26.0871	26.3256	26.2847	26.336	24.8294	24.8982	24.4619	25.3516	24.9967	24.3125	24.0094	24.8802	24.4517	25.306	32	30	29	22	31	28	23	21	25	24	30	76.5	76.5	74.1	42.598	319	0	323.31	Q60854;F8WIV2;K7E6F1;E9Q108;E9Q0P9;E9Q3Y1;E9Q6X2;E9PYY0;E9PZQ9;E9Q4R2;E9Q5Q5	Q60854;F8WIV2;K7E6F1;E9Q108;E9Q0P9	Serpin B6
Epb41l2;Epb4.1l2	0.171644	1.23945	0.777895		26.1874	26.3073	26.414	26.1722	26.306	26.3717	26.6891	26.427	26.3214	26.4359	24.1874	24.6049	24.4432	24.2061	24.2253	24.1341	24.1429	24.4512	24.185	24.6951	60	51	52	48	50	53	54	48	55	47	55	66.5	66.5	2.2	109.94	513	0	323.31	O70318;Q8C928;A0A1W2P6I5;A0A1W2P7I4;A0A1W2P7H7;A0A1W2P896;A0A3B2WD96;A0A5F8MPR1;D0VYV6;A7YY80;A0A3B2WBE1;Q9WV92;A0A1W2P6H2;A0A286YCY8;A0A286YDY4;A0A5F8MPE1;A0A286YD84;A0A286YDD0;Q9Z2H5;A2AUK8;A2AUK7;A2AUK5;E9PV14	O70318;Q8C928;A0A1W2P6I5	Band 4.1-like protein 2
Gfod1	0.171606	0.327708	0.88702		21.2138	21.474	21.2428	20.5449	NaN	21.2339	21.5308	21.0618	21.3354	NaN	16.5494	17.988	18.0284	16.45	NaN	17.5387	17.7521	16.9124	17.6742	NaN	3	1	2	2	1	1	2	2	2	2	0	10.3	10.3	10.3	43.286	6	0	2.5762	Q3UHD2	Q3UHD2	Glucose-fructose oxidoreductase domain-containing protein 1
Use1	0.17135	0.446287	0.856164		22.1657	21.8229	22.1079	21.5744	NaN	21.9328	22.2928	21.8867	22.2441	NaN	18.0594	17.7518	17.9154	17.4193	NaN	17.4879	17.7753	17.6401	17.871	NaN	1	1	1	1	1	1	1	1	1	1	0	5.6	5.6	5.6	30.593	4	0	2.69	Q9CQ56;D3Z6D3	Q9CQ56;D3Z6D3	Vesicle transport protein USE1
Fdxr	0.171172	0.248544	0.899361		NaN	20.8131	21.7678	21.5947	21.5254	21.3209	NaN	21.6477	NaN	21.8207	NaN	16.0667	16.6552	17.796	17.6209	16.6432	NaN	16.4346	NaN	16.9724	2	0	1	1	2	2	1	0	1	0	1	7.5	7.5	7.5	54.201	2	0	3.1506	Q61578	Q61578	NADPH:adrenodoxin oxidoreductase, mitochondrial
Ddx58	0.171019	0.644716	0.813762		22.8941	22.8461	22.5647	23.3202	23.0298	22.9475	23.0751	23.1923	23.1544	23.1406	20.4362	20.6215	19.9548	21.2022	20.7885	19.7231	20.1783	20.4497	20.5003	20.7194	24	16	15	12	18	18	11	12	16	16	15	30.9	30.9	30.9	105.97	101	0	63.72	Q6Q899;A2AP29	Q6Q899;A2AP29	Probable ATP-dependent RNA helicase DDX58
Hdlbp	0.170708	0.493483	0.850389		23.6669	23.5009	23.4794	23.8685	23.9857	23.4389	23.8303	23.9102	24.2246	23.9511	21.1037	20.7491	20.3716	21.3857	21.3109	20.3725	20.8799	21.2251	21.047	21.6628	36	22	20	16	26	27	22	26	27	24	26	39.7	39.7	39.7	141.74	184	0	295.17	Q8VDJ3;A0A087WP83;A0A087WS92;A0A087WQY9;A0A087WPC5;A0A087WPH2	Q8VDJ3;A0A087WP83	Vigilin
Ap1m1	0.170258	1.04246	0.786623		22.9624	23.0042	22.9154	23.1749	22.8909	22.9748	23.2182	22.9968	23.2991	23.3102	20.7858	21.2329	20.7297	21.2909	20.8095	20.7268	20.8657	20.9762	20.4644	20.249	15	8	13	10	13	10	10	12	10	9	5	44.4	44.4	44.4	48.542	56	0	50.817	P35585;D3YZ71;Q9WVP1;A0A0R4IZX6;A0A0R4J1L4;S4R1Q4;A0A1L1SUA0;A0A1D5RLL9;A0A1D5RMJ1;A0A1D5RLW6	P35585	AP-1 complex subunit mu-1
Pcbp1	0.170158	0.466291	0.852444		26.4091	26.2384	26.2166	26.6209	26.8535	26.2594	26.4939	26.7638	26.9284	26.7437	24.8668	24.794	24.5477	25.0829	25.1968	24.3245	24.329	25.0581	24.9825	25.268	17	16	16	16	16	16	16	12	14	15	15	86.5	86.5	73.9	37.497	199	0	323.31	P60335;P57724;A0A087WR61;A0A087WSI1;A0A1L1SUS5;A0A1L1SRP9;A0A1L1SQ99;A0A087WRH3;A0A0R4J044	P60335	Poly(rC)-binding protein 1
Ddx6	0.169906	0.679121	0.80978		23.457	23.3302	23.4733	23.742	23.7014	23.3818	23.7701	23.7857	23.9682	23.6478	20.4132	20.1433	19.6102	21.2191	20.5357	19.7456	20.4672	21.0376	21.2722	20.9496	14	8	6	3	12	7	5	9	10	12	11	46.4	46.4	46.4	54.191	61	0	169.44	P54823	P54823	Probable ATP-dependent RNA helicase DDX6
Adh5	0.169783	0.450638	0.856073		24.1963	24.0464	23.7696	24.6431	24.3949	24.2182	24.166	24.4088	24.4508	24.6555	22.5733	22.444	21.9546	22.9975	22.9796	22.265	21.7076	22.588	22.4237	23.1781	16	14	13	14	16	14	13	11	11	12	15	63.1	63.1	63.1	39.547	98	0	173.45	P28474;Q64437;A0A0G2JGS3	P28474	Alcohol dehydrogenase class-3
Ppp3ca	0.169687	0.408307	0.862469		22.7672	22.7237	22.5893	23.3324	23.0737	22.929	22.6285	23.1814	23.2455	23.3504	20.3347	20.2955	19.7085	20.3775	20.4503	19.8702	19.7478	20.2507	20.0851	20.6842	10	8	7	5	5	7	5	7	6	5	7	28.2	28.2	28.2	58.643	36	0	33.24	P63328;P48453;E9Q6P2;G3X8U7;E0CZ78;P48455;A0A2I3BPC5	P63328	Serine/threonine-protein phosphatase 2B catalytic subunit alpha isoform
Sipa1	0.16932	0.602225	0.82022		22.4104	22.5116	22.6207	22.6297	22.5215	22.4243	23.1158	22.7785	22.7973	22.4246	18.8716	19.2537	19.0547	19.5001	18.9965	18.244	19.1935	18.7236	19.3123	19.2202	16	8	8	8	11	12	5	11	7	10	9	23	23	23	112.22	38	0	22.919	E9Q0Y4;P46062;Q3V403	E9Q0Y4;P46062;Q3V403	Signal-induced proliferation-associated protein 1
Cbr1	0.169202	0.718558	0.806624		24.458	24.3419	24.3344	24.6716	24.6998	24.489	24.4448	24.735	24.915	24.7679	21.7959	21.7244	21.5261	22.1941	22.0648	21.7784	22.0658	22.5335	22.6212	23.0674	12	7	9	5	8	7	8	10	11	10	10	60.3	60.3	60.3	30.641	60	0	86.975	P48758;A0A338P684;A0A1B0GRG8	P48758	Carbonyl reductase [NADPH] 1
Slc25a15	0.169089	0.386424	0.86836		22.6677	22.7306	22.7358	22.5071	22.518	22.6348	22.4826	22.6659	23.4205	NaN	19.5775	20.3936	20.2162	19.8756	19.2567	19.0547	19.1412	20.4915	20.249	NaN	10	3	6	6	5	3	4	5	4	5	0	44.5	44.5	44.5	32.823	29	0	35.695	Q9WVD5	Q9WVD5	Mitochondrial ornithine transporter 1
Psmd9	0.169028	0.530102	0.837412		23.2477	23.0241	22.9873	23.4361	23.5842	23.359	23.0716	23.5818	23.5345	23.5776	21.485	21.3261	20.7418	21.6056	21.6396	21.2367	19.6303	21.8911	21.5476	21.3104	8	6	6	4	6	5	6	3	7	7	5	45.5	45.5	45.5	24.72	38	0	14.028	Q9CR00;A0A0G2JGN6	Q9CR00;A0A0G2JGN6	26S proteasome non-ATPase regulatory subunit 9
Ube2v2	0.16862	0.329774	0.885977		22.4021	22.1542	21.6667	22.4253	22.6365	21.9833	22.2877	22.4066	22.5972	22.8531	19.8577	18.9339	18.2301	19.0823	20.2214	19.9088	19.6524	19.9703	20.5086	21.0526	3	2	1	1	1	2	3	2	2	3	3	46.9	28.3	28.3	16.367	20	0	42.756	Q9D2M8;A6X925	Q9D2M8;A6X925	Ubiquitin-conjugating enzyme E2 variant 2
Gdi1	0.168499	0.658054	0.814223		24.167	24.003	23.9041	24.5146	24.2902	24.2046	24.1634	24.4694	24.4716	24.4124	22.0043	22.1963	21.7703	22.6262	22.1249	21.454	21.1319	22.2288	21.9098	22.6447	16	12	15	13	13	13	11	6	13	9	15	59.5	47.4	47.4	50.521	83	0	137.22	P50396;B7FAU8;D6RI86	P50396	Rab GDP dissociation inhibitor alpha
Rap2a	0.168209	0.251995	0.900466		NaN	22.3727	21.8795	21.5122	21.9068	21.9413	22.7033	21.8015	21.898	NaN	NaN	18.5753	17.9107	19.3929	17.9648	18.8378	19.8252	18.398	17.8234	NaN	3	0	2	1	3	1	3	2	2	1	0	49.2	28.4	28.4	20.642	3	0	4.2496	Q80ZJ1	Q80ZJ1	Ras-related protein Rap-2a
Pdlim1	0.167826	0.493275	0.849273		25.5576	25.3768	25.1002	25.5189	25.8183	25.4074	25.3604	25.7955	25.8629	25.7847	24.9525	24.9049	24.1072	24.7591	25.1689	24.4936	24.1517	24.9915	24.869	25.3372	24	21	19	17	20	20	20	16	21	19	21	89.3	89.3	89.3	35.774	235	0	323.31	O70400;S4R1V0	O70400;S4R1V0	PDZ and LIM domain protein 1
Emc10	0.167545	0.307475	0.887875		21.5486	21.5641	20.891	21.5392	NaN	21.4466	21.2549	21.2093	21.8664	21.9892	19.1454	20.082	16.7572	18.4547	NaN	18.8764	17.2164	17.4134	18.5835	18.3474	3	2	3	2	1	0	2	1	1	1	1	21.7	21.7	21.7	27.052	6	0	16.009	Q3TAS6;A0A0X1KG67;D3Z665	Q3TAS6;A0A0X1KG67;D3Z665	ER membrane protein complex subunit 10
Sgpl1	0.167536	0.39537	0.86958		21.4063	22.0577	22.1062	21.8488	NaN	21.8405	22.1974	21.7813	22.3601	21.9322	17.7957	17.7446	18.9495	17.7412	NaN	18.4246	18.3119	17.1405	18.1197	16.0431	5	2	3	4	3	0	4	3	2	4	1	13.7	13.7	13.7	63.676	13	0	6.4508	Q8R0X7;D6REF7;D3YZT4;D3YY13;D3Z1Z3	Q8R0X7;D6REF7	Sphingosine-1-phosphate lyase 1
Dscr3	0.167384	0.293535	0.887439		21.4544	22.2719	22.293	22.7339	22.0489	22.1118	22.1708	22.6208	22.1023	22.6334	16.816	19.3235	20.2588	20.0423	18.2308	18.5537	19.2589	20.0765	19.7913	19.7354	6	1	4	4	5	3	3	5	5	5	3	26.9	26.9	26.9	32.97	31	0	23.914	O35075;A0A338P6T5	O35075	Down syndrome critical region protein 3 homolog
Capg	0.166945	0.649826	0.814423		NaN	22.6781	23.0057	22.6364	22.7774	22.7195	23.0458	NaN	23.1286	22.8714	NaN	19.6405	19.3443	19.6241	19.4699	18.9146	19.129	NaN	19.8416	19.3768	3	0	2	1	2	2	1	1	0	3	1	11.1	11.1	11.1	39.24	5	0.0014633	1.9299	P24452;Q99LB4;D3YTL5	P24452;Q99LB4	Macrophage-capping protein
Tmem205	0.16684	0.448331	0.858576		25.0138	24.7736	24.8807	24.6366	24.5062	25.145	25.2318	24.7038	25.0903	24.4743	22.2065	22.1156	22.0064	21.856	21.6314	22.0766	22.0889	21.8492	22.0917	21.8117	1	1	1	1	1	1	1	1	1	1	1	9	9	9	21.18	10	0	51.475	Q91XE8;A0A1L1SSA8	Q91XE8;A0A1L1SSA8	Transmembrane protein 205
Pccb	0.166838	0.395449	0.868938		22.7401	22.9577	23.0404	22.6506	22.3734	22.6343	23.0587	22.662	23.4244	22.8168	19.7825	20.5238	19.6978	19.7854	18.4356	19.7778	19.8371	20.316	20.4648	19.3117	13	9	10	9	8	6	9	8	10	11	5	37.3	37.3	37.3	58.408	59	0	128.54	Q99MN9;E9Q1J7;D3YZC1;A0A087WQV1	Q99MN9;E9Q1J7	Propionyl-CoA carboxylase beta chain, mitochondrial
Cpsf6	0.166817	0.407549	0.866219		22.6652	22.4871	22.5849	22.8734	23.0187	22.7624	22.3876	23.1388	23.2886	22.886	19.7982	19.4831	19.7311	20.5626	19.9781	18.5951	18.594	21.1171	20.6558	20.6379	7	4	4	3	5	4	2	3	6	6	5	17.2	17.2	17.2	59.152	31	0	14.035	Q6NVF9;H3BJ30;H3BJW3;H3BKW0	Q6NVF9;H3BJ30;H3BJW3	Cleavage and polyadenylation specificity factor subunit 6
Asph	0.166298	0.425518	0.860428		21.605	21.9475	22.0155	21.5599	21.6748	21.6948	22.2624	21.5864	22.3152	21.7754	18.2151	18.5674	17.5229	17.242	17.9691	17.7886	17.1261	17.635	17.421	15.7114	4	3	3	2	2	3	3	1	4	1	1	9.2	9.2	9.2	83.041	11	0	25.538	Q8BSY0;Q8CBM2;A2AL85	Q8BSY0;Q8CBM2;A2AL85	Aspartyl/asparaginyl beta-hydroxylase
Cd97;Adgre5	0.166229	0.671368	0.813558		22.0093	22.2847	22.2537	21.9504	22.4364	22.2283	22.463	22.6269	22.2565	22.191	17.0584	18.1235	18.4711	17.3548	16.4844	16.0133	16.9078	18.3491	18.099	18.6682	4	1	2	3	2	1	2	1	3	3	3	7.2	7.2	7.2	90.412	11	0	3.8259	Q9Z0M6;E9QJS7;E9QMJ5;Q9DC42;A0A0D9SEG8	Q9Z0M6;E9QJS7;E9QMJ5;Q9DC42;A0A0D9SEG8	CD97 antigen
Pgk1	0.165704	0.389899	0.869489		26.5615	26.3626	26.0716	26.7803	26.8452	26.5206	26.2804	26.804	26.9171	26.9276	24.8729	24.7225	24.318	25.1155	25.0657	24.6539	24.188	25.1368	25.0692	25.421	27	21	20	20	24	23	22	21	24	21	24	73.1	73.1	73.1	44.55	256	0	323.31	P09411;S4R2M7;P09041	P09411;S4R2M7	Phosphoglycerate kinase 1;Phosphoglycerate kinase
Mtap	0.165259	0.366358	0.875589		23.1332	22.9068	22.4749	23.3876	23.3133	22.8958	23.0168	23.2987	23.3111	23.5198	21.2618	21.363	20.0551	21.7689	21.6534	20.6465	20.6891	21.5572	21.4142	21.3504	10	7	9	6	9	9	5	5	8	7	5	48.1	48.1	48.1	31.062	64	0	38.74	Q9CQ65	Q9CQ65	S-methyl-5-thioadenosine phosphorylase
Arrb1	0.165158	0.916461	0.793616		25.9046	26.0451	26.138	25.8789	25.8426	25.98	26.4217	26.0485	26.1251	26.0597	24.392	24.5865	24.5189	24.3894	24.1989	24.3233	24.485	24.423	23.9267	24.8204	30	22	22	24	25	23	27	21	21	17	25	84.4	84.4	72.7	46.972	226	0	323.31	Q8BWG8;J3QNU6;E0CY53;E0CYB1;P20443;J3QNF6	Q8BWG8;J3QNU6	Beta-arrestin-1
Aco1	0.165145	0.542017	0.840794		22.9688	22.8354	22.5588	23.2738	23.2173	22.997	23.014	23.1086	23.247	23.3133	20.1286	20.334	19.0645	20.4478	20.6385	19.3613	19.3124	19.8549	19.6543	20.5935	24	14	15	8	15	13	12	12	12	12	15	44.3	44.3	44.3	98.124	82	0	73.76	P28271;Q811J3	P28271	Cytoplasmic aconitate hydratase
Ppp2r2a	0.165005	0.162885	0.924248		22.4325	21.2424	21.4686	23.4333	22.1114	22.151	22.2766	22.5578	22.1746	22.353	18.8607	18.0443	17.075	20.3436	18.8759	17.7375	19.2834	20.2084	19.5521	19.6973	9	5	2	2	6	5	3	4	7	6	5	31.5	31.5	31.5	51.691	28	0	23.76	Q6P1F6;Q9CWU3;Q925E7;Q6ZWR4;F6RV17;A0A668KLA9;Q8BG02;A0A286YDJ9;A0A494B941;G3UXS9;A0A494B8Z0	Q6P1F6;Q9CWU3	Serine/threonine-protein phosphatase 2A 55 kDa regulatory subunit B alpha isoform;Serine/threonine-protein phosphatase 2A 55 kDa regulatory subunit B
Necap2	0.164351	0.734851	0.808952		24.551	24.5101	24.3713	24.7464	24.8385	24.5051	24.6963	24.9046	24.8323	24.9007	21.9347	22.5256	22.52	22.7802	22.8886	22.4013	22.4974	23.0334	22.6561	22.9859	8	5	5	6	6	6	7	8	7	6	7	45.1	45.1	45.1	28.598	60	0	65.744	Q9D1J1;F6RCM5	Q9D1J1	Adaptin ear-binding coat-associated protein 2
Fus	0.164074	0.429783	0.861354		26.271	25.8676	26.1209	26.2355	26.3312	26.1512	25.93	26.3522	26.8532	26.36	24.6422	24.5011	24.546	24.7899	24.7452	24.2803	23.8428	24.7763	25.152	24.9631	15	13	12	13	14	14	14	10	13	11	13	25.5	25.5	25.5	52.673	187	0	249.04	P56959;Q8CFQ9;G3UXT7;G3UZD2;Q91VQ2	P56959;Q8CFQ9;G3UXT7	RNA-binding protein FUS
Actr1a	0.16374	1.83365	0.755862		24.4916	24.4266	24.4476	24.6678	24.5593	24.574	24.7089	24.7457	24.6691	24.7139	22.7444	22.9601	22.695	23.1115	23.1454	22.5044	21.9707	22.7301	22.3538	23.0926	16	14	14	11	12	14	11	10	11	11	13	63.8	63.8	41	42.613	143	0	314.87	P61164;A0A494BB86;A0A494BAH0	P61164;A0A494BB86	Alpha-centractin
Cdc42bpb	0.163372	1.04994	0.792755		25.0355	25.1247	24.9563	24.8445	24.9862	25.1176	25.399	25.1693	25.117	24.9612	22.0342	21.52	21.0695	21.1629	21.0081	20.9468	21.1395	21.0465	21.0057	21.0956	54	37	35	32	40	33	28	32	27	28	33	42.4	42.4	42.4	194.75	243	0	202.43	Q7TT50;A0A1Y7VLI0;Q3UU96;H7BX44;D3YYN8;E9PVY0;A0A1D5RLQ9;A0A1Y7VM95;A0A1Y7VKD5;F6YZJ7;F6S5Z6;F6Q5A5;Q80UW5;D6RI32;E9Q6J9;P54265	Q7TT50	Serine/threonine-protein kinase MRCK beta
Myh9	0.163372	1.38591	0.78187		27.5106	27.6153	27.5201	27.3924	27.5766	27.6698	27.902	27.6523	27.6131	27.5947	26.0364	26.2102	25.884	25.842	25.9464	25.8542	25.8695	26.0318	25.7655	26.2331	193	164	164	163	162	171	170	157	163	156	170	68.9	68.9	62.7	226.37	2301	0	323.31	Q8VDD5;A0A2R8VKI5;F2Z494;A0A2R8W6V7;Q02566;Q5SX39;Q5SX40;Q91Z83;P13542;B1AR69;E9Q264	Q8VDD5	Myosin-9
Pdap1	0.162571	0.306182	0.887147		22.2637	21.5021	21.4135	22.1127	22.3105	21.8794	21.7148	22.2671	22.229	22.3251	20.1446	19.5846	18.5539	20.1385	20.1557	18.8258	18.4946	20.7592	20.4988	20.3856	3	2	2	1	2	2	1	1	3	3	2	22.1	22.1	22.1	20.605	13	0	7.2924	Q3UHX2	Q3UHX2	28 kDa heat- and acid-stable phosphoprotein
Efr3a	0.162447	0.216986	0.908784		22.0236	22.2561	22.1643	21.8903	21.3874	22.3153	22.9459	22.0004	21.3425	21.9298	17.0321	17.2525	18.4806	17.3737	15.1677	16.7912	18.633	17.4685	17.6999	18.0193	9	3	2	5	4	1	3	7	3	4	5	14.7	14.7	14.7	92.612	22	0	20.881	Q8BG67;A0A1D5RLL3;A0A2I3BR57;Q8BWC5	Q8BG67;A0A1D5RLL3	Protein EFR3 homolog A
Gbf1	0.161861	0.457088	0.855725		21.2745	21.0914	21.2672	21.3174	21.1773	20.9304	21.3415	21.2113	21.6167	21.8372	14.6691	15.3435	13.9292	15.4531	14.6527	14.7774	14.4677	15.5568	15.1624	15.9602	2	1	2	1	2	1	2	1	2	1	2	2.4	2.4	2.4	206.78	3	0	5.9416	Q6DFZ1;H3BLN1	Q6DFZ1;H3BLN1
Cops5	0.161532	0.187338	0.918162		21.1074	20.6829	NaN	NaN	21.1759	NaN	20.603	20.8088	21.6473	21.542	17.9735	17.4316	NaN	NaN	17.1056	NaN	16.1848	17.6034	16.8167	17.6839	3	3	2	0	1	2	0	2	2	2	1	7.5	7.5	7.5	37.548	12	0	3.5755	O35864;A0A087WQA8	O35864	COP9 signalosome complex subunit 5
Epn2	0.161316	0.647293	0.823332		23.2517	23.4847	23.58	23.215	23.4624	23.7708	23.7415	23.6492	23.3012	23.3377	20.7674	21.1623	21.2271	20.7154	20.5192	20.8733	21.1349	20.9015	20.3351	20.8787	10	7	8	8	7	6	7	8	9	7	8	24.2	24.2	24.2	63.471	65	0	210.71	Q8CHU3;J3QNT7;Q5NCM5;Q5NCM6;F7CUV7;A8Y5D4	Q8CHU3;J3QNT7;Q5NCM5;Q5NCM6	Epsin-2
Psmd8	0.161251	0.207393	0.914959		22.0353	21.7662	21.8065	22.4572	22.0789	21.8221	21.5169	22.522	NaN	22.8994	18.3028	18.1225	17.7145	18.599	18.3271	17.5412	17.0597	18.2011	NaN	18.7704	4	2	2	1	3	2	1	1	1	0	2	16.4	16.4	16.4	39.93	8	0	17.063	Q9CX56;Q9CPS5;Q3TG45	Q9CX56;Q9CPS5;Q3TG45	26S proteasome non-ATPase regulatory subunit 8
Eif3l	0.161116	0.585598	0.836151		22.2982	22.2536	22.2291	22.62	22.2333	22.078	22.6636	22.4947	22.6951	22.5085	19.1199	19.4461	18.7154	20.711	19.7443	18.6941	19.1197	18.9408	18.8336	19.8817	13	5	7	7	11	9	6	7	7	5	8	28.7	28.7	28.7	66.612	52	0	40.144	Q8QZY1;A0A2R8VH97	Q8QZY1	Eukaryotic translation initiation factor 3 subunit L
Lrpap1	0.160996	0.483306	0.855903		22.4131	22.6389	22.7709	22.1546	22.6896	22.9788	22.9033	22.6193	22.4096	22.5611	17.8959	20.106	19.9562	18.2072	18.5365	18.6495	19.5586	17.8838	18.6602	19.1117	4	2	4	4	2	3	3	3	2	3	3	13.3	13.3	13.3	42.215	22	0	8.5667	P55302;F6WMD1	P55302	Alpha-2-macroglobulin receptor-associated protein
Tbc1d22a	0.160616	0.468496	0.855016		21.4054	21.2153	NaN	20.9071	21.4158	NaN	21.4381	21.1101	21.4692	21.5687	16.5626	16.4269	NaN	16.2184	16.5108	NaN	16.2761	16.3475	16.467	16.9524	1	1	1	0	1	1	0	1	1	1	1	2.3	2.3	2.3	59.362	2	0.0028596	1.7227	Q8R5A6	Q8R5A6	TBC1 domain family member 22A
Eci1	0.160602	0.381623	0.876669		25.0733	25.3794	25.2502	24.78	24.8197	25.2784	25.1833	25.2607	25.648	24.7353	22.184	22.6239	22.2508	21.6177	21.8185	22.1655	22.1313	22.3358	22.8539	21.853	8	5	5	5	4	4	4	4	5	6	4	33.6	33.6	33.6	32.25	43	0	53.713	P42125;A0A3Q4EC00;A0A452J8A5;A0A3Q4EC76	P42125;A0A3Q4EC00;A0A452J8A5	Enoyl-CoA delta isomerase 1, mitochondrial
Rnmt	0.160505	0.201701	0.917107		20.5747	NaN	NaN	20.882	20.8273	NaN	NaN	20.9428	20.4062	21.4165	15.9663	NaN	NaN	17.333	16.1515	NaN	NaN	17.3418	16.6384	17.0002	3	1	0	0	2	1	1	1	2	3	1	8.6	8.6	8.6	53.291	10	0	6.6228	Q9D0L8;D3Z478;D3YYS7	Q9D0L8;D3Z478;D3YYS7	mRNA cap guanine-N7 methyltransferase
Cpt2	0.160459	0.220442	0.908089		23.3566	23.3395	23.5142	23.0246	22.7809	23.4786	23.3671	23.4868	24.0613	22.4243	20.2249	20.2167	20.719	20.2666	19.8203	20.1212	20.0355	20.221	21.1357	19.0342	13	7	6	9	8	8	7	9	7	10	4	30.2	30.2	30.2	73.98	55	0	42.358	P52825;A2A8E8;A2A8E7;A2A8E9	P52825	Carnitine O-palmitoyltransferase 2, mitochondrial
Clptm1	0.160189	0.566746	0.840908		22.4766	22.3963	23.0174	22.3991	22.5661	22.7962	22.8171	22.8864	22.4871	22.6696	18.1149	18.1668	19.2346	17.8202	17.6641	19.1498	18.9576	18.3969	17.9047	18.3712	6	2	2	4	2	1	4	3	3	2	3	13.1	13.1	13.1	75.29	14	0	15.422	Q8VBZ3	Q8VBZ3	Cleft lip and palate transmembrane protein 1 homolog
P2rx7	0.160138	0.653611	0.823911		22.4994	22.4988	22.5678	22.42	22.2031	22.6136	22.9308	22.3086	22.6583	22.4785	19.32	19.791	18.7975	18.8276	19.2702	18.5575	19.5462	19.1639	18.7038	19.5339	7	4	5	3	4	5	3	5	5	4	5	22.9	22.9	22.9	68.388	31	0	23.566	Q9Z1M0;C8YIX4;Q3UN00;F8WI93;Q6P5P0	Q9Z1M0;C8YIX4;Q3UN00;F8WI93	P2X purinoceptor 7;P2X purinoceptor
Ece1	0.159849	0.387499	0.875662		22.4583	22.2542	22.1131	22.0869	22.3935	22.0535	22.2373	NaN	22.4873	22.906	17.6575	17.8672	17.6401	16.6358	17.4932	17.8819	17.557	NaN	17.5663	17.4587	3	2	2	2	1	2	2	2	0	1	1	6.4	6.4	6.4	87.072	9	0	4.7441	Q4PZA2;B1AXF8	Q4PZA2	Endothelin-converting enzyme 1
Exoc6b	0.159829	0.822503	0.807365		21.2616	21.5044	21.169	21.135	21.4034	21.5567	21.5567	21.1879	21.5563	21.4148	17.1548	16.9636	16.5041	16.5385	17.3458	16.2213	15.1954	15.5848	16.5271	16.8435	3	3	2	2	2	3	2	1	1	2	2	5.6	5.6	5.6	94.128	15	0	5.8784	A6H5Z3;E0CY34	A6H5Z3	Exocyst complex component 6B
Dpysl2	0.159824	0.605655	0.835245		26.488	26.3688	26.0912	26.564	26.6585	26.4048	26.3902	26.7261	26.7883	26.6602	24.9199	24.8989	24.4398	24.94	24.9455	24.3081	24.2968	24.9662	24.8334	25.1873	30	28	28	27	25	26	26	23	24	23	25	72.9	68.7	68.7	62.277	323	0	323.31	O08553;Q71H75	O08553	Dihydropyrimidinase-related protein 2
G3bp1	0.158563	0.669846	0.823306		22.6098	22.5966	22.7884	22.9284	23.1284	22.7701	22.8858	23.0733	23.0332	23.082	20.5851	20.6756	20.2622	21.2807	21.5204	20.4519	20.3196	21.034	21.024	21.5999	13	8	8	6	10	12	8	8	8	9	10	42.4	42.4	42.4	51.828	61	0	57.509	P97855	P97855	Ras GTPase-activating protein-binding protein 1
Chtop	0.15849	0.342059	0.881532		23.8585	23.5309	24.0245	24.4056	24.4095	23.9676	24.0713	24.2099	24.6233	24.1493	21.9937	21.8123	22.0886	22.478	22.3631	21.1525	21.5866	22.2648	22.417	21.9235	3	3	3	3	3	3	3	2	3	3	3	16.9	16.9	16.9	26.585	27	0	74.773	Q9CY57;E9PW20;D3YZA1;D3Z7T7	Q9CY57;E9PW20;D3YZA1;D3Z7T7	Chromatin target of PRMT1 protein
Clasp2	0.158483	0.937537	0.80185		22.1692	21.7983	21.9823	21.9213	22.0218	22.0046	22.1142	22.1817	22.0177	22.367	17.862	16.7033	15.7984	17.3645	17.3479	16.1006	15.7	16.8683	15.8401	16.8416	8	5	2	2	3	6	4	2	3	2	3	8.6	8.6	6.2	140.74	14	0	12.365	Q8BRT1;E9Q8N5;Q08EB6;Q08EB5;F7DCH5;A0A1L1ST22;A0A1L1SRY3;A0A0N4SUT7;Q8BSE7	Q8BRT1;E9Q8N5;Q08EB6;Q08EB5;F7DCH5	CLIP-associating protein 2
Ywhaq	0.158476	0.49325	0.856084		25.8451	25.9113	25.7281	26.4569	25.767	25.9747	26.1032	26.3633	26.065	25.9944	23.5378	24.2362	23.1545	24.7703	24.0622	23.384	23.2698	24.0592	23.5174	24.245	18	14	15	13	14	17	15	11	15	13	14	64.1	56.3	56.3	27.778	109	0	203.06	P68254	P68254	14-3-3 protein theta
Psma7	0.158264	0.518158	0.853825		24.0715	24.0665	23.8158	24.4254	24.35	24.0848	24.078	24.5194	24.3942	24.4442	23.3469	23.3048	22.4474	23.5826	23.3295	22.7982	22.1064	23.3346	22.8109	23.841	14	13	12	12	13	13	10	8	11	10	13	63.3	63.3	63.3	27.855	106	0	62.856	Q9Z2U0;A0A338P7D7;Q9CWH6;B7ZMS4;A0A3Q4L361;A0A3Q4EHS3;A0A3Q4EG42	Q9Z2U0;A0A338P7D7	Proteasome subunit alpha type-7
Slc25a20	0.158156	0.339281	0.882049		23.5746	23.5311	23.5152	23.3627	22.9352	23.6059	23.935	23.5348	23.6947	22.9392	21.7966	22.274	21.5085	21.8336	21.2915	21.493	21.7589	21.0384	21.5407	21.3871	13	9	11	9	10	9	9	10	7	8	6	56.5	56.5	56.5	33.026	62	0	38.489	Q9Z2Z6	Q9Z2Z6	Mitochondrial carnitine/acylcarnitine carrier protein
Atp5a1	0.158049	0.477234	0.854879		28.1066	28.1424	28.1439	27.7853	27.811	28.2785	28.4417	27.9867	28.3387	27.7338	26.6779	26.8658	26.598	26.2392	26.2716	26.5569	26.6317	26.3981	26.6216	26.4354	44	42	40	38	38	42	40	35	41	37	39	71.4	71.4	71.4	59.752	664	0	323.31	Q03265;D3Z6F5;D6RJ16	Q03265;D3Z6F5	ATP synthase subunit alpha, mitochondrial;ATP synthase subunit alpha
Fgd5	0.157912	0.965625	0.801715		23.2295	23.3795	23.3236	23.3001	23.4605	23.3277	23.7595	23.5401	23.3458	23.5095	19.2418	20.7957	20.1385	20.3053	20.5696	19.824	20.1229	20.383	20.1283	20.869	24	10	17	15	16	19	13	15	17	18	19	26.7	26.7	26.7	166.85	123	0	85.819	E9QKY4;E9QLU9;Q80UZ0	E9QKY4;E9QLU9;Q80UZ0	FYVE, RhoGEF and PH domain-containing protein 5
Tjp2	0.157291	0.90193	0.804207		23.2187	23.0856	23.0174	23.0283	23.3184	23.1493	23.5235	23.3152	23.3316	23.1353	20.02	20.1696	19.8716	20.0738	20.1124	19.4907	19.8925	20.2864	19.7891	20.44	19	12	12	13	12	11	10	10	14	9	16	23.3	23.3	23.3	131.28	73	0	64.352	Q9Z0U1;A0A3B2WBH9;A0A3B2WCN9;Q9QXY1;A0A494B9E6;Q921G9	Q9Z0U1;A0A3B2WBH9;A0A3B2WCN9	Tight junction protein ZO-2
Ecm29;AI314180	0.157143	0.278001	0.897998		21.2769	21.0312	21.0703	21.5196	21.5833	NaN	20.7963	21.5809	21.6044	21.832	14.7605	15.3594	15.9459	16.3741	15.8093	NaN	12.8446	15.5741	16.1962	16.6117	6	2	2	3	3	3	0	1	2	3	3	5.3	5.3	5.3	203.7	8	0	5.9501	Q6PDI5;A2ALV7;A2ALV6	Q6PDI5;A2ALV7	Proteasome-associated protein ECM29 homolog
Anxa2	0.157063	1.04452	0.795753		26.5404	26.5806	26.2205	26.6151	26.5484	26.6167	26.6687	26.7756	26.5381	26.6914	25.1672	25.4131	24.6136	25.1114	25.0699	24.895	24.8899	25.2476	24.754	25.7315	35	30	29	24	22	28	24	24	26	24	31	82.6	82.6	82.6	38.676	315	0	323.31	P07356;B0V2N7;B0V2N5;B0V2N8	P07356;B0V2N7;B0V2N5;B0V2N8	Annexin A2;Annexin
Kif5b	0.156804	0.704647	0.820576		23.5516	23.49	23.3535	23.5589	23.8884	23.5177	23.6354	23.7895	23.917	23.7667	20.9977	21.2386	20.3053	20.9869	21.4826	20.612	20.9779	20.9863	21.0591	21.0856	32	21	22	17	23	21	21	22	23	21	19	43.1	43.1	43.1	109.55	181	0	201.84	Q61768;E9QAK5;P28738;P33175;A2ARD4	Q61768;E9QAK5	Kinesin-1 heavy chain;Kinesin-like protein
Cfl1	0.156711	0.614044	0.836292		27.6205	27.5561	27.287	27.8425	27.8626	27.5475	27.761	27.8669	27.8567	27.9203	26.8204	26.8504	26.4433	27.1654	27.0342	26.3098	26.4973	26.9634	26.904	27.4777	18	14	15	13	13	14	12	11	15	14	16	81.9	81.9	68.1	18.559	245	0	314.12	P18760;F8WGL3;A0A494B9A7	P18760;F8WGL3;A0A494B9A7	Cofilin-1
Dctn1	0.156294	1.18958	0.791479		24.1787	24.0922	24.2993	24.3418	24.3688	24.262	24.3231	24.4559	24.5117	24.5096	21.2592	21.1754	21.1079	21.6258	21.3901	21.2535	21.371	21.674	21.597	21.9709	34	22	20	20	27	23	26	25	25	21	27	41.7	41.7	41.7	136.85	188	0	165.77	E9Q586;E9Q3M3;O08788;D3YX34;D3Z2M9;D3YYG9	E9Q586;E9Q3M3;O08788;D3YX34	Dynactin subunit 1
Arl15	0.156114	0.455165	0.864625		22.6922	22.7587	22.8988	NaN	22.478	22.6469	23.272	22.9174	22.88	22.5989	20.039	20.3005	20.1079	17.5667	18.988	19.4542	20.323	20.12	19.9221	19.3513	4	2	2	2	1	1	2	2	2	2	1	36.8	36.8	36.8	22.905	9	0	3.8335	Q8BGR6;B7ZN40	Q8BGR6;B7ZN40	ADP-ribosylation factor-like protein 15
Sec23ip	0.155619	1.16486	0.793469		22.8897	22.8558	22.7145	22.9916	22.8263	22.8148	23.028	22.9618	23.1515	23.0999	19.8156	19.4537	17.9166	19.8791	19.5869	19.0163	18.8089	18.5959	19.3638	20.2541	11	8	5	3	9	7	6	3	4	5	9	17.5	17.5	17.5	110.76	46	0	34.308	G3X928;Q6NZC7	G3X928;Q6NZC7	SEC23-interacting protein
Fth1	0.155057	0.331787	0.887539		22.9975	23.3541	22.6422	23.6611	23.14	23.3328	23.0291	23.6472	23.1365	23.4246	20.7212	20.8534	20.5922	22.0569	21.5005	22.1396	20.9891	22.2795	20.8509	22.1636	8	3	3	3	6	5	8	5	7	4	6	66.5	66.5	66.5	21.066	36	0	20.287	P09528;A0A494B9D4;A0A494BA92;A0A494BAP3	P09528;A0A494B9D4;A0A494BA92	Ferritin heavy chain;Ferritin heavy chain, N-terminally processed
Abi2	0.154931	0.436972	0.8683		21.4085	21.4882	21.3496	21.4622	21.1309	21.1573	21.3679	21.8937	21.6723	NaN	17.2264	17.4554	17.1138	17.3068	16.8813	16.6888	17.8298	18.5457	18.2893	NaN	2	1	1	1	1	1	1	2	2	2	0	8.3	6.3	6.3	49.387	7	0	3.1778	P62484;A0A087WR90;A0A087WNT3;A0A087WRS3;A0A087WPP8;Q6AXH6;Q6AXD2	P62484;A0A087WR90;A0A087WNT3;A0A087WRS3;A0A087WPP8;Q6AXH6;Q6AXD2	Abl interactor 2
Prkaa1	0.154719	1.39581	0.788564		22.4181	22.56	22.4079	22.5986	22.5731	22.6109	22.6699	22.7827	22.7523	22.5153	19.7004	19.7554	18.9993	20.0778	20.2638	19.2799	20.1303	19.9936	19.6764	19.9772	13	7	8	5	9	9	5	9	7	7	7	36	36	36	63.928	46	0	27.392	Q5EG47;Q3TUQ7;Q8BRK8	Q5EG47;Q3TUQ7	5-AMP-activated protein kinase catalytic subunit alpha-1
Ndufb3	0.154344	0.454358	0.865362		23.6786	23.8348	23.535	23.0401	23.5755	23.8595	23.8875	23.5923	23.6253	23.4712	22.8062	23.0689	22.5612	22.1729	22.6283	22.663	22.7066	22.6557	22.5994	22.6625	3	3	3	3	3	3	3	3	3	3	3	18.3	18.3	18.3	11.692	25	0	4.6203	Q9CQZ6	Q9CQZ6	NADH dehydrogenase [ubiquinone] 1 beta subcomplex subunit 3
Arpc1b	0.154304	0.921024	0.808209		25.7185	25.7929	25.5977	25.6999	25.3828	25.7295	25.9719	25.6534	25.8169	25.7917	24.4022	24.6599	23.9092	24.5011	23.9842	24.1488	24.2141	24.4621	24.4769	24.7591	22	17	18	16	17	16	18	17	19	16	17	64.8	64.8	58.6	41.063	184	0	240.13	Q9WV32;Q91Z25;F6THG2;F6VVE6;D3Z6S0	Q9WV32;Q91Z25	Actin-related protein 2/3 complex subunit 1B
Ube2v1;Gm20431	0.154185	0.279018	0.897695		24.8898	24.8744	24.0876	24.9638	25.3748	24.6539	24.891	25.1005	25.0598	25.2562	22.7997	22.5605	21.6687	22.8821	22.8182	22.0905	22.5313	22.9938	22.945	22.921	7	4	4	4	4	3	3	4	6	5	4	58.5	58.5	40.1	16.355	30	0	18.772	Q9CZY3;B7ZBY7;E9PY39;B7ZBY6;B2KF55	Q9CZY3;B7ZBY7;E9PY39	Ubiquitin-conjugating enzyme E2 variant 1
Rftn1	0.15415	0.37442	0.885728		22.0316	22.0787	21.8953	21.7521	21.9557	21.7215	21.9847	NaN	22.6334	22.0476	18.3838	18.5811	18.2434	17.0588	18.57	16.7344	16.8879	NaN	17.6809	17.5314	3	2	3	3	1	2	1	1	0	1	1	7.9	7.9	7.9	61.536	9	0	4.1371	Q6A0D4;D3Z731	Q6A0D4	Raftlin
Dazap1	0.154144	0.324907	0.886613		24.3376	23.9512	23.9693	24.3989	24.3081	23.9374	23.8785	24.5676	24.6507	24.7017	23.1796	22.8465	22.7263	23.2408	23.2155	22.4792	22.1891	23.2483	23.2226	23.9152	12	9	8	8	7	10	8	6	6	8	10	35	35	35	43.214	57	0	96.822	Q9JII5;Q3UGB5;D3Z4J1	Q9JII5;Q3UGB5;D3Z4J1	DAZ-associated protein 1
Plg	0.153942	0.623953	0.838921		22.8414	22.8328	22.5998	22.4955	22.4941	22.7825	23.0973	22.9147	22.5779	22.6608	18.967	18.5404	17.903	17.992	17.8594	18.1212	18.5692	18.7618	17.7638	19.1501	10	6	5	4	4	4	4	6	5	3	6	19.3	19.3	19.3	90.807	31	0	29.545	P20918	P20918	Plasminogen;Plasmin heavy chain A;Activation peptide;Angiostatin;Plasmin heavy chain A, short form;Plasmin light chain B
Pm20d1	0.153882	0.293496	0.899127		NaN	22.2683	NaN	22.0656	22.059	NaN	22.0803	22.262	22.7889	22.0082	NaN	17.9302	NaN	17.4022	17.295	NaN	16.4267	18.1797	17.7354	17.4054	2	0	2	0	1	2	0	1	2	1	1	5	5	5	55.662	6	0	2.8212	Q8C165;F7B8J4	Q8C165;F7B8J4	Probable carboxypeptidase PM20D1
Alb	0.153852	0.216443	0.912257		24.7329	26.0474	25.366	25.4606	25.0004	25.7828	25.7961	25.7287	24.9678	25.1011	22.2877	23.8357	22.866	23.4025	22.4445	23.1906	22.984	23.6084	22.4397	22.7112	31	22	28	26	26	23	22	23	25	19	25	65.3	65.3	65.3	68.692	218	0	114.49	P07724	P07724	Serum albumin
Rab12	0.15374	0.508478	0.856952		22.6035	22.8243	22.7866	22.6126	22.3171	22.9027	23.1183	22.4625	22.6784	22.7508	19.8554	20.4217	20.3335	19.8345	18.9242	19.8577	20.4148	20.0378	20.0359	20.7374	7	4	4	5	5	3	6	6	5	5	6	32.1	32.1	32.1	27.328	41	0	12.187	P35283;A2CG35	P35283;A2CG35	Ras-related protein Rab-12
Rab21	0.153451	0.520854	0.855747		23.8844	24.1345	24.079	23.9443	23.7817	24.2935	24.4857	23.7798	24.0514	23.9809	22.1777	22.4275	22.3345	21.7175	21.2602	21.9493	22.0904	21.69	21.4828	22.5037	10	7	8	8	7	5	8	7	8	7	5	42.8	42.8	42.8	24.106	64	0	119.33	P35282;A0A1W2P6Z4	P35282	Ras-related protein Rab-21
Slc44a1	0.153305	0.584736	0.847781		22.5266	22.6942	22.5608	22.2798	22.0657	22.5342	22.8034	22.5005	22.478	22.5775	18.6717	19.3251	19.0786	18.4298	18.1188	18.5282	18.8497	18.5497	18.3452	19.4262	4	2	3	4	2	2	3	3	2	2	3	11	11	11	59.117	20	0	14.894	A2AMH3;A2AMH5;A2AMH4;Q6X893;A2AMH8	A2AMH3;A2AMH5;A2AMH4;Q6X893	Choline transporter-like protein 1
Git2	0.153136	0.697551	0.825761		23.874	23.7241	23.3066	23.6796	23.8688	23.7424	23.9109	23.9368	23.7834	23.8454	19.9409	20.1642	19.332	19.9675	20.3657	19.3206	20.3081	20.1122	20.2676	20.2844	13	4	6	5	6	5	4	9	8	10	7	29.6	24.5	24.5	84.456	44	0	35.547	E9PVA6;Q9JLQ2;Q80XR8;D3Z1I2;J3QK07;F7BIK4;F6WV69;F6U8T2;D3Z409;F6SLJ2	E9PVA6;Q9JLQ2;Q80XR8;D3Z1I2;J3QK07;F7BIK4	ARF GTPase-activating protein GIT2
Ilf3	0.152861	0.385655	0.880795		23.8085	23.448	23.5161	23.7562	23.7523	23.6229	23.3782	23.8131	24.3489	23.8822	21.4757	20.8764	21.0699	21.1974	21.2957	20.8283	19.6548	21.4857	21.817	21.8319	19	11	8	13	11	11	11	7	14	15	15	26.1	26.1	26.1	96.02	91	0	57.999	Q9Z1X4;Q45VK5;A0A1L1STE4;A0A1L1SQR7;A0A1L1SR62;A0A1L1SQ69;A0A1L1SU19;A0A1L1SSU8;Q91WM1;A0A1L1ST48	Q9Z1X4;Q45VK5;A0A1L1STE4	Interleukin enhancer-binding factor 3
Clip1	0.152557	0.489664	0.859107		22.7418	22.7338	22.3499	23.1557	22.973	22.8301	22.9809	23.0137	22.8128	23.0795	19.0538	19.3225	17.9809	19.2071	19.208	18.8581	19.1633	19.0359	18.5627	19.5724	22	11	13	6	12	13	12	14	14	11	15	22.1	22.1	19.7	155.81	69	0	43.196	Q922J3;D3Z2Z1;F8WIA1;D3Z3M7;F6RCU2;Q8C0S5;F7CB97;F6RAY2	Q922J3;D3Z2Z1;F8WIA1;D3Z3M7;F6RCU2;Q8C0S5	CAP-Gly domain-containing linker protein 1
Atp6v1h	0.152212	0.595037	0.848038		23.2826	23.2716	23.4723	23.3292	23.4054	23.3926	23.1038	23.6401	23.6052	23.7805	20.2158	20.4468	20.625	20.2123	19.9604	19.9476	19.8191	20.56	20.5395	20.1719	8	5	6	7	6	5	6	6	6	5	4	26.3	26.3	26.3	55.854	44	0	46.171	Q8BVE3;A0A0A6YX18;A0A0A6YWP6;A0A0A6YVU0;A0A0A6YW86	Q8BVE3;A0A0A6YX18;A0A0A6YWP6	V-type proton ATPase subunit H
Cyp2c29	0.151854	0.24349	0.908645		23.0604	22.6111	22.6746	22.709	22.125	22.8303	23.2792	22.5258	23.1634	22.1407	20.4681	20.5876	20.2714	20.1099	19.5363	19.9185	20.5631	19.9827	20.1685	19.5358	12	9	9	8	6	7	7	9	6	7	7	33.3	31	24.9	55.715	42	0	15.593	Q64458;Q3UT49;P56656;H3BLM0	Q64458;Q3UT49	Cytochrome P450 2C29
Ctnna2	0.151821	0.57115	0.851929		24.1865	24.0899	24.4001	24.0189	24.0322	24.6201	24.3977	24.3284	24.0026	24.138	19.0388	19.0474	19.1212	18.8991	18.7959	19.1894	18.882	19.0797	18.609	19.0999	1	1	1	1	1	1	1	1	1	1	1	10.4	1.9	1.9	105.28	13	0	3.6235	Q61301;E0CXB9;Q8BS72	Q61301;E0CXB9;Q8BS72	Catenin alpha-2
Eif4a1	0.151236	0.546324	0.856575		25.0992	25.0737	25.0272	25.5501	25.1101	25.0549	25.1717	25.4419	25.5449	25.4031	23.0273	23.046	22.0342	23.3419	22.7371	23.1174	22.7719	23.2495	22.9939	23.903	20	16	15	9	16	14	15	15	15	14	17	53.7	53.7	32	46.153	127	0	142.25	P60843	P60843	Eukaryotic initiation factor 4A-I
Exog	0.151231	0.612994	0.849923		21.7243	22.0987	22.1218	21.9482	21.7688	22.1314	22.3938	22.0445	21.9697	21.8785	19.0477	18.7656	19.0035	18.6215	18.4462	18.9253	18.9229	17.1758	19.1612	17.2018	4	4	2	3	2	2	3	3	1	4	1	18.2	18.2	18.2	41.383	9	0	4.4334	Q8C163	Q8C163	Nuclease EXOG, mitochondrial
Gpd2	0.151209	0.569478	0.852243		24.4598	24.5251	24.6393	24.2402	24.0988	24.7107	24.7126	24.4328	24.5703	24.2928	21.5507	21.5551	21.6057	21.1408	20.9158	21.3465	21.2065	20.9048	20.7981	21.0463	23	15	18	17	16	16	16	14	12	11	14	42.2	42.2	42.2	80.953	116	0	53.748	Q64521;A2AQR0	Q64521;A2AQR0	Glycerol-3-phosphate dehydrogenase, mitochondrial;Glycerol-3-phosphate dehydrogenase
Vps29	0.150714	0.368023	0.883576		24.5046	24.2182	24.4221	25.0937	24.5947	24.4855	25.0645	24.7367	24.7997	24.5004	23.0144	22.6234	21.8983	23.4501	23.1843	22.3876	22.3061	22.6698	22.5632	22.9288	7	7	6	3	6	7	5	2	4	5	6	47.3	47.3	47.3	20.495	45	0	77.826	Q9QZ88;D3Z645;D3YYD5;D3YW98	Q9QZ88;D3Z645;D3YYD5;D3YW98	Vacuolar protein sorting-associated protein 29
Acat1	0.15057	0.350657	0.886924		26.6584	26.7273	26.5602	26.1466	26.3357	26.751	26.7061	26.6521	27.0029	26.0689	24.7562	24.999	24.5343	24.1268	24.2507	24.5442	24.8624	24.588	25.1718	24.1218	23	21	20	20	20	20	19	19	20	20	18	73.3	73.3	73.3	44.816	279	0	323.31	Q8QZT1	Q8QZT1	Acetyl-CoA acetyltransferase, mitochondrial
	0.150523	0.291028	0.898258		26.0482	25.6998	26.1697	26.3381	26.7818	26.668	26.3733	26.4412	25.8867	26.421	21.9607	21.7617	22.0153	22.2773	22.627	22.3195	21.9502	22.3065	21.608	22.4783	1	1	1	1	1	1	1	1	1	1	1	34.8	5.3	5.3	57.003	10	0	37.771	A0A140LHQ8	A0A140LHQ8
Ctsz	0.150448	1.56221	0.788655		27.7777	27.7569	27.8117	27.7791	27.7388	27.8838	28.1392	27.842	27.8852	27.8663	26.3467	26.388	26.3532	26.3797	26.2991	26.1536	26.1182	26.4677	26.1042	26.6239	17	15	15	15	15	17	16	11	14	13	17	53.3	53.3	53.3	33.996	238	0	323.31	Q9WUU7	Q9WUU7	Cathepsin Z
Csrp1	0.150193	0.479654	0.865263		25.1049	24.7917	24.742	25.3821	25.4012	25.261	25.2075	25.2133	25.3629	25.128	23.0417	23.1687	22.4654	23.6153	23.3754	22.6582	22.9462	23.4228	23.2647	23.0587	7	7	7	6	7	7	6	7	7	7	6	50.8	50.8	50.8	20.583	60	0	55.06	P97315	P97315	Cysteine and glycine-rich protein 1
Apoo	0.150065	0.430026	0.878302		22.1693	21.9288	22.5957	21.9803	NaN	22.409	NaN	22.2398	22.311	22.3147	18.4756	18.144	20.014	19.5928	NaN	19.2417	NaN	19.1895	19.1156	19.4588	2	1	2	2	2	1	1	0	1	1	1	20.2	20.2	20.2	22.604	4	0	9.1839	Q9DCZ4	Q9DCZ4	Apolipoprotein O
Hint2	0.150021	0.176185	0.921437		24.039	24.4405	24.2272	22.6604	23.7257	24.1722	23.5592	24.222	24.0518	23.8377	21.8588	22.6012	22.3902	19.8564	21.4762	21.4236	21.4736	21.9183	22.0727	21.5877	5	4	5	5	1	3	5	4	5	4	3	40.5	40.5	40.5	17.32	34	0	22.012	Q9D0S9	Q9D0S9	Histidine triad nucleotide-binding protein 2, mitochondrial
Itga5	0.14983	0.517405	0.856458		24.369	24.5979	24.5773	24.2329	24.1413	24.6962	24.8344	24.4764	24.3741	24.2863	20.6608	21.7485	21.4119	20.972	20.1732	21.1596	21.4001	20.7698	20.9118	21.2546	20	9	15	15	12	12	15	15	13	10	11	27.4	27.4	27.4	115.04	74	0	78.49	P11688	P11688	Integrin alpha-5;Integrin alpha-5 heavy chain;Integrin alpha-5 light chain
Ccdc22	0.149486	0.654779	0.840871		23.1809	23.081	23.0945	23.3196	23.4292	23.111	23.312	23.4054	23.673	23.3511	20.2913	20.6628	19.1335	20.6633	21.0326	20.3668	20.1352	21.1823	20.8902	21.1134	17	9	13	6	12	14	12	9	16	12	14	38	38	38	70.843	93	0	55.992	Q9JIG7	Q9JIG7	Coiled-coil domain-containing protein 22
Bub3	0.14929	0.467819	0.870184		23.6263	23.4788	23.5273	23.9946	23.8129	23.6718	23.6141	23.6861	24.1589	24.0554	21.9556	21.8603	21.4924	22.3273	22.072	21.2669	21.0723	22.1341	22.2871	22.2032	9	7	6	7	8	8	6	6	7	7	7	38	38	38	36.954	47	0	37.408	Q9WVA3;A0A140LHA2;A0A140LJ21;A0A140LI47;A0A140LIM5	Q9WVA3;A0A140LHA2;A0A140LJ21	Mitotic checkpoint protein BUB3
Tpd52l2	0.149264	1.40754	0.791664		24.9834	24.6933	24.7973	24.8656	24.7462	25.0206	24.9663	25.0182	24.8377	24.9894	23.3457	23.0538	22.9126	22.9863	23.0279	22.8297	22.0785	22.9909	22.1052	23.0791	11	9	8	8	10	10	9	7	9	9	8	53.6	53.6	53.6	24.043	80	0	131.39	Q9CYZ2;A2AUD5;Q3TAI4;Q3TUJ9;Q8BKP1;V9GWU5;F6VQ81	Q9CYZ2;A2AUD5;Q3TAI4;Q3TUJ9;Q8BKP1;V9GWU5;F6VQ81	Tumor protein D54
Alcam	0.149092	0.197908	0.918294		20.9207	19.8964	NaN	NaN	20.3841	20.3536	20.8879	NaN	20.6431	20.3133	15.9567	14.9608	NaN	NaN	15.4756	15.2363	16.9301	NaN	15.4877	15.5816	4	1	1	0	0	1	1	4	0	1	1	9.9	9.9	9.9	65.091	4	0.0060109	1.3861	Q61490;E9Q4G8;E9Q3Q6;F6QH25	Q61490;E9Q4G8;E9Q3Q6;F6QH25	CD166 antigen
Add1	0.14908	0.917379	0.811049		25.2134	25.3733	25.2234	25.0939	25.312	25.2556	25.6555	25.3839	25.2723	25.394	24.1488	24.5128	24.1953	24.1124	24.093	23.6889	23.8765	23.8323	23.7498	24.4624	35	30	29	29	30	30	25	24	26	25	30	61.8	61.8	60.5	80.646	271	0	323.31	Q9QYC0;F8WHZ9;F8WGR0;E9Q1K3;A0A0J9YVI4;F6V4G5;F6RDR0;D3Z0T1;Q9QYB8	Q9QYC0;F8WHZ9;F8WGR0;E9Q1K3	Alpha-adducin
Atic	0.149063	0.203113	0.917965		21.987	21.9235	21.7342	22.042	22.2589	22.1689	21.057	22.3185	22.5046	22.6419	17.8933	18.4846	17.4531	18.881	19.1796	18.3002	15.9706	18.7179	19.0398	19.1405	11	3	4	3	6	7	4	2	5	6	5	25.7	25.7	25.7	64.217	28	0	14.292	Q9CWJ9	Q9CWJ9	Bifunctional purine biosynthesis protein PURH;Phosphoribosylaminoimidazolecarboxamide formyltransferase;IMP cyclohydrolase
Nop58	0.14896	0.562258	0.856128		23.041	22.9707	23.3213	22.8011	22.8969	23.2086	23.2929	22.8375	23.3511	23.0855	20.8707	20.4487	21.4193	20.6637	20.936	20.9033	20.9654	20.6511	21.1726	21.0457	13	8	6	11	8	10	10	9	9	10	8	34.5	34.5	34.5	60.342	84	0	38.107	Q6DFW4;A0A0A0MQ76;A0A087WQ46;A0A087WSU5;A0A087WSL8;A0A087WP00	Q6DFW4;A0A0A0MQ76	Nucleolar protein 58
Fcho2	0.148741	0.339495	0.887701		23.9075	23.9377	23.6988	24.3624	24.271	23.674	24.3216	24.3543	24.0662	24.5049	20.232	20.7797	19.687	20.8266	21.1666	20.3546	20.3671	21.1001	20.1636	20.8304	20	10	11	6	11	13	13	12	13	12	8	39.1	39.1	39.1	88.733	77	0	96.437	Q3UQN2;F6RG68;A0A286YDL7;J3QPQ1;A0A286YCL2	Q3UQN2;F6RG68;A0A286YDL7;J3QPQ1;A0A286YCL2	F-BAR domain only protein 2
Pdlim5	0.148677	0.626876	0.849695		24.0272	23.8227	23.7058	23.9867	24.3111	23.9498	24.1085	24.1429	24.2881	24.1075	22.1355	22.1258	22.0471	22.5213	22.4328	21.8718	21.9559	22.3954	22.3828	22.5595	18	11	15	15	15	13	14	12	13	15	14	58.9	58.9	5.6	52.396	116	0	176.62	D9J2Z9;D9J300;D9J301;D9J302;D9J303;F8WJI6;E9Q8P5;A0A0G2JEJ0;Q9CRA2;A0A0G2JGZ5	D9J2Z9;D9J300;D9J301;D9J302;D9J303;F8WJI6;E9Q8P5;A0A0G2JEJ0
Naa15	0.148663	0.256797	0.905736		22.0779	22.6344	22.6316	22.758	21.9769	22.4378	NaN	23.0011	22.1692	22.6496	15.0448	17.6002	17.3801	17.8327	16.8364	17.2798	NaN	17.7269	14.3573	18.5083	5	2	2	1	3	3	3	0	3	1	5	9.8	9.8	7.2	100.96	14	0	5.4323	Q80UM3;A0A0A6YW80;G3X8Y3;A0A0A6YXF4;A0A0A6YX86	Q80UM3;A0A0A6YW80;G3X8Y3	N-alpha-acetyltransferase 15, NatA auxiliary subunit
Tinagl1	0.148211	0.47969	0.868814		24.8584	24.662	24.8005	24.7531	24.8179	25.0613	25.3638	24.6644	24.9483	24.5953	23.3299	22.2309	21.8476	22.1162	21.6964	22.2513	21.8869	22.0653	21.0587	21.8166	16	10	8	7	11	10	11	11	11	6	13	50.4	50.4	50.4	52.664	79	0	123.37	Q99JR5;H3BJ97;H3BKM8	Q99JR5;H3BJ97	Tubulointerstitial nephritis antigen-like
Nhp2	0.148204	0.511746	0.862018		20.9671	NaN	21.0937	21.0119	20.7179	NaN	NaN	21.1049	21.2749	20.9078	18.3814	NaN	18.5678	18.4978	17.8157	NaN	NaN	18.6098	18.4171	18.4075	1	1	0	1	1	1	0	0	1	1	1	10.5	10.5	10.5	17.247	1	0.0036181	1.5249	Q9CRB2	Q9CRB2	H/ACA ribonucleoprotein complex subunit 2
Babam1	0.148053	0.385106	0.884193		21.8218	22.1638	21.7094	NaN	21.9931	21.9873	21.7989	22.443	22.0513	NaN	17.3927	18.2261	17.101	NaN	17.668	17.4626	17.0113	17.9378	17.6603	NaN	1	1	1	1	0	1	1	1	1	1	0	11.1	11.1	11.1	36.793	1	0	42.203	Q3UI43	Q3UI43	BRISC and BRCA1-A complex member 1
Ndufa1	0.147356	0.315339	0.899835		22.8127	22.8491	NaN	22.5807	NaN	22.6567	23.2282	NaN	22.7996	NaN	21.8058	22.0438	NaN	21.5858	NaN	21.3888	21.8857	NaN	21.6015	NaN	1	1	1	0	1	0	1	1	1	1	1	14.3	14.3	14.3	8.1384	7	0.0017528	1.9185	O35683	O35683	NADH dehydrogenase [ubiquinone] 1 alpha subcomplex subunit 1
Gstm2	0.147356	0.351376	0.88812		25.6151	25.3944	25.2025	26.1103	25.7448	25.7437	25.4069	25.9088	25.9736	25.7708	24.0448	23.9572	23.5129	24.5548	24.1582	23.7013	23.4013	24.1178	24.0729	24.8134	23	17	20	18	20	22	17	16	18	16	19	79.8	79.8	62.4	25.716	193	0	85.405	P15626;D3YX76;Q80W21;Q8R5I6;D3YVP6;D3YVP5;D3YZ29;A2AE91	P15626;D3YX76	Glutathione S-transferase Mu 2
Sh3bgrl3	0.147181	0.246485	0.910168		24.0266	23.7031	23.5173	24.2081	24.2821	24.378	24.1905	NaN	NaN	23.7153	22.9105	22.8007	22.2277	23.0681	23.0525	21.5714	21.3095	NaN	NaN	22.7704	2	2	2	2	2	2	1	1	1	1	2	46.2	46.2	46.2	10.477	15	0	37.938	Q91VW3;I7HPY0	Q91VW3;I7HPY0	SH3 domain-binding glutamic acid-rich-like protein 3
Dync1li2	0.146871	0.438758	0.875969		24.4329	24.0882	24.6246	24.5278	24.6984	24.2241	24.6565	24.6182	24.887	24.7206	19.0674	20.7439	20.6696	19.254	20.045	20.5801	20.6314	19.2366	20.8766	20.9589	8	2	5	3	3	4	4	2	3	3	7	28.9	28.9	28.9	54.218	22	0	17.598	Q6PDL0;A0A1D5RMC1;A0A1D5RM94	Q6PDL0;A0A1D5RMC1;A0A1D5RM94	Cytoplasmic dynein 1 light intermediate chain 2
Actr2	0.1468	1.44355	0.793947		25.2436	25.2928	25.2256	25.3642	25.3531	25.3351	25.5222	25.4139	25.5978	25.3443	24.5797	24.5451	24.3803	24.7728	24.5354	24.5047	24.2998	24.7193	24.5937	24.9162	20	17	17	13	15	16	16	12	15	13	17	48	48	48	44.76	176	0	220.67	P61161	P61161	Actin-related protein 2
Irgm2	0.1468	0.433073	0.876929		23.0885	23.0028	22.6451	23.1051	22.6569	22.9782	23.4555	22.8328	23.1199	22.846	19.9261	19.8584	19.5942	19.4011	19.9438	19.5885	20.3708	19.654	20.1936	20.2764	5	2	3	4	2	3	2	3	2	3	3	30.6	21.3	21.3	45.204	23	0	16.58	Q9Z1M2;A0A140LIF8	Q9Z1M2;A0A140LIF8
Plxnb2	0.146568	0.206738	0.916859		22.1792	22.486	22.5614	22.3092	22.2029	22.8093	23.4111	22.284	21.9292	22.0379	17.7035	18.3207	17.7798	16.9516	17.6804	18.1453	18.4541	17.3665	15.7614	16.0309	12	5	6	5	3	4	9	8	3	3	4	11.2	10.8	10.8	206.23	30	0	39.512	B2RXS4	B2RXS4	Plexin-B2
Sec16a	0.146382	0.162898	0.936945		21.2507	NaN	NaN	21.1398	21.8448	21.0614	NaN	21.9041	21.2196	22.0475	14.1422	NaN	NaN	14.3989	17.2659	14.6843	NaN	16.9106	15.4366	17.2373	7	1	0	0	2	5	1	0	5	2	3	6	6	6	254.2	8	0	13.308	E9QAT4;F7BPW6	E9QAT4;F7BPW6
Psmd5	0.14601	0.381977	0.882483		22.9	22.6307	22.4445	23.0818	22.9427	22.5476	22.7708	23.0443	23.1961	23.1708	20.273	20.1357	19.643	20.5849	20.3409	20.1084	19.6182	20.14	20.3012	20.2456	12	7	6	6	9	8	7	6	7	7	6	31.2	31.2	31.2	55.971	48	0	31.686	Q8BJY1;F7BA91	Q8BJY1	26S proteasome non-ATPase regulatory subunit 5
Tfam	0.14581	0.662702	0.848571		22.7653	22.6696	23.086	22.4728	22.7053	22.7428	22.8969	22.8424	23.0021	22.9437	19.9213	20.6067	20.1328	19.6386	20.0198	19.851	19.6437	20.2101	20.411	20.3063	5	3	5	3	3	4	4	3	4	5	3	20.2	20.2	20.2	27.987	25	0	7.4182	P40630;A0A0R4J1N9;D3Z0F3	P40630;A0A0R4J1N9;D3Z0F3	Transcription factor A, mitochondrial
Ctnnd1	0.145422	0.558083	0.855851		24.7698	24.9086	24.7484	24.5776	24.6977	24.8783	25.3114	24.841	24.7003	24.6982	23.1091	23.3777	23.1084	22.9038	22.9593	23.1013	23.2363	22.9401	22.5649	23.1255	51	43	42	41	40	42	46	40	37	33	43	64.1	64.1	3.2	104.92	353	0	304.6	P30999;G3X9V2;E9Q8Z6;E9Q8Z8;E9Q8Z4;E9Q8Z9;D3Z2H2;E9Q901;E9Q904;D3Z7H6;E9Q986;E9Q907;E9Q905;D3Z2H7	P30999;G3X9V2;E9Q8Z6;E9Q8Z8;E9Q8Z4;E9Q8Z9;D3Z2H2;E9Q901;E9Q904;D3Z7H6;E9Q986;E9Q907;E9Q905;D3Z2H7	Catenin delta-1
Actb	0.145306	0.933475	0.813841		31.0447	31.1155	31.1542	31.0116	31.1154	31.2934	31.5136	31.1274	31.1505	31.083	29.8292	30.1006	29.8997	29.7614	29.8712	29.7974	29.9862	29.8384	29.6653	30.0418	43	42	41	36	37	42	36	34	36	37	43	90.9	90.9	7.2	41.736	2242	0	323.31	P60710;E9Q1F2;E9Q5F4;G3UZ07;F8WGM8;E9Q2D1;F6WX90;V9GXQ2;E9Q3M9	P60710;E9Q1F2;E9Q5F4	Actin, cytoplasmic 1;Actin, cytoplasmic 1, N-terminally processed
Ppt2	0.144455	0.17864	0.925039		21.784	21.617	NaN	21.7608	NaN	21.9259	22.4482	21.4914	22.2689	21.1911	18.8022	19.3768	NaN	18.9786	NaN	19.7219	19.7261	18.887	19.7554	17.6112	3	1	2	0	1	0	2	2	2	2	1	17.8	17.8	17.8	27.528	6	0	6.4127	F6SPQ1;O35448;E9Q0T0;G5E8W7;E9PVM9	F6SPQ1;O35448;E9Q0T0;G5E8W7	Lysosomal thioesterase PPT2
Rhog	0.144328	0.466803	0.874745		25.5102	25.6939	25.7685	25.3045	25.424	25.7045	26.0996	25.5614	25.6403	25.417	24.3133	24.766	24.207	24.0595	23.7327	24.2882	24.3623	24.1622	24.1538	24.3163	16	12	14	13	12	11	13	10	12	11	14	77	77	71.2	21.308	129	0	174.04	P84096;A0A1B0GSL4	P84096	Rho-related GTP-binding protein RhoG
Efhd2	0.144241	0.654756	0.848996		22.2745	22.202	22.2896	22.0739	21.9119	22.3753	22.3812	22.1525	22.0563	22.5078	19.9973	20.3385	18.55	20.4559	19.7293	20.6957	20.7179	20.6712	20.6218	20.6831	9	5	4	2	5	4	6	6	8	6	5	43.3	43.3	43.3	26.8	29	0	7.2087	Q8C845;Q9D8Y0;Q9D4J1	Q8C845;Q9D8Y0	EF-hand domain-containing protein D2
Eif3b	0.143827	0.358508	0.887935		23.7703	23.8677	23.911	24.156	24.2837	23.7879	23.7733	24.4315	24.3568	24.3584	20.4645	20.7435	20.6244	20.9775	20.8448	20.4383	19.5556	21.0597	20.5353	20.6074	15	9	8	9	14	11	11	10	11	10	8	29.8	29.8	29.8	91.369	55	0	42.184	Q8JZQ9;A0A0G2JG48	Q8JZQ9	Eukaryotic translation initiation factor 3 subunit B
Dhrs1	0.143665	0.496266	0.869287		22.6304	22.5222	22.5442	22.2498	22.2042	22.6146	22.7122	22.451	22.8481	22.2433	20.0457	20.0735	19.7382	19.1153	19.0104	18.7176	19.1497	19.6292	18.9195	20.0964	8	4	6	5	3	4	2	3	4	3	6	40.9	40.9	40.9	34.005	27	0	19.563	Q99L04	Q99L04	Dehydrogenase/reductase SDR family member 1
Rpl36	0.143496	0.507207	0.86901		24.9267	25.0484	24.4936	24.7982	25.1528	25.0919	24.7908	25.0887	25.1859	24.9798	24.2884	24.3039	23.7515	23.9497	25.0343	24.6105	24.449	24.9716	24.8627	24.1927	7	6	4	5	5	7	7	6	5	6	6	38.1	38.1	38.1	12.254	45	0	12.215	Q6ZWZ4;P47964	Q6ZWZ4;P47964	60S ribosomal protein L36
Uqcrfs1	0.1434	0.456906	0.876378		24.4825	24.5151	24.5892	24.0675	24.2891	24.7207	24.8457	24.2515	24.4406	24.4019	21.9377	22.2731	22.9724	22.0174	22.4159	22.541	22.5723	22.4116	22.3605	21.7629	11	7	7	7	7	7	8	8	7	7	6	54.4	54.4	54.4	29.367	80	0	53.537	Q9CR68	Q9CR68	Cytochrome b-c1 complex subunit Rieske, mitochondrial;Cytochrome b-c1 complex subunit 11
Acyp1	0.143341	0.240172	0.912658		21.5249	NaN	NaN	22.0169	21.4008	21.5757	NaN	22.0569	NaN	21.74	18.4604	NaN	NaN	19.1431	18.3238	18.2671	NaN	19.0002	NaN	18.8752	2	1	0	0	1	1	1	2	1	1	1	29.3	29.3	29.3	11.241	6	0	6.5952	P56376;E9QJT5;Q8BMV3	P56376;E9QJT5;Q8BMV3	Acylphosphatase-1;Acylphosphatase
Kars	0.14327	0.584726	0.857797		23.1819	22.7827	23.2114	23.3974	23.2687	23.1263	23.328	23.4009	23.4529	23.2504	21.0445	20.6533	21.0375	21.4096	20.8855	20.2663	20.4111	21.0097	20.7809	21.0928	12	11	10	12	12	8	7	8	10	8	10	26.2	26.2	26.2	67.839	82	0	98.269	Q99MN1;Q8R2P8	Q99MN1;Q8R2P8	Lysine--tRNA ligase
Esd	0.143224	0.372554	0.887971		24.7726	24.6011	24.356	25.0964	25.0303	24.7045	24.7289	24.8363	25.2112	25.0916	23.5483	23.7298	22.8898	23.8297	23.9989	23.0175	22.3283	23.4901	23.9464	23.9576	15	12	13	12	15	14	11	7	12	10	14	78	78	78	31.319	123	0	190.21	Q9R0P3;H3BJP2;H3BLJ9;H3BJL6;H3BKH6;H3BK43;H3BJC6;H3BL99	Q9R0P3;H3BJP2;H3BLJ9;H3BJL6;H3BKH6;H3BK43	S-formylglutathione hydrolase
Stat1	0.143079	0.479759	0.871465		23.3034	23.2296	23.2409	23.6862	23.5784	23.2097	23.8418	23.5409	23.6177	23.5438	21.2105	21.3123	20.6061	21.8784	21.6244	20.7007	21.3537	21.3767	21.1623	21.6464	22	11	12	10	18	17	15	15	13	12	14	36.8	36.8	36.8	87.196	97	0	123.68	P42225;Q8C3V4;A0A087WSP5;Q99K94;Q8CFQ1;A0A087WRI1;A0A087WSQ5	P42225;Q8C3V4;A0A087WSP5;Q99K94	Signal transducer and activator of transcription 1;Signal transducer and activator of transcription
Add3	0.143048	0.162818	0.935988		22.9428	23.492	23.4726	23.8291	22.8034	23.0532	24.3458	23.1518	NaN	23.2534	18.1355	18.834	18.5983	19.0484	17.9286	17.9848	19.2028	18.2972	NaN	18.5908	1	1	1	1	1	1	1	1	1	1	1	51.3	2	2	78.776	10	0	3.2418	Q9QYB5	Q9QYB5	Gamma-adducin
Sept2	0.142548	0.78579	0.833997		25.9252	25.8927	25.6141	25.959	25.9738	25.8591	26.0415	26.2407	25.9188	26.0176	24.6676	24.4983	24.0995	24.4733	24.6035	24.0904	23.9105	24.7625	24.1151	24.9382	22	19	15	15	15	16	16	12	17	17	19	67.6	67.6	67.6	41.525	199	0	323.31	P42208;E9Q3V6;F6WYM0;D3YYB1;D3Z3C0;D3Z1S1;F6UKN5;D3YZU7;D3YV76;G3UYQ0	P42208;E9Q3V6;F6WYM0;D3YYB1;D3Z3C0;D3Z1S1	Septin-2
Prrc2a	0.142157	0.449308	0.878337		21.5479	NaN	21.6676	21.5369	22.0223	22.0243	NaN	21.8223	21.6135	21.8832	15.9235	NaN	14.7776	15.8204	16.2625	14.7261	NaN	15.9986	14.545	16.3038	3	2	0	1	2	2	1	0	2	1	2	2.7	2.7	0.6	229.2	4	0.0014663	1.9519	Q7TSC1	Q7TSC1	Protein PRRC2A
Emc4	0.141921	0.212851	0.91728		21.8987	22.2852	NaN	NaN	21.9113	21.5302	22.3047	21.9998	22.5427	22.4909	18.3049	19.2271	NaN	NaN	18.2626	18.7251	18.7812	18.4598	18.7499	19.2521	4	1	1	0	1	1	3	2	2	3	2	23.5	23.5	23.5	20.116	8	0	3.1116	Q9CZX9	Q9CZX9	ER membrane protein complex subunit 4
Osbp	0.141845	0.39354	0.882206		23.9501	23.8959	23.5458	24.4849	23.9838	24.0746	24.2061	24.1744	23.9033	24.2113	20.1375	20.204	17.8378	20.5052	19.122	19.7635	19.713	19.4823	18.7291	20.0709	11	8	5	2	6	6	5	4	7	5	6	20.4	20.4	20.4	88.796	37	0	34.974	Q3B7Z2;Q5QNQ6;Q5F209	Q3B7Z2	Oxysterol-binding protein 1
Sf3b6	0.141672	0.294507	0.899248		23.0408	22.1344	22.8218	23.0845	22.9068	22.7119	23.0029	22.8889	23.3287	22.7643	20.8666	20.6234	21.0859	21.2078	20.9117	20.8902	19.9441	21.0982	20.951	20.7309	4	3	4	3	3	3	4	3	3	2	3	39.2	39.2	39.2	14.585	15	0	7.2659	P59708;A0A1W2P7L7	P59708;A0A1W2P7L7	Splicing factor 3B subunit 6
Mdh1	0.141621	0.317868	0.898966		25.8132	25.5353	25.4299	26.0365	26.0116	25.5895	25.5318	25.9937	26.2096	26.2099	24.1662	23.9181	23.8316	24.7876	24.5117	23.9552	23.5025	24.4825	24.4521	24.7332	11	8	9	8	10	9	10	7	11	9	9	38	38	38	36.511	121	0	197.99	P14152;A0A5F8MPN8;B1ATQ3	P14152;A0A5F8MPN8	Malate dehydrogenase, cytoplasmic
Plekhg1	0.141442	0.401784	0.882718		22.2847	22.7165	22.5497	22.0489	22.2978	22.5146	22.9369	22.4138	22.3893	22.3502	17.9556	18.8305	18.3444	17.2429	17.8917	18.063	18.6397	18.2723	17.4129	18.559	9	5	6	5	3	5	6	8	6	4	7	8.6	8.6	8.6	155.87	30	0	26.92	Q3UX37;F6S200;A0A5F8MPP0;F7C583;F7CES2	Q3UX37;F6S200;A0A5F8MPP0;F7C583
Fhod1	0.141396	0.442412	0.87942		22.5148	22.3826	22.2415	22.5452	22.8227	22.5766	22.2622	22.9044	22.7821	22.6884	18.7798	18.7779	18.145	19.1841	18.9214	18.6736	18.3952	19.6192	19.1391	19.1655	13	7	6	5	9	7	9	8	11	9	7	18.5	18.5	18.5	129.6	45	0	19.512	Q6P9Q4	Q6P9Q4	FH1/FH2 domain-containing protein 1
Ndufb9	0.141286	0.502583	0.868976		24.3679	24.2447	24.4023	24.0147	24.2385	24.5271	24.6521	24.4135	24.399	23.9828	23.3506	23.6349	23.49	22.9401	23.4935	23.2114	22.631	23.1306	22.8023	22.9446	10	9	10	9	8	9	8	7	8	7	9	69.3	69.3	69.3	21.984	74	0	59.71	Q9CQJ8	Q9CQJ8	NADH dehydrogenase [ubiquinone] 1 beta subcomplex subunit 9
Ostf1	0.141228	0.409266	0.883673		24.3436	24.2556	23.9965	24.6366	24.5369	24.2671	24.2461	24.7695	24.7002	24.4923	23.5889	23.3968	22.7034	23.3092	23.1823	22.6393	22.5015	23.244	22.6381	23.308	10	9	8	8	9	7	7	8	8	7	8	47.4	47.4	47.4	23.782	59	0	62.852	Q62422;A0A494BA97	Q62422;A0A494BA97	Osteoclast-stimulating factor 1
Entpd5	0.14084	0.0855536	0.967372		NaN	26.1064	25.2277	23.3825	25.0378	25.3781	25.1848	24.5543	25.2005	NaN	NaN	23.1762	18.1307	18.9525	22.3639	17.4846	16.7534	16.4113	16.9135	NaN	4	0	2	2	2	2	1	2	1	2	0	15.2	15.2	15.2	47.101	13	0	11.236	Q9WUZ9;Q3TQC7	Q9WUZ9;Q3TQC7	Ectonucleoside triphosphate diphosphohydrolase 5
Nek9	0.140769	0.567238	0.860375		20.9649	20.9003	20.9517	20.8548	21.3142	21.1674	21.0005	21.3606	21.0234	NaN	15.0231	15.0754	14.9364	16.3595	16.4938	16.2766	14.8302	16.6203	16.6441	NaN	2	1	1	1	2	2	2	1	2	2	0	4.4	4.4	4.4	107.14	3	0	14.531	Q8K1R7	Q8K1R7	Serine/threonine-protein kinase Nek9
Rhoa	0.140675	2.73748	0.78123		26.4069	26.3344	26.3837	26.4823	26.4455	26.5262	26.5368	26.5681	26.514	26.6109	25.4088	25.6806	25.652	25.8862	25.4834	25.3654	25.4657	25.6672	25.6623	25.8846	13	10	12	12	12	11	9	9	10	8	11	66.8	66.8	20.2	21.782	178	0	90.034	Q9QUI0;A0A0A6YXF6;A0A0A6YWJ1	Q9QUI0;A0A0A6YXF6	Transforming protein RhoA
Grn	0.14026	0.337592	0.90098		22.3065	21.8777	21.9756	21.8765	22.5927	21.9932	22.2964	22.569	22.4433	22.0283	18.448	17.1161	17.0305	17.5041	16.0614	16.8598	18.7526	18.6633	17.2359	19.7786	5	2	1	1	2	1	1	2	2	1	2	13.1	13.1	13.1	63.458	7	0	6.6265	P28798;Q3U9N4;H3BJE0;H3BJ90	P28798;Q3U9N4;H3BJE0;H3BJ90	Granulins;Acrogranin;Granulin-1;Granulin-2;Granulin-3;Granulin-4;Granulin-5;Granulin-6;Granulin-7
Rbm7	0.14011	0.21778	0.916532		21.5722	20.8122	21.4557	21.3725	21.7047	NaN	21.0976	21.3339	21.5417	22.1212	17.5226	16.9118	17.1156	18.4305	18.6969	NaN	16.9225	17.4853	17.6591	19.2953	2	1	1	1	2	2	0	1	1	1	2	12.1	12.1	12.1	30.148	7	0	6.8783	Q9CQT2;A0A1L1SRC3	Q9CQT2;A0A1L1SRC3	RNA-binding protein 7
Eif3c	0.139753	0.470635	0.875908		22.8745	22.7728	22.5633	23.2389	23.2059	22.9236	23.1608	23.1668	23.0921	23.011	19.9352	20.1807	19.4486	21.0884	20.6762	19.6161	19.9603	19.8349	19.7347	20.1044	20	12	11	8	19	13	11	14	11	10	10	25.2	25.2	25.2	105.53	98	0	56.535	Q8R1B4;M0QWV3	Q8R1B4	Eukaryotic translation initiation factor 3 subunit C
Tst	0.139752	0.156817	0.942151		24.6285	24.6609	24.3578	24.4145	24.443	24.9461	24.221	24.9748	25.5097	23.5517	22.7754	23.0129	22.401	22.618	22.3683	22.7702	22.0819	23.1083	23.4836	21.2857	12	10	10	8	9	8	10	9	9	9	7	42.1	42.1	42.1	33.466	83	0	35.664	P52196	P52196	Thiosulfate sulfurtransferase
Exoc2	0.139473	0.750738	0.847427		22.9969	23.0968	22.8914	23.2323	22.9623	23.1326	23.4278	23.19	22.9711	23.1556	19.67	19.9238	19.6619	19.8824	19.6767	19.996	20.0338	20.0245	19.8852	19.8427	16	10	11	12	13	11	11	11	11	9	8	25.2	25.2	25.2	103.96	82	0	33.699	Q9D4H1	Q9D4H1	Exocyst complex component 2
Rps6ka4	0.139066	0.118507	0.959834		21.5276	21.4659	21.6749	21.8724	21.987	20.6789	21.1956	21.9157	23.1682	22.2647	18.0518	18.0186	17.1423	18.1682	18.4569	15.3633	16.5513	18.4986	18.9172	18.8378	8	4	4	2	5	4	1	1	4	5	5	14	14	14	85.651	18	0	10.964	Q9Z2B9	Q9Z2B9	Ribosomal protein S6 kinase alpha-4
Rbmxl1	0.138885	0.548777	0.865642		25.3407	24.9957	25.2009	25.1491	25.4079	25.3491	25.03	25.365	25.6308	25.4137	22.7633	22.6826	22.5189	22.7264	22.7759	22.7288	22.2492	23.0367	22.9807	23.0298	13	10	9	10	10	11	10	8	13	11	12	30.9	30.9	7	42.161	96	0	54.732	Q91VM5;A0A2I3BRL8;A0A2I3BQC0;S4R1F6	Q91VM5;A0A2I3BRL8	RNA binding motif protein, X-linked-like-1
Sptan1	0.138851	0.199807	0.921348		24.6589	25.274	24.9125	24.1466	24.3413	24.8637	25.5092	24.7079	24.5583	24.3884	17.7773	18.5425	17.9577	17.2346	17.8259	17.7211	18.2934	17.7612	17.4901	17.6637	2	1	1	1	1	2	1	1	1	1	1	78.8	1.2	1.2	284.59	15	0	16.727	P16546	P16546	Spectrin alpha chain, non-erythrocytic 1
Rab1b	0.138822	0.967317	0.821447		26.5344	26.6316	26.7112	26.3304	26.5137	26.7526	26.6342	26.7457	26.5397	26.7432	24.5717	24.8432	24.8857	24.4855	24.4329	24.6609	24.6088	24.7674	24.3882	24.7861	17	12	12	14	12	12	14	13	10	13	11	70.1	70.1	34.8	22.187	178	0	165.84	Q9D1G1;A0A494B945;A0A494BA38;A0A494BBL7;Q3TYH2;Q8K386	Q9D1G1;A0A494B945;A0A494BA38;A0A494BBL7	Ras-related protein Rab-1B
Cct3	0.138702	0.492056	0.876751		24.3832	24.2047	24.1479	24.6758	24.613	24.3149	24.4226	24.7027	24.7157	24.5623	22.3484	22.4792	21.7023	22.6683	22.6674	22.1506	22.0224	22.8112	22.5981	22.5362	26	18	19	16	20	20	18	20	21	17	20	57.2	57.2	57.2	60.629	165	0	120.4	P80318;E9Q133;Q3U0I3;F6Q609;F6ZVG8	P80318;E9Q133;Q3U0I3;F6Q609	T-complex protein 1 subunit gamma
Serbp1	0.138517	0.257641	0.911031		22.9654	22.5082	22.6522	23.6238	23.2985	23.0919	22.9057	23.4448	23.2072	23.0911	21.1291	20.0228	20.0247	21.2952	21.3967	20.1554	19.6002	21.1735	21.0055	21.2193	10	7	4	5	6	8	4	4	6	8	7	29.7	29.7	29.7	44.714	45	0	36.739	Q9CY58;Q3UMP4;A0A0N4SV32;A0A0N4SWH2;A0A0N4SUQ1;A0A0N4SUN8;A0A0N4SVK5;A0A0N4SV40	Q9CY58;Q3UMP4;A0A0N4SV32;A0A0N4SWH2	Plasminogen activator inhibitor 1 RNA-binding protein
Ptbp3	0.138264	0.647267	0.856703		24.1981	23.9616	24.1516	24.2838	24.4216	24.1327	24.2684	24.3526	24.3764	24.578	22.6516	22.7229	22.4361	22.3164	22.7853	22.2577	22.4817	22.4392	22.5127	23.0874	17	12	14	12	11	14	11	9	10	10	15	54.6	51	51	59.465	105	0	158.9	G8JL74;G3UXA6;Q8BHD7;G3UZ01;G3UY95;F7C521;G3UXZ8;G3UXZ6	G8JL74;G3UXA6;Q8BHD7;G3UZ01	Polypyrimidine tract-binding protein 3
Prep	0.138097	0.803066	0.841158		21.9513	22.2115	22.2966	22.2497	22.104	22.1843	NaN	22.2938	22.2596	22.4652	17.2739	16.9509	18.0287	17.0321	17.0417	16.4686	NaN	17.5416	17.7443	16.3981	4	2	1	3	2	2	1	0	1	3	1	8.6	8.6	8.6	80.751	11	0	12.442	Q9QUR6	Q9QUR6	Prolyl endopeptidase
Tars	0.138015	0.840825	0.83628		23.0539	22.9617	22.8428	23.1866	23.2842	23.216	23.2324	23.13	23.1324	23.3086	19.1359	18.7776	18.5075	19.1185	18.5273	19.0553	18.7178	19.2223	18.3984	19.3103	9	6	6	4	5	6	7	4	7	3	6	19.7	19.7	19.7	83.355	37	0	16.41	Q9D0R2;A0A2I3BPK8	Q9D0R2	Threonine--tRNA ligase, cytoplasmic
Sugt1	0.137878	0.320102	0.898571		22.5293	22.0608	22.6249	22.4868	22.7132	22.5801	22.1107	23.0067	22.7745	22.6325	19.4452	20.2011	19.1389	19.6329	20.1871	20.0666	19.5161	20.4391	20.3479	19.7096	9	3	6	3	4	7	7	6	6	6	5	39.9	39.9	39.9	38.158	36	0	21.199	Q9CX34	Q9CX34	Suppressor of G2 allele of SKP1 homolog
Tsnax	0.137334	0.723669	0.853784		21.8949	21.9424	21.6665	22.0368	21.9037	21.8112	22.1353	22.0929	22.0654	NaN	18.5709	18.8517	17.3661	18.6896	18.604	18.4019	17.4506	17.8188	18.5766	NaN	2	2	2	1	2	2	2	1	1	2	0	13.8	13.8	13.8	32.926	8	0	8.3671	Q9QZE7;A0A1D5RLR0	Q9QZE7;A0A1D5RLR0	Translin-associated protein X
Clic4	0.137143	0.511651	0.874493		26.2714	26.2603	26.0918	26.6294	26.4136	26.2373	26.3417	26.6972	26.4282	26.6477	24.9148	24.989	24.3727	25.0769	24.9723	24.5366	24.4484	25.1949	24.5022	25.0732	24	19	18	17	21	21	17	19	20	16	19	84.2	84.2	84.2	28.729	244	0	323.31	Q9QYB1	Q9QYB1	Chloride intracellular channel protein 4
Mccc2	0.136792	0.331568	0.897546		22.59	22.4793	22.5923	22.264	22.55	22.5968	22.8796	22.4905	23.0855	22.1071	19.8241	19.8077	19.3577	19.0709	18.7647	19.2485	19.4534	19.44	20.1743	18.0993	11	6	7	5	4	3	5	5	5	9	2	29.5	29.5	29.5	61.378	39	0	20.406	Q3ULD5;Q6PD20	Q3ULD5;Q6PD20	Methylcrotonoyl-CoA carboxylase beta chain, mitochondrial
Aldh3a2	0.136791	0.302145	0.900893		24.5384	24.6031	24.7077	24.2927	24.1221	24.7661	25.0113	24.3483	24.715	24.1073	22.8728	23.2578	23.0947	22.6833	22.2406	22.7118	23.0089	22.7481	23.1227	22.7247	18	15	14	15	15	13	15	15	14	13	14	49.4	49.4	49.4	53.97	143	0	81.721	P47740;B1AV77;B1ATI0;A0A140LJF9;P47739	P47740;B1AV77;B1ATI0	Fatty aldehyde dehydrogenase;Aldehyde dehydrogenase
Sbf1	0.136772	0.386937	0.887488		23.1319	NaN	23.3496	23.3675	23.0894	23.6524	23.3768	23.1792	23.0107	23.6378	13.9282	NaN	13.9935	14.2691	14.3736	17.3794	18.6529	17.2558	17.3355	14.4932	3	1	0	1	1	2	3	2	3	2	1	2.2	2.2	2.2	208.69	7	0	3.1086	Q6ZPE2	Q6ZPE2	Myotubularin-related protein 5
Kpnb1	0.1367	0.427791	0.883904		24.4873	24.4452	24.1494	24.709	24.6664	24.3365	24.4833	24.6683	24.69	24.9627	21.5785	21.7329	21.2128	21.9038	21.7718	21.1772	20.8823	21.9263	21.737	22.0917	17	9	10	11	12	10	10	7	12	11	11	19.3	19.3	19.3	97.183	150	0	42.09	P70168	P70168	Importin subunit beta-1
Stx12	0.136306	0.644827	0.856587		25.6468	25.8596	25.9733	25.5876	25.557	25.8851	26.0553	25.9284	25.7251	25.712	24.2999	24.7328	24.6822	24.4312	23.9355	24.3528	24.5464	24.5806	23.765	24.0153	13	12	12	12	11	12	11	8	12	8	10	66.4	66.4	66.4	31.195	132	0	323.31	Q9ER00	Q9ER00	Syntaxin-12
Svep1	0.136144	0.706563	0.854242		21.9741	22.1424	21.816	22.2048	21.8879	21.8957	22.1693	22.2359	22.2023	22.2027	14.7511	15.0688	14.526	15.0086	15.6731	14.4116	14.6107	14.9657	14.788	15.1244	2	1	1	1	1	2	1	1	1	1	1	0.6	0.6	0.6	387.45	11	0.0028185	1.617	A2AVA0	A2AVA0	Sushi, von Willebrand factor type A, EGF and pentraxin domain-containing protein 1
Isoc1	0.13606	0.205238	0.921701		21.375	20.807	NaN	21.7134	21.12	NaN	20.9286	21.7354	21.2937	21.602	18.603	18.5278	NaN	18.1586	16.7093	NaN	16.154	17.3085	18.5882	18.7616	3	2	3	0	2	1	1	2	1	2	2	17.5	17.5	17.5	32.032	7	0	3.8694	Q91V64;A0A494B952	Q91V64;A0A494B952	Isochorismatase domain-containing protein 1
Tgm2	0.135904	0.435308	0.883837		27.0676	26.9429	26.6745	27.4244	27.2185	27.1437	27.0499	27.4371	27.2186	27.1583	25.1398	25.1555	24.6048	25.4999	25.3842	24.9657	24.5578	25.4659	24.9685	25.4258	45	34	33	28	36	35	30	23	34	27	36	64	64	64	77.06	471	0	323.31	P21981;G3UXE8;Q9D7I9	P21981	Protein-glutamine gamma-glutamyltransferase 2
Lgals9	0.135292	0.453568	0.887671		25.6248	25.6448	25.5873	25.7211	25.6167	25.8713	26.0645	25.539	26.0176	25.3789	24.0839	24.3126	23.909	24.2536	24.0049	24.0295	24.09	23.6158	23.6842	23.8095	14	12	13	12	14	12	12	11	8	8	13	48.4	48.4	48.4	40.035	125	0	138.99	O08573;B1AQR8;G3X9T7	O08573;B1AQR8;G3X9T7	Galectin-9;Galectin
Tcea1	0.135235	0.191562	0.921403		22.4915	22.3216	21.9516	22.7152	22.9167	22.2069	21.9439	22.8957	23.1055	22.921	20.6592	19.5131	18.7726	21.0301	21.0356	19.8524	19.4883	21.0433	21.2568	21.6455	10	7	5	2	6	6	5	5	7	8	10	36.9	36.9	36.9	33.88	56	0	39.866	P10711;E9PYD5;B7ZCS4;F6XMY4;Q9QVN7	P10711;E9PYD5	Transcription elongation factor A protein 1
Mapk3	0.1352	0.337068	0.898014		24.6114	24.3076	24.1755	24.899	24.7236	24.377	24.533	24.7546	25.046	24.6827	22.9987	22.7652	22.4186	23.0575	23.2181	22.1404	22.4402	22.9679	22.9141	23.037	20	16	18	15	12	16	10	12	14	14	13	63.9	63.9	54.7	43.066	120	0	68.224	Q63844;A0A0U1RPX4;D3Z3G6;D3Z6D8;A0A0U1RPZ0	Q63844;A0A0U1RPX4;D3Z3G6;D3Z6D8	Mitogen-activated protein kinase 3;Mitogen-activated protein kinase
Sars	0.134758	0.48693	0.878876		23.1469	23.0117	22.9139	23.4162	23.384	23.1765	23.112	23.5089	23.2539	23.4953	20.7608	20.2989	20.4105	21.394	21.1565	20.5607	20.437	21.1693	21.1975	21.7282	14	10	8	10	11	10	11	10	12	12	11	36.9	36.9	36.9	58.388	74	0	51.303	P26638;Q8C483;A2AFS0;A2AFS1	P26638;Q8C483;A2AFS0;A2AFS1	Serine--tRNA ligase, cytoplasmic
Adprhl2	0.134631	0.496963	0.876028		21.4033	20.9144	21.131	21.399	21.3805	21.2873	21.1097	21.55	21.4505	21.5039	17.7737	17.3713	17.4438	17.7961	17.776	17.458	17.1468	18.0222	18.698	18.9986	2	1	2	1	2	1	1	1	1	2	2	5.4	5.4	5.4	39.414	7	0	2.533	Q8CG72	Q8CG72	Poly(ADP-ribose) glycohydrolase ARH3
Apoa1bp	0.134109	0.61314	0.86388		24.4608	24.4694	24.3977	24.7511	24.4559	24.6257	24.4749	24.9523	24.6664	24.486	22.1591	22.005	20.774	22.1656	21.9019	22.1984	22.2359	22.5435	21.8623	22.1096	7	5	4	4	4	4	6	7	5	5	5	33.3	33.3	33.3	30.972	36	0	130.02	Q8K4Z3	Q8K4Z3	NAD(P)H-hydrate epimerase
Dag1	0.133811	0.418878	0.887254		22.1505	22.3628	22.1946	22.1351	22.0146	22.4667	22.6915	21.8949	22.221	22.2527	17.7464	18.0668	17.7342	17.6376	16.3358	18.0818	18.2322	17.4145	17.5552	17.841	4	2	2	2	2	1	3	3	2	2	2	8.1	8.1	8.1	96.904	11	0	9.5291	Q62165	Q62165	Dystroglycan;Alpha-dystroglycan;Beta-dystroglycan
Ppt1	0.133784	0.474137	0.882667		23.9858	24.0449	24.1939	23.77	23.908	23.9018	24.488	23.8918	24.0918	24.1981	22.1259	22.3202	22.3998	21.7069	21.8114	21.5889	21.5691	21.787	21.607	22.1326	11	10	10	8	8	7	6	5	8	8	7	41.5	41.5	41.5	34.49	70	0	60.143	O88531;B1B0P8;B1B0P9	O88531	Palmitoyl-protein thioesterase 1
Fcgrt	0.133774	0.390778	0.888604		26.0116	26.1388	26.1471	25.6003	25.7748	26.3169	26.3291	26.0104	25.8693	25.8157	25.1914	25.5916	25.5115	25.0537	24.8469	25.2919	25.1999	25.2896	24.9314	25.2831	13	11	12	12	11	10	12	11	12	10	11	27.7	27.7	27.7	40.092	135	0	235.2	Q61559;Q6PKB0;A0A1B0GSK0	Q61559;Q6PKB0	IgG receptor FcRn large subunit p51
0610037L13Rik	0.133482	0.392758	0.887741		22.0893	22.4769	NaN	22.302	22.2425	22.3722	22.4277	21.9921	22.6102	22.6534	19.6198	19.1317	NaN	19.0463	18.8331	19.7851	18.9354	18.0657	20.2242	20.341	2	2	1	0	1	2	2	1	1	2	2	18.1	18.1	18.1	18.02	3	0.0057518	1.4001	Q8BHG2;A2A8E2;B7ZC72;B7ZC71;A2A8E4;D6REH4	Q8BHG2;A2A8E2;B7ZC72;B7ZC71;A2A8E4;D6REH4	UPF0587 protein C1orf123 homolog
Sptbn1	0.133471	0.406528	0.887953		27.188	27.4617	27.459	27.0101	27.0843	27.4197	27.7842	27.3114	27.1177	27.2374	25.1692	25.6049	25.386	24.9745	25.0136	25.0945	25.3078	25.2395	24.7981	25.4088	194	166	164	167	156	166	160	154	161	145	167	78.4	78.4	72.2	274.22	1965	0	323.31	Q62261;A0A0A0MQG2;A0A494BBH5;D3YWH8	Q62261;A0A0A0MQG2	Spectrin beta chain, non-erythrocytic 1
Khsrp	0.133447	0.205976	0.920933		24.7141	24.2174	24.0471	24.6044	25.019	24.2985	24.1338	24.8027	25.1984	24.8358	22.6915	22.0602	21.7612	22.5077	22.8384	21.8388	21.3925	22.6108	23.0657	22.8937	25	20	17	14	21	20	17	16	19	23	17	45.3	45.3	43.3	76.775	153	0	145.77	Q3U0V1;A0A3B2WCD8;A0A3B2W465	Q3U0V1;A0A3B2WCD8	Far upstream element-binding protein 2
Hnrnpl	0.133134	0.42915	0.885727		26.0733	25.7342	25.8072	26.0922	26.1717	25.9698	25.9659	26.0342	26.5514	26.0229	25.2144	24.9454	24.6543	25.205	25.1784	24.7446	24.4822	25.0236	25.3669	25.2223	28	23	20	18	20	23	22	20	23	22	20	61.1	61.1	2.9	66.821	309	0	323.31	G5E924;G3UY56;G3UYY3	G5E924
Steap4	0.132914	0.33247	0.897426		23.9032	23.6931	23.6254	23.6887	23.7566	24.2764	24.1364	23.4862	23.9666	23.4661	21.5994	21.4551	21.288	21.2637	21.0689	21.7065	21.5511	20.9436	21.2573	20.9411	13	9	12	9	8	8	9	10	7	7	7	31.1	31.1	31.1	52.993	75	0	72.853	Q923B6	Q923B6	Metalloreductase STEAP4
Sdha	0.132876	0.367722	0.899054		25.4037	25.4411	25.4489	25.1158	24.9728	25.533	25.659	25.1917	25.6318	25.0313	24.1037	24.474	24.0179	23.8404	23.7246	24.1283	24.0887	23.834	24.1457	23.8361	29	25	26	26	25	25	27	26	26	25	23	56.5	56.5	56.5	72.585	262	0	323.31	Q8K2B3;A0A1Y7VJ55	Q8K2B3	Succinate dehydrogenase [ubiquinone] flavoprotein subunit, mitochondrial
Snx5	0.132729	0.530806	0.877438		26.9223	26.7827	26.6094	27.0624	27.1701	26.8761	26.9061	27.1948	27.0854	27.1481	25.8891	25.7942	25.2444	25.9639	26.0747	25.4799	25.2449	26.0246	25.7576	26.1718	42	35	33	33	35	36	34	28	35	32	35	82.2	82.2	82.2	46.797	426	0	323.31	Q9D8U8	Q9D8U8	Sorting nexin-5
Rbbp5	0.132409	0.162694	0.941731		21.568	20.6549	21.8988	20.6547	20.9903	21.8841	21.3686	21.3021	20.6581	21.216	16.5203	17.2377	16.6028	16.9237	17.3391	16.3939	15.8039	17.3089	17.1172	17.7586	2	1	2	1	2	2	1	1	2	2	2	6.1	6.1	6.1	59.097	7	0	2.3492	Q8BX09;A0A087WST2;A0A0R4J2B6	Q8BX09;A0A087WST2;A0A0R4J2B6	Retinoblastoma-binding protein 5
Lrmp	0.131862	0.013477	0.989881		31.0519	21.8242	31.0867	30.8522	NaN	31.3816	31.4526	30.7858	21.7225	NaN	26.2971	18.8835	26.265	26.124	NaN	26.3504	26.3989	25.9647	16.774	NaN	3	1	2	1	1	0	2	2	2	1	0	7.8	7.8	7.8	59.587	14	0.0073012	1.2828	Q60664;F6WLY0;G5E880;F6VUK8	Q60664;F6WLY0;G5E880	Lymphoid-restricted membrane protein;Processed lymphoid-restricted membrane protein
Ethe1	0.131844	0.342185	0.898551		23.9692	24.4576	24.0823	23.6619	24.0697	24.3487	24.0699	24.0206	24.5199	23.9407	22.1224	22.7414	22.5023	22.0216	22.2117	22.3662	21.9181	22.4035	22.1751	22.4475	10	9	8	9	8	8	9	8	10	7	9	65.7	65.7	65.7	27.738	75	0	55.929	Q9DCM0	Q9DCM0	Persulfide dioxygenase ETHE1, mitochondrial
Cct6a	0.13148	0.509145	0.878386		24.4744	24.4248	24.312	24.818	24.7106	24.4326	24.6009	24.6979	24.8759	24.7899	22.533	22.5848	21.5823	22.8848	22.2692	21.7668	21.4467	22.3044	22.3238	22.9418	17	12	14	10	14	13	11	9	11	11	17	44.8	44.8	44.8	58.004	110	0	154.82	P80317;Q52KG9;Q61390;B1AT05	P80317;Q52KG9	T-complex protein 1 subunit zeta
Mast2	0.131083	0.542483	0.875723		23.4575	23.2822	23.3386	23.8239	23.3835	23.6793	23.7915	23.4741	23.5122	23.4841	16.7227	17.7009	17.4022	17.482	16.5071	18.8995	17.9185	16.4089	17.4881	17.5455	3	1	2	2	1	1	3	2	1	2	2	2.1	2.1	2.1	190.36	2	0.0014762	2.0287	B1AST8;Q60592;E9QLW6;B1AST7;A0A668KLF8;A0A668KL31;E9Q1Q1;E9Q6Q5;E9Q6G0;E9Q4Q9;E9Q1M8;B1AST6;B1AST5;Q9R1L5;E9PWX8;A0A0A6YXG1;E9QPR4;A0A668KMA1;Q811L6	B1AST8;Q60592;E9QLW6;B1AST7;A0A668KLF8;A0A668KL31;E9Q1Q1	Microtubule-associated serine/threonine-protein kinase 2
Tbck	0.13107	0.133306	0.959064		22.2077	22.3114	22.4216	22.5896	22.4279	21.8586	21.9966	22.5445	NaN	23.6912	17.6117	17.9265	18.3957	17.9534	17.7833	16.9451	17.2334	17.8454	NaN	19.486	5	3	3	3	4	3	2	2	3	0	3	8.8	8.8	8.8	100.64	12	0	5.9308	E9Q1W7;Q8BM85	E9Q1W7;Q8BM85	TBC domain-containing protein kinase-like protein
Rps28	0.130955	0.275455	0.911027		24.8834	24.6022	24.4751	24.9749	25.1551	24.6999	24.4637	25.1303	25.1665	25.285	24.4519	24.4464	23.539	24.4855	24.6336	24.0819	23.6008	24.6341	24.5874	24.4134	5	5	5	4	3	4	4	3	4	5	5	44.9	44.9	44.9	7.8409	43	0	11.373	P62858;G3UYV7	P62858;G3UYV7	40S ribosomal protein S28
Polr2c	0.130843	0.617516	0.869447		22.1086	21.8257	21.9424	22.0097	22.1555	21.9123	NaN	22.0927	22.3077	22.2442	19.8171	19.4526	18.2614	18.849	19.5183	18.4845	NaN	18.4624	18.3643	19.973	5	3	3	2	2	3	3	0	2	2	4	36.7	36.7	36.7	31.443	16	0	15.345	P97760;A0A1D5RML8;A0A1D5RLM9;A0A1D5RLD4	P97760;A0A1D5RML8	DNA-directed RNA polymerase II subunit RPB3
Cbx5	0.130796	0.225752	0.917939		22.4451	22.0154	22.079	22.6606	22.7878	22.3986	22.0986	22.2627	22.8181	23.064	20.256	19.6269	19.8622	20.6845	20.4779	19.478	18.6309	20.0568	20.2966	20.8131	4	3	2	3	4	3	2	1	3	3	3	38.2	31.9	31.9	22.186	11	0	7.2595	Q61686	Q61686	Chromobox protein homolog 5
Ndufs1	0.130762	0.383935	0.896234		23.8732	24.005	24.1455	23.711	23.6915	24.0787	24.373	23.8232	24.1418	23.6633	22.3456	22.4882	22.5759	22.1324	21.9518	22.186	22.4584	22.2347	22.2202	22.3232	36	25	26	29	26	24	25	27	25	22	28	62.4	62.4	62.4	79.776	230	0	323.31	Q91VD9;A0A087WQ77;A0A087WQR0;A0A087WP77;A0A087WSU3	Q91VD9	NADH-ubiquinone oxidoreductase 75 kDa subunit, mitochondrial
Snx3	0.130603	0.39074	0.894436		26.0859	25.9818	25.7252	26.2232	26.4551	25.949	26.4598	26.2975	26.1318	26.2862	25.3771	25.5474	24.8822	25.4635	25.714	24.9088	25.1739	25.578	24.8554	25.8238	21	16	18	13	14	18	14	14	16	15	19	87	87	87	18.762	190	0	171.07	Q78ZM0;O70492;D3Z789;D3Z6Z0	Q78ZM0;O70492;D3Z789;D3Z6Z0	Sorting nexin-3
Vapa	0.13034	0.496731	0.883428		24.58	24.7281	24.7295	24.2857	24.3691	24.5613	24.9726	24.5852	24.7032	24.5217	23.5098	23.8521	23.3169	22.6589	22.6777	23.0974	23.1957	22.8134	22.8048	23.1741	12	11	9	10	8	10	11	8	10	8	9	49.4	49.4	49.4	27.855	84	0	39.911	Q9WV55;A0A3B2W837	Q9WV55;A0A3B2W837	Vesicle-associated membrane protein-associated protein A
Lsm7	0.130229	0.246715	0.917167		21.8278	21.6641	21.3119	22.0525	22.0455	21.6899	21.601	21.7637	21.9536	22.5447	20.4601	19.6586	19.0901	20.7923	19.8233	18.6061	16.8454	17.4591	17.5567	20.5347	3	2	1	1	3	1	1	1	1	1	1	63.1	63.1	63.1	11.636	7	0	23.513	Q9CQQ8	Q9CQQ8	U6 snRNA-associated Sm-like protein LSm7
Vps35	0.129627	0.40681	0.888745		24.934	24.8495	24.8315	25.5234	24.9159	24.9038	25.1544	25.249	25.2002	25.1951	21.5833	21.457	21.022	22.2792	21.5052	21.3583	21.538	21.6701	21.8226	22.2845	26	19	12	11	20	17	20	17	18	16	20	36.6	36.6	36.6	91.712	120	0	275.69	Q9EQH3	Q9EQH3	Vacuolar protein sorting-associated protein 35
Serpina3k	0.129458	0.575465	0.874999		24.7023	24.8503	24.8992	24.7083	24.4142	24.8826	24.9457	25.0184	24.6835	24.6915	22.1554	21.7488	22.303	22.0472	21.8746	22.0936	21.8876	21.9909	22.0948	22.6712	14	11	9	11	11	9	10	12	8	10	11	41.4	41.4	37.8	46.672	82	0	196.32	A0A0R4J0I1;P07759;Q03734;Q91WP6;P29621;E9Q499;G3X8T9	A0A0R4J0I1;P07759	Serine protease inhibitor A3K
Rab3gap2	0.129378	1.49346	0.813905		22.2604	22.4086	22.3793	22.1728	22.3776	22.4252	22.4011	22.4584	22.4301	22.5308	16.7354	16.654	17.5774	16.6563	16.7106	16.499	16.818	16.5072	17.3773	17.7067	5	2	1	3	2	2	2	3	1	4	4	5.4	5.4	5.4	152.53	16	0	5.8924	Q8BMG7;E9QKE4;A0A0A6YWM5	Q8BMG7;E9QKE4;A0A0A6YWM5	Rab3 GTPase-activating protein non-catalytic subunit
Srp68	0.129132	0.349303	0.897853		22.7217	22.6144	22.2781	22.7719	22.6606	22.2746	22.7945	22.741	23.1291	22.7534	17.3239	18.7101	17.569	19.3666	18.4595	14.6025	18.6076	17.2958	15.9539	19.6657	7	2	5	1	5	5	1	4	2	3	3	16.6	16.6	16.6	70.573	22	0	15.424	Q8BMA6;A2AAN2	Q8BMA6;A2AAN2	Signal recognition particle subunit SRP68
Sec23b	0.128998	0.247266	0.918048		22.8292	22.6144	22.2167	23.154	22.8637	22.4257	22.6489	22.8802	23.2024	23.1658	20.2789	20.2991	18.7208	21.0834	20.8495	19.5436	19.9752	20.711	20.6903	21.1095	23	10	11	7	17	17	11	13	15	16	17	42.8	42.8	39	86.436	88	0	78.947	Q9D662;A2ANA0;A2AN98;A2AN99;A2AN97	Q9D662	Protein transport protein Sec23B
Ndufb6	0.128782	0.534309	0.878384		23.3819	23.2919	23.3703	23.3537	23.4052	23.6127	23.6921	23.2691	23.7041	23.1689	21.7409	21.7497	21.3996	21.7438	22.3946	22.275	22.2927	22.3919	22.1906	21.4695	5	3	3	3	3	5	4	5	5	4	3	40.6	40.6	40.6	15.515	37	0	13.893	Q3UIU2;A2AP32	Q3UIU2;A2AP32	NADH dehydrogenase [ubiquinone] 1 beta subcomplex subunit 6
Ube2n	0.128702	0.47208	0.881485		24.6717	24.5526	24.4394	24.7181	24.7385	24.5581	24.4569	25.0957	24.8436	24.8097	23.855	23.2184	23.0838	23.3754	24.104	22.9284	23.0433	23.5926	23.213	24.1961	13	11	9	10	10	12	8	9	9	10	10	84.2	84.2	84.2	17.138	95	0	111.48	P61089;A0A1W2P7Z3;Q9CQ37;A0A087WPV1	P61089	Ubiquitin-conjugating enzyme E2 N
Ddx19a;Ddx19b	0.128613	0.238175	0.916887		22.5131	22.4319	22.3822	22.5842	22.9704	22.6015	21.9874	22.9678	22.8975	23.0706	19.1613	18.5683	18.2409	17.872	19.657	18.2839	17.4174	19.8559	18.8455	19.8318	7	3	2	2	1	4	3	2	6	4	3	28.9	28.9	28.9	53.932	17	0	37.633	Q61655;Q8R3C7;Q8BZY3	Q61655;Q8R3C7;Q8BZY3	ATP-dependent RNA helicase DDX19A
Tram1	0.128511	0.166449	0.941835		23.0568	22.7554	22.5003	NaN	22.5769	22.6862	22.4501	23.2581	22.2766	23.5835	19.7001	18.463	19.5786	NaN	18.0918	20.1207	19.3337	20.4757	19.1973	21.0133	2	2	1	2	1	1	2	1	1	1	1	8.8	8.8	8.8	43.039	11	0	4.9468	Q91V04	Q91V04	Translocating chain-associated membrane protein 1
Ppp1r7	0.128481	0.44692	0.887581		23.0739	22.912	22.568	23.2362	23.0426	22.8789	23.0628	23.0468	23.2551	23.2315	20.3137	19.8965	20.1534	20.9505	21.1153	20.2346	20.2051	20.9524	20.7892	21.5373	14	7	5	8	8	11	6	5	9	9	9	57.9	57.9	57.9	41.291	53	0	33.728	Q3UM45;A0A087WRA7;F6TGJ2	Q3UM45	Protein phosphatase 1 regulatory subunit 7
Fmo3	0.128366	0.243003	0.916908		23.5314	23.3875	23.3593	23.0906	22.902	23.7472	23.4967	22.9585	23.7811	22.929	21.0917	20.9774	20.7965	20.6377	20.2759	21.1971	20.3082	20.2203	20.6934	19.9004	13	13	10	11	10	12	12	10	10	12	6	29.8	29.8	29.8	60.515	48	0	51.622	P97501;Q8VHG0;A0A0J9YUC0;J3QMN6	P97501	Dimethylaniline monooxygenase [N-oxide-forming] 3
Tfip11	0.128137	0.321284	0.902637		NaN	20.6696	20.5485	NaN	20.9308	20.8422	20.5177	NaN	20.9826	21.0353	NaN	15.1717	15.8713	NaN	16.0301	15.1429	14.4192	NaN	15.4933	16.3248	2	0	1	2	0	2	1	1	0	1	2	3.9	3.9	3.9	96.304	2	0.0014745	2.0242	Q9ERA6	Q9ERA6	Tuftelin-interacting protein 11
Nfkb1	0.128027	0.452505	0.887454		22.2784	22.4269	22.1781	22.3554	22.4115	21.9975	22.7102	22.556	22.5524	22.4743	18.6632	18.9939	17.5961	18.2785	18.0372	17.3609	18.9124	18.5696	18.2784	18.2063	10	7	6	3	7	4	5	7	4	4	5	15.8	15.8	15.8	105.61	39	0	26.322	P25799;A0A0G2JGK6;F6Z9G5	P25799	Nuclear factor NF-kappa-B p105 subunit;Nuclear factor NF-kappa-B p50 subunit
Atp1b3	0.127943	0.28337	0.910537		25.4514	25.692	25.8603	25.4595	25.2628	25.6773	26.2492	25.6307	25.5283	25.2802	23.2523	23.8516	23.0314	23.2832	23.1711	23.4707	23.8782	23.4427	23.3911	23.4073	12	8	11	8	10	11	10	10	7	8	10	50	50	50	31.775	112	0	73.324	P97370	P97370	Sodium/potassium-transporting ATPase subunit beta-3
Hexa	0.127677	0.358233	0.898213		25.3038	25.6069	25.8718	25.5391	25.0076	25.5665	25.7965	25.462	25.5298	25.6127	23.3842	24.1323	24.2108	23.6824	23.0692	23.4711	23.5523	23.3351	23.4685	23.7058	26	17	21	20	17	19	18	16	19	13	21	46.6	46.6	46.6	60.612	187	0	146.56	P29416	P29416	Beta-hexosaminidase subunit alpha
Acap2	0.12735	0.293737	0.908429		23.2425	23.2023	22.6409	23.1885	23.1448	22.7345	23.1494	23.1432	23.4521	23.5765	19.6957	20.1751	19.389	20.4299	20.374	19.6967	18.8104	19.9753	20.0262	19.9262	18	7	8	8	13	12	9	6	11	7	7	30.5	30.5	30.5	87.21	59	0	56.525	Q6ZQK5;D4AFX6;A0A338P6P6;A0A2R8W6H4;Q6NXL5;A0A5F8MPT4;A2ADA6	Q6ZQK5;D4AFX6;A0A338P6P6	Arf-GAP with coiled-coil, ANK repeat and PH domain-containing protein 2
Yars	0.127339	0.117374	0.963549		21.9121	21.8677	21.6163	22.3692	22.108	21.6768	21.6371	22.9393	23.1082	21.1488	18.3238	18.0189	16.6633	17.5845	17.2399	16.5296	17.9985	18.963	19.1546	16.4073	9	4	3	1	2	3	1	4	6	6	3	23.7	23.7	23.7	59.105	26	0	15.33	Q91WQ3;A2A7S7	Q91WQ3;A2A7S7	Tyrosine--tRNA ligase, cytoplasmic;Tyrosine--tRNA ligase, cytoplasmic, N-terminally processed;Tyrosine--tRNA ligase
Ptpra	0.127188	0.376347	0.89935		23.4041	23.5795	23.4854	22.9981	23.2382	23.6673	23.7932	23.3063	23.3156	23.2587	19.277	19.5328	19.8098	20.1684	19.1104	20.3996	20.1458	19.4788	19.4205	19.2048	12	5	5	7	8	7	7	7	8	7	6	22.7	22.7	22.7	89.841	41	0	29.486	Q91V35;P18052;A0A2R8VHH6;P49446;A0A1B0GRH2;A0A1B0GRT6	Q91V35;P18052	Receptor-type tyrosine-protein phosphatase;Receptor-type tyrosine-protein phosphatase alpha
Cct7	0.127094	0.333402	0.900082		23.9235	23.7538	23.6148	24.2605	24.1514	23.8255	23.8026	24.1386	24.4065	24.1663	22.0148	21.9738	21.3745	22.3112	22.0115	21.5193	21.6885	21.9585	21.8799	22.4228	24	16	15	13	17	14	16	16	16	15	16	57	57	57	59.652	115	0	98.666	P80313;A0A0N4SV00;A0A0N4SUI8;A0A0N4SV22	P80313;A0A0N4SV00	T-complex protein 1 subunit eta
Sptan1	0.126934	0.400433	0.896799		27.4473	27.7043	27.6534	27.1874	27.3166	27.5884	27.975	27.536	27.3769	27.4672	25.6424	26.0467	25.7502	25.2938	25.4335	25.5151	25.8609	25.6215	25.3455	25.8412	247	213	222	201	192	209	203	194	212	180	210	79.4	79.4	0.7	282.89	2478	0	323.31	A3KGU5;E9Q447;A3KGU4;A0A5F8MQC3	A3KGU5;E9Q447
Lyn	0.126678	0.39076	0.901492		23.7755	24.0869	24.0592	23.7631	23.6488	24.0132	24.4235	23.9368	23.8087	23.7846	21.8004	22.8069	22.2498	21.9115	21.4515	21.7074	21.9787	22.0516	21.3493	22.3158	21	18	20	18	16	17	15	13	15	13	16	56.1	56.1	56.1	58.812	149	0	77.909	P25911;P16277	P25911	Tyrosine-protein kinase Lyn
Rpl23a	0.126594	0.450191	0.887549		25.6109	25.5021	25.6892	25.708	25.8676	25.4803	25.5839	25.912	26.0607	25.9741	24.9149	24.7361	25.0229	24.8935	25.2632	24.5791	24.4586	25.0759	24.5046	25.5723	11	11	10	11	10	11	10	9	8	8	10	47.4	47.4	47.4	17.695	89	0	31.853	P62751	P62751	60S ribosomal protein L23a
Rpl12	0.126506	1.08557	0.839152		25.5783	25.543	25.5814	25.5258	25.7042	25.5168	25.733	25.7027	25.8569	25.7558	24.8433	24.9512	24.809	24.85	24.8497	24.5753	24.6241	24.8521	24.9265	24.9249	9	8	9	8	8	8	9	8	8	8	9	58.8	58.8	58.8	17.804	122	0	219.98	P35979	P35979	60S ribosomal protein L12
Mta1	0.126487	0.34092	0.899508		23.2856	23.0426	23.251	23.0346	22.7207	22.8637	23.3931	23.0833	23.5674	23.0594	17.9044	18.2235	18.0831	17.1104	17.7935	18.036	17.6763	17.6549	18.2296	18.3361	4	2	2	2	3	2	3	1	1	2	2	9.9	7.7	5.2	80.797	14	0	9.0828	Q8K4B0;F8WHY8;E9PX23	Q8K4B0;F8WHY8;E9PX23	Metastasis-associated protein MTA1
Atp5b	0.126325	0.447749	0.887891		28.4699	28.5337	28.5166	28.1871	28.23	28.5737	28.7802	28.3109	28.6761	28.228	26.9413	27.1045	26.9162	26.7309	26.6396	26.9036	26.7887	26.8272	26.8616	27.0402	39	37	36	31	29	38	33	29	31	26	34	80.7	80.7	80.7	56.3	747	0	323.31	P56480	P56480	ATP synthase subunit beta, mitochondrial
H2-K1	0.126302	0.321989	0.903433		25.1998	25.3781	25.362	25.1093	25.1613	25.4326	25.966	25.1458	25.0955	25.202	23.7579	24.0508	23.9599	23.846	23.6063	23.7764	24.2497	23.5964	23.4433	23.8083	16	14	15	14	14	14	13	13	10	13	13	49.1	49.1	32.2	41.301	140	0	177.69	P01901;A0A494BA33;Q3TH01;A0A494BAT0;G3UXW2;P04223;P14426;P14428;P03991;A0A0B4J1G3;A0A494B9G8;A0A494B9G2	P01901;A0A494BA33;Q3TH01;A0A494BAT0;G3UXW2;P04223	H-2 class I histocompatibility antigen, K-B alpha chain;H-2 class I histocompatibility antigen, K-K alpha chain
2210016F16Rik	0.12625	0.275486	0.910652		22.3321	22.249	NaN	22.5304	22.4885	22.2568	NaN	22.2589	22.5813	23.008	17.9541	18.4853	NaN	18.6675	18.1483	17.5925	NaN	16.3276	18.0951	19.3656	2	1	2	0	2	1	1	0	1	1	2	7.1	7.1	7.1	38.615	6	0	3.0382	G3X8U3	G3X8U3
Erg	0.126166	0.416854	0.893521		23.5504	23.2551	23.4293	23.65	23.7828	23.2562	23.7586	23.7161	23.7467	23.8207	21.0751	20.651	20.8259	21.2361	21.2616	20.2646	20.6034	21.2391	21.23	21.4197	13	9	7	9	9	11	7	9	10	12	10	42.8	42.8	8	54.614	60	0	58.517	P81270;I1E4Y2;H3BKX4	P81270;I1E4Y2;H3BKX4	Transcriptional regulator ERG
Ago1	0.126158	0.246734	0.917532		21.0628	21.0548	20.8313	20.9135	21.7008	21.0252	20.9533	21.0366	21.6471	21.5318	16.4739	14.9349	14.2715	16.3366	16.7301	15.5095	15.3392	14.7018	16.5167	16.2726	3	2	1	2	3	3	2	2	2	2	1	13.9	4	2.8	97.213	10	0.0060175	1.3887	Q8CJG1;A0A6I8MX18;H3BJ70	Q8CJG1;A0A6I8MX18;H3BJ70	Protein argonaute-1
Try4;Try5	0.126149	0.433648	0.888975		31.6565	31.3592	31.6271	31.6957	31.7211	32.0201	31.909	31.7382	31.6758	31.3473	28.346	28.1918	28.2363	28.4652	28.3436	28.493	28.2512	28.3701	28.2504	28.1563	1	1	1	1	1	1	1	1	1	1	1	8.1	8.1	8.1	26.274	22	0	5.2406	Q9R0T7;Q9QUK9	Q9R0T7;Q9QUK9
Rpl30	0.12582	0.669633	0.868625		25.5275	25.3947	25.4398	25.6052	25.4431	25.5473	25.517	25.7104	25.8792	25.3854	24.8273	24.8669	24.8195	25.171	24.6881	24.631	24.7332	25.0205	24.8816	24.6386	8	7	6	6	6	7	6	8	6	8	7	53	53	53	12.784	92	0	47.249	P62889;A0A2I3BQF4	P62889;A0A2I3BQF4	60S ribosomal protein L30
Ppp2r1a	0.125462	0.482116	0.885203		25.6211	25.4942	25.5048	26.043	25.8374	25.6457	25.7677	25.9784	25.9235	25.8125	23.1777	22.9605	22.6381	23.6056	23.1899	22.8964	22.7791	23.5	23.0986	23.4679	31	25	21	22	27	25	26	24	26	19	25	58.6	58.6	47.9	65.322	245	0	180.71	Q76MZ3;G3UWL2;G3UXQ1;H3BK50;H3BJ83	Q76MZ3	Serine/threonine-protein phosphatase 2A 65 kDa regulatory subunit A alpha isoform
Gsdmdc1	0.125318	0.328146	0.902183		21.7562	22.263	NaN	22.2531	22.4766	22.2415	22.2077	22.4532	NaN	22.3478	17.2327	17.8888	NaN	17.7562	18.4691	17.4568	17.3485	17.8824	NaN	18.4753	2	1	1	0	1	2	1	1	1	0	2	6.6	6.6	6.6	53.237	7	0.0020373	1.8864	Q9D8T2;A0A2R8W727;A0A2R8VKQ7	Q9D8T2;A0A2R8W727;A0A2R8VKQ7	Gasdermin-D
Hoga1	0.125299	0.364294	0.896885		22.4322	22.3535	22.2018	21.8683	21.9937	22.3395	22.0688	22.2182	22.5543	NaN	19.7018	19.6083	19.0397	19.2261	19.1375	20.4367	18.3741	19.443	20.4928	NaN	5	3	3	3	3	3	5	1	3	4	0	23.7	23.7	23.7	34.644	18	0	14.303	Q9DCU9;E9Q1R2	Q9DCU9;E9Q1R2	4-hydroxy-2-oxoglutarate aldolase, mitochondrial
Micall2	0.125259	0.591385	0.875368		21.9964	22.1131	22.0257	21.9537	22.2544	21.9728	22.2265	22.5034	22.1288	22.138	17.335	17.3472	16.8396	17.8248	17.3809	17.4592	18.1203	17.9932	17.0504	18.2276	8	3	3	2	4	4	5	6	5	3	6	13.4	13.4	13.4	108.29	22	0	19.137	Q3TN34;E9PZD2	Q3TN34;E9PZD2	MICAL-like protein 2
Pfkp	0.125139	0.197642	0.923032		21.2065	20.6068	20.6	21.3612	21.4527	20.963	20.5963	21.5208	21.3123	21.4605	16.0285	15.5782	15.3708	16.9769	17.4919	16.7569	15.0828	17.215	15.9431	17.3155	4	1	1	1	2	2	2	1	2	1	3	8.2	5.7	5.7	85.454	11	0	3.412	Q9WUA3;Q8C605;F6YL81;D3YUA3	Q9WUA3;Q8C605	ATP-dependent 6-phosphofructokinase, platelet type;ATP-dependent 6-phosphofructokinase
Ugt1a1	0.124925	0.206563	0.922234		25.6817	25.6883	25.5709	25.5529	25.017	25.6748	26.1152	25.2063	26.044	25.0952	23.4756	23.6569	22.7773	23.3741	22.6842	22.8077	22.9399	22.9994	23.0492	23.0164	15	12	13	13	13	12	11	8	11	7	14	36.6	36.6	20.4	60.047	107	0	85.294	Q63886	Q63886	UDP-glucuronosyltransferase 1-1
Nap1l4	0.124766	0.473446	0.888089		23.9285	23.8538	23.7367	24.0577	23.9755	23.7835	23.8636	24.328	24.2596	23.9413	22.2878	22.1715	21.8079	22.3959	22.2737	21.7207	21.5529	22.3261	22.2092	22.1794	11	10	9	7	10	10	8	7	7	8	11	47.7	47.7	44.8	42.679	76	0	58.182	Q78ZA7;B7ZNL2;A0A140LJB5;A0A140LJ37;A0A140LI78	Q78ZA7;B7ZNL2	Nucleosome assembly protein 1-like 4
Inpp1	0.124541	0.269552	0.912296		21.1831	20.9803	20.8843	21.8373	21.3535	NaN	21.3394	21.3856	21.3252	21.4388	16.9472	16.8938	16.5816	17.6281	17.0503	17.0609	16.7678	18.9207	17.6351	17.3478	3	1	1	1	1	1	1	1	3	2	1	10.4	10.4	10.4	43.346	9	0	4.4239	P49442;E0CYQ4;E0CX64;H3BK26	P49442;E0CYQ4;E0CX64;H3BK26	Inositol polyphosphate 1-phosphatase
Alyref;Alyref2	0.124379	0.304128	0.908075		26.0128	25.7713	26.1155	25.9757	26.2019	26.1059	25.5801	26.2825	26.5486	26.1821	24.5417	24.1897	23.8823	24.5224	24.6317	23.6257	22.7024	23.937	23.994	24.2352	8	7	6	7	6	8	7	6	7	6	7	48.2	48.2	48.2	26.94	71	0	168.9	O08583;Q9JJW6;G3X9I4	O08583;Q9JJW6;G3X9I4	THO complex subunit 4;Aly/REF export factor 2
Ptk2	0.124342	0.512185	0.884109		23.1409	23.2587	23.1227	23.5051	23.3377	23.1884	23.477	23.6229	23.5174	23.1812	19.7681	19.8764	19.3087	19.8482	19.9776	19.5375	20.0514	20.54	19.8458	20.0074	18	11	10	8	10	11	12	12	15	11	11	30.5	30.5	30.5	119.24	89	0	69.686	P34152;A0A5F8MPY3;A0A2I3BRG7;A0A2I3BQ85;A0A2I3BR46;A0A2I3BPK4	P34152;A0A5F8MPY3	Focal adhesion kinase 1
Cpd	0.124025	0.219486	0.919431		21.6031	21.6147	21.4624	20.8287	21.2052	21.3374	20.9461	21.5957	21.4345	22.0205	15.2097	15.4442	16.7965	14.0693	14.7549	16.3975	16.3515	16.7602	17.2718	17.7656	7	2	2	3	1	2	4	3	4	5	6	6.9	6.9	6.9	152.4	23	0	6.8892	O89001	O89001	Carboxypeptidase D
Lrrc8a	0.123904	0.149722	0.953136		23.0953	23.3423	23.8186	22.9131	22.1969	23.016	23.8792	22.8757	23.0633	23.1515	18.6082	19.2718	19.722	18.7321	17.2782	19.1632	19.6613	18.9172	18.4003	18.5203	12	5	6	9	6	1	7	8	7	6	3	20.6	19.5	19.5	94.118	47	0	27.541	Q80WG5	Q80WG5	Volume-regulated anion channel subunit LRRC8A
Rbm8a	0.123903	0.394585	0.901429		23.6489	23.5621	23.7406	23.6523	23.797	23.7424	23.4675	23.7555	24.2937	23.7612	22.0914	22.2868	21.9896	22.4596	22.2238	21.9519	21.8123	22.086	22.5196	21.9551	5	3	3	4	5	4	4	5	4	5	3	38.5	38.5	38.5	19.889	29	0	54.542	Q9CWZ3;A0A0N4SUH6;A0A0G2JEA9;A0A0G2JFX7	Q9CWZ3;A0A0N4SUH6;A0A0G2JEA9;A0A0G2JFX7	RNA-binding protein 8A
Ufm1	0.123862	0.135111	0.957625		22.9349	22.5137	22.858	22.7938	22.7244	23.0098	23.0051	21.6584	23.781	22.9899	21.5797	21.4153	20.6736	21.5413	20.892	20.642	21.8455	19.1134	22.6358	21.6375	3	2	2	1	2	2	1	2	2	3	2	72.9	72.9	72.9	9.1175	10	0	18.825	P61961;H7BWZ1;D3YW97	P61961;H7BWZ1;D3YW97	Ubiquitin-fold modifier 1
Hmox1	0.123766	0.190452	0.930132		22.4787	22.4508	23.439	22.1026	22.7205	22.4716	22.5346	23.0941	22.6577	23.0523	20.6439	20.463	21.1723	20.3189	21.1895	20.5814	19.8208	21.4175	19.4475	21.0048	7	5	4	3	4	5	5	3	6	3	4	40.1	40.1	40.1	32.928	17	0	8.2116	P14901	P14901	Heme oxygenase 1
Apeh	0.123628	0.307417	0.908461		21.5489	NaN	NaN	21.7986	22.2283	22.0882	21.8037	22.1151	22.0606	21.8436	17.2774	NaN	NaN	15.7744	18.2366	17.4047	17.0544	17.6647	18.5017	17.1055	3	2	0	0	1	3	2	2	2	3	1	5.7	5.7	5.7	81.58	14	0	4.2525	Q8R146;A0A0R4J107	Q8R146;A0A0R4J107	Acylamino-acid-releasing enzyme
Psmb8	0.123485	0.301065	0.909561		23.3445	23.2595	23.3996	24.0285	23.5989	23.3597	23.5803	23.9288	23.8678	23.512	20.979	21.298	21.152	21.3815	21.4873	20.9084	20.4382	21.6866	21.2788	21.4945	8	6	7	8	6	6	7	5	6	6	6	43.5	43.5	43.5	30.26	41	0	25.349	P28063;G3UZW8;A0A494BAB6	P28063;G3UZW8	Proteasome subunit beta type-8;Proteasome subunit beta type
Psmb4	0.123156	0.392556	0.899137		24.7237	24.6711	24.4615	24.9875	24.8261	24.6939	24.505	24.9936	25.0608	25.0324	22.7367	22.6136	23.2818	23.6718	23.0679	21.6986	22.4696	22.8023	22.3562	22.215	7	5	5	7	7	6	4	4	5	4	4	39.8	39.8	39.8	29.116	49	0	44.305	P99026	P99026	Proteasome subunit beta type-4
Hnrnpul2	0.123133	0.495451	0.886765		25.1385	24.8813	24.8818	25.0699	25.2325	24.9696	25.0075	25.0925	25.4615	25.2885	23.0336	23.0076	22.4371	22.9676	22.9881	22.4107	21.7961	23.0564	23.2023	23.4223	30	21	25	24	24	26	24	21	24	24	25	43.5	43.5	43.5	84.939	202	0	245.67	Q00PI9;A0A494BAL6	Q00PI9	Heterogeneous nuclear ribonucleoprotein U-like protein 2
Rpl26	0.123096	0.238859	0.916335		25.064	25.2447	24.7248	24.5361	25.191	24.9404	24.5302	25.1437	25.4505	25.3113	24.2945	24.8042	24.3591	24.1054	24.4699	23.9816	23.4212	24.6017	24.4618	24.8693	9	6	5	7	6	6	6	4	6	6	7	39.3	39.3	39.3	17.258	68	0	14.214	P61255;B1ARA3;B1ARA5	P61255;B1ARA3;B1ARA5	60S ribosomal protein L26
Rala	0.122054	0.297446	0.909836		22.9135	23.1677	23.1141	22.9783	22.7557	23.2148	23.656	22.9569	22.997	22.7149	21.5712	21.9284	21.7188	21.0929	21.2909	21.5255	21.9833	20.5677	21.1953	20.8781	3	3	3	3	2	3	3	3	2	3	3	53.9	15	15	23.553	29	0	27.526	P63321;A0A1Y7VL93	P63321;A0A1Y7VL93	Ras-related protein Ral-A
Sfxn1	0.12194	0.379008	0.896535		24.2641	24.3082	24.4338	24.1051	24.147	24.4586	24.7177	24.0523	24.5476	24.0918	22.5019	22.8649	22.4429	22.2089	22.2465	22.4282	22.1153	22.4317	22.7047	22.3553	12	11	12	10	9	11	10	8	8	9	9	56.8	56.8	50.9	35.649	82	0	95.733	Q99JR1	Q99JR1	Sideroflexin-1
Znf652;Zfp652	0.121931	0.100487	0.963503		NaN	NaN	21.3508	19.786	21.0217	21.2106	20.5284	21.1295	20.1726	21.1663	NaN	NaN	16.377	14.9059	16.0474	16.0426	15.2859	16.1754	15.0744	16.4042	1	1	1	1	1	1	1	1	1	1	1	2.3	2.3	2.3	69.44	9	0	6.3629	Q5DU09;F2Z443	Q5DU09;F2Z443	Zinc finger protein 652
Lrrc8c	0.121752	0.418327	0.901713		22.7553	23.0468	23.1628	22.6072	22.5359	22.9041	23.1177	22.9659	22.896	22.8332	19.5254	19.855	19.4766	18.7717	18.8257	18.7688	18.888	19.1556	18.5229	19.8084	16	9	10	8	7	6	8	10	7	8	10	26.9	26.9	25.8	92.371	55	0	32.275	Q8R502;Q66JT1;D3YUV5;Q5DU41;D3Z557	Q8R502	Volume-regulated anion channel subunit LRRC8C
	0.121356	0.467782	0.888484		22.687	23.0318	NaN	NaN	23.1406	22.9104	23.0798	23.093	23.093	23.1964	14.9123	15.2539	NaN	NaN	15.2547	14.6007	14.8648	15.1797	15.0357	15.5783	1	1	1	0	0	1	1	1	1	1	1	0.3	0.3	0.3	516.94	1	0.001188	2.0737	A0A140LIJ4;A0A571BGC3	A0A140LIJ4;A0A571BGC3
Cdc37	0.121	0.340713	0.901902		23.6552	23.5374	23.479	23.9203	23.8744	23.6398	23.4306	24.0859	23.8361	24.079	21.0732	21.0442	21.2281	21.6879	21.7141	21.0042	21.0022	21.7685	21.5058	22.1098	9	5	7	6	6	8	5	7	7	6	7	32.7	32.7	32.7	44.593	59	0	49.989	Q61081;A0A1L1STC0	Q61081	Hsp90 co-chaperone Cdc37;Hsp90 co-chaperone Cdc37, N-terminally processed
Acp1	0.120967	0.160558	0.950427		23.1553	23.039	NaN	23.3558	23.4038	22.8357	22.7954	23.3865	23.6876	24.0918	20.5301	21.4715	NaN	21.8461	21.5549	20.7643	19.8273	20.936	20.7361	21.1616	3	2	3	0	3	3	3	2	2	2	1	21.5	21.5	21.5	18.192	16	0	4.3969	Q9D358;Q561M1;A0A1W2P7X3	Q9D358;Q561M1;A0A1W2P7X3	Low molecular weight phosphotyrosine protein phosphatase
Cox5b	0.120854	0.271979	0.91622		25.6119	25.7589	25.3947	25.2854	25.849	25.8771	25.8959	25.5957	25.987	25.1484	23.9842	24.3535	23.9144	23.3515	23.381	23.4216	23.3354	23.5104	23.6175	24.1755	6	3	5	4	6	5	6	4	6	5	6	29.7	29.7	29.7	13.813	64	0	15.183	P19536;Q9D881;F7C106;A0A0A6YVR0	P19536;Q9D881	Cytochrome c oxidase subunit 5B, mitochondrial
Ppp5c	0.120845	0.185577	0.936692		22.4796	21.9555	21.6484	22.7354	22.4012	22.2587	22.2504	22.5301	21.8824	22.9028	18.482	18.2673	17.0239	19.2076	18.3328	18.5615	17.6696	19.3354	17.7627	19.6601	4	2	2	1	3	2	3	2	3	2	4	12.4	12.4	12.4	56.876	16	0	27.536	Q60676;F7BX26	Q60676;F7BX26	Serine/threonine-protein phosphatase 5;Serine/threonine-protein phosphatase
Epb41;Epb4.1	0.120766	0.141654	0.957794		22.2603	22.3618	22.292	22.5548	22.1095	22.5437	23.5361	22.4854	21.6973	21.9197	17.7303	18.4093	17.8759	16.382	16.8807	18.6197	18.8054	18.1375	16.5034	17.3655	5	2	3	1	2	2	4	5	4	1	3	9.6	8.3	8.3	95.91	18	0	8.4784	P48193;A2A839;A2A838;A2A841;A0A571BEG4;A2AD32;A2A842;A0A1D5RLV1;F7BUB8;F6S4K9	P48193;A2A839;A2A838;A2A841;A0A571BEG4;A2AD32;A2A842;A0A1D5RLV1	Protein 4.1
U2surp	0.120753	0.417389	0.900567		23.0081	22.8361	23.1699	23.29	23.4964	23.2795	23.0498	23.3144	23.313	23.4476	19.3851	19.2231	19.589	20.3348	20.2019	19.5328	19.0136	18.6702	18.6381	19.4348	9	7	6	6	7	6	4	6	4	5	6	14.1	14.1	14.1	118.26	30	0	30.386	Q6NV83;A0A087WRG2	Q6NV83;A0A087WRG2	U2 snRNP-associated SURP motif-containing protein
Hnrnpul1	0.120733	0.613963	0.879495		24.1124	23.7557	23.932	24.0655	24.035	23.9348	24.0577	23.9725	24.284	24.2552	21.7788	21.4259	21.1757	21.5206	21.0787	20.5161	20.7485	21.3658	21.6031	21.4634	17	13	13	13	14	10	9	9	13	13	12	26	26	26	96.001	95	0	82.751	Q8VDM6	Q8VDM6	Heterogeneous nuclear ribonucleoprotein U-like protein 1
Cd300lg	0.120614	0.359221	0.899724		24.0989	24.3564	24.5524	24.0698	24.1055	24.5897	24.6255	24.174	24.3522	24.0447	21.2516	21.6584	21.4822	21.2115	21.2006	21.5706	21.5702	21.2414	21.313	21.1871	7	4	5	4	5	5	6	7	5	6	4	34.7	34.7	34.7	36.756	47	0	82.062	Q1ERP8;X1WI18	Q1ERP8;X1WI18	CMRF35-like molecule 9
Huwe1	0.120593	0.424484	0.901592		22.2327	21.896	22.3077	22.2156	22.4	22.1271	22.182	22.2241	22.6144	22.5074	16.4812	15.7228	15.8775	15.5998	16.676	14.9105	15.6236	16.2489	15.8422	16.7926	10	5	3	3	3	8	4	3	7	4	8	3.9	3.9	3.9	482.63	19	0	13.309	Q7TMY8;A2AFQ0;F6XP90	Q7TMY8;A2AFQ0	E3 ubiquitin-protein ligase HUWE1
Akr1b1	0.120441	0.262318	0.917611		26.0767	25.9691	25.7176	26.5147	26.3088	26.1434	25.7563	26.4742	26.4043	26.411	24.6222	24.6915	23.934	25.0163	24.7372	24.3881	23.7735	24.5761	24.6309	24.9676	21	19	18	14	18	19	18	14	14	17	18	63.6	63.6	63.6	35.732	187	0	220.48	P45376;D3YVJ7	P45376	Aldose reductase
Fnbp1	0.120269	0.245367	0.917011		22.0268	NaN	NaN	21.7547	22.1872	21.9889	22.3953	22.0316	22.4171	21.7164	18.5618	NaN	NaN	17.9784	18.4969	18.1461	17.1829	18.0412	17.9346	18.2102	3	3	0	0	2	3	3	1	2	2	2	8.1	8.1	8.1	71.343	9	0.0093284	1.1754	Q80TY0;A2AQ43;A2AQ44;A2AQ42;A2AQ45;A2AQ41;A0A0A6YWT1;A2AQ47	Q80TY0;A2AQ43;A2AQ44;A2AQ42;A2AQ45;A2AQ41;A0A0A6YWT1	Formin-binding protein 1
Il16	0.120059	0.384614	0.89574		23.1669	23.1239	23.0713	23.3502	23.7579	23.2138	23.3589	23.5334	23.4273	23.5371	20.1614	20.0478	19.7555	20.347	20.4624	19.5155	19.5096	20.3429	19.7598	20.2971	19	14	12	13	15	12	10	13	13	12	11	20.5	20.5	20.5	141.43	105	0	99.353	O54824	O54824	Pro-interleukin-16;Interleukin-16
Dync1li1	0.11992	0.350148	0.902678		23.7318	23.5191	23.6743	23.7703	23.9181	23.8032	23.9607	24.1029	24.0077	23.3386	21.1319	21.1813	20.8109	21.3533	21.3688	20.9692	20.4579	21.369	21.314	20.982	15	12	10	8	9	12	11	7	10	10	11	40.3	40.3	40.3	56.614	58	0	40.771	Q8R1Q8	Q8R1Q8	Cytoplasmic dynein 1 light intermediate chain 1
Mcm4	0.11989	0.266379	0.91733		21.3186	21.3662	NaN	21.6461	21.2945	21.0367	NaN	21.6919	21.6074	21.769	17.1119	14.8503	NaN	15.1003	16.9358	16.5407	NaN	16.599	16.3282	17.0596	5	3	1	0	1	4	3	0	1	1	2	7.7	7.7	7.7	96.735	6	0	3.5494	P49717;A0A2R8VHP7	P49717	DNA replication licensing factor MCM4
Scarf1	0.119736	0.429461	0.901036		24.359	24.3504	24.53	24.001	24.365	24.5197	24.7533	24.3257	24.3893	24.216	22.3927	22.5464	22.5636	21.7127	22.3018	22.292	22.5246	22.3884	22.1186	22.4084	18	16	16	15	12	15	16	17	14	16	16	35	35	35	87.464	131	0	110.98	Q5ND28;B7ZC28	Q5ND28;B7ZC28	Scavenger receptor class F member 1
Uqcrc2	0.119582	0.349825	0.902951		26.2984	26.3311	26.4847	26.1367	25.8673	26.4048	26.6288	26.2198	26.4568	26.0061	24.8783	24.8487	24.836	24.4167	24.3125	24.4615	24.4901	24.6373	24.5882	24.6151	23	20	20	19	18	17	19	17	18	18	17	54.5	54.5	54.5	48.234	174	0	250.25	Q9DB77;A0A140LI98	Q9DB77	Cytochrome b-c1 complex subunit 2, mitochondrial
Smndc1	0.119385	0.23494	0.922316		22.1416	21.7609	NaN	22.4225	22.1572	21.6952	22.1502	22.3999	22.5015	22.4529	19.6609	19.4675	NaN	18.6653	20.0917	19.4787	18.6367	20.4071	20.4665	19.4198	3	2	2	0	1	3	2	1	3	3	1	22.7	22.7	22.7	26.753	10	0	3.484	Q8BGT7;A0A494BAP9;A0A494BA53;A0A494BAA2	Q8BGT7	Survival of motor neuron-related-splicing factor 30
Sorbs3	0.119141	0.567947	0.884289		25.6363	25.5859	25.5824	25.5812	25.8185	25.5423	25.5485	25.939	25.8325	25.9377	23.1357	23.1164	23.0804	23.1179	23.2223	22.7706	22.4711	23.3408	23.0894	23.6	25	19	17	19	20	18	20	15	15	16	19	59.7	59.7	59.7	76.711	164	0	171.71	Q8K0M3;Q9R1Z8;A0A2I3BS41	Q8K0M3;Q9R1Z8;A0A2I3BS41	Vinexin
Fermt2	0.119129	0.764615	0.868874		25.2917	25.1353	25.0322	25.4255	25.327	25.2755	25.4763	25.388	25.2861	25.3815	23.0059	23.2303	22.851	23.4288	23.0895	22.8972	22.9066	23.1754	22.9021	23.4828	31	23	23	22	28	22	23	22	25	22	23	51.6	51.6	51.6	77.8	245	0	323.31	Q8CIB5;A6X940;A6X941;A0A2I3BPQ7	Q8CIB5	Fermitin family homolog 2
Ddx46	0.11909	0.322288	0.908443		22.5943	22.461	22.9463	22.9353	22.6657	22.5183	22.9035	22.7453	23.2857	22.7452	17.7948	18.0237	18.0813	19.4355	18.5557	18.3428	18.7483	18.7653	19.5983	19.0021	14	5	4	5	11	6	6	5	8	9	8	16.8	16.8	16.8	117.45	41	0	17.768	Q569Z5;F8WHR6;A0A2R8VHK2	Q569Z5;F8WHR6	Probable ATP-dependent RNA helicase DDX46
Flot1	0.119054	0.348813	0.901919		23.1856	23.3322	23.378	23.0229	23.1503	23.4663	23.7463	23.0862	23.3675	22.998	20.5297	20.4349	20.5507	20.6316	20.2032	21.1272	21.012	21.0585	20.2457	20.5391	13	8	8	8	11	7	10	10	10	9	9	37.4	37.4	37.4	47.513	72	0	56.864	O08917;G3UYU4;G3UZZ5;G3UWW8	O08917;G3UYU4	Flotillin-1
Nr3c1	0.119003	0.286529	0.912511		22.3214	22.4451	22.8949	22.7911	22.7563	22.6165	22.4285	22.6938	23.2472	22.8176	18.7436	19.5928	19.4201	19.4658	19.4139	18.7519	18.3789	19.1808	19.8483	19.5414	10	6	9	7	7	9	6	5	6	9	7	22.9	22.9	22.9	87.163	36	0	135.9	E9PUR6;P06537;E9PYV1;E9Q310;E9Q8A6;D6RIL1;D3Z473;A3KN90	E9PUR6;P06537;E9PYV1;E9Q310	Glucocorticoid receptor
Vcpip1	0.118965	0.578752	0.88454		21.7686	21.6093	NaN	21.6046	21.4616	NaN	21.7685	21.5991	21.9206	21.6319	14.2452	14.1557	NaN	15.9276	15.8967	NaN	15.4033	16.2893	17.1179	17.4807	6	1	1	0	2	2	0	2	3	4	4	7	7	7	134.5	8	0	4.9765	Q8CDG3;A0A0R4J0M9	Q8CDG3;A0A0R4J0M9	Deubiquitinating protein VCIP135
Slc44a2	0.118783	0.424936	0.898929		25.0721	25.1033	25.1547	24.7917	24.7381	25.1817	25.4076	24.8836	25.0176	24.9633	22.4428	22.3121	22.4501	21.8634	21.7691	22.0234	22.2409	21.9532	21.8805	22.5019	12	10	7	9	7	10	10	9	9	8	11	22.6	22.6	22.6	62.643	107	0	43.621	A0A1L1SVG6;Q8BY89	A0A1L1SVG6;Q8BY89	Choline transporter-like protein 2
Atp6v0a1	0.118459	0.339926	0.904849		22.8568	23.1125	23.1837	22.8293	22.5682	23.1023	23.4031	22.9121	22.9041	22.8212	20.5951	20.8596	20.8724	20.4281	19.8073	20.6787	21.0273	20.247	19.7224	20.2599	17	10	13	10	10	9	11	12	10	5	7	23.8	23.8	23.8	96.466	66	0	36.141	Q9Z1G4;K3W4T3;A2A599	Q9Z1G4;K3W4T3	V-type proton ATPase 116 kDa subunit a isoform 1;V-type proton ATPase subunit a
Dpy19l1	0.118432	0.727294	0.876247		21.9173	NaN	21.8704	21.727	21.7914	22.0302	NaN	21.8698	22.0845	21.7954	18.1685	NaN	16.5572	16.3641	16.3986	18.6775	NaN	18.5835	16.861	16.6188	3	2	0	1	1	1	3	0	3	1	1	6.6	6.6	6.6	84.186	3	0.0028281	1.6383	A6X919	A6X919	Probable C-mannosyltransferase DPY19L1
Ddx1	0.118132	0.547433	0.886069		22.9619	22.9258	22.7431	23.0698	23.1618	22.84	23.0092	23.1459	23.2377	23.2203	20.9029	20.9874	20.5845	21.1912	21.2022	20.1343	20.2444	21.0386	20.8274	21.5195	26	16	16	18	19	18	14	14	17	16	17	51.1	51.1	51.1	82.499	109	0	76.743	Q91VR5;A0A1Y7VM48	Q91VR5	ATP-dependent RNA helicase DDX1
Eif4a2	0.117998	0.308521	0.908314		24.182	24.0885	24.0628	24.7061	24.0951	23.9321	24.3704	24.588	24.4137	24.4203	21.0837	20.4526	19.8269	21.0991	20.7079	19.4748	20.2527	20.9151	20.6318	21.3236	6	6	5	3	5	5	3	4	5	5	6	43.2	21.6	21.6	46.402	43	0	42.795	P10630;Q8BTU6;A0A338P6X5;E9Q561;D6RJ60;D6RJ11	P10630;Q8BTU6;A0A338P6X5;E9Q561	Eukaryotic initiation factor 4A-II;Eukaryotic initiation factor 4A-II, N-terminally processed
Cnn3	0.117872	0.442208	0.90031		24.8286	24.9113	24.7546	25.0265	25.1837	24.7463	25.2494	25.1795	24.9303	25.1885	23.789	23.734	23.5138	24.0939	24.1581	23.0826	23.6641	24.0277	23.5981	24.3768	17	15	16	15	17	17	15	15	14	15	17	60.9	60.9	60.9	36.428	156	0	227.69	Q9DAW9;A0A0G2JDV8;A0A0G2JFI6;A0A0G2JFC8;A0A0G2JFG3	Q9DAW9;A0A0G2JDV8	Calponin-3
Gmppb	0.117772	0.222616	0.922397		21.9087	21.781	21.6991	22.2124	22.1565	21.6275	21.5896	22.4552	22.2995	22.3748	18.7887	18.8472	17.6562	19.4875	19.0076	17.966	17.2577	19.2815	19.5632	19.6374	4	2	2	1	3	2	2	1	2	3	3	16.4	16.4	16.4	39.916	13	0	7.2138	Q8BTZ7	Q8BTZ7	Mannose-1-phosphate guanyltransferase beta
Cox6b1	0.117661	0.370898	0.900895		25.1204	25.454	25.1056	24.6588	24.9935	25.3954	25.2068	25.1547	25.0807	25.083	24.5088	25.0985	24.2597	23.7052	24.3946	24.5626	24.3291	24.2185	24.2779	24.2796	8	7	7	5	4	7	7	6	5	6	6	72.1	72.1	72.1	10.071	75	0	16.957	P56391;A0A140LIU3	P56391;A0A140LIU3	Cytochrome c oxidase subunit 6B1
Ctnna1	0.11763	0.786268	0.868823		25.3514	25.49	25.4287	25.2894	25.3386	25.525	25.731	25.4571	25.3129	25.4602	23.5371	23.9815	23.6513	23.606	23.3846	23.5626	23.6105	23.5527	23.1875	23.6128	49	36	41	38	38	34	37	34	35	35	36	72	72	65.5	100.11	313	0	323.31	P26231;A0A494BAD0;A0A494BAM5;A0A494BBB4;A0A494BA24;A0A494BBA4;Q65CL1	P26231;A0A494BAD0	Catenin alpha-1
Lrrc47	0.117626	0.26265	0.91604		22.1175	21.7738	21.5749	22.1914	22.2345	21.958	21.6417	22.2118	22.2652	22.4035	18.7125	18.5367	18.2532	19.3403	19.4248	18.583	18.3373	19.6453	19.4532	20.1794	12	6	4	5	8	9	5	6	9	7	9	26	26	26	63.589	40	0	25.916	Q505F5;E9PV22;F6Z4L9	Q505F5;E9PV22	Leucine-rich repeat-containing protein 47
Fads2	0.117072	0.170364	0.945694		20.482	20.4245	20.7378	19.8427	20.3276	20.2832	20.2432	20.1972	21.1963	NaN	16.2915	16.3719	16.5316	15.7117	16.0389	15.8644	15.7499	15.9923	16.8473	NaN	1	1	1	1	1	1	1	1	1	1	0	2.5	2.5	2.5	52.387	5	0.0014667	1.957	Q9Z0R9	Q9Z0R9	Fatty acid desaturase 2
Cars	0.116948	0.225238	0.921925		21.8764	21.4729	21.3775	21.8025	21.9017	21.8511	NaN	21.6985	21.3648	22.2982	16.9807	15.2148	14.9032	16.5233	17.385	16.4373	NaN	16.3459	15.5345	17.5208	3	2	1	1	2	2	1	0	2	1	2	5.2	5.2	5.2	94.859	9	0	10.543	Q9ER72;A0A140LII7	Q9ER72	Cysteine--tRNA ligase, cytoplasmic
Agps	0.11672	0.111269	0.964641		21.077	NaN	21.6798	20.4618	20.5969	21.3209	21.6176	21.0033	20.3405	NaN	15.1423	NaN	17.583	17.6584	16.2131	15.1764	15.3474	14.9669	14.2146	NaN	3	1	0	2	3	2	1	1	1	1	0	6.4	6.4	6.4	71.683	6	0	2.4048	Q8C0I1;A2AL49;H3BKN2;A2AL50	Q8C0I1;A2AL49;H3BKN2;A2AL50	Alkyldihydroxyacetonephosphate synthase, peroxisomal
Hspa4	0.116686	0.303273	0.911048		23.9646	23.8574	23.5916	24.2935	24.2019	23.9326	23.7659	24.3037	24.2125	24.2778	21.8163	21.8345	21.3576	22.2022	21.8943	21.5792	20.8991	21.9065	21.8935	22.3451	36	27	23	24	25	24	27	20	25	26	25	56.2	56.2	53.4	94.208	182	0	267.35	Q3U2G2;Q61316	Q3U2G2;Q61316	Heat shock 70 kDa protein 4
Vcp	0.116612	0.362318	0.902221		25.7484	25.612	25.423	25.8949	25.9262	25.5788	25.5776	25.9631	26.034	26.034	24.3441	24.1922	23.6948	24.4356	24.4584	23.7816	23.4116	24.338	24.2275	24.8069	57	54	48	41	46	52	45	37	44	38	51	77.2	77.2	77.2	89.321	521	0	323.31	Q01853	Q01853	Transitional endoplasmic reticulum ATPase
Dpysl3	0.116576	0.395876	0.899787		25.3218	25.2777	25.058	25.5645	25.5879	25.215	25.3278	25.6697	25.5832	25.5972	23.905	23.898	23.2791	23.8922	23.9238	23.2353	23.1721	23.9764	23.6905	24.178	40	37	35	30	32	38	33	27	35	31	36	77.5	77.5	69	73.884	335	0	323.31	E9PWE8;Q62188;Q3TT92	E9PWE8;Q62188;Q3TT92	Dihydropyrimidinase-related protein 3
Arhgap29	0.116536	0.382117	0.899645		31.9016	31.6589	32.0115	31.8739	31.4193	31.8257	31.8693	32.1403	31.9857	31.6269	25.6202	25.3789	25.7181	25.6054	25.317	25.5993	25.712	25.3643	25.5492	25.4284	3	1	2	1	1	2	2	2	2	2	3	2.9	2.9	2.9	142.34	6	0	3.2426	Q8CGF1;A0A0G2JEY0;A0A0G2JGF7;A0A0G2JEL5	Q8CGF1;A0A0G2JEY0;A0A0G2JGF7	Rho GTPase-activating protein 29
0610007P14Rik;ORF11	0.116399	0.186693	0.940417		22.1299	21.4607	21.7436	21.2995	NaN	21.8011	22.15	NaN	21.7939	21.3543	20.6061	20.0239	20.0904	19.7401	NaN	19.9539	20.2282	NaN	20.0115	19.8201	1	1	1	1	1	0	1	1	0	1	1	27.8	27.8	27.8	6.2363	5	0	2.645	D3YUR8;Q9ERY9	D3YUR8;Q9ERY9	Probable ergosterol biosynthetic protein 28
Ppp1cc	0.116386	0.531504	0.888		23.6842	23.2355	23.2781	23.5085	23.6645	23.5525	23.7541	23.5898	23.4964	23.5599	20.658	20.7493	20.235	20.8867	20.8984	20.123	20.2844	20.4632	20.3132	20.717	3	2	3	2	3	3	2	2	2	2	2	59.1	17.6	17.6	36.983	26	0	29.065	P63087;A0A0G2JGC1;A0A0G2JFF1	P63087;A0A0G2JGC1;A0A0G2JFF1	Serine/threonine-protein phosphatase PP1-gamma catalytic subunit
Tor1aip1	0.116352	0.49213	0.893313		24.1339	24.1255	24.5557	24.2299	24.1631	24.3521	24.4318	24.1848	24.6003	24.2209	21.1518	21.4496	21.4491	20.9347	21.1043	21.2251	20.964	20.9288	21.3108	21.4776	12	6	8	9	6	7	8	8	7	9	7	30.3	30.3	13.6	66.78	77	0	69.644	Q921T2;J3QQ40;Q3UE61;D3YXF8	Q921T2;J3QQ40;Q3UE61	Torsin-1A-interacting protein 1
Macf1	0.115985	0.75412	0.878008		24.3255	24.4949	24.4252	24.4653	24.4364	24.4269	24.82	24.5113	24.4223	24.5468	19.9343	20.3875	19.9621	20.2019	19.9981	20.051	20.3857	20.1352	19.8102	20.2028	175	97	114	95	113	104	110	128	104	100	102	33.9	33.9	7.9	831.87	668	0	323.31	E9PVY8;B1ARU4;E9QA63;Q9QXZ0;A0A571BGC6;A0A0A0MQA6;A0A571BF93;E9QNP1;F6Q750;F6SHS0;F6YKN8;A0A5F8MP99;F6RCJ3;F6RL59;S4R2A8;S4R1Y6;S4R2C6	E9PVY8;B1ARU4;E9QA63;Q9QXZ0;A0A571BGC6;A0A0A0MQA6;A0A571BF93;E9QNP1;F6Q750	Microtubule-actin cross-linking factor 1
Pura	0.11596	0.270716	0.9169		25.6995	25.3738	25.47	26.0359	25.9192	25.6474	25.3957	25.9903	25.9844	26.0605	23.9658	23.529	23.6263	23.9659	24.2785	23.5816	23.1524	24.2931	24.0567	24.2838	13	9	7	8	5	11	9	5	9	8	9	53	53	50.2	34.883	79	0	234.83	P42669	P42669	Transcriptional activator protein Pur-alpha
Mettl7a1;Mettl7a2;Methig1;mCG_20149;UbiE2	0.115671	0.147163	0.957811		23.4144	23.4524	23.533	23.4273	22.6605	23.6636	24.1753	22.8071	23.5469	22.8731	20.6475	21.3667	21.0221	20.7169	19.8712	20.9469	21.2983	19.4306	20.0522	20.1233	6	3	5	4	4	3	4	3	2	2	3	37.7	37.7	37.7	28.096	26	0	24.038	Q8C6B0;A0A2R8VI07;A0A2R8VK72;Q5I0W6;H3BJI7;Q9D7S5;Q76I24;Q76I26;G3X9G9;A0A2R8VHN2	Q8C6B0;A0A2R8VI07;A0A2R8VK72;Q5I0W6;H3BJI7;Q9D7S5;Q76I24;Q76I26
Srsf9	0.115487	0.152779	0.954119		21.9439	21.5797	NaN	21.4671	22.0643	22.0528	NaN	21.1485	22.0177	22.298	18.1106	17.9475	17.0666	18.9882	19.1013	18.8437	NaN	18.8075	19.2709	19.2631	5	2	3	2	5	4	3	1	4	5	4	24.3	24.3	24.3	25.661	23	0	9.1557	Q9D0B0;F6RTE1;A0A1B0GS29	Q9D0B0	Serine/arginine-rich splicing factor 9
Mapre1	0.115312	0.334119	0.910095		25.293	25.1796	24.9824	25.5071	25.7017	25.1314	25.5197	25.4577	25.5854	25.5462	23.7079	23.5904	23.2474	23.8721	24.1098	22.6931	23.0525	23.898	23.3031	23.7222	21	15	15	12	15	18	13	10	15	10	17	91.8	91.8	91.8	30.016	113	0	117.53	Q61166	Q61166	Microtubule-associated protein RP/EB family member 1
Nceh1	0.115201	0.198897	0.93446		22.1452	22.3054	23.0796	21.866	22.0078	22.3702	22.4269	22.1415	22.7123	22.3291	18.9065	18.8634	19.9841	18.5372	16.1178	18.9079	19.2215	16.2717	18.0923	19.8925	5	4	3	4	3	2	3	2	2	2	4	18.1	18.1	18.1	45.739	21	0	10.676	Q8BLF1;Q8BYQ0	Q8BLF1	Neutral cholesterol ester hydrolase 1
Vapb	0.115138	0.39236	0.899647		24.8952	25.077	24.9844	24.42	24.6851	24.9983	25.1099	24.8789	24.7746	24.8756	23.6218	23.4584	23.6744	23.0561	23.3226	23.4091	23.5951	23.3624	23.4314	23.5844	9	8	7	8	6	8	8	7	7	7	7	43.2	43.2	43.2	26.946	77	0	28.168	Q9QY76;Q8BH80	Q9QY76;Q8BH80	Vesicle-associated membrane protein-associated protein B
Rps6ka1	0.114844	0.28437	0.917911		NaN	21.9317	22.4222	22.4979	21.8783	22.2508	22.4204	22.1978	22.5396	22.0782	NaN	17.0417	17.7136	18.6239	17.5769	17.8237	17.8468	17.8086	18.8936	18.0839	5	0	2	2	4	3	3	3	3	5	4	12.3	12.3	6.9	81.594	17	0	13.938	P18653;G3UZI3;E9PWV3;Q505N6;F6RQA2;F6Q8A4	P18653;G3UZI3;E9PWV3;Q505N6;F6RQA2;F6Q8A4	Ribosomal protein S6 kinase alpha-1;Ribosomal protein S6 kinase
Atp5d	0.114644	0.164464	0.952352		25.6509	25.8011	26.3777	25.5055	25.0839	25.552	26.4067	25.777	25.8576	25.3991	23.5261	23.7292	24.1282	23.3397	22.9219	23.4301	24.5107	23.421	23.9946	23.8972	3	2	2	2	2	2	2	2	2	2	3	37.5	37.5	37.5	17.6	28	0	13.195	Q9D3D9;D3Z7S4	Q9D3D9	ATP synthase subunit delta, mitochondrial
Lmf1	0.114632	0.169902	0.947081		22.4131	22.0116	22.0019	21.9871	21.6709	22.3462	22.8608	22.2101	21.5331	21.7075	18.3572	18.0243	17.423	17.5019	18.2713	18.4022	18.0132	19.1558	17.6692	17.7765	3	2	2	1	1	2	3	1	3	1	2	7.5	7.5	7.5	65.877	11	0.0009028	2.2082	Q3U3R4;Z4YJR1;F6YC79;D6RDS1	Q3U3R4;Z4YJR1;F6YC79	Lipase maturation factor 1;Lipase maturation factor
Letm1	0.114199	0.390379	0.899912		23.6013	23.682	23.7919	23.2723	23.4087	23.6553	23.8119	23.6436	23.8693	23.3471	20.7727	20.8711	20.873	20.0824	20.1088	20.5907	20.2609	20.5424	20.7686	20.8181	17	11	11	11	9	11	11	11	12	12	11	34.6	34.6	34.6	82.988	81	0	69.627	Q9Z2I0	Q9Z2I0	LETM1 and EF-hand domain-containing protein 1, mitochondrial
Gna11	0.11412	0.271192	0.916277		24.3981	24.6418	24.7635	24.5526	24.077	24.6147	25.0935	24.4093	24.5192	24.367	22.1533	22.763	22.3745	22.4296	22.0145	22.2251	22.2811	21.7617	21.798	22.6805	19	9	11	10	12	12	10	10	6	7	14	65.5	65.5	39	42.024	89	0	48.381	P21278	P21278	Guanine nucleotide-binding protein subunit alpha-11
Numa1	0.114058	0.669769	0.886758		24.6662	24.6184	24.8795	24.434	24.6834	24.7795	24.7547	24.6476	24.9284	24.7415	22.1591	22.3401	22.4006	21.924	22.0754	21.9444	21.8363	22.059	22.1998	22.3494	86	56	58	63	60	56	53	55	57	55	56	52.3	52.3	39.1	235.63	415	0	323.31	E9Q7G0;A0A1B0GSW3;A0A1B0GT61;A0A1B0GSH2;A0A1B0GT38	E9Q7G0;A0A1B0GSW3
Ppp6c	0.113992	0.633998	0.882632		23.022	22.8879	22.9584	23.2734	23.0497	22.9601	23.3204	23.1777	23.2016	23.1015	20.2167	20.3066	19.7128	20.6542	20.6567	19.8806	20.211	20.6377	20.1507	20.4797	6	6	4	4	5	5	3	4	5	4	4	25.6	25.6	25.6	35.159	42	0	17.141	Q9CQR6;A0A0N4SVL9;A0A0N4SVE2	Q9CQR6;A0A0N4SVL9	Serine/threonine-protein phosphatase 6 catalytic subunit;Serine/threonine-protein phosphatase 6 catalytic subunit, N-terminally processed
Copa	0.113892	0.426128	0.896158		23.9392	23.7688	23.8746	24.3248	24.1639	23.967	23.9859	24.1516	24.3107	24.2255	21.4009	21.3701	21.4301	22.0538	21.7617	21.2136	20.462	21.729	21.6443	21.9894	47	27	26	29	35	29	26	19	32	27	32	50.2	50.2	50.2	138.43	248	0	177.75	Q8CIE6;F8WHL2;F6XJN3	Q8CIE6;F8WHL2	Coatomer subunit alpha;Xenin;Proxenin;Coatomer subunit alpha
Myo6	0.113611	1.42474	0.85192		23.9207	23.9515	23.8868	23.9172	23.9263	23.9443	24.1987	24.0456	23.9748	24.0071	21.6495	21.7978	21.3669	21.8477	21.4735	21.3027	21.616	21.9075	21.4528	21.8876	45	30	29	26	35	31	32	34	32	30	33	52.4	52.4	52.4	146.31	246	0	323.31	E9PVU0;E9Q175;E9Q3L1;V9GXM4;E9Q174;V9GX76;Q64331	E9PVU0;E9Q175;E9Q3L1;V9GXM4;E9Q174;V9GX76;Q64331	Unconventional myosin-VI
Rfk	0.113441	0.276489	0.916128		22.7452	22.7023	22.2443	22.8376	23.0198	23.1456	22.6333	23.0178	22.5317	22.788	21.1758	21.5366	20.9469	22.0933	21.82	21.7459	19.2203	20.4279	19.7916	21.3451	5	4	4	4	4	4	4	2	2	2	5	58.1	58.1	58.1	17.437	31	0	29.579	Q8CFV9	Q8CFV9	Riboflavin kinase
Tjp1	0.113292	0.78245	0.875516		24.1597	24.244	24.2298	24.0719	24.2099	24.1836	24.5055	24.4018	24.1605	24.2304	21.8594	22.1055	21.5821	21.5903	21.9468	21.4632	21.7511	21.9376	21.4385	22.0207	56	39	44	31	34	45	35	42	37	34	40	46.6	46.6	46.6	188.85	293	0	323.31	B9EHJ3;P39447;A0A0U1RPW2;A0A0U1RPB2	B9EHJ3;P39447;A0A0U1RPW2	Tight junction protein ZO-1
Slc9a3r2	0.113225	0.575563	0.888453		26.0485	26.2745	26.3015	25.9017	26.1225	26.2549	26.4687	26.1681	26.1579	26.1652	25.2007	25.5805	25.4782	24.9786	25.062	25.2126	25.3591	25.3089	25.104	25.3177	27	26	25	24	22	22	24	25	22	24	21	79.2	79.2	79.2	37.432	280	0	220.02	A0A0R4IZX2;Q9JHL1;Q6NS54;A0A3Q4EBU8;A0A0R4J006;A0A3Q4EHM9	A0A0R4IZX2;Q9JHL1;Q6NS54;A0A3Q4EBU8;A0A0R4J006	Na(+)/H(+) exchange regulatory cofactor NHE-RF2;Na(+)/H(+) exchange regulatory cofactor NHE-RF
Igkv8-27	0.113046	0.123997	0.96382		22.4461	22.0413	22.3345	22.6252	NaN	22.1462	23.2037	NaN	22.0746	NaN	20.2474	19.8569	20.0316	20.2736	NaN	19.5067	20.4897	NaN	19.5607	NaN	2	1	2	1	1	0	1	1	0	1	1	24	24	24	10.976	5	0	3.8549	A0A075B5N4;A0A140T8P7;A0A0G2JF28;A0A140T8M3;A0A140T8M4;A0A140T8N7;A0A140T8N5;A0A140T8P5;A0A0G2JFN8	A0A075B5N4;A0A140T8P7;A0A0G2JF28;A0A140T8M3;A0A140T8M4;A0A140T8N7;A0A140T8N5;A0A140T8P5;A0A0G2JFN8
Hspa9	0.11254	0.338606	0.910928		25.8802	25.9263	25.9155	25.4762	25.7256	25.9343	25.9668	25.8832	26.2131	25.4891	24.1445	24.3979	24.0627	23.5085	23.9548	24.0062	23.8895	24.183	24.2613	23.8677	32	28	29	28	30	29	29	28	29	28	24	59.5	59.5	59.5	73.46	342	0	323.31	P38647	P38647	Stress-70 protein, mitochondrial
Gpd1l	0.112321	0.309266	0.911901		22.8683	22.6327	22.5007	23.0245	22.9191	22.5195	22.7834	23.0188	22.9337	23.2515	20.0474	19.9088	19.0387	19.9376	20.1163	19.6734	19.2806	20.0873	20.2619	20.9792	12	6	6	4	6	6	5	4	6	8	9	47.3	47.3	44.2	38.225	46	0	23.779	Q3ULJ0;D3Z0L6	Q3ULJ0	Glycerol-3-phosphate dehydrogenase 1-like protein
Nova2	0.112247	0.329869	0.908491		23.2788	23.2522	23.1925	23.4519	23.5599	23.0344	23.3516	23.4526	23.6938	23.7641	20.7917	20.4234	19.0825	21.049	20.8355	19.8867	19.9694	21.3138	21.0967	21.8543	10	7	6	4	8	8	5	4	9	9	9	32.1	32.1	32.1	49.066	51	0	31.482	A0A1W2P872;D3YVV7;Q9JKN6	A0A1W2P872;D3YVV7
Pitpna	0.111453	0.372836	0.905991		25.3707	25.4488	25.0769	25.5732	25.5201	25.2561	25.3004	25.6834	25.5586	25.7484	23.146	23.1471	22.595	22.9524	23.2016	22.6279	22.5663	23.4203	23.2407	23.5963	16	14	11	10	12	13	12	12	13	10	13	74.2	74.2	70.8	31.893	130	0	101.16	P53810;J3QQ30;J3QPW1;F8WGG5	P53810;J3QQ30;J3QPW1	Phosphatidylinositol transfer protein alpha isoform
Arl8a	0.111389	0.430903	0.89883		22.6552	23.0066	23.0767	22.7247	22.7172	23.0482	23.1177	22.7999	22.7108	23.0608	20.1859	20.5078	21.0176	20.7626	20.5658	20.7329	20.8273	20.6638	20.48	21.1067	2	1	1	2	2	2	2	2	2	2	2	44.6	12.4	12.4	21.39	30	0	6.1607	Q8VEH3;F6QKK2	Q8VEH3;F6QKK2	ADP-ribosylation factor-like protein 8A
Tomm34	0.111103	0.466127	0.89906		21.8071	21.9637	21.865	21.739	22.1081	21.8607	22.1694	22.2359	21.765	22.0074	18.833	18.6527	18.383	18.5785	18.9806	18.4451	19.2818	18.8476	17.8192	20.1535	5	4	3	3	3	4	3	5	3	2	3	23.9	23.9	23.9	34.278	14	0	6.3841	Q9CYG7	Q9CYG7	Mitochondrial import receptor subunit TOM34
Psmd2	0.111088	0.240022	0.921768		23.9509	23.8219	23.8439	24.3374	24.0806	23.8031	23.7442	24.2532	24.6546	24.1351	20.7772	20.9465	20.5771	21.5909	21.0756	20.4719	20.2597	21.2779	21.1761	21.4496	20	15	14	12	19	14	10	12	16	14	16	29.5	29.5	29.5	100.2	114	0	95.525	Q8VDM4;A0A338P6M5;E9Q2S8;A0A338P6S9;A0A338P7H4	Q8VDM4	26S proteasome non-ATPase regulatory subunit 2
Nans	0.110969	0.216389	0.928389		24.2819	24.0353	23.7545	24.5375	24.4524	24.1375	23.8342	24.57	24.6536	24.4211	22.6164	22.3578	21.658	22.9763	22.6339	22.054	21.2697	22.5062	22.4927	22.7357	13	10	9	8	11	10	9	6	8	8	10	48.7	48.7	48.7	40.024	69	0	113.5	Q99J77	Q99J77
Wdr91	0.110943	0.244692	0.920424		21.9333	21.4121	NaN	22.1406	21.4931	21.724	21.8891	22.0433	21.5732	22.0491	15.5143	16.5514	16.2418	17.0192	17.1646	16.5808	17.5062	18.1448	16.8378	17.7066	6	1	2	1	2	2	2	2	4	2	4	11.1	11.1	11.1	83.42	9	0	11.718	Q7TMQ7;S4R1X1;D3Z101	Q7TMQ7;S4R1X1	WD repeat-containing protein 91
Srpr	0.110867	0.54598	0.894736		21.8895	22.1457	22.116	22.0954	21.9443	22.0409	22.1991	22.2415	21.8956	22.3682	18.3449	19.3169	18.7853	18.631	18.1004	18.1982	18.5765	18.7818	17.4331	18.8406	7	4	6	4	4	3	4	4	4	3	4	16.8	16.8	16.8	69.622	22	0	20.714	Q9DBG7;F6VF36;A0A1L1SSI7	Q9DBG7	Signal recognition particle receptor subunit alpha
Srm	0.110851	0.212776	0.930682		21.6095	21.2032	21.1786	21.4086	21.9871	21.4278	NaN	21.6627	21.6743	NaN	17.9312	18.1608	16.3517	18.1775	17.1739	18.5845	16.6952	17.0976	18.2386	17.7741	2	2	2	1	2	1	2	1	1	2	1	11.3	11.3	11.3	33.995	2	0	5.0934	Q64674	Q64674	Spermidine synthase
Cox4i1	0.110766	0.346869	0.910624		26.3036	26.3375	26.4279	26.0034	25.9554	26.4383	26.5809	26.1127	26.4065	26.0433	25.0703	25.219	25.1137	24.7233	24.6706	25.0617	24.8435	24.8871	25.1189	24.7371	12	10	8	8	8	8	9	8	10	10	8	45	45	45	19.53	105	0	61.896	P19783;M0QWX7;D6RG40	P19783	Cytochrome c oxidase subunit 4 isoform 1, mitochondrial
Atl1	0.110589	0.139398	0.958634		21.9635	21.9758	22.7318	22.4011	21.9877	22.3362	22.7546	21.5239	22.6756	NaN	17.1485	17.798	18.7791	19.0402	17.7477	18.4282	18.2153	17.6587	18.4041	NaN	7	1	2	4	4	2	3	4	2	3	0	21	19.7	19.7	63.377	13	0	20.892	Q8BH66	Q8BH66	Atlastin-1
A2m	0.110554	0.37207	0.907932		23.2568	23.7069	23.3949	23.2683	23.0856	23.179	23.5615	23.3712	23.6343	23.5193	18.5045	19.329	18.0674	18.4976	18.2476	18.1987	18.0635	18.3836	17.6408	18.668	9	3	5	3	4	3	5	5	4	4	5	12.5	12.5	12.5	165.85	25	0	27.362	Q61838;D3YUI3	Q61838	Alpha-2-macroglobulin;Alpha-2-macroglobulin 165 kDa subunit;Alpha-2-macroglobulin 35 kDa subunit
Eif2s1	0.110256	0.345061	0.909466		23.7949	23.8922	23.6758	24.278	24.0483	23.7756	23.963	24.1553	24.3237	24.023	21.7141	21.6826	20.8235	21.8635	22.1367	20.8309	20.8914	21.0471	21.5517	21.65	14	10	10	9	9	12	9	8	7	11	6	48.9	48.9	48.9	36.108	60	0	34.517	Q6ZWX6	Q6ZWX6	Eukaryotic translation initiation factor 2 subunit 1
Snap29	0.109872	0.463265	0.895961		22.4673	22.5639	22.8641	22.6596	22.3818	22.7454	22.6608	22.8203	22.4401	22.8195	20.0819	21.0266	19.717	20.9557	20.2725	20.8003	20.2966	21.133	20.2239	20.8472	6	6	6	4	6	5	6	5	6	5	5	35	35	35	29.572	37	0	18.424	Q9ERB0	Q9ERB0	Synaptosomal-associated protein 29
Rnpep	0.109848	0.38863	0.905236		23.618	23.6563	23.5286	24.1359	23.8702	23.621	23.9201	23.9164	23.9503	23.9505	21.3423	21.7115	20.5497	21.8765	21.7747	20.8454	21.3169	21.6517	21.0054	21.6232	20	15	15	7	17	18	14	14	14	10	13	41.2	41.2	41.2	72.415	105	0	150.14	Q8VCT3;E9PYF1	Q8VCT3;E9PYF1	Aminopeptidase B
Mtch1	0.109772	0.255642	0.920661		22.8745	23.1769	22.973	22.7823	NaN	23.2439	23.3072	23.3116	22.8116	22.633	18.6391	19.4264	19.802	19.3661	NaN	18.7063	19.4085	19.812	18.7171	19.3435	4	1	3	4	3	0	1	3	3	2	3	12.1	12.1	12.1	41.565	13	0	3.3839	Q791T5;A0A3Q4EG99;A0A3Q4EBT8;D3YXC2;A0A3Q4EC24;A0A3Q4EGL4;A0A3Q4EIA3	Q791T5;A0A3Q4EG99;A0A3Q4EBT8;D3YXC2;A0A3Q4EC24;A0A3Q4EGL4;A0A3Q4EIA3	Mitochondrial carrier homolog 1
Ggt5	0.109529	0.267435	0.917779		22.6697	22.5156	22.5017	22.2221	22.6331	23.1789	22.417	22.3319	22.4739	22.6882	19.2943	18.9707	17.7163	17.946	18.926	19.7291	18.5369	18.8695	19.1523	19.507	6	4	4	2	2	4	5	3	4	5	3	19.7	19.7	19.7	61.673	26	0	36.233	Q9Z2A9;A0A087WSM3;Q80WV0	Q9Z2A9	Gamma-glutamyltransferase 5;Gamma-glutamyltransferase 5 heavy chain;Gamma-glutamyltransferase 5 light chain
Aass	0.109471	0.121238	0.963201		23.1527	23.2475	23.0592	23.1762	22.9826	23.4151	23.0129	23.2011	24.3164	22.22	19.7889	20.4665	19.8515	20.3481	20.036	19.5869	19.5172	19.8905	20.9098	18.1848	16	9	10	7	10	9	7	10	9	11	3	25.4	25.4	25.4	102.97	55	0	41.343	Q99K67;F6VMP2	Q99K67	Alpha-aminoadipic semialdehyde synthase, mitochondrial;Lysine ketoglutarate reductase;Saccharopine dehydrogenase
Rab4b	0.109459	0.415542	0.90285		22.5506	22.4831	22.6307	22.2154	22.08	22.5594	22.6784	22.5036	22.4038	22.3619	20.7028	21.1237	21.1694	20.6272	19.737	20.5377	20.9663	20.3644	19.7169	21.1385	9	6	8	9	6	4	7	8	6	4	6	48.8	48.8	34.3	23.629	46	0	18.839	Q91ZR1	Q91ZR1	Ras-related protein Rab-4B
Zfyve21	0.109431	0.443047	0.898512		23.1167	23.2135	22.8461	23.1204	22.8238	23.0865	23.3986	23.0864	22.907	23.1892	20.0389	20.4628	19.8988	19.9704	19.8734	19.9597	19.9778	20.1025	19.6412	20.3035	3	3	3	3	3	3	3	3	3	3	3	17.1	17.1	17.1	26.047	16	0	7.1422	Q8VCM3;A0A1Y7VLE1;A0A1Y7VNH4;A0A1Y7VJT0;A0A1Y7VIQ0	Q8VCM3;A0A1Y7VLE1;A0A1Y7VNH4;A0A1Y7VJT0;A0A1Y7VIQ0	Zinc finger FYVE domain-containing protein 21
Cmtm3	0.109406	0.426536	0.900356		22.6065	22.7134	22.663	22.5339	22.8284	22.666	23.1734	22.578	22.8042	22.6706	20.1471	19.8627	19.596	19.5607	20.587	19.405	19.8378	19.5307	19.6129	19.8153	1	1	1	1	1	1	1	1	1	1	1	10.3	10.3	10.3	20.247	16	0	7.4198	Q99LJ5;A0A1D5RLU9;A0A1D5RLE8;A0A1D5RM50	Q99LJ5;A0A1D5RLU9;A0A1D5RLE8;A0A1D5RM50	CKLF-like MARVEL transmembrane domain-containing protein 3
Gmppa	0.109001	0.666215	0.888364		21.6618	21.7563	NaN	21.4382	21.6075	NaN	21.7264	21.7363	21.6167	21.8204	18.1583	17.7235	NaN	17.1237	18.5193	NaN	16.4848	17.497	17.1351	18.9658	3	2	2	0	2	3	1	2	2	2	3	9.5	9.5	9.5	46.244	11	0	2.8022	Q922H4	Q922H4	Mannose-1-phosphate guanyltransferase alpha
Rps14	0.108882	0.399799	0.904904		25.6013	25.5468	25.6516	25.8723	26.0972	25.774	25.6663	25.871	26.0484	25.954	25.2291	25.2604	25.265	25.5034	25.5301	25.2375	24.9022	25.3798	25.3471	25.9298	9	8	6	8	7	7	7	6	8	7	8	70.2	70.2	70.2	16.273	89	0	77.593	P62264;D3YVF4;D3Z7I1;A0A494BAS4	P62264;D3YVF4;D3Z7I1	40S ribosomal protein S14
Cnksr3	0.108473	1.24056	0.865491		21.6806	21.631	21.6097	21.6178	21.6395	21.7036	21.8257	21.6157	NaN	21.8318	16.2952	17.4426	17.4121	17.5052	17.4415	16.5557	16.6033	17.778	NaN	18.092	3	1	2	2	2	2	1	1	3	0	3	10.1	10.1	10.1	61.869	10	0	4.5782	Q8BMA3;Q80YA9;A2AI78	Q8BMA3	Connector enhancer of kinase suppressor of ras 3
Spcs2	0.108455	0.334937	0.912686		24.2227	24.1923	24.5016	24.0883	23.8619	24.5746	24.4266	24.1535	24.0593	24.195	21.2513	21.1957	21.3677	21.1682	20.8757	21.3793	20.7918	21.1297	20.8637	21.7233	4	2	2	3	3	3	3	3	3	2	4	21.7	21.7	21.7	24.977	27	0	21.563	Q9CYN2;A0A140LHR3;A0A140LJ01;A0A140LHG8;A0A140LJG6;A0A140LIK0;A0A140LHW5	Q9CYN2;A0A140LHR3;A0A140LJ01;A0A140LHG8;A0A140LJG6;A0A140LIK0	Signal peptidase complex subunit 2
Trip11	0.107749	0.199629	0.940329		22.1585	22.1585	22.0484	23.0335	22.1525	22.0814	22.5794	22.4888	22.2235	22.7169	16.3098	18.0316	15.8063	16.7189	16.552	15.8064	15.0503	14.0172	15.3369	16.0216	6	3	3	2	3	3	2	2	1	3	3	4.8	4.8	4.8	226.45	7	0	6.4531	E9Q512;H3BJG4;H3BJH8;Q8BVJ9	E9Q512;H3BJG4
Tns3	0.107618	0.535313	0.901169		24.5157	24.4549	24.2509	24.7178	24.5591	24.4031	24.7075	24.5997	24.5984	24.7278	20.5785	20.5156	19.5488	20.4493	20.6906	20.2157	20.8361	21.0312	20.8886	21.4153	19	12	7	7	7	11	8	11	13	11	13	21.7	20	20	155.59	73	0	145.06	Q5SSZ5;A0A5F8MPF2;A0A5F8MP98	Q5SSZ5;A0A5F8MPF2;A0A5F8MP98	Tensin-3
Sh3gl1	0.107609	0.348472	0.909853		27.5041	27.2238	26.9927	27.2882	27.5701	27.1281	27.3271	27.5789	27.5101	27.5728	21.8688	22.0909	21.5945	22.2272	22.2849	21.3494	21.5669	22.2929	21.7619	26.7379	14	8	10	10	11	10	7	8	9	9	12	50.3	50.3	50.3	41.518	66	0	123.94	Q62419;A0A3B2W7K0	Q62419;A0A3B2W7K0	Endophilin-A2
Pls3	0.10736	0.285813	0.917229		24.7464	24.6672	24.2522	24.9094	24.9055	24.5054	24.6278	25.0606	24.8634	24.9603	22.6743	22.3662	21.9254	22.8382	22.6531	22.148	22.0553	22.6737	22.1158	23.1549	23	17	19	16	18	15	15	12	14	10	20	49.5	46	41.9	70.741	170	0	249.11	Q99K51;A0A1C7CYV0;B1AX58	Q99K51;A0A1C7CYV0;B1AX58	Plastin-3
Adss	0.107085	0.302482	0.917073		22.5344	22.482	22.3077	22.613	22.6786	22.2889	22.3404	23.0082	22.7516	22.7621	19.064	19.0279	18.019	19.6827	19.8753	19.2197	18.3888	20.0535	19.6298	20.3457	5	3	2	1	4	5	4	2	4	3	5	16.7	16.7	16.7	50.02	22	0	12.78	P46664	P46664	Adenylosuccinate synthetase isozyme 2
Kctd12b	0.106916	0.243283	0.921005		21.9873	22.2846	22.2166	22.287	22.3099	22.5939	22.6791	21.9433	22.5265	21.8771	18.2159	18.6626	18.7956	18.9441	18.4711	19.1111	19.422	18.5201	19.3491	18.8045	3	2	1	3	2	2	2	3	2	3	2	17.5	11	11	33.285	22	0	3.1197	Q8C7J6	Q8C7J6
Lphn2	0.10671	0.336731	0.912811		22.5047	22.6942	22.7294	22.2714	22.2745	22.5068	22.9788	22.482	22.4616	22.5785	19.4301	19.7691	19.6658	18.5203	19.0894	18.5036	19.14	18.2372	18.312	19.3533	17	12	12	12	8	11	9	10	6	7	12	17.4	17.4	17.4	160.97	67	0	60.122	A0A0G2JG66;A0A0G2JDK6;A0A0G2JDE3;A0A0G2JFV3;Q8JZZ7;A0A0G2JDF4;A0A0G2JFF5;A0A0G2JGM8;A0A0G2JEQ8;A0A0G2JH16;A0A0G2JGC2;Q0P6A0;E9Q9Q9;Q80TR1;H7BX15;E9Q3V9;F6YP92	A0A0G2JG66;A0A0G2JDK6;A0A0G2JDE3;A0A0G2JFV3;Q8JZZ7;A0A0G2JDF4;A0A0G2JFF5;A0A0G2JGM8;A0A0G2JEQ8;A0A0G2JH16	Latrophilin-2
Dync1i2	0.106701	0.832442	0.886073		23.3949	23.4711	23.6054	23.5951	23.6509	23.5097	23.6905	23.792	23.6475	23.6112	21.6674	22.3819	22.1625	22.4646	22.2417	21.544	21.6055	22.2542	22.0447	22.5312	15	10	13	11	13	11	9	8	12	10	13	47.1	47.1	45.1	68.393	96	0	113.57	O88487;Q3TPJ8;A2BFF8;A2BFF9;A2BFF5	O88487;Q3TPJ8;A2BFF8;A2BFF9;A2BFF5	Cytoplasmic dynein 1 intermediate chain 2
Slc25a13	0.106674	0.283424	0.917685		23.6678	23.5188	23.2987	23.2617	23.0462	23.5181	23.3983	23.4118	23.8597	23.1385	21.1779	21.4275	20.8196	20.6445	20.4891	20.5965	20.5693	20.562	21.2587	20.9169	17	10	11	11	10	10	9	11	8	9	10	42.9	38.2	38.2	74.466	106	0	74.743	Q9QXX4	Q9QXX4	Calcium-binding mitochondrial carrier protein Aralar2
Uqcrq	0.106365	0.409836	0.905846		24.555	24.5339	24.4652	24.2952	24.412	24.6731	24.8715	24.3412	24.6101	24.2972	22.5145	22.848	22.56	22.2207	22.3102	22.0798	22.0277	22.2473	22.3313	22.4722	4	3	4	4	4	4	3	3	3	3	3	36.6	36.6	36.6	9.7681	20	0	4.6053	Q9CQ69	Q9CQ69	Cytochrome b-c1 complex subunit 8
Prkd2	0.106336	0.347251	0.912977		23.2968	23.1745	22.9875	23.2491	23.4183	23.2453	23.7794	23.2106	23.1658	23.2568	20.3669	20.1241	19.3189	21.0047	20.3328	19.6365	20.7988	19.823	20.2836	20.849	14	7	7	5	10	7	7	9	8	8	9	25.6	25.6	25.6	96.541	56	0	56.582	Q8BZ03;Q62101;Q8K1Y2;A0A0G2JF79;F2Z3Z6;A0A0G2JGW6;B1AU43;D3Z6I0;A0A0G2JFE2;Q5FWX6;E9Q341;B1AU42;Q8CEQ0;Q8BLF2;Q9QUK0;Q3UTQ8;Q69ZM6	Q8BZ03	Serine/threonine-protein kinase D2
Acsl1	0.106223	0.259809	0.92013		24.0746	24.073	23.9907	23.9353	23.7496	24.2312	24.4615	23.962	24.1809	23.5186	21.4484	21.5893	21.3432	21.0746	21.0096	21.4509	21.5191	20.9378	21.3478	20.6839	27	17	15	20	17	17	17	18	11	19	13	48.9	48.9	47.6	77.951	120	0	68.809	P41216;D3Z041;D3Z457;D3YVF6;A0A1B0GRS8;F6WNZ2	P41216;D3Z041	Long-chain-fatty-acid--CoA ligase 1
Sts	0.106181	0.180855	0.948715		22.1535	22.6004	22.6716	21.6362	21.785	22.4786	22.2445	22.5386	22.0704	22.0455	18.2909	18.7657	19.6274	18.5244	18.2468	19.3324	18.9989	18.8108	18.7213	19.2394	8	4	5	7	4	4	6	5	5	6	6	17.1	17.1	17.1	66.59	38	0	10.971	P50427	P50427	Steryl-sulfatase
Thop1	0.106047	0.27532	0.92207		22.2141	NaN	22.0436	22.2864	21.8412	NaN	21.8428	22.2843	22.2626	22.4198	17.6704	16.6658	17.8044	17.6621	17.7947	NaN	15.159	18.519	18.9138	18.2047	11	3	1	2	3	4	1	1	7	6	3	18	18	18	78.025	12	0	6.7013	Q8C1A5;A0A0R4IZY0	Q8C1A5;A0A0R4IZY0	Thimet oligopeptidase
Bag6	0.105996	0.303616	0.91673		21.8376	21.8572	21.7126	22.3487	22.312	21.9129	22.2446	22.2855	22.1372	22.0177	18.7705	18.2876	17.2249	18.8993	18.3482	17.7077	17.412	18.8684	18.643	19.2552	6	5	3	2	4	4	3	2	6	5	5	8.7	8.7	8.7	121.04	19	0	11.752	Q9Z1R2;Q3UF95;G3UYQ2;A0A1B0GX81;G3UZT6;G3UXT8;G3UYZ0;G3V013	Q9Z1R2;Q3UF95;G3UYQ2;A0A1B0GX81;G3UZT6;G3UXT8	Large proline-rich protein BAG6
Srprb	0.105892	0.328399	0.916847		23.2005	23.3235	23.4054	22.8184	23.4311	23.4171	23.4326	23.1369	23.5636	23.158	20.8092	21.8127	21.8	20.8662	20.9591	21.0941	21.2617	21.5569	20.5968	21.1862	9	3	7	7	5	4	6	8	8	3	6	41.6	41.6	41.6	29.579	34	0	39.641	P47758;A0A1W2P830	P47758	Signal recognition particle receptor subunit beta
Hprt1	0.105767	0.384028	0.910767		23.6263	23.5498	23.3545	24.0593	23.707	23.6865	23.6802	23.878	23.8374	23.7437	22.2534	21.6165	21.179	22.6577	22.2226	21.8917	21.0538	22.1826	21.84	22.4161	9	7	7	6	8	8	7	7	8	7	8	51.8	51.8	51.8	24.57	60	0	77.667	P00493	P00493	Hypoxanthine-guanine phosphoribosyltransferase
Gpx4	0.105633	0.411009	0.907592		24.4543	24.1917	24.215	24.1919	24.5044	24.4336	24.7391	24.3525	24.3957	24.1645	22.8613	22.9913	22.773	22.3208	22.5121	22.5904	22.7106	22.6217	23.0179	22.967	11	9	8	8	6	8	9	8	8	9	8	50.8	50.8	50.8	22.228	68	0	20.674	O70325;S4R1E5	O70325;S4R1E5	Phospholipid hydroperoxide glutathione peroxidase, mitochondrial;Glutathione peroxidase
Capza2	0.105504	0.471519	0.899385		26.5508	26.5777	26.7304	26.9375	26.6568	26.7634	27.0671	26.7525	26.8055	26.5922	24.5706	24.8466	24.535	25.0475	24.6359	24.3159	24.3435	24.6377	24.6137	24.7997	20	14	14	18	15	16	14	14	14	14	16	83.9	83.9	70.3	32.967	154	0	250.89	P47754;D6RCW7;A0A0N4SVM0	P47754;D6RCW7;A0A0N4SVM0	F-actin-capping protein subunit alpha-2
Gnai3	0.105489	0.190359	0.944793		23.712	24.0668	24.2579	23.9086	23.5086	24.0906	24.6386	23.8156	23.8165	23.62	21.7193	22.2519	21.856	21.8826	21.3865	22.0404	22.3807	21.6602	21.1098	21.5017	9	7	9	6	8	8	9	7	7	5	7	58.2	37	37	40.538	55	0	202.08	Q9DC51	Q9DC51	Guanine nucleotide-binding protein G(k) subunit alpha
Eef2	0.105444	0.323285	0.918126		26.1318	26.0592	25.9583	26.4684	26.393	25.9908	26.1582	26.39	26.4835	26.5156	24.3799	24.6065	24.0613	24.8093	24.6487	23.8393	23.8387	24.6618	24.4125	25.0184	56	47	45	40	44	50	40	36	48	44	48	64.5	64.5	63.3	95.313	557	0	323.31	P58252	P58252	Elongation factor 2
Bak1	0.105424	0.116142	0.963705		22.2304	22.6768	22.9415	21.8267	21.9673	22.2176	23.4478	22.479	22.0838	21.9416	19.6313	19.2537	19.827	19.4221	18.0198	20.0574	19.7558	19.2216	19.3576	18.7298	5	2	3	3	2	1	4	2	2	2	1	52.6	52.6	52.6	23.294	11	0	54.852	O08734;F7CUQ1;Q91WX5;A0A494BB74	O08734;F7CUQ1;Q91WX5	Bcl-2 homologous antagonist/killer
Erc1	0.105139	0.35652	0.912264		21.4091	21.6064	21.7317	21.6659	21.9976	21.8281	21.8536	21.8712	21.4457	21.9379	17.0662	17.0681	16.1776	16.1552	16.6662	16.0312	16.0058	16.9575	16.7589	17.6587	7	5	2	2	2	4	2	3	4	4	3	7.9	7.9	7.9	128.33	21	0	14.629	Q99MI1;V9GXP8;F8VPM7;V9GXH3;V9GXF0;V9GWT6;V9GX53;Q6PH08;V9GXL1;Q3UHT7	Q99MI1;V9GXP8;F8VPM7;V9GXH3;V9GXF0;V9GWT6	ELKS/Rab6-interacting/CAST family member 1
Rcc1	0.105132	0.374678	0.908268		23.4188	23.5076	23.8677	23.5162	23.4697	23.8628	23.7553	23.3508	23.8014	23.5353	21.973	21.9647	22.3725	21.9048	21.6903	22.1014	21.419	21.5792	22.0717	21.5761	13	9	10	10	8	10	9	7	8	10	7	56.5	56.5	56.5	44.93	75	0	123.27	Q8VE37;Q6PFB2;A2CER2	Q8VE37;Q6PFB2	Regulator of chromosome condensation
Ppil1	0.105116	0.250865	0.922041		23.647	23.1745	23.5923	23.6766	24.1192	23.7973	23.4736	23.85	23.6392	23.9752	21.1234	20.8346	20.6009	21.1722	21.4665	20.9439	20.154	21.2783	21.2973	21.4336	2	2	2	1	2	2	2	1	2	2	2	20.5	20.5	20.5	18.237	5	0	6.17	Q9D0W5	Q9D0W5	Peptidyl-prolyl cis-trans isomerase-like 1
Gapvd1	0.104711	0.239375	0.923489		22.0582	22.6207	21.8897	22.4647	22.666	22.2064	22.7329	22.5276	22.3156	22.4403	17.0756	17.6816	17.3652	17.2065	16.67	16.9397	17.7391	17.4972	17.164	17.5334	3	2	2	3	2	1	2	3	2	2	2	3.5	3.5	3.5	162.4	14	0	6.3522	Q6PAR5;E9Q0D1;F7ADT6;F7ADS7;F6X819;F7ADQ2	Q6PAR5	GTPase-activating protein and VPS9 domain-containing protein 1
Immt	0.104512	0.379961	0.908828		24.6801	24.6847	24.827	24.2802	24.5445	24.7721	24.9364	24.5217	24.7789	24.53	22.5679	22.6212	22.6976	21.7253	22.1195	22.1823	22.4661	22.2314	22.245	22.4631	32	26	25	26	22	23	23	25	25	23	22	47.3	47.3	22.3	83.899	217	0	162.38	Q8CAQ8;E9Q800;E9QAY6;A0A0U1RQ14	Q8CAQ8;E9Q800;E9QAY6	MICOS complex subunit Mic60
Eef1d	0.103877	0.418387	0.908812		25.8483	25.4886	25.6214	25.9653	25.981	25.7019	25.8074	25.985	25.9684	25.9612	23.5658	23.7551	23.8093	24.1638	23.9991	22.9945	23.2029	24.1882	23.773	24.4018	12	11	10	11	11	11	8	8	11	9	10	51.6	51.6	12.1	31.293	118	0	158.36	P57776;E9QN08;Q80T06;A0A0R4J1E2;D3YUQ9;D3YZT9	P57776;E9QN08;Q80T06;A0A0R4J1E2;D3YUQ9;D3YZT9	Elongation factor 1-delta
Ssfa2	0.103816	0.305136	0.916867		21.5899	21.4825	21.1603	21.6375	21.5689	21.3951	21.5768	21.8029	NaN	NaN	15.5291	17.3845	16.0454	15.6509	15.4195	15.0734	16.0629	15.9079	NaN	NaN	4	1	3	3	1	1	1	2	1	0	1	4	4	4	136.95	5	0	3.2818	Q922B9;A2AQD6;A2AQD5	Q922B9;A2AQD6;A2AQD5	Sperm-specific antigen 2 homolog
Rpl10a	0.103505	0.496884	0.901667		25.8813	25.867	26.075	26.0682	26.0857	26.2246	26.3069	26.0159	26.1197	25.8275	25.4227	25.3746	25.419	25.3823	25.3528	25.3665	25.3028	25.244	25.2566	25.1758	11	9	9	9	8	9	8	7	8	8	7	49.5	49.5	49.5	21.636	98	0	211.76	A0A3B2WDD2;A0A3B2WBL1;Q5XJF6;P53026;A0A3B2W824;A0A3B2W820;A0A3B2WCA5;D6RE43	A0A3B2WDD2;A0A3B2WBL1;Q5XJF6;P53026;A0A3B2W824	Ribosomal protein;60S ribosomal protein L10a
Ccar2	0.102864	0.148151	0.958437		22.3949	22.024	22.1693	22.6035	22.6366	21.9618	21.843	22.652	23.0353	22.8505	18.1586	18.3649	17.9151	18.5795	19.0652	17.7316	17.1934	19.1414	19.3543	19.985	11	4	5	5	5	8	6	4	7	8	10	17	17	17	103	34	0	15.556	Q8VDP4	Q8VDP4	Cell cycle and apoptosis regulator protein 2
Ptrh2	0.102779	0.340406	0.917912		21.6513	22.3107	22.0326	21.8184	21.9061	21.9715	22.2288	21.9656	21.8687	22.1986	20.4703	20.3557	20.2318	20.1264	19.9343	19.6218	19.7764	20.1774	19.8738	20.5739	4	4	3	3	3	3	2	2	3	3	3	29.8	29.8	29.8	19.526	24	0	16.181	Q8R2Y8	Q8R2Y8	Peptidyl-tRNA hydrolase 2, mitochondrial
Itgb1	0.102355	0.285975	0.921368		26.7987	26.953	26.8193	26.4281	26.5299	26.9189	27.1836	26.5168	26.7804	26.6411	24.9494	25.1672	24.9587	24.5906	24.615	24.778	24.8905	24.3772	24.4509	24.7716	32	28	29	29	24	28	27	25	26	23	27	46.7	46.7	46.7	88.231	335	0	323.31	P09055	P09055	Integrin beta-1
Anxa3	0.102257	0.26409	0.921988		24.7183	24.5982	24.2162	24.8786	24.9489	24.6148	24.4822	24.9982	24.9013	24.8749	23.9598	23.6373	22.5659	23.8564	24.0682	23.1408	22.5937	23.5179	23.494	23.9052	29	25	23	17	23	25	19	15	20	18	23	77.1	77.1	77.1	36.384	195	0	174.84	O35639;Q3TET3;A0A0G2JGL7;A0A0G2JDV9	O35639	Annexin A3
Hist1h1e	0.102102	0.252423	0.924541		30.7324	30.5585	30.665	30.1454	30.7016	30.9719	30.5725	30.5752	30.92	30.2738	28.7931	28.6675	28.7374	28.2584	28.6557	28.6118	28.4381	28.5753	28.7169	28.3036	6	6	6	6	6	6	6	6	6	6	6	42	16	16	21.977	164	0	97.034	P43274	P43274	Histone H1.4
Cstb	0.101762	0.203067	0.942425		25.0621	24.863	24.5625	25.2225	25.563	25.186	24.8467	25.4484	24.9754	25.3254	24.0948	23.8097	23.6143	24.1919	24.0537	23.6155	23.2204	24.1984	23.3805	23.8782	8	7	5	7	7	7	6	6	6	5	7	93.9	93.9	93.9	11.045	40	0	23.159	Q62426	Q62426	Cystatin-B
Irf2bp1	0.101716	0.31704	0.917241		21.4771	21.3188	NaN	NaN	21.4308	NaN	NaN	21.394	21.382	21.7558	16.4561	16.2888	NaN	NaN	16.335	NaN	NaN	17.219	16.0747	15.6388	3	1	1	0	0	1	0	0	3	1	1	8	8	8	61.75	5	0	3.2978	Q8R3Y8	Q8R3Y8	Interferon regulatory factor 2-binding protein 1
Chd2	0.101441	0.235667	0.930134		22.6307	22.2934	22.6196	22.0711	22.0341	22.4074	22.1203	22.467	22.854	22.3074	16.7965	16.5013	16.7669	16.1627	16.3536	16.6198	16.2173	16.6338	16.9063	17.0126	3	2	2	3	2	3	3	3	3	3	3	1.9	1.9	1.9	210.8	7	0.0011855	2.0657	E9PZM4;A0A0G2JEZ3	E9PZM4	Chromodomain-helicase-DNA-binding protein 2
Lsm6	0.101344	0.209418	0.94233		22.6813	22.2124	21.8765	22.565	22.34	22.0756	22.4375	22.5636	22.8604	22.2449	21.083	20.8361	19.64	20.2413	20.7507	19.6449	19.6877	20.1653	20.4664	19.6119	2	2	2	1	2	2	1	1	1	1	1	27.5	27.5	27.5	9.1275	6	0	2.4492	P62313	P62313	U6 snRNA-associated Sm-like protein LSm6
Lgmn	0.101093	0.266357	0.922971		24.7177	24.9204	25.142	24.9978	24.5924	24.992	25.4115	24.9582	24.8656	24.6484	21.5494	21.8244	21.7878	21.6206	21.3726	21.5097	21.7533	21.3949	21.1183	21.4475	7	5	5	6	5	5	5	3	5	6	5	14.3	14.3	14.3	49.372	46	0	65.145	O89017	O89017	Legumain
Plcb3	0.100987	0.650756	0.901065		22.969	23.0174	22.9476	23.0858	23.186	23.0226	23.0901	23.1612	23.0594	23.3776	19.937	19.4228	19.4592	20.1011	20.3611	19.5602	19.5861	19.8541	19.4845	20.2298	19	14	9	10	15	17	13	13	14	10	12	17.3	17.3	17.3	139.49	77	0	120.5	P51432;Q8C8I0;A0A494BAY4;A0A494B9C1	P51432	1-phosphatidylinositol 4,5-bisphosphate phosphodiesterase beta-3
Gabarap	0.100934	0.1808	0.952351		22.4801	22.2675	NaN	22.3445	22.3343	22.1466	22.5651	21.9722	22.5332	23.0704	20.8951	20.8319	NaN	20.7862	20.6819	20.3006	20.6446	20.3401	20.7569	21.6302	1	1	1	0	1	1	1	1	1	1	1	9.4	9.4	9.4	13.918	10	0.0036131	1.5169	Q9DCD6;B1AR50	Q9DCD6;B1AR50	Gamma-aminobutyric acid receptor-associated protein
Ppm1g	0.100767	0.121036	0.964423		22.4942	21.9482	21.9354	22.436	22.7019	22.0858	21.5217	22.6808	23.1101	22.621	19.732	19.2172	18.7161	19.3498	19.7679	18.6707	18.745	20.0996	20.1817	20.1556	4	3	3	2	3	3	2	4	4	4	4	10	10	10	58.727	29	0	6.6225	Q61074;A0A0J9YVG0;A0A0J9YUB0	Q61074;A0A0J9YVG0	Protein phosphatase 1G
Nras	0.100742	0.254072	0.923927		24.3985	24.7171	24.5912	24.2759	24.2577	24.6164	25.0602	24.3243	24.3815	24.3616	23.4378	23.8179	23.1796	23.2348	23.0021	23.1442	23.107	22.8757	22.4244	23.3665	12	11	10	8	8	8	8	7	7	6	10	73.5	73.5	23.8	21.199	96	0	180.01	P08556;A0A0G2JGP4;Q9D091;A0A0G2JE25;A0A0G2JGM2;B2KGV5;E9Q8V2;E9PVD5;A0A0N4SVY1	P08556;A0A0G2JGP4;Q9D091;A0A0G2JE25	GTPase NRas
Dock4	0.100202	0.0645446	0.967888		21.3316	21.4196	20.2877	22.3087	22.276	22.2912	21.2553	21.3283	NaN	NaN	15.8299	14.0263	13.2831	15.2373	15.094	16.4482	13.982	15.5318	NaN	NaN	2	2	1	1	1	1	2	1	2	0	0	1.9	1.9	1.9	226.55	4	0.0067843	1.3162	P59764;A0A1Y7VLY2	P59764;A0A1Y7VLY2	Dedicator of cytokinesis protein 4
Ruvbl2	0.100196	0.440044	0.909585		23.4512	23.3951	23.5733	23.318	23.258	23.3911	23.4144	23.3331	23.8292	23.5287	21.2128	21.2825	21.3157	21.2441	21.0799	20.4465	20.3784	21.1723	21.067	21.6622	17	11	8	12	12	10	9	8	12	9	11	44.5	44.5	44.5	51.112	72	0	37.505	Q9WTM5;A0A1B0GSR4;A0A1B0GRW3;A0A1B0GT54;A0A1B0GR89	Q9WTM5	RuvB-like 2
Ifitm2	0.100109	0.181816	0.952602		25.3833	25.4959	25.8126	25.3117	25.154	25.9168	26.0084	25.4302	25.2738	25.0288	23.9798	24.4141	24.1978	23.8311	23.719	24.0694	24.3855	23.8345	23.2555	23.8705	4	3	4	3	4	4	3	4	4	3	3	44.4	44.4	38.9	15.743	34	0	84.799	Q99J93;A0A1B0GT68	Q99J93;A0A1B0GT68	Interferon-induced transmembrane protein 2
Eif3d	0.100035	0.256052	0.923449		23.1146	23.1399	23.073	23.5076	23.5522	23.2203	22.9606	23.5875	23.5306	23.5884	20.3958	20.6441	20.004	21.2079	20.7569	20.6703	20.0546	20.8655	20.915	21.1862	13	7	9	6	12	9	11	8	8	12	8	40.3	40.3	40.3	63.988	64	0	66.686	O70194;A0A2R8VK20	O70194	Eukaryotic translation initiation factor 3 subunit D
Tmem2	0.0998192	0.288892	0.91974		24.3549	24.6234	24.731	24.3592	24.2415	24.6458	24.9677	24.4347	24.3305	24.4305	21.6436	22.3363	22.144	21.6704	21.601	21.8045	22.1151	21.6895	21.2105	21.9307	43	34	36	38	30	33	32	34	29	27	31	41.3	41.3	41.3	153.8	260	0	161.91	Q5FWI3;A0A494BB04	Q5FWI3	Transmembrane protein 2
Stx2	0.0993702	0.188382	0.95174		24.7204	24.9463	24.9297	24.5195	24.7552	25.2952	25.3784	24.6044	24.678	24.4118	21.4641	22.157	21.8019	21.6811	21.8832	22.6352	21.5884	21.9125	20.9165	21.6926	13	5	6	7	8	9	6	7	7	5	5	58.7	58.7	58.7	33.203	47	0	181.04	Q3TJ55;Q80W45;Q00262;D3YY94;A0A0G2JE94	Q3TJ55;Q80W45;Q00262	Syntaxin-2
Lamp2	0.099086	0.264795	0.924742		26.2166	26.5285	26.3268	26.1115	25.8726	26.465	26.6403	26.1481	26.2868	26.0112	23.9198	24.4435	23.9725	23.6558	22.95	23.2787	23.0188	23.5612	23.3131	23.4759	12	9	10	10	9	9	7	9	9	7	9	21.9	21.9	21.9	45.681	128	0	150.74	P17047	P17047	Lysosome-associated membrane glycoprotein 2
Tfg	0.0989137	0.256293	0.926842		22.4007	22.7881	22.7079	22.9791	22.5108	22.4161	22.8079	22.9678	NaN	22.9131	19.4869	20.4496	19.5923	21.086	19.4032	18.4014	19.123	20.1243	NaN	19.9001	6	3	3	2	4	2	1	2	3	0	3	25.9	25.9	25.9	43.02	11	0	7.8957	Q9Z1A1;B8JJG7;B8JJG8;B8JJG9;F6QJV5	Q9Z1A1;B8JJG7;B8JJG8;B8JJG9
[truncated: 1,843 more rows]
