# Supplementary material for: Liver sinusoidal endothelial cells constitute a major route for hemoglobin clearance
Source: EMBO Rep. 2026 Jan 6;27(3):598–628. doi: 10.1038/s44319-025-00673-5 (PMC12895045; doi:10.1038/s44319-025-00673-5)
Supplement: Supplementary file 5 — Source data Fig. 1 [file 44319_2025_673_MOESM5_ESM.zip]

Archive with 52 entries (38 files):
- Figure 1/
- Figure 1/1A/
- Figure 1/1A/desktop.ini
- Figure 1/1A/Kidneys.xlsx
- Figure 1/1A/Liver.xlsx
- Figure 1/1A/Lungs.xlsx
- Figure 1/1A/Spleen.xlsx
- Figure 1/1B/
- Figure 1/1B/Hepatocytes_Specimen_004_Tube_008.fcs
- Figure 1/1B/LSEC_KC_Monocytes_Specimen_003_Tube_009.fcs
- Figure 1/1C/
- Figure 1/1C/KCs/
- Figure 1/1C/KCs/F480 staining_KCs.jpg
- Figure 1/1C/KCs/Hgb_KCs.jpg
- Figure 1/1C/KCs/Hoechst staining_KCs.jpg
- Figure 1/1C/KCs/README.docx
- Figure 1/1C/LSECs/
- Figure 1/1C/LSECs/CD146 staining_LSECs.jpg
- Figure 1/1C/LSECs/Hgb_LSECs.jpg
- Figure 1/1C/LSECs/Hoechst staining_LSECs.jpg
- Figure 1/1C/LSECs/README.docx
- Figure 1/1D/
- Figure 1/1D/CTR/
- Figure 1/1D/CTR/Ctrl-HB_A488_STAB2_1.png
- Figure 1/1D/CTR/Ctrl-HB_A555_F480_1.png
- Figure 1/1D/CTR/Ctrl-HB_A647_HB_1.png
- Figure 1/1D/CTR/Ctrl-HB_M_1.tif
- Figure 1/1D/CTR/README.docx
- Figure 1/1D/HGB/
- Figure 1/1D/HGB/Ctrl+HB_A488_STAB2_2.png
- Figure 1/1D/HGB/Ctrl+HB_A555_F480_2.png
- Figure 1/1D/HGB/Ctrl+HB_A647_HB_2.png
- Figure 1/1D/HGB/Ctrl+HB_M_2.tif
- Figure 1/1D/HGB/README.docx
- Figure 1/1E/
- Figure 1/1E/cd32 fmo.fcs
- Figure 1/1E/cd36 FMO.fcs
- Figure 1/1E/ctr.fcs
- Figure 1/1E/hgb.fcs
- Figure 1/1F/
- Figure 1/1F/blank/
- Figure 1/1F/blank/blank.tif
- Figure 1/1F/CD32B/
- Figure 1/1F/CD32B/CD32B staining.jpg
- Figure 1/1F/CD32B/Hgb.jpg
- Figure 1/1F/CD32B/Hoechst staining.jpg
- Figure 1/1F/CD32B/README.docx
- Figure 1/1F/CD36/
- Figure 1/1F/CD36/CD36.jpg
- Figure 1/1F/CD36/Hgb.jpg
- Figure 1/1F/CD36/Hoechst staining.jpg
- Figure 1/1F/CD36/README.docx
