# Supplementary material for: Liver sinusoidal endothelial cells constitute a major route for hemoglobin clearance
Source: EMBO Rep. 2026 Jan 6;27(3):598–628. doi: 10.1038/s44319-025-00673-5 (PMC12895045; doi:10.1038/s44319-025-00673-5)
Supplement: Supplementary file 5 — Source data Fig. 1 [file 44319_2025_673_MOESM5_ESM.zip › Figure 1/1A/Kidneys.xlsx]

## Sheet: Arkusz1
Mice
M1 control	Net Intensity	Mean Intensity	Bkgnd. Intensity	Std.Dev. Intensity
	5790434	246.302185059	53.6729812622	363.41998291
M2 control	Net Intensity	Mean Intensity	Bkgnd. Intensity	Std.Dev. Intensity
	2438302.75	93.2038345337	15.3351325989	164.621109009
M3 control	Net Intensity	Mean Intensity	Bkgnd. Intensity	Std.Dev. Intensity
	4904921.5	111.513519287	30.6702728271	238.925415039
M4 control	Net Intensity	Mean Intensity	Bkgnd. Intensity	Std.Dev. Intensity
	7114753.5	308.173370361	38.3378448486	436.895141602
M5 control	Net Intensity	Mean Intensity	Bkgnd. Intensity	Std.Dev. Intensity
	26879556	897.05480957	38.3378448486	1428.25537109
M6 clodronate	Net Intensity	Mean Intensity	Bkgnd. Intensity	Std.Dev. Intensity
	29924328	1219.06408691	38.3378448486	1923.4720459
M7 clodronate	Net Intensity	Mean Intensity	Bkgnd. Intensity	Std.Dev. Intensity
	26298298	1184.45983887	46.0054130554	1766.515625
M8 clodronate	Net Intensity	Mean Intensity	Bkgnd. Intensity	Std.Dev. Intensity
	26704324	774.805725098	38.3378448486	1392.58215332
M9 clodronate	Net Intensity	Mean Intensity	Bkgnd. Intensity	Std.Dev. Intensity
	29850956	988.895446777	46.0054130554	1657.24536133
M10 clodronate	Net Intensity	Mean Intensity	Bkgnd. Intensity	Std.Dev. Intensity
	32969916	1180.74694824	46.0054130554	1830.86816406
