# Supplementary material for: Liver sinusoidal endothelial cells constitute a major route for hemoglobin clearance
Source: EMBO Rep. 2026 Jan 6;27(3):598–628. doi: 10.1038/s44319-025-00673-5 (PMC12895045; doi:10.1038/s44319-025-00673-5)
Supplement: Supplementary file 5 — Source data Fig. 1 [file 44319_2025_673_MOESM5_ESM.zip › Figure 1/1A/Liver.xlsx]

## Sheet: Arkusz1
Mice
M1 control	Net Intensity	Mean Intensity	Bkgnd. Intensity	Std.Dev. Intensity
	75833056	833.256835938	61.3405532837	1070.86132813
M2 control	Net Intensity	Mean Intensity	Bkgnd. Intensity	Std.Dev. Intensity
	4556768	69.3867416382	23.002702713	120.608970642
M3 control	Net Intensity	Mean Intensity	Bkgnd. Intensity	Std.Dev. Intensity
	64910788	699.074707031	38.3378448486	859.342956543
M4 control	Net Intensity	Mean Intensity	Bkgnd. Intensity	Std.Dev. Intensity
	69871664	741.904663086	30.6702728271	917.782714844
M5 control	Net Intensity	Mean Intensity	Bkgnd. Intensity	Std.Dev. Intensity
	50228236	549.618713379	38.3378448486	784.564086914
M6 clodronate	Net Intensity	Mean Intensity	Bkgnd. Intensity	Std.Dev. Intensity
	65942592	701.909973145	30.6702728271	903.197875977
M7 clodronate	Net Intensity	Mean Intensity	Bkgnd. Intensity	Std.Dev. Intensity
	67324112	715.972717285	30.6702728271	1008.49420166
M8 clodronate	Net Intensity	Mean Intensity	Bkgnd. Intensity	Std.Dev. Intensity
	54486136	585.29296875	30.6702728271	794.832641602
M9 clodronate	Net Intensity	Mean Intensity	Bkgnd. Intensity	Std.Dev. Intensity
	63993948	674.406860352	23.002702713	840.76940918
M10 clodronate	Net Intensity	Mean Intensity	Bkgnd. Intensity	Std.Dev. Intensity
	54912944	597.305114746	38.3378448486	767.304199219
