# Supplementary material for: Liver sinusoidal endothelial cells constitute a major route for hemoglobin clearance
Source: EMBO Rep. 2026 Jan 6;27(3):598–628. doi: 10.1038/s44319-025-00673-5 (PMC12895045; doi:10.1038/s44319-025-00673-5)
Supplement: Supplementary file 5 — Source data Fig. 1 [file 44319_2025_673_MOESM5_ESM.zip › Figure 1/1A/Lungs.xlsx]

## Sheet: Arkusz1
Mice
M1 control	Net Intensity	Mean Intensity	Bkgnd. Intensity	Std.Dev. Intensity
	1352244.875	75.9607772827	53.6729812622	132.435134888
M2 control	Net Intensity	Mean Intensity	Bkgnd. Intensity	Std.Dev. Intensity
	71584.4609375	16.5149917603	15.3351325989	91.7112121582
M3 control	Net Intensity	Mean Intensity	Bkgnd. Intensity	Std.Dev. Intensity
	845219.375	33.6082458496	23.002702713	97.9973678589
M4 control	Net Intensity	Mean Intensity	Bkgnd. Intensity	Std.Dev. Intensity
	687251.75	49.6651763916	38.3378448486	97.6629486084
M5 control	Net Intensity	Mean Intensity	Bkgnd. Intensity	Std.Dev. Intensity
	1186679	65.1324386597	38.3378448486	104.456031799
M6 clodronate	Net Intensity	Mean Intensity	Bkgnd. Intensity	Std.Dev. Intensity
	2004065	56.0338401794	23.002702713	110.135284424
M7 clodronate	Net Intensity	Mean Intensity	Bkgnd. Intensity	Std.Dev. Intensity
	1225668.75	43.2042579651	23.002702713	96.8813781738
M8 clodronate	Net Intensity	Mean Intensity	Bkgnd. Intensity	Std.Dev. Intensity
	974279.6875	46.7284164429	30.6702728271	101.384223938
M9 clodronate	Net Intensity	Mean Intensity	Bkgnd. Intensity	Std.Dev. Intensity
	2267484.5	60.3755340576	23.002702713	109.527435303
M10 clodronate	Net Intensity	Mean Intensity	Bkgnd. Intensity	Std.Dev. Intensity
	1844119.5	53.397605896	23.002702713	107.472625732
