# Supplementary material for: Liver sinusoidal endothelial cells constitute a major route for hemoglobin clearance
Source: EMBO Rep. 2026 Jan 6;27(3):598–628. doi: 10.1038/s44319-025-00673-5 (PMC12895045; doi:10.1038/s44319-025-00673-5)
Supplement: Supplementary file 5 — Source data Fig. 1 [file 44319_2025_673_MOESM5_ESM.zip › Figure 1/1A/Spleen.xlsx]

## Sheet: Arkusz1
Mice
M1 control	Net Intensity	Mean Intensity	Bkgnd. Intensity	Std.Dev. Intensity
	2151596.75	82.4279403687	38.3378448486	155.779876709
M2 control	Net Intensity	Mean Intensity	Bkgnd. Intensity	Std.Dev. Intensity
	365543.75	15.1582126617	7.66756248474	92.0359649658
M3 control	Net Intensity	Mean Intensity	Bkgnd. Intensity	Std.Dev. Intensity
	1472610.375	60.8467178345	30.6702728271	122.500816345
M4 control	Net Intensity	Mean Intensity	Bkgnd. Intensity	Std.Dev. Intensity
	1156790.875	54.3750038147	30.6702728271	117.22177887
M5 control	Net Intensity	Mean Intensity	Bkgnd. Intensity	Std.Dev. Intensity
	1169664.875	46.971244812	23.002702713	109.069099426
M6 clodronate	Net Intensity	Mean Intensity	Bkgnd. Intensity	Std.Dev. Intensity
	430135.3125	39.4845199585	30.6702728271	103.339408875
M7 clodronate	Net Intensity	Mean Intensity	Bkgnd. Intensity	Std.Dev. Intensity
	1028182.875	44.0720214844	23.002702713	108.734733582
M8 clodronate	Net Intensity	Mean Intensity	Bkgnd. Intensity	Std.Dev. Intensity
	514363.59375	33.5429420471	23.002702713	98.7599182129
M9 clodronate	Net Intensity	Mean Intensity	Bkgnd. Intensity	Std.Dev. Intensity
	734905.9375	45.7298202515	30.6702728271	107.263046265
M10 clodronate	Net Intensity	Mean Intensity	Bkgnd. Intensity	Std.Dev. Intensity
	1221397.875	48.0313491821	23.002702713	109.122306824
