# Supplementary material for: Liver sinusoidal endothelial cells constitute a major route for hemoglobin clearance
Source: EMBO Rep. 2026 Jan 6;27(3):598–628. doi: 10.1038/s44319-025-00673-5 (PMC12895045; doi:10.1038/s44319-025-00673-5)
Supplement: Supplementary file 6 — Source data Fig. 2 [file 44319_2025_673_MOESM6_ESM.zip]

Archive with 37 entries (25 files):
- Figure 2/
- Figure 2/2A and 2B/
- Figure 2/2A and 2B/Fig. 2A and 2B.xlsx
- Figure 2/2C/
- Figure 2/2C/control_merged.tif
- Figure 2/2C/Hb 1h_merged.tif
- Figure 2/2D/
- Figure 2/2D/blank/
- Figure 2/2D/blank/blank.tif
- Figure 2/2D/Dextran.jpg
- Figure 2/2D/Hgb.jpg
- Figure 2/2D/Hoechst staining.jpg
- Figure 2/2D/Stab2 staining.jpg
- Figure 2/2E/
- Figure 2/2E/blank/
- Figure 2/2E/blank/blank.tif
- Figure 2/2E/CD36 staining.jpg
- Figure 2/2E/EEA1 staining.jpg
- Figure 2/2E/Hoechst staining.jpg
- Figure 2/2E/README.docx
- Figure 2/2F/
- Figure 2/2F/README.docx
- Figure 2/2F/z-stack dextran in CD36positive cells.tif
- Figure 2/2G/
- Figure 2/2G/Fig. 2G.xlsx
- Figure 2/2H/
- Figure 2/2H/cd32 fmo.fcs
- Figure 2/2H/cd36 FMO.fcs
- Figure 2/2H/cpz + hgb.fcs
- Figure 2/2H/ctr.fcs
- Figure 2/2H/eipa 25uM + hgb.fcs
- Figure 2/2H/hgb.fcs
- Figure 2/2H/lat-a + hgb.fcs
- Figure 2/2I/
- Figure 2/2I/Fig 2I.xlsx
- Figure 2/2J/
- Figure 2/2J/Fig. 2J.xlsx
