# Supplementary material for: Liver sinusoidal endothelial cells constitute a major route for hemoglobin clearance
Source: EMBO Rep. 2026 Jan 6;27(3):598–628. doi: 10.1038/s44319-025-00673-5 (PMC12895045; doi:10.1038/s44319-025-00673-5)
Supplement: Supplementary file 6 — Source data Fig. 2 [file 44319_2025_673_MOESM6_ESM.zip › Figure 2/2A and 2B/Fig. 2A and 2B.xlsx]

## Sheet: Arkusz1
Fig 2A
		LSECs	KCs
	1	455	7388	Geometric mean from Cd163 in LSECs or KCs gates
	2	82	12625
	3	197	12041
Fig 2B			LSEC	KC
	1	control	455	7388	Geometric mean in LSECs or KCs gates
	2	hb	82.3	6772
	3	complex	197	5587
	4	control	473	12625
	5	hb	124	10457
	6	complex	293	6359
	7	control	495	12041
	8	hb	64.6	12642
	9	complex	269	8983
