# Supplementary material for: Liver sinusoidal endothelial cells constitute a major route for hemoglobin clearance
Source: EMBO Rep. 2026 Jan 6;27(3):598–628. doi: 10.1038/s44319-025-00673-5 (PMC12895045; doi:10.1038/s44319-025-00673-5)
Supplement: Supplementary file 6 — Source data Fig. 2 [file 44319_2025_673_MOESM6_ESM.zip › Figure 2/2G/Fig. 2G.xlsx]

## Sheet: Arkusz1
Fig.2G
LSECs	Geometric mean (Hgb_AF750)
CTR	3493	2635	2932	3036	1377	1123
CPZ	2690	2628	2253	2839	1283	1000
EIPA	296	382	683	645	108	227
LAT-A	2085	2061	1649	1715	579	521
ML 141	3316	1044	1348	882	871	1024
PRI-724	1624	1480	1593	719	647	563
LSECs	Geometric mean (Hgb_AF750)	Fold change		% of Hgb positive cells
hgb1	1623.1	0.9		0.6228
hgb2	1967.8	1.09		0.6694
hgb3	1802.1	1		0.6417
nystatin + hgb1	2135.6	1.19		0.6757
nystatin + hgb2	1754.1	0.98		0.6349
nystatin + hgb3	2309.4	1.28		0.7086
