# Supplementary material for: Liver sinusoidal endothelial cells constitute a major route for hemoglobin clearance
Source: EMBO Rep. 2026 Jan 6;27(3):598–628. doi: 10.1038/s44319-025-00673-5 (PMC12895045; doi:10.1038/s44319-025-00673-5)
Supplement: Supplementary file 6 — Source data Fig. 2 [file 44319_2025_673_MOESM6_ESM.zip › Figure 2/2I/Fig 2I.xlsx]

## Sheet: Arkusz1
Fig. 2I	Geometric mean
		LSECs						KCs
	Hb-AF750	3769	4459	2277	3081	4862		1045.64	1115.64	727.64	635.64	1055.64
	Albumin-AF750	2333	3268	2529	2105	2501		248.64	541.64	632.64	484.64	627.64
	% positive cells
		LSECs						KCs
	Hb-AF750	90.2	95.7	97.1	90.8	96.4		59.4	66.7	42.5	46.6	67.4
	Albumin-AF750	89.5	95.3	93	93.3	93.1		11.8	25.4	30.7	25	30.8
