# Supplementary material for: Liver sinusoidal endothelial cells constitute a major route for hemoglobin clearance
Source: EMBO Rep. 2026 Jan 6;27(3):598–628. doi: 10.1038/s44319-025-00673-5 (PMC12895045; doi:10.1038/s44319-025-00673-5)
Supplement: Supplementary file 6 — Source data Fig. 2 [file 44319_2025_673_MOESM6_ESM.zip › Figure 2/2J/Fig. 2J.xlsx]

## Sheet: Arkusz1
Fig.2J
			Geometric mean (BSA_AF647)	Fold change
Exp_1	1	BSA	651344	1.01
	2	BSA	702021	1.09
Exp_2	3	BSA	729040	0.88
	4	BSA	865274	1.02
Exp_1	1	EIPA + BSA	265773	0.41
	2	EIPA + BSA	378444	0.58
Exp_2	3	EIPA + BSA	227397	0.3
	4	EIPA + BSA	316639	0.42
Exp_1	1	CPZ + BSA	564926	0.87
	2	CPZ + BSA	643575	1
Exp_2	3	CPZ + BSA	589608	0.72
	4	CPZ + BSA	864234	1.02
Exp_1	1	ML + BSA	559778	0.86
	2	ML + BSA	548527	0.85
Exp_2	3	ML + BSA	657015	0.79
	4	ML + BSA	849157	1.01
Exp_1	1	LAT-A + BSA	307552	0.47
	2	LAT-A+ BSA	344748	0.53
Exp_2	3	LAT-A + BSA	447485	0.58
	4	LAT-A + BSA	611300	0.81
Exp_1	1	PRI-724 + BSA	120012	0.17
	2	PRI-724 + BSA	121952	0.19
Exp_2	3	PRI-724 + BSA	177180	0.27
	4	PRI-724 + BSA	113082	0.21
