# Supplementary material for: Liver sinusoidal endothelial cells constitute a major route for hemoglobin clearance
Source: EMBO Rep. 2026 Jan 6;27(3):598–628. doi: 10.1038/s44319-025-00673-5 (PMC12895045; doi:10.1038/s44319-025-00673-5)
Supplement: Supplementary file 7 — Source data Fig. 3G-H [file 44319_2025_673_MOESM7_ESM.zip]

Archive with 7 entries (6 files):
- 3G-H/
- 3G-H/3G and 3H numeric.xlsx
- 3G-H/spleenn_Hb ,2f,hapto_002.fcs
- 3G-H/spleenn_Hb AF750 1 ug_001.fcs
- 3G-H/spleenn_Hb AF750 10 ug_003.fcs
- 3G-H/spleenn_Hb AF750 100 ug + 10mg_003.fcs
- 3G-H/spleenn_PBS.fcs
