# Supplementary material for: Liver sinusoidal endothelial cells constitute a major route for hemoglobin clearance
Source: EMBO Rep. 2026 Jan 6;27(3):598–628. doi: 10.1038/s44319-025-00673-5 (PMC12895045; doi:10.1038/s44319-025-00673-5)
Supplement: Supplementary file 7 — Source data Fig. 3G-H [file 44319_2025_673_MOESM7_ESM.zip › 3G-H/3G and 3H numeric.xlsx]

## Sheet: Arkusz1
% positive cells (RPMs, G)	PBS	Hb 1μg	Hb 10μg	Hb 100μg	Hb 1μg+Hp
	0.18	0.14	1.16	73.5	0.47
	0	0.074	2.39	73.9	0
	0.066	0	0.047	53.9	0.28
	0	3.43	1.25	59.3	0.065
			10.7	76.7	0.69
MFI (RPMs, H)	PBS	Hb 1μg	Hb 10μg	Hb 100μg	Hb 1μg+Hp
	81.6	100	140	220	48.1
	52.1	87.5	209	205	41.5
	33.1	53.5	45.2	218	66.1
	96	110	161	195	26.9
			320	503	78
