# Supplementary material for: Liver sinusoidal endothelial cells constitute a major route for hemoglobin clearance
Source: EMBO Rep. 2026 Jan 6;27(3):598–628. doi: 10.1038/s44319-025-00673-5 (PMC12895045; doi:10.1038/s44319-025-00673-5)
Supplement: Supplementary file 8 — Source data Fig. 3A-B [file 44319_2025_673_MOESM8_ESM.zip]

Archive with 7 entries (6 files):
- 3A-B/
- 3A-B/3A and 3B numeric.xlsx
- 3A-B/liver_Hb ,2f,hapto_003.fcs
- 3A-B/liver_Hb AF750 1 ug_002.fcs
- 3A-B/liver_Hb AF750 10 ug_003.fcs
- 3A-B/liver_Hb AF750 100 ug + 10mg_002.fcs
- 3A-B/liver_PBS.fcs
