# Supplementary material for: Liver sinusoidal endothelial cells constitute a major route for hemoglobin clearance
Source: EMBO Rep. 2026 Jan 6;27(3):598–628. doi: 10.1038/s44319-025-00673-5 (PMC12895045; doi:10.1038/s44319-025-00673-5)
Supplement: Supplementary file 8 — Source data Fig. 3A-B [file 44319_2025_673_MOESM8_ESM.zip › 3A-B/3A and 3B numeric.xlsx]

## Sheet: Arkusz1
% positive cells (LSECs, A)	PBS	Hb 1μg	Hb 10μg	Hb 100μg	Hb 1μg+Hp
	0.071	82.4	96.1	97.7	81.6
	0.097	87.8	98.7	85.6	68
	0.19	85.9	84.9	98.5	86.8
	0.12	90.8	98.9	99	83.7
			97.7	98.5	69.3
MFI (LSECs, B)	PBS	Hb 1μg	Hb 10μg	Hb 100μg	Hb 1μg+Hp
	25.5	1586	10764	24150	1367
	26.4	1924	14896	60000	1017
	11.6	1320	1117	21104	1527
	18.8	2331	12675	24209	1305
			7095	9111	869
