# Supplementary material for: Liver sinusoidal endothelial cells constitute a major route for hemoglobin clearance
Source: EMBO Rep. 2026 Jan 6;27(3):598–628. doi: 10.1038/s44319-025-00673-5 (PMC12895045; doi:10.1038/s44319-025-00673-5)
Supplement: Supplementary file 9 — Source data Fig. 3C-D [file 44319_2025_673_MOESM9_ESM.zip]

Archive with 7 entries (6 files):
- 3C-D/
- 3C-D/3C and 3D numeric.xlsx
- 3C-D/liver_Hb ,2f,hapto_002.fcs
- 3C-D/liver_Hb AF750 1 ug_002.fcs
- 3C-D/liver_Hb AF750 10 ug_003.fcs
- 3C-D/liver_Hb AF750 100 ug + 10mg_003.fcs
- 3C-D/liver_PBS 2.fcs
