# Supplementary material for: Liver sinusoidal endothelial cells constitute a major route for hemoglobin clearance
Source: EMBO Rep. 2026 Jan 6;27(3):598–628. doi: 10.1038/s44319-025-00673-5 (PMC12895045; doi:10.1038/s44319-025-00673-5)
Supplement: Supplementary file 9 — Source data Fig. 3C-D [file 44319_2025_673_MOESM9_ESM.zip › 3C-D/3C and 3D numeric.xlsx]

## Sheet: Arkusz1
% positive cells (KCs, C)	PBS	Hb 1μg	Hb 10μg	Hb 100μg	Hb 1μg+Hp
	0.34	18.9	14.1	81.4	8.57
	0.98	8.58	64.6	82.9	8.94
	0.68	12.1	19.1	81.9	8.09
	0.35	16.4	63.5	84.1	5.88
			57.6	87.5	6.74
MFI (KCs, D)	PBS	Hb 1μg	Hb 10μg	Hb 100μg	Hb 1μg+Hp
	131	529	452	3433	315
	167	319	1694	3848	347
	127	375	556	4020	356
	211	619	1514	4408	327
			1680	6999	415
