# Supplementary material for: Liver sinusoidal endothelial cells constitute a major route for hemoglobin clearance
Source: EMBO Rep. 2026 Jan 6;27(3):598–628. doi: 10.1038/s44319-025-00673-5 (PMC12895045; doi:10.1038/s44319-025-00673-5)
Supplement: Supplementary file 10 — Source data Fig. 3E-F [file 44319_2025_673_MOESM10_ESM.zip › 3E-F/3E and 3F numeric.xlsx]

## Sheet: Arkusz1
% positive cells (spleen ECs, E)	PBS	Hb 1μg	Hb 10μg	Hb 100μg	Hb 1μg+Hp
	0.29	1.15	4.66	8.52	0.27
	0.23	0.59	7.57	7.8	0.47
	0.077	0.56	0.68	10.2	1.76
	0.33	2.47	8.96	8.43	0.29
			15.3	20.2	0.47
MFI (spleen ECs, F)	PBS	Hb 1μg	Hb 10μg	Hb 100μg	Hb 1μg+Hp
	300	312	423	2203	299
	315	297	488	2121	263
	240	251	239	1810	234
	270	388	472	2041	192
			507	3311	323
