# Supplementary material for: Liver sinusoidal endothelial cells constitute a major route for hemoglobin clearance
Source: EMBO Rep. 2026 Jan 6;27(3):598–628. doi: 10.1038/s44319-025-00673-5 (PMC12895045; doi:10.1038/s44319-025-00673-5)
Supplement: Supplementary file 11 — Source data Fig. 4A-H [file 44319_2025_673_MOESM11_ESM.zip]

Archive with 36 entries (25 files):
- 4A/
- 4A/FPN/
- 4A/FPN/CD146 staining.jpg
- 4A/FPN/F480 staining.jpg
- 4A/FPN/FPN staining.jpg
- 4A/FPN/Hoechst staining.jpg
- 4A/FPN/README.docx
- 4A/HO1/
- 4A/HO1/CD146 staining.jpg
- 4A/HO1/F480 staining.jpg
- 4A/HO1/HO1 staining.jpg
- 4A/HO1/Hoechst staining.jpg
- 4A/HO1/README.docx
- 4B/
- 4B/FPN/
- 4B/FPN/CD31 staining.jpg
- 4B/FPN/F480 staining.jpg
- 4B/FPN/FPN staining.jpg
- 4B/FPN/Hoechst staining.jpg
- 4B/FPN/README.docx
- 4B/HO1/
- 4B/HO1/CD31 staining.jpg
- 4B/HO1/F480 staining.jpg
- 4B/HO1/HO1 staining.jpg
- 4B/HO1/Hoechst staining.jpg
- 4B/HO1/README.docx
- 4C/
- 4C/Fig. 4C.xlsx
- 4D/
- 4D/Fig. 4D.xlsx
- 4F/
- 4F/Fig. 4F.xlsx
- 4G/
- 4G/Fig. 4G.xlsx
- 4H/
- 4H/Fig. 4H.xlsx
