# Supplementary material for: Liver sinusoidal endothelial cells constitute a major route for hemoglobin clearance
Source: EMBO Rep. 2026 Jan 6;27(3):598–628. doi: 10.1038/s44319-025-00673-5 (PMC12895045; doi:10.1038/s44319-025-00673-5)
Supplement: Supplementary file 11 — Source data Fig. 4A-H [file 44319_2025_673_MOESM11_ESM.zip › 4C/Fig. 4C.xlsx]

## Sheet: Arkusz1
Fig.4C
		FPN (Geometric mean_AF488)			% of FPN positive cells
		LSECs	KCs		LSECs	KCs
	1	6978.4	67752.8		0.5546	0.7681
	2	4872.2	54005.8		0.3538	0.6796
	3	6403	61731.1		0.5084	0.7238
	4	5377.5	45426.1		0.4058	0.6592
	5	4026.8	92435.1		0.2661	0.8184
