# Supplementary material for: Liver sinusoidal endothelial cells constitute a major route for hemoglobin clearance
Source: EMBO Rep. 2026 Jan 6;27(3):598–628. doi: 10.1038/s44319-025-00673-5 (PMC12895045; doi:10.1038/s44319-025-00673-5)
Supplement: Supplementary file 11 — Source data Fig. 4A-H [file 44319_2025_673_MOESM11_ESM.zip › 4D/Fig. 4D.xlsx]

## Sheet: Arkusz1
Fig.4D
		HO1 (Geometric mean_AF488)			% of HO1 positive cells
	1	26887.1	43741.4		0.9942	0.9082
	2	27065.3	46259.9		0.9953	0.9062
	3	30658.8	49601.3		0.997	0.9303
	4	22942.1	30455.2		0.9902	0.8071
	5	23533.2	38378.6		0.993	0.8904
