# Supplementary material for: Liver sinusoidal endothelial cells constitute a major route for hemoglobin clearance
Source: EMBO Rep. 2026 Jan 6;27(3):598–628. doi: 10.1038/s44319-025-00673-5 (PMC12895045; doi:10.1038/s44319-025-00673-5)
Supplement: Supplementary file 11 — Source data Fig. 4A-H [file 44319_2025_673_MOESM11_ESM.zip › 4F/Fig. 4F.xlsx]

## Sheet: Arkusz1
Fig. 4F
	µM Fe/ 104 cells
	LSECs	KCs	SPLEEN ECs	HEART ECs
	0,01138411	0,025071	0,012159	0,006199
	0,00875793	0,017444686	0,001682	0,004106
	0,01421665	0,018135311	0,003278011	0,004941808
	0,01521934	0,032800673	0,002979409	0,010402865
	0,01768991	0,036045868	0,009937332
	0,01349375		0,009323443
