# Supplementary material for: Liver sinusoidal endothelial cells constitute a major route for hemoglobin clearance
Source: EMBO Rep. 2026 Jan 6;27(3):598–628. doi: 10.1038/s44319-025-00673-5 (PMC12895045; doi:10.1038/s44319-025-00673-5)
Supplement: Supplementary file 11 — Source data Fig. 4A-H [file 44319_2025_673_MOESM11_ESM.zip › 4G/Fig. 4G.xlsx]

## Sheet: Arkusz1
FIG. 4G
Replicates	Liver	Spleen	Bone Marrow
1	715	344	279,1	Geometric mean Ferroorange from EC gate
2	999	355	638,1
3	908	482	616,1
4	740	384	413,1
5	1209	392	228,1
