# Supplementary material for: Liver sinusoidal endothelial cells constitute a major route for hemoglobin clearance
Source: EMBO Rep. 2026 Jan 6;27(3):598–628. doi: 10.1038/s44319-025-00673-5 (PMC12895045; doi:10.1038/s44319-025-00673-5)
Supplement: Supplementary file 11 — Source data Fig. 4A-H [file 44319_2025_673_MOESM11_ESM.zip › 4H/Fig. 4H.xlsx]

## Sheet: Arkusz1
Fig.4H
RPMs	pmol heme/mg protein
1	492.641
2	572.74
3	381.858
4	462.798
5	872.682
				pmol heme/mg protein ( normalized)
LSECs			RPMs	0.682276	0.793209	0.52885	0.640946	0.776768
1	295.381		LSECs	0.409084	0.6368	0.480644	0.313908	0.939805
2	459.805		KCs	0.880246	0.633679	0.631909	0.850464	0.661174
3	347.052
4	226.659
5	1055.85
KC
1	635.586
2	457.551
3	456.273
4	614.081
5	742.815
