# Supplementary material for: Liver sinusoidal endothelial cells constitute a major route for hemoglobin clearance
Source: EMBO Rep. 2026 Jan 6;27(3):598–628. doi: 10.1038/s44319-025-00673-5 (PMC12895045; doi:10.1038/s44319-025-00673-5)
Supplement: Supplementary file 12 — Source data Fig. 4I_1-6_IB [file 44319_2025_673_MOESM12_ESM.zip]

Archive with 8 entries (7 files):
- Fig.4I_1-6_IB/
- Fig.4I_1-6_IB/Fig. 4I.xlsx
- Fig.4I_1-6_IB/Specimen_001_1.fcs
- Fig.4I_1-6_IB/Specimen_001_2.fcs
- Fig.4I_1-6_IB/Specimen_001_3.fcs
- Fig.4I_1-6_IB/Specimen_001_4.fcs
- Fig.4I_1-6_IB/Specimen_001_5.fcs
- Fig.4I_1-6_IB/Specimen_001_6.fcs
