# Supplementary material for: Liver sinusoidal endothelial cells constitute a major route for hemoglobin clearance
Source: EMBO Rep. 2026 Jan 6;27(3):598–628. doi: 10.1038/s44319-025-00673-5 (PMC12895045; doi:10.1038/s44319-025-00673-5)
Supplement: Supplementary file 12 — Source data Fig. 4I_1-6_IB [file 44319_2025_673_MOESM12_ESM.zip › Fig.4I_1-6_IB/Fig. 4I.xlsx]

## Sheet: Arkusz1
FIG.4 I		LSECs	KCs	Geometric mean from LSECs or KCs
IB	1	153	679
	2	185	721
	3	214	864
	4	209	848
	5	248	811
	6	190	778
ID	7	373	1684
	8	400	1358
	9	388	1434
	10	499	1997
	11	456	1820
	12	405	2364
