# Supplementary material for: Liver sinusoidal endothelial cells constitute a major route for hemoglobin clearance
Source: EMBO Rep. 2026 Jan 6;27(3):598–628. doi: 10.1038/s44319-025-00673-5 (PMC12895045; doi:10.1038/s44319-025-00673-5)
Supplement: Supplementary file 13 — Source data Fig. 4I_7-12 [file 44319_2025_673_MOESM13_ESM.zip]

Archive with 9 entries (8 files):
- Fig.4I_7-12_ID+FMO/
- Fig.4I_7-12_ID+FMO/Fig. 4I.xlsx
- Fig.4I_7-12_ID+FMO/Specimen_001_10.fcs
- Fig.4I_7-12_ID+FMO/Specimen_001_11.fcs
- Fig.4I_7-12_ID+FMO/Specimen_001_12.fcs
- Fig.4I_7-12_ID+FMO/Specimen_001_7.fcs
- Fig.4I_7-12_ID+FMO/Specimen_001_8.fcs
- Fig.4I_7-12_ID+FMO/Specimen_001_9.fcs
- Fig.4I_7-12_ID+FMO/Specimen_001_fmo fpn.fcs
