# Supplementary material for: Liver sinusoidal endothelial cells constitute a major route for hemoglobin clearance
Source: EMBO Rep. 2026 Jan 6;27(3):598–628. doi: 10.1038/s44319-025-00673-5 (PMC12895045; doi:10.1038/s44319-025-00673-5)
Supplement: Supplementary file 14 — Source data Fig. 4J [file 44319_2025_673_MOESM14_ESM.zip]

Archive with 22 entries (18 files):
- Figure 4J/
- Figure 4J/Fig. 4J EXP1/
- Figure 4J/Fig. 4J EXP1/Specimen_001_1.fcs
- Figure 4J/Fig. 4J EXP1/Specimen_001_2.fcs
- Figure 4J/Fig. 4J EXP1/Specimen_001_3.fcs
- Figure 4J/Fig. 4J EXP1/Specimen_001_4.fcs
- Figure 4J/Fig. 4J EXP1/Specimen_001_5.fcs
- Figure 4J/Fig. 4J EXP1/Specimen_001_6.fcs
- Figure 4J/Fig. 4J EXP2/
- Figure 4J/Fig. 4J EXP2/Specimen_001_1.fcs
- Figure 4J/Fig. 4J EXP2/Specimen_001_2.fcs
- Figure 4J/Fig. 4J EXP2/Specimen_001_3.fcs
- Figure 4J/Fig. 4J EXP2/Specimen_001_4.fcs
- Figure 4J/Fig. 4J EXP2/Specimen_001_5.fcs
- Figure 4J/Fig. 4J EXP2/Specimen_001_6.fcs
- Figure 4J/Fig. 4J.xlsx
- Figure 4J/Fig.4J EXP3/
- Figure 4J/Fig.4J EXP3/Specimen_001_1.fcs
- Figure 4J/Fig.4J EXP3/Specimen_001_2.fcs
- Figure 4J/Fig.4J EXP3/Specimen_001_3.fcs
- Figure 4J/Fig.4J EXP3/Specimen_001_4.fcs
- Figure 4J/Fig.4J EXP3/Specimen_001_5.fcs
