# Supplementary material for: Liver sinusoidal endothelial cells constitute a major route for hemoglobin clearance
Source: EMBO Rep. 2026 Jan 6;27(3):598–628. doi: 10.1038/s44319-025-00673-5 (PMC12895045; doi:10.1038/s44319-025-00673-5)
Supplement: Supplementary file 14 — Source data Fig. 4J [file 44319_2025_673_MOESM14_ESM.zip › Figure 4J/Fig. 4J.xlsx]

## Sheet: Arkusz1
	FIG. 4J
		Replicates	LSECs	KC				LSEC			KC
Exp 1	Solvent	1	960	1377	Ferroorange Geometric mean from LSECs or KCs		Solvent	0,86		Solvent	0,82	Normalized Ferroorange Geometric mean from LSECs or KCs
	Solvent	2	1725	2562			Solvent	1,03		Solvent	1,12
	Solvent	3	1844	2412			Solvent	0,90		Solvent	0,86
	PR73	4	2397	3638			Solvent	1,19		Solvent	0,67
	PR73	5	1700	2603			Solvent	0,90		Solvent	1,25
	PR73	6	1941	2728			Solvent	0,66		Solvent	1,18
							Solvent	1,19		Solvent	0,85
Exp 2	Solvent	1	911	1807			Solvent	1,27		Solvent	1,16
	Solvent	2	1088	2463			PR73	1,17		PR73	1,06
	Solvent	3	946	1880			PR73	1,03		PR73	0,93
	PR73	4	1234	2319			PR73	1,26		PR73	1,21
	PR73	5	1081	2044			PR73	1,08		PR73	1,78
	PR73	6	1329	2667			PR73	1,17		PR73	1,27
							PR73	1,41		PR73	1,33
Exp 3	Solvent	1	928	1867			PR73	1,65		PR73	1,09
	Solvent	2	701	1094			PR73	1,17		PR73	0,96
	PR73	3	848	1392			PR73	1,34
	PR73	4	915	1483
	PR73	5	1103
