# Supplementary material for: Liver sinusoidal endothelial cells constitute a major route for hemoglobin clearance
Source: EMBO Rep. 2026 Jan 6;27(3):598–628. doi: 10.1038/s44319-025-00673-5 (PMC12895045; doi:10.1038/s44319-025-00673-5)
Supplement: Supplementary file 15 — Source data Fig. 5 [file 44319_2025_673_MOESM15_ESM.zip]

Archive with 27 entries (13 files):
- Figure 5/
- Figure 5/5A/
- Figure 5/5A/Fig. 5A.xlsx
- Figure 5/5B/
- Figure 5/5B/Fig. 5B.xlsx
- Figure 5/5C/
- Figure 5/5C/Fig. 5C.xlsx
- Figure 5/5D/
- Figure 5/5D/Fig. 5D.xlsx
- Figure 5/5E/
- Figure 5/5E/Fig. 5E.xlsx
- Figure 5/5G/
- Figure 5/5G/Fig. 5G.xlsx
- Figure 5/5H/
- Figure 5/5H/Fig. 5H.xlsx
- Figure 5/5I/
- Figure 5/5I/Fig. 5I.xlsx
- Figure 5/5J/
- Figure 5/5J/Fig. 5J.xlsx
- Figure 5/5K/
- Figure 5/5K/Fig. 5K.xlsx
- Figure 5/5L/
- Figure 5/5L/Fig. 5L.xlsx
- Figure 5/5M/
- Figure 5/5M/Fig. 5M.xlsx
- Figure 5/5N/
- Figure 5/5N/Fig. 5N.xlsx
