# Supplementary material for: Liver sinusoidal endothelial cells constitute a major route for hemoglobin clearance
Source: EMBO Rep. 2026 Jan 6;27(3):598–628. doi: 10.1038/s44319-025-00673-5 (PMC12895045; doi:10.1038/s44319-025-00673-5)
Supplement: Supplementary file 15 — Source data Fig. 5 [file 44319_2025_673_MOESM15_ESM.zip › Figure 5/5A/Fig. 5A.xlsx]

## Sheet: Arkusz1
Fig. 5A
	SPLEEN	RPM		SPLEEN	pre-RPM		SPLEEN	DC		SPLEEN	MC		SPLEEN	SEC
	PKH26+ GFP -	PKH26+ GFP +		PKH26+ GFP -	PKH26+ GFP +		PKH26+ GFP -	PKH26+ GFP +		PKH26+ GFP -	PKH26+ GFP +		PKH26+ GFP -	PKH26+ GFP +
	28.52	26.25		52.81	4.18		34.38	2.09		15.78	0.13		8.66	1.88
	26.45	30.87		57.65	5.41		39.69	2.78		15.56	0.14		10.41	2.92
	32.28	23.88		28.94	1		16.37	0.93		5.01	0.16		10.56	1.32
	28.61	23.86		36.67	0.82		24.29	1.28		18.53	0.53		14.57	1.4
	29.24	30.47		38.16	3.04		14.69	1.66		7.71	0.57		6.83	1.25
	27.34	31.93		39.29	2.19		15.42	1.64		4.95	0.38		3.6	1.33
	24.27	31.38		31.64	1.62		9.74	0.83		5.76	0.29		2.97	1.04
	25.94	31.66		38.88	2.19		11.95	0.93		5.73	0.34		3.86	1.11
	33.47	30.65		36.13	2.44		11.77	1.3		6.44	0.45		4.59	1.46
