# Supplementary material for: Liver sinusoidal endothelial cells constitute a major route for hemoglobin clearance
Source: EMBO Rep. 2026 Jan 6;27(3):598–628. doi: 10.1038/s44319-025-00673-5 (PMC12895045; doi:10.1038/s44319-025-00673-5)
Supplement: Supplementary file 15 — Source data Fig. 5 [file 44319_2025_673_MOESM15_ESM.zip › Figure 5/5B/Fig. 5B.xlsx]

## Sheet: Arkusz1
Fig. 5B
	LIVER	KC		LIVER	DC		LIVER	LSEC
	PKH26+ GFP -	PKH26+ GFP +		PKH26+ GFP -	PKH26+ GFP +		PKH26+ GFP -	PKH26+ GFP +
	67.33	6.68		37.11	1.52		29.79	2.06
	65.17	11.22		29.38	2.14		42.91	1.36
	37.98	12.24		18.34	1.72		30.8	0.96
	31.04	8.84		22.49	1.8		35.29	0.91
	46.19	3.93		22.77	2.87		26.82	0.13
	56.13	7.63					28.94	0.34
	47.4	6.6					15	0.06
	55.02	8.62					32.48	0.45
	62.35	11.73					31.89	0.53
