# Supplementary material for: Liver sinusoidal endothelial cells constitute a major route for hemoglobin clearance
Source: EMBO Rep. 2026 Jan 6;27(3):598–628. doi: 10.1038/s44319-025-00673-5 (PMC12895045; doi:10.1038/s44319-025-00673-5)
Supplement: Supplementary file 15 — Source data Fig. 5 [file 44319_2025_673_MOESM15_ESM.zip › Figure 5/5C/Fig. 5C.xlsx]

## Sheet: Arkusz1
Fig. 5C	RPM			KC
	Hgb	PKH26+GFP-		Hgb	PKH26+GFP-
	0.17	10.5		27.5	53.13
	0.265	46.55		12.535	78.38
	0.475	35.45		14.465	88.43
	0.015	31.185		12.23	53.88
	0.095	25.075		12.85	65.06
	0.82	58.05		34.16	77.9
