# Supplementary material for: Liver sinusoidal endothelial cells constitute a major route for hemoglobin clearance
Source: EMBO Rep. 2026 Jan 6;27(3):598–628. doi: 10.1038/s44319-025-00673-5 (PMC12895045; doi:10.1038/s44319-025-00673-5)
Supplement: Supplementary file 15 — Source data Fig. 5 [file 44319_2025_673_MOESM15_ESM.zip › Figure 5/5D/Fig. 5D.xlsx]

## Sheet: Arkusz1
Fig. 5D	SEC			LSEC
	Hgb	PKH26+GFP-		Hgb	PKH26+GFP-
	0.23	3.55		82.67	38.88
	1.17	15.7		50.64	29.62
	0.72	9.3		49.12	34.1
	3.46	6.98		78.18	35.65
	3.37	5.99		78.98	46.09
	0.38	8.43		85.18	66.98
