# Supplementary material for: Liver sinusoidal endothelial cells constitute a major route for hemoglobin clearance
Source: EMBO Rep. 2026 Jan 6;27(3):598–628. doi: 10.1038/s44319-025-00673-5 (PMC12895045; doi:10.1038/s44319-025-00673-5)
Supplement: Supplementary file 15 — Source data Fig. 5 [file 44319_2025_673_MOESM15_ESM.zip › Figure 5/5E/Fig. 5E.xlsx]

## Sheet: Arkusz1
Fig. 5E	Heme levels in portal plasma (uM)
	Control	sRBCs
	34.157	40.6977
	27.8585	46.5116
	27.6163	35.6105
	32.7035	37.7907
	30.0388
