# Supplementary material for: Liver sinusoidal endothelial cells constitute a major route for hemoglobin clearance
Source: EMBO Rep. 2026 Jan 6;27(3):598–628. doi: 10.1038/s44319-025-00673-5 (PMC12895045; doi:10.1038/s44319-025-00673-5)
Supplement: Supplementary file 15 — Source data Fig. 5 [file 44319_2025_673_MOESM15_ESM.zip › Figure 5/5G/Fig. 5G.xlsx]

## Sheet: Arkusz1
Fig. 5G	Geometric mean - LSEC Hb-AF750 uptake	Control	Clodronate
		1695	2774
		1594	2242
		1890	2424
		2005	2652
		2179	2607
