# Supplementary material for: Liver sinusoidal endothelial cells constitute a major route for hemoglobin clearance
Source: EMBO Rep. 2026 Jan 6;27(3):598–628. doi: 10.1038/s44319-025-00673-5 (PMC12895045; doi:10.1038/s44319-025-00673-5)
Supplement: Supplementary file 15 — Source data Fig. 5 [file 44319_2025_673_MOESM15_ESM.zip › Figure 5/5H/Fig. 5H.xlsx]

## Sheet: Arkusz1
Fig. 5H	pmol/µl plasma
	CTR_PBS	CLODRO_PBS	CTR_HGB	CLODRO_HGB
	0.90708	0.665929	3.8562	4
	0.712389	0.888609	4.09071	1.84698
	0.916057	1.08603	2.89684	4.20145
	1.01363		2.6299	3.41567
	0.609029		3.44549
	0.342845		3.90545
