# Supplementary material for: Liver sinusoidal endothelial cells constitute a major route for hemoglobin clearance
Source: EMBO Rep. 2026 Jan 6;27(3):598–628. doi: 10.1038/s44319-025-00673-5 (PMC12895045; doi:10.1038/s44319-025-00673-5)
Supplement: Supplementary file 15 — Source data Fig. 5 [file 44319_2025_673_MOESM15_ESM.zip › Figure 5/5I/Fig. 5I.xlsx]

## Sheet: Arkusz1
Fig. 5I
	nmol/mg protein
	CTR_PBS	CLODRO_PBS	CTR_HGB	CLODRO_HGB
	16.9244	21.8933	31.164	33.2394
	16.6115	16.4303	34.4348	32.5796
	18.1171	16.2206	21.296	17.3993
	13.3317		24.2033	23.4033
	10.937		27.6306	24.3374
	14.1158		23.2683
