# Supplementary material for: Liver sinusoidal endothelial cells constitute a major route for hemoglobin clearance
Source: EMBO Rep. 2026 Jan 6;27(3):598–628. doi: 10.1038/s44319-025-00673-5 (PMC12895045; doi:10.1038/s44319-025-00673-5)
Supplement: Supplementary file 15 — Source data Fig. 5 [file 44319_2025_673_MOESM15_ESM.zip › Figure 5/5J/Fig. 5J.xlsx]

## Sheet: Arkusz1
Fig. 5J	% of Ter-119-positive RPMS
	BALB/c	BL/6J
	0.770248	1.16704
	0.821794	0.706508
	0.649676	1.04296
	0.778817	0.981069
	0.608034	0.851622
