# Supplementary material for: Liver sinusoidal endothelial cells constitute a major route for hemoglobin clearance
Source: EMBO Rep. 2026 Jan 6;27(3):598–628. doi: 10.1038/s44319-025-00673-5 (PMC12895045; doi:10.1038/s44319-025-00673-5)
Supplement: Supplementary file 15 — Source data Fig. 5 [file 44319_2025_673_MOESM15_ESM.zip › Figure 5/5K/Fig. 5K.xlsx]

## Sheet: Arkusz1
Fig. 5K	Heme levels in portal plasma (uM)
	BALB/c	BL/6J
	127.604	41.3411
	103.516	66.4062
	100.26	18.286
	114.583	21.5611
	67.1206	25.0486
	53.7451	35.0195
	48.1517	35.749
