# Supplementary material for: Liver sinusoidal endothelial cells constitute a major route for hemoglobin clearance
Source: EMBO Rep. 2026 Jan 6;27(3):598–628. doi: 10.1038/s44319-025-00673-5 (PMC12895045; doi:10.1038/s44319-025-00673-5)
Supplement: Supplementary file 15 — Source data Fig. 5 [file 44319_2025_673_MOESM15_ESM.zip › Figure 5/5L/Fig. 5L.xlsx]

## Sheet: Arkusz1
Fig. 5L
BALB/c	1929	Geometric mean from LSECs
	1741
	2995
	1936
	2451
	1751
BL/6J	802
	1589
	1075
	1459
	1515
	1068
