# Supplementary material for: Liver sinusoidal endothelial cells constitute a major route for hemoglobin clearance
Source: EMBO Rep. 2026 Jan 6;27(3):598–628. doi: 10.1038/s44319-025-00673-5 (PMC12895045; doi:10.1038/s44319-025-00673-5)
Supplement: Supplementary file 15 — Source data Fig. 5 [file 44319_2025_673_MOESM15_ESM.zip › Figure 5/5N/Fig. 5N.xlsx]

## Sheet: Arkusz1
Fig. 5N
BALB/c	432	Geometric mean from LSECs
	302
	402
	282
	501
	424
BL/6J	308
	219
	150
	154
	242
	255
