# Supplementary material for: Liver sinusoidal endothelial cells constitute a major route for hemoglobin clearance
Source: EMBO Rep. 2026 Jan 6;27(3):598–628. doi: 10.1038/s44319-025-00673-5 (PMC12895045; doi:10.1038/s44319-025-00673-5)
Supplement: Supplementary file 16 — Source data Fig. 6 [file 44319_2025_673_MOESM16_ESM.zip]

Archive with 31 entries (19 files):
- Figure 6/
- Figure 6/Fig. 6A/
- Figure 6/Fig. 6A/Fig. 6A.xlsx
- Figure 6/Fig. 6B/
- Figure 6/Fig. 6B/Fig. 6B.xlsx
- Figure 6/Fig. 6C/
- Figure 6/Fig. 6C/Fig. 6C.xlsx
- Figure 6/Fig. 6D/
- Figure 6/Fig. 6D/Fig. 6D.xlsx
- Figure 6/Fig. 6E/
- Figure 6/Fig. 6E/blank_3.czi
- Figure 6/Fig. 6E/CTR/
- Figure 6/Fig. 6E/CTR/Cd146 staining.jpg
- Figure 6/Fig. 6E/CTR/F480 staining.jpg
- Figure 6/Fig. 6E/CTR/HO1 staining.jpg
- Figure 6/Fig. 6E/CTR/Hoechst staining.jpg
- Figure 6/Fig. 6E/CTR/README.docx
- Figure 6/Fig. 6E/HGB 6h/
- Figure 6/Fig. 6E/HGB 6h/CD146 staining.jpg
- Figure 6/Fig. 6E/HGB 6h/F480 staining.jpg
- Figure 6/Fig. 6E/HGB 6h/HO1 staining.jpg
- Figure 6/Fig. 6E/HGB 6h/Hoechst staining.jpg
- Figure 6/Fig. 6E/HGB 6h/README.docx
- Figure 6/Fig. 6F/
- Figure 6/Fig. 6F/Fig. 6F.xlsx
- Figure 6/Fig. 6G/
- Figure 6/Fig. 6G/Fig. 6G.xlsx
- Figure 6/Fig. 6H/
- Figure 6/Fig. 6H/Fig. 6H.xlsx
- Figure 6/Fig. 6I/
- Figure 6/Fig. 6I/Fig. 6I.xlsx
