# Supplementary material for: Liver sinusoidal endothelial cells constitute a major route for hemoglobin clearance
Source: EMBO Rep. 2026 Jan 6;27(3):598–628. doi: 10.1038/s44319-025-00673-5 (PMC12895045; doi:10.1038/s44319-025-00673-5)
Supplement: Supplementary file 16 — Source data Fig. 6 [file 44319_2025_673_MOESM16_ESM.zip › Figure 6/Fig. 6B/Fig. 6B.xlsx]

## Sheet: Arkusz1
Fig. 6B		µg/g of dry tissue
	control	340.55
	control	214.74
	control	195.22
	control	195.22
	2h	292.83
	2h	245.11
	2h	223.42
	2h	347.05
	2h	236.43
	5h	308.01
	5h	238.6
	5h	238.6
	5h	242.94
	5h	214.74
	15h	310.18
	15h	199.56
	15h	321.03
	15h	216.91
	15h	236.43
	24h	173.53
	24h	253.78
	24h	255.95
	24h	268.97
	24h	203.89
