# Supplementary material for: Liver sinusoidal endothelial cells constitute a major route for hemoglobin clearance
Source: EMBO Rep. 2026 Jan 6;27(3):598–628. doi: 10.1038/s44319-025-00673-5 (PMC12895045; doi:10.1038/s44319-025-00673-5)
Supplement: Supplementary file 16 — Source data Fig. 6 [file 44319_2025_673_MOESM16_ESM.zip › Figure 6/Fig. 6I/Fig. 6I.xlsx]

## Sheet: Arkusz1
Fig. 6I		µg/g of dry tissue
liver	control	793
	control	686.1
	control	726.91
	control	723.03
	PHZ	925.16
	PHZ	829.93
	PHZ	849.36
	PHZ	754.12
