# Supplementary material for: Liver sinusoidal endothelial cells constitute a major route for hemoglobin clearance
Source: EMBO Rep. 2026 Jan 6;27(3):598–628. doi: 10.1038/s44319-025-00673-5 (PMC12895045; doi:10.1038/s44319-025-00673-5)
Supplement: Supplementary file 17 — Source data Fig. 7 [file 44319_2025_673_MOESM17_ESM.zip]

Archive with 13 entries (6 files):
- Figure 7/
- Figure 7/Fig. 7A/
- Figure 7/Fig. 7A/Fig. 7A.xlsx
- Figure 7/Fig. 7B/
- Figure 7/Fig. 7B/Fig. 7B.xlsx
- Figure 7/Fig. 7C/
- Figure 7/Fig. 7C/Fig. 7C.xlsx
- Figure 7/Fig. 7D/
- Figure 7/Fig. 7D/Fig. 7D.xlsx
- Figure 7/Fig. 7E/
- Figure 7/Fig. 7E/Fig. 7E.xlsx
- Figure 7/Fig. 7F/
- Figure 7/Fig. 7F/Fig. 7F_Ampli-seq transcriptomics.xlsx
