# Supplementary material for: Liver sinusoidal endothelial cells constitute a major route for hemoglobin clearance
Source: EMBO Rep. 2026 Jan 6;27(3):598–628. doi: 10.1038/s44319-025-00673-5 (PMC12895045; doi:10.1038/s44319-025-00673-5)
Supplement: Supplementary file 17 — Source data Fig. 7 [file 44319_2025_673_MOESM17_ESM.zip › Figure 7/Fig. 7C/Fig. 7C.xlsx]

## Sheet: Arkusz1
Fig. 7C		2^ΔCT normalized to control
	control	1.09
	control	0.72
	control	0.44
	control	1.74
	2h	1.11
	2h	2.1
	2h	1.06
	2h	2.2
	2h	1.77
	5h	3.07
	5h	2.91
	5h	3.32
	5h	3.56
	5h	3.07
	15h	1.21
	15h	0.97
	15h	1.02
	15h	0.39
	15h	0.22
	24h	1.06
	24h	0.72
	24h	1.27
	24h	1.15
	24h	0.93
