# Supplementary material for: Liver sinusoidal endothelial cells constitute a major route for hemoglobin clearance
Source: EMBO Rep. 2026 Jan 6;27(3):598–628. doi: 10.1038/s44319-025-00673-5 (PMC12895045; doi:10.1038/s44319-025-00673-5)
Supplement: Supplementary file 17 — Source data Fig. 7 [file 44319_2025_673_MOESM17_ESM.zip › Figure 7/Fig. 7D/Fig. 7D.xlsx]

## Sheet: Arkusz1
Fig. 7D		% of transferrin saturation
	control	50.27
	control	60.15
	control	54.74
	control	55.51
	2h	59.64
	2h	79.73
	2h	71.75
	2h	79.51
	2h	68.04
	5h	73.39
	5h	72.39
	5h	80.82
	5h	35.39
	5h	77.42
	15h	31.9
	15h	35.56
	15h	48.91
	15h	43.7
	15h	43.91
	24h	53.54
	24h	47.02
	24h	46.95
	24h	76.53
	24h	81.41
