# Supplementary material for: Liver sinusoidal endothelial cells constitute a major route for hemoglobin clearance
Source: EMBO Rep. 2026 Jan 6;27(3):598–628. doi: 10.1038/s44319-025-00673-5 (PMC12895045; doi:10.1038/s44319-025-00673-5)
Supplement: Supplementary file 17 — Source data Fig. 7 [file 44319_2025_673_MOESM17_ESM.zip › Figure 7/Fig. 7E/Fig. 7E.xlsx]

## Sheet: Arkusz1
Fig. 7E		2^ΔCT normalized to control
	control	1.43
	control	1.41
	control	1.06
	control	0.84
	control	0.27
	phz	2.65
	phz	3.74
	phz	6.25
	phz	1.72
	phz	3.39
