# Supplementary material for: Liver sinusoidal endothelial cells constitute a major route for hemoglobin clearance
Source: EMBO Rep. 2026 Jan 6;27(3):598–628. doi: 10.1038/s44319-025-00673-5 (PMC12895045; doi:10.1038/s44319-025-00673-5)
Supplement: Supplementary file 17 — Source data Fig. 7 [file 44319_2025_673_MOESM17_ESM.zip › Figure 7/Fig. 7F/Fig. 7F_Ampli-seq transcriptomics.xlsx]

## Sheet: Ampli-seq Hb vs control
gene_id	gene	Control1	Control2	Control3	Control4	HB_6	HB_7	HB_8	HB_5	baseMean	log2FoldChange	lfcSE	stat	pvalue	padj	FC	entrezgene_id	ensembl_gene_id	external_gene_name	log2(FC)	LOG(p.adj)
NM_001033324	NM_001033324.2	4	7	5	9	90	136	222	16	63.2328	4.66638	0.494662	9.43347	3.96739e-21	1.06366e-17	25.3934	235320	ENSMUSG00000066687	Zbtb16	4.66638	16.9732
NM_001302094	NM_001302094.1	1	1	1	9	30	29	23	2	12.2097	3.41733	0.726212	4.7057	2.53e-06	0.00025122	10.6837	14586	ENSMUSG00000022103	Gfra2	3.41733	3.59995
NM_010442	NM_010442.2	1253	2714	1872	3208	13947	14424	24915	5909	9054.47	3.23395	0.186301	17.3587	1.69538e-67	2.27265e-63	9.4084	15368	ENSMUSG00000005413	Hmox1	3.23395	62.6435
NM_024435	NM_024435.2	2	9	3	7	34	25	6	39	19.9007	3.1754	0.631653	5.02713	4.97871e-07	7.02675e-05	9.03425	67405	ENSMUSG00000019890	Nts	3.1754	4.15325
NM_026835	NM_026835.2	5	6	1	7	35	32	51	2	17.4991	3.09391	0.614608	5.03396	4.80443e-07	6.92509e-05	8.5381	68774	ENSMUSG00000024679	Ms4a6d	3.09391	4.15957
NM_016693	NM_016693.5	14	47	12	79	189	238	295	65	121.411	3.03048	0.332775	9.10669	8.49341866732537e-20	1.42318e-16	8.17081	53608	ENSMUSG00000028862	Map3k6	3.03048	15.8467
NM_021272	NM_021272.3	6	12	2	16	89	69	31	4	29.4241	2.97757	0.818088	3.63967	0.00027299	0.00963008	7.87658	12140	ENSMUSG00000019874	Fabp7	2.97757	2.01637
NM_175445	NM_175445.4	1	6	0	9	21	32	21	4	11.9811	2.95164	0.653408	4.5173	6.26346e-06	0.000545206	7.73625	215653	ENSMUSG00000027339	Rassf2	2.95164	3.26344
NM_001145953	NM_001145953.1	1	5	3	7	38	24	16	4	12.6198	2.95037	0.617405	4.77866	1.76463e-06	0.000191086	7.72947	16854	ENSMUSG00000050335	Lgals3	2.95037	3.71877
NM_019388	NM_019388.3	4	8	0	9	44	27	36	2	16.2272	2.89528	0.637756	4.53979	5.63105e-06	0.000499896	7.43986	12524	ENSMUSG00000022901	Cd86	2.89528	3.30112
NM_001170395	NM_001170395.1	28	31	3	55	178	198	226	11	91.9543	2.81908	0.887095	3.17788	0.00148358	0.0342885	7.05712	93671	ENSMUSG00000008845	Cd163	2.81908	1.46485
NM_009139	NM_009139.3	31	52	6	132	381	274	270	64	154.917	2.81729	0.706165	3.98957	6.61943e-05	0.00347974	7.04838	20305	ENSMUSG00000018927	Ccl6	2.81729	2.45845
NM_177083	NM_177083.4	1	9	0	5	18	29	18	1	10.0618	2.76372	0.759882	3.63704	0.000275784	0.00969172	6.79147	320148	ENSMUSG00000043740	B430306N03Rik	2.76372	2.0136
NM_001033922	NM_001033922.2	9	22	2	23	120	80	44	5	38.5994	2.71237	0.8529	3.18017	0.0014719	0.0341363	6.55395	224840	ENSMUSG00000051682	Treml4	2.71237	1.46678
NM_015811	NM_015811.2	7	3	2	25	54	48	30	19	25.3546	2.6877	0.511996	5.24946	1.52546e-07	2.65256e-05	6.44286	50778	ENSMUSG00000026358	Rgs1	2.6877	4.57634
NM_008677	NM_008677.2	4	3	2	9	24	23	33	2	12.5233	2.67015	0.617391	4.32489	1.5261e-05	0.00111789	6.36493	17972	ENSMUSG00000071715	Ncf4	2.67015	2.9516
NM_029182	NM_029182.1	5	4	2	9	18	35	8	18	14.6286	2.66246	0.602235	4.42096	9.82652e-06	0.00078877	6.3311	75141	ENSMUSG00000034472	Rasd2	2.66246	3.10305
NM_001146022	NM_001146022.2	2	5	2	10	23	32	24	1	12.2752	2.65073	0.651722	4.06726	4.75682e-05	0.00272501	6.27984	545030	ENSMUSG00000051506	Wdfy4	2.65073	2.56463
NM_008381	NM_008381.3	308	672	343	1069	1485	2722	5272	733	1588.75	2.63998	0.462042	5.71371	1.10539e-08	2.90545e-06	6.23321	16324	ENSMUSG00000037035	Inhbb	2.63998	5.53679
NM_007962	NM_007962.4	4	12	6	18	34	45	42	31	26.7121	2.61374	0.381478	6.85161	7.30248e-12	4.44953e-09	6.12089	14012	ENSMUSG00000032092	Mpzl2	2.61374	8.35169
NM_001166376	NM_001166376.1	3	9	1	19	35	39	49	4	19.4421	2.60982	0.568591	4.58999	4.43277e-06	0.0003988	6.10429	73656	ENSMUSG00000079419	Ms4a6c	2.60982	3.39924
NM_144559	NM_144559.2	4	9	1	17	38	43	36	6	19.4232	2.60453	0.526539	4.94651	7.55555e-07	9.46562e-05	6.08193	246256	ENSMUSG00000059089	Fcgr4	2.60453	4.02385
NM_001029841	NM_001029841.4	14	11	7	25	87	75	92	5	39.8422	2.59656	0.502311	5.16923	2.35056e-07	3.89002e-05	6.04843	20491	ENSMUSG00000022372	Sla	2.59656	4.41005
NM_013494	NM_013494.4	45	117	23	109	129	231	69	435	188.734	2.5658	0.813794	3.15289	0.00161665	0.0359987	5.92083	12876	ENSMUSG00000037852	Cpe	2.5658	1.44371
NM_011662	NM_011662.2	31	53	18	106	316	264	230	23	130.292	2.55739	0.654239	3.90896	9.2696e-05	0.00445373	5.88642	22177	ENSMUSG00000030579	Tyrobp	2.55739	2.35128
NM_016751	NM_016751.3	78	114	22	156	577	467	486	43	244.958	2.54542	0.705798	3.60645	0.000310416	0.0105079	5.83779	51811	ENSMUSG00000014542	Clec4f	2.54542	1.97848
NM_001162950	NM_001162950.1	1	3	1	16	23	24	28	1	11.5463	2.52328	0.729218	3.46025	0.000539669	0.0162934	5.74887	53417	ENSMUSG00000004328	Hif3a	2.52328	1.78799
NM_183168	NM_183168.2	2	6	1	10	23	21	27	0	10.7691	2.46769	0.711389	3.46883	0.000522721	0.0159979	5.53158	233571	ENSMUSG00000048779	P2ry6	2.46769	1.79594
NM_008380	NM_008380.1	18	28	18	21	46	197	32	41	56.6402	2.43752	0.679509	3.58717	0.00033428	0.0111468	5.41709	16323	ENSMUSG00000041324	Inhba	2.43752	1.95285
NM_007651	NM_007651.3	2	6	4	8	20	18	21	11	12.0821	2.43522	0.505314	4.81923	1.44113e-06	0.000163715	5.40848	12508	ENSMUSG00000040747	Cd53	2.43522	3.78591
NM_011355	NM_011355.2	9	23	6	39	113	71	81	8	43.0104	2.41346	0.471749	5.11598	3.12118e-07	4.98088e-05	5.32749	20375	ENSMUSG00000002111	Spi1	2.41346	4.30269
NM_001005508	NM_001005508.2	4	8	4	10	30	29	36	2	15.2109	2.40152	0.548466	4.37861	1.19439e-05	0.000925482	5.28359	226652	ENSMUSG00000048865	Arhgap30	2.40152	3.03363
NM_009777	NM_009777.2	54	117	27	156	479	398	388	27	203.642	2.39945	0.701446	3.42072	0.000624558	0.0182368	5.27602	12260	ENSMUSG00000036905	C1qb	2.39945	1.73905
NM_008597	NM_008597.3	167	423	112	484	527	899	495	1329	680.074	2.39399	0.623753	3.83804	0.00012402	0.00565471	5.25608	17313	ENSMUSG00000030218	Mgp	2.39399	2.24759
NM_001081957	NM_001081957.1	36	60	8	129	317	225	258	22	129.661	2.39152	0.78597	3.04276	0.00234421	0.0459856	5.24709	100034251	ENSMUSG00000069792	Wfdc17	2.39152	1.33738
NM_010130	NM_010130.4	4	4	0	10	29	20	15	1	10.3432	2.38972	0.725342	3.29462	0.000985565	0.025261	5.24057	13733	ENSMUSG00000004730	Adgre1	2.38972	1.59755
NM_001163815	NM_001163815.1	8	1	1	14	28	26	35	4	14.9582	2.38598	0.651858	3.66028	0.000251939	0.00905427	5.227	22324	ENSMUSG00000034116	Vav1	2.38598	2.04315
NM_010188	NM_010188.5	22	27	6	59	156	105	132	19	66.0093	2.37632	0.635997	3.73637	0.000186694	0.00740425	5.19211	14131	ENSMUSG00000059498	Fcgr3	2.37632	2.13052
NM_001252382	NM_001252382.1	10	12	4	20	55	52	60	3	26.8545	2.35003	0.523451	4.48949	7.13955e-06	0.000601922	5.09834	27056	ENSMUSG00000029771	Irf5	2.35003	3.22046
NM_016704	NM_016704.2	20	28	5	22	94	94	95	9	46.7464	2.34458	0.689764	3.39911	0.000676065	0.0192005	5.07913	12274	ENSMUSG00000022181	C6	2.34458	1.71669
NM_031181	NM_031181.2	6	6	1	8	20	22	32	3	12.3835	2.33617	0.591359	3.9505	7.79866e-05	0.00391539	5.0496	83382	ENSMUSG00000030474	Siglece	2.33617	2.40722
NM_019456	NM_019456.2	3	9	5	13	36	30	23	9	16.5243	2.32196	0.463674	5.00774	5.50722e-07	7.53309e-05	5.00011	54519	ENSMUSG00000026786	Apbb1ip	2.32196	4.12303
NR_040257	NR_040257.1	100	238	160	345	773	761	946	287	466.555	2.30478	0.179845	12.8153	1.34581e-37	9.02031e-34	4.94091	73652	ENSMUSG00000087380	2210408F21Rik	2.30478	33.0448
NM_001253386	NM_001253386.1	6	5	5	5	10	37	35	0	13.0397	2.28172	0.725758	3.14391	0.00166707	0.0367551	4.86257	230779	ENSMUSG00000023232	Serinc2	2.28172	1.43468
NM_177611	NM_177611.3	6	5	3	5	18	21	27	2	11.1125	2.23803	0.609202	3.67371	0.000239053	0.00884163	4.71753	215632	ENSMUSG00000026979	Psd4	2.23803	2.05347
NM_001309637	NM_001309637.1	24	37	10	69	166	155	121	12	73.8361	2.23165	0.687029	3.24826	0.00116111	0.0282481	4.69671	56644	ENSMUSG00000079293	Clec7a	2.23165	1.54901
NM_009676	NM_009676.2	64	104	72	124	298	498	301	98	204.891	2.23158	0.281157	7.93714	2.06904e-15	1.98111e-12	4.69648	11761	ENSMUSG00000063558	Aox1	2.23158	11.7031
NR_015511	NR_015511.2	34	73	70	157	212	300	385	120	174.421	2.22479	0.243046	9.15379	5.497156817324e-20	1.05271e-16	4.67443	245007	ENSMUSG00000040433	Zbtb38	2.22479	15.9777
NM_007807	NM_007807.5	9	3	1	11	27	29	28	2	14.1031	2.21925	0.65761	3.37472	0.000738896	0.0202554	4.65653	13058	ENSMUSG00000015340	Cybb	2.21925	1.69346
NM_001286037	NM_001286037.1	12	11	8	14	39	56	47	9	25.5883	2.19957	0.434809	5.05871	4.221e-07	6.15028e-05	4.59343	17969	ENSMUSG00000015950	Ncf1	2.19957	4.21111
NM_001037859	NM_001037859.2	18	26	7	37	100	95	91	6	47.2374	2.19217	0.700308	3.13029	0.00174632	0.037586	4.56992	12978	ENSMUSG00000024621	Csf1r	2.19217	1.42497
NM_001081416	NM_001081416.1	9	12	6	9	9	38	14	38	21.1328	2.18828	0.585006	3.7406	0.00018358	0.00734205	4.55761	68655	ENSMUSG00000071984	Fndc1	2.18828	2.13418
NM_001190320	NM_001190320.1	6	10	0	15	33	28	30	3	15.3898	2.15247	0.597729	3.60108	0.000316897	0.0106466	4.44588	56620	ENSMUSG00000023349	Clec4n	2.15247	1.97279
NM_011426	NM_011426.3	17	20	11	31	70	88	92	7	42.063	2.14666	0.443857	4.83639	1.32221e-06	0.000151489	4.42803	20612	ENSMUSG00000027322	Siglec1	2.14666	3.81962
NM_001033254	NM_001033254.3	5	4	4	10	10	36	27	1	12.1758	2.14557	0.668777	3.2082	0.00133569	0.0314121	4.42467	214230	ENSMUSG00000074923	Pak6	2.14557	1.5029
NM_001311062	NM_001311062.1	3	10	7	10	16	20	58	2	14.9575	2.13557	0.598162	3.57023	0.000356673	0.01169	4.39411	18113	ENSMUSG00000032271	Nnmt	2.13557	1.93219
NM_134158	NM_134158.1	3	7	1	15	33	18	18	3	11.9175	2.09645	0.615054	3.40857	0.000653053	0.0187456	4.27656	140497	ENSMUSG00000044811	Cd300c2	2.09645	1.7271
NM_001168615	NM_001168615.1	4	11	2	11	26	36	14	3	13.4551	2.09522	0.595814	3.51657	0.000437156	0.0137238	4.27292	212937	ENSMUSG00000049625	Tifab	2.09522	1.86252
NM_001081437	NM_001081437.1	142	344	188	336	462	696	380	871	508.355	2.08637	0.491896	4.24148	2.22054e-05	0.00148091	4.24677	14115	ENSMUSG00000064080	Fbln2	2.08637	2.82947
NM_001164804	NM_001164804.1	3	7	2	9	20	19	16	4	10.0727	2.0832	0.565632	3.68296	0.000230539	0.00865136	4.23746	107684	ENSMUSG00000028337	Coro2a	2.0832	2.06292
NM_008368	NM_008368.4	10	11	2	8	24	52	19	3	16.9243	2.08283	0.627237	3.32065	0.000898092	0.0235595	4.23638	16185	ENSMUSG00000068227	Il2rb	2.08283	1.62783
NM_011851	NM_011851.4	22	45	34	68	75	108	88	139	84.5595	2.07669	0.347985	5.96778	2.4051e-09	8.12073e-07	4.21839	23959	ENSMUSG00000032420	Nt5e	2.07669	6.09041
NM_001301402	NM_001301402.1	3	21	19	34	63	85	47	13	35.6728	2.07371	0.427304	4.85301	1.21603e-06	0.000141747	4.20967	69656	ENSMUSG00000031379	Pir	2.07371	3.84849
NM_013813	NM_013813.1	4	6	3	11	16	30	19	3	11.5847	2.06636	0.577053	3.58088	0.000342444	0.0113066	4.18828	13823	ENSMUSG00000024044	Epb41l3	2.06636	1.94667
NM_008013	NM_008013.4	7	4	3	5	11	16	6	18	10.9541	2.04944	0.654508	3.13126	0.00174055	0.0375718	4.13945	14190	ENSMUSG00000039899	Fgl2	2.04944	1.42514
NM_011316	NM_011316.3	11	20	22	30	34	48	169	8	40.8974	2.03965	0.505034	4.03863	5.37639e-05	0.00299048	4.11145	20211	ENSMUSG00000040017	Saa4	2.03965	2.52426
NM_009914	NM_009914.4	4	4	0	19	17	24	27	3	11.8161	2.02387	0.671659	3.01324	0.00258471	0.0492859	4.06674	12771	ENSMUSG00000035448	Ccr3	2.02387	1.30728
NM_008360	NM_008360.1	7	21	6	22	50	40	62	4	25.4919	2.01312	0.475923	4.22993	2.33761e-05	0.00155127	4.03655	16173	ENSMUSG00000039217	Il18	2.01312	2.80931
NM_008404	NM_008404.4	10	9	4	12	37	28	31	6	17.635	2.0067	0.481101	4.17106	3.03185e-05	0.00189032	4.01862	16414	ENSMUSG00000000290	Itgb2	2.0067	2.72346
NM_008706	NM_008706.5	91	191	118	219	629	545	356	154	298.122	2.00358	0.24827	8.07014	7.02156e-16	7.84367e-13	4.00993	18104	ENSMUSG00000003849	Nqo1	2.00358	12.1055
NM_001111021	NM_001111021.2	6	7	7	5	26	13	31	5	12.8131	2.0027	0.537836	3.72362	0.000196384	0.00772002	4.00749	12394	ENSMUSG00000022952	Runx1	2.0027	2.11238
NM_001243008	NM_001243008.1	9	13	10	9	16	28	17	39	21.7453	1.99452	0.520145	3.83454	0.000125797	0.00567783	3.98483	12835	ENSMUSG00000048126	Col6a3	1.99452	2.24582
NM_001311790	NM_001311790.1	20	32	14	57	101	102	129	10	56.7124	1.98441	0.419937	4.72549	2.29562e-06	0.000238549	3.95701	13032	ENSMUSG00000030560	Ctsc	1.98441	3.62242
NM_007805	NM_007805.4	40	65	28	139	131	186	329	67	122.697	1.97696	0.324368	6.09483	1.09557e-09	4.07948e-07	3.93664	13056	ENSMUSG00000019590	Cyb561	1.97696	6.3894
NM_032541	NM_032541.1	99	220	187	128	275	464	1113	89	317.714	1.95559	0.594367	3.29021	0.00100112	0.0255446	3.87875	84506	ENSMUSG00000050440	Hamp	1.95559	1.5927
NM_001037723	NM_001037723.3	3	13	1	15	21	34	17	5	13.4703	1.94704	0.57865	3.3648	0.000765996	0.0208279	3.85583	11513	ENSMUSG00000031659	Adcy7	1.94704	1.68135
NM_001324486	NM_001324486.1	10	8	1	20	35	32	26	9	18.1961	1.94506	0.511377	3.80358	0.000142623	0.00618113	3.85054	16154	ENSMUSG00000032089	Il10ra	1.94506	2.20893
NM_001033167	NM_001033167.3	5	7	7	11	20	29	26	5	13.9718	1.94112	0.489543	3.96518	7.33419e-05	0.00375247	3.84004	73102	ENSMUSG00000038267	Slc22a23	1.94112	2.42568
NM_001312649	NM_001312649.1	32	40	32	48	82	101	92	99	75.2094	1.93155	0.300408	6.42975	1.27811835654773e-10	5.63499e-08	3.81465	13036	ENSMUSG00000032359	Ctsh	1.93155	7.24911
NM_001077705	NM_001077705.2	10	16	13	31	56	55	70	4	30.9161	1.89735	0.456375	4.15744	3.2183e-05	0.00196449	3.72529	15170	ENSMUSG00000004266	Ptpn6	1.89735	2.70675
NM_139138	NM_139138.3	5	8	1	11	17	23	18	4	10.9359	1.88649	0.568513	3.31829	0.000905689	0.0237124	3.69736	52614	ENSMUSG00000032915	Adgre4	1.88649	1.62502
NM_001135657	NM_001135657.1	20	18	15	31	60	78	72	14	39.5091	1.87646	0.374087	5.01611	5.27285e-07	7.36277e-05	3.67173	19271	ENSMUSG00000025314	Ptprj	1.87646	4.13296
NM_001109040	NM_001109040.2	6	19	15	27	41	58	66	4	28.4063	1.86579	0.462833	4.03124	5.54833e-05	0.00304817	3.64468	16564	ENSMUSG00000022629	Kif21a	1.86579	2.51596
NM_183160	NM_183160.3	8	16	6	17	14	30	50	18	20.7253	1.84999	0.43455	4.25726	2.06949e-05	0.00141538	3.60498	226040	ENSMUSG00000048572	Tmem252	1.84999	2.84913
NM_019577	NM_019577.4	24	35	12	46	115	91	84	9	51.4956	1.82751	0.434944	4.2017	2.64916e-05	0.00171556	3.54923	56221	ENSMUSG00000004814	Ccl24	1.82751	2.76559
NM_001267695	NM_001267695.2	22	29	4	39	84	76	66	10	41.2057	1.81752	0.473489	3.83856	0.000123757	0.00565471	3.52474	13040	ENSMUSG00000038642	Ctss	1.81752	2.24759
NM_028500	NM_028500.3	122	385	194	493	802	849	736	277	485.743	1.80352	0.208613	8.64531	5.36575e-18	7.19279e-15	3.49072	73316	ENSMUSG00000019732	Calr3	1.80352	14.1431
NM_010720	NM_010720.3	10	7	3	21	26	27	44	5	17.6504	1.79996	0.522174	3.44704	0.000566757	0.0168831	3.48209	16891	ENSMUSG00000053846	Lipg	1.79996	1.77255
NM_170758	NM_170758.3	17	25	9	39	74	67	65	11	38.1079	1.79838	0.395222	4.55031	5.35681e-06	0.00047872	3.47829	217303	ENSMUSG00000034652	Cd300a	1.79838	3.31992
NM_008129	NM_008129.4	255	566	431	793	1381	1405	1349	555	864.075	1.79334	0.155484	11.5339	8.90321e-31	3.97825e-27	3.46616	14630	ENSMUSG00000028124	Gclm	1.79334	26.4003
NM_001102404	NM_001102404.1	9	18	13	38	62	61	53	5	31.2897	1.77561	0.448935	3.95516	7.6482e-05	0.00388349	3.42383	11433	ENSMUSG00000001348	Acp5	1.77561	2.41078
NM_001281819	NM_001281819.1	7	16	18	32	32	45	46	32	30.3392	1.75675	0.344308	5.10228	3.35587e-07	5.20793e-05	3.37937	11421	ENSMUSG00000020681	Ace	1.75675	4.28334
NM_001301374	NM_001301374.1	10	9	7	16	31	33	16	13	18.1157	1.71517	0.449842	3.81281	0.000137393	0.00601882	3.28334	12721	ENSMUSG00000030707	Coro1a	1.71517	2.22049
NM_001081239	NM_001081239.2	12	35	5	38	53	56	52	22	34.2588	1.68204	0.365877	4.59729	4.28015e-06	0.000387672	3.20882	232801	ENSMUSG00000070873	Lilra5	1.68204	3.41154
NM_011338	NM_011338.2	15	30	18	32	53	45	47	47	39.2942	1.67747	0.310086	5.40968	6.31378e-08	1.3021e-05	3.19866	20308	ENSMUSG00000019122	Ccl9	1.67747	4.88536
NM_001042513	NM_001042513.1	536	1107	894	1367	2683	2572	2298	894	1577.54	1.66547	0.174773	9.52937	1.58236e-21	5.30288e-18	3.17218	50493	ENSMUSG00000020250	Txnrd1	1.66547	17.2755
NM_008105	NM_008105.3	10	24	13	26	38	44	37	28	29.1625	1.65666	0.324776	5.10092	3.38e-07	5.20793e-05	3.15285	14538	ENSMUSG00000021360	Gcnt2	1.65666	4.28334
NM_173781	NM_173781.4	2	13	9	9	30	19	10	8	12.7506	1.64696	0.530018	3.10736	0.00188764	0.0396611	3.13173	270192	ENSMUSG00000032549	Rab6b	1.64696	1.40164
NM_023245	NM_023245.3	9	24	8	22	18	37	43	25	24.4868	1.62648	0.390684	4.16318	3.13852e-05	0.00194515	3.0876	114301	ENSMUSG00000033377	Palmd	1.62648	2.71105
NM_001159485	NM_001159485.1	6	15	12	28	27	30	54	13	22.713	1.61989	0.385178	4.20555	2.60449e-05	0.00169482	3.07351	17207	ENSMUSG00000031442	Mcf2l	1.61989	2.77088
NM_001146217	NM_001146217.1	10	17	10	10	19	43	38	4	18.9504	1.57912	0.503765	3.13464	0.00172064	0.0373222	2.98788	64075	ENSMUSG00000021136	Smoc1	1.57912	1.42803
NM_001317352	NM_001317352.1	6	10	4	14	19	24	22	4	12.6904	1.57767	0.49937	3.15933	0.00158135	0.0355074	2.98488	16552	ENSMUSG00000028357	Kif12	1.57767	1.44968
NM_009270	NM_009270.3	11	21	14	15	42	31	39	14	24.0358	1.57598	0.359353	4.38562	1.15656e-05	0.000906651	2.98139	20775	ENSMUSG00000022351	Sqle	1.57598	3.04256
NM_010378	NM_010378.2	30	85	36	74	111	124	183	36	83.2555	1.56068	0.275026	5.67467	1.38955e-08	3.44942e-06	2.94993	14960	ENSMUSG00000036594	H2-Aa	1.56068	5.46225
NM_001034851	NM_001034851.2	16	19	8	20	25	44	63	6	24.9113	1.54715	0.468348	3.30341	0.000955154	0.0246228	2.92239	66270	ENSMUSG00000022270	Retreg1	1.54715	1.60866
NM_026821	NM_026821.5	49	50	44	56	73	137	168	51	82.2926	1.54615	0.308584	5.01045	5.43015e-07	7.50425e-05	2.92036	52829	ENSMUSG00000048706	Lurap1l	1.54615	4.12469
NM_025427	NM_025427.2	4	12	4	13	10	18	22	11	12.0507	1.54466	0.491542	3.14248	0.00167523	0.0368743	2.91736	66214	ENSMUSG00000022018	Rgcc	1.54466	1.43328
NM_176835	NM_176835.2	8	10	6	7	20	19	23	4	12.3327	1.54051	0.511202	3.01351	0.00258243	0.0492859	2.90898	72778	ENSMUSG00000038009	Dnajc22	1.54051	1.30728
NM_153510	NM_153510.3	9	38	21	38	68	70	47	16	37.7933	1.53836	0.345749	4.44934	8.61339e-06	0.000708359	2.90464	231805	ENSMUSG00000046245	Pilra	1.53836	3.14975
NM_001199210	NM_001199210.2	49	99	126	234	334	283	237	101	182.773	1.52801	0.263958	5.78885	7.08687e-09	2.06521e-06	2.88388	70967	ENSMUSG00000039903	Eva1c	1.52801	5.68504
NM_177340	NM_177340.2	17	28	22	39	43	48	67	40	40.1962	1.5183	0.286636	5.29697	1.17738e-07	2.16202e-05	2.86454	104027	ENSMUSG00000043079	Synpo	1.5183	4.66514
NM_001093749	NM_001093749.2	4	17	4	18	21	17	32	9	14.7621	1.51575	0.457808	3.31088	0.000930023	0.0242077	2.85947	319742	ENSMUSG00000070305	Mpzl3	1.51575	1.61605
NM_031376	NM_031376.3	20	26	16	61	54	75	112	7	44.029	1.50908	0.445631	3.3864	0.00070817	0.0198784	2.84629	83490	ENSMUSG00000025017	Pik3ap1	1.50908	1.70162
NM_001308462	NM_001308462.1	7	12	15	20	37	25	28	13	20.049	1.50684	0.38449	3.91906	8.88959e-05	0.00431757	2.84186	11690	ENSMUSG00000060063	Alox5ap	1.50684	2.36476
NM_001205219	NM_001205219.1	84	85	81	125	118	260	321	84	149.298	1.50251	0.302171	4.97237	6.61381e-07	8.52481e-05	2.83335	234214	ENSMUSG00000031626	Sorbs2	1.50251	4.06932
NM_008153	NM_008153.3	21	62	23	67	88	114	87	28	60.4137	1.49091	0.298344	4.99729	5.81413e-07	7.79384e-05	2.81066	14747	ENSMUSG00000042190	Cmklr1	1.49091	4.10825
NM_011610	NM_011610.3	14	34	8	28	52	48	50	10	29.8412	1.48107	0.389472	3.80277	0.000143086	0.00618113	2.79156	21938	ENSMUSG00000028599	Tnfrsf1b	1.48107	2.20893
NM_178911	NM_178911.4	14	18	12	19	38	41	43	6	23.8379	1.47889	0.414732	3.5659	0.000362611	0.0118556	2.78735	104759	ENSMUSG00000052160	Pld4	1.47889	1.92608
NM_001145801	NM_001145801.1	725	1761	1044	2467	2330	3209	4643	1027	2102.22	1.47832	0.219344	6.73976	1.58645e-11	9.24627e-09	2.78625	13025	ENSMUSG00000074874	Ctla2b	1.47832	8.03403
NM_010495	NM_010495.3	3320	7146	5459	9170	8910	12617	24389	3759	9097.62	1.47643	0.370894	3.98073	6.87052e-05	0.00356974	2.78259	15901	ENSMUSG00000042745	Id1	1.47643	2.44736
NM_008591	NM_008591.2	7	21	13	19	16	33	52	12	21.3871	1.47477	0.414144	3.56101	0.000369425	0.012049	2.7794	17295	ENSMUSG00000009376	Met	1.47477	1.91905
NM_001110228	NM_001110228.1	5	17	15	17	31	30	31	8	18.9725	1.45139	0.401497	3.61494	0.000300416	0.0102994	2.73471	14007	ENSMUSG00000002107	Celf2	1.45139	1.98719
NM_144862	NM_144862.3	109	236	160	231	339	342	374	254	269.275	1.45086	0.162857	8.90884	5.15671e-19	7.68063e-16	2.73372	225341	ENSMUSG00000024395	Lims2	1.45086	15.1146
NM_029981	NM_029981.1	25	34	23	33	48	58	59	44	43.9101	1.44381	0.297118	4.8594	1.17741e-06	0.000139674	2.72039	77794	ENSMUSG00000036040	Adamtsl2	1.44381	3.85488
NM_177604	NM_177604.3	13	11	15	39	39	45	56	8	27.4976	1.44084	0.422017	3.41418	0.000639735	0.0184423	2.7148	212439	ENSMUSG00000042510	AA986860	1.44084	1.73419
NM_021719	NM_021719.4	40	116	115	188	143	287	335	68	157.13	1.43845	0.301347	4.77341	1.81137e-06	0.000192709	2.71029	60363	ENSMUSG00000001739	Cldn15	1.43845	3.7151
NM_008037	NM_008037.4	2193	4073	2107	3938	2927	8594	10263	2062	4513.69	1.43296	0.420728	3.40591	0.000659444	0.0188069	2.7	14284	ENSMUSG00000029135	Fosl2	1.43296	1.72568
NM_021530	NM_021530.2	8	31	34	43	42	62	88	18	39.5762	1.42387	0.351323	4.05289	5.05896e-05	0.00286141	2.68305	59033	ENSMUSG00000023032	Slc4a8	1.42387	2.54342
NM_027395	NM_027395.2	6	8	15	14	17	31	24	8	15.7367	1.42324	0.46409	3.06674	0.00216409	0.0435579	2.68188	70350	ENSMUSG00000045763	Basp1	1.42324	1.36093
NM_080288	NM_080288.2	5	14	8	12	19	20	18	11	13.7869	1.41953	0.435786	3.2574	0.00112436	0.0276552	2.67498	140580	ENSMUSG00000041112	Elmo1	1.41953	1.55822
NM_001199118	NM_001199118.1	338	964	500	1239	1297	1498	1837	567	1009.89	1.39719	0.182124	7.67163	1.69823e-14	1.4228e-11	2.63387	64899	ENSMUSG00000027412	Lpin3	1.39719	10.8469
NM_001306071	NM_001306071.1	112	215	177	391	358	435	450	253	305.345	1.39538	0.176614	7.90072	2.77289e-15	2.47804e-12	2.63057	16400	ENSMUSG00000001507	Itga3	1.39538	11.6059
NM_001252658	NM_001252658.1	196	434	406	289	683	692	618	376	485.317	1.37115	0.223138	6.14484	8.00453947052172e-10	3.06574e-07	2.58676	16835	ENSMUSG00000032193	Ldlr	1.37115	6.51346
NM_007556	NM_007556.3	3553	7309	5389	10365	14902	12476	11670	6022	9057.61	1.36581	0.145255	9.4028	5.31316e-21	1.18705e-17	2.5772	12161	ENSMUSG00000039004	Bmp6	1.36581	16.9255
NM_001163336	NM_001163336.1	8	24	21	26	21	35	24	39	27.3325	1.34631	0.418815	3.21457	0.00130638	0.0308855	2.54261	53313	ENSMUSG00000020788	Atp2a3	1.34631	1.51025
NM_001205052	NM_001205052.1	717	952	601	1852	2057	2057	2160	800	1401.9	1.3414	0.213596	6.28008	3.3840559844531e-10	1.37464e-07	2.53397	81703	ENSMUSG00000034271	Jdp2	1.3414	6.86181
NM_019467	NM_019467.2	28	53	35	91	111	102	110	26	67.4447	1.32517	0.281906	4.70074	2.59225e-06	0.000253643	2.50562	11629	ENSMUSG00000024397	Aif1	1.32517	3.59578
NM_001134385	NM_001134385.2	16	21	8	71	60	46	49	24	36.0624	1.31924	0.401449	3.2862	0.00101549	0.0257913	2.49535	71862	ENSMUSG00000037661	Gpr160	1.31924	1.58853
NM_001190974	NM_001190974.1	22	34	32	46	85	78	49	19	45.922	1.31364	0.328737	3.99604	6.44119e-05	0.00339938	2.48568	26362	ENSMUSG00000002602	Axl	1.31364	2.4686
NM_021542	NM_021542.4	17	61	17	50	34	75	94	29	46.1514	1.31093	0.347217	3.77552	0.000159672	0.00670971	2.48101	16529	ENSMUSG00000023243	Kcnk5	1.31093	2.1733
NM_008230	NM_008230.6	1125	2019	1241	1925	1776	4020	4596	914	2190.84	1.30149	0.378118	3.44203	0.000577366	0.0170852	2.46484	15186	ENSMUSG00000027360	Hdc	1.30149	1.76738
NM_001310465	NM_001310465.1	88	130	64	203	238	218	271	86	161.257	1.29754	0.232642	5.57739	2.44156e-08	5.45485e-06	2.45809	110385	ENSMUSG00000031842	Pde4c	1.29754	5.26322
NM_001163182	NM_001163182.1	15	21	17	31	27	53	55	10	28.2624	1.29681	0.383558	3.381	0.000722233	0.0200032	2.45685	27276	ENSMUSG00000030701	Plekhb1	1.29681	1.6989
NM_153068	NM_153068.3	61	126	71	89	148	189	128	101	120.329	1.2961	0.243776	5.31676	1.05633e-07	2.02287e-05	2.45564	259300	ENSMUSG00000074364	Ehd2	1.2961	4.69403
NM_009252	NM_009252.2	65	95	83	101	106	94	361	69	121.007	1.29002	0.335121	3.84943	0.000118392	0.00549152	2.44532	20716	ENSMUSG00000021091	Serpina3n	1.29002	2.26031
NM_175314	NM_175314.3	311	770	337	660	707	888	1627	322	684.278	1.28407	0.244711	5.2473	1.54345e-07	2.65256e-05	2.43526	101401	ENSMUSG00000030022	Adamts9	1.28407	4.57634
NM_011066	NM_011066.3	436	550	510	1206	906	1071	1516	764	890.854	1.26866	0.205033	6.18759	6.10898112810871e-10	2.40856e-07	2.40938	18627	ENSMUSG00000055866	Per2	1.26866	6.61824
NM_001145799	NM_001145799.1	1434	3448	2192	4267	3221	4999	7462	2403	3642.63	1.26796	0.190148	6.66829	2.58797e-11	1.38767e-08	2.40821	13024	ENSMUSG00000044258	Ctla2a	1.26796	7.85771
NM_178098	NM_178098.2	65	229	131	290	262	324	447	89	218.067	1.25179	0.253964	4.929	8.26524e-07	0.000101647	2.38137	214639	ENSMUSG00000050345	4930486L24Rik	1.25179	3.9929
NM_029495	NM_029495.2	8	32	16	70	59	52	65	11	35.8605	1.23779	0.403136	3.0704	0.00213769	0.0432076	2.35837	108670	ENSMUSG00000022014	Epsti1	1.23779	1.36444
NM_001163256	NM_001163256.1	35	58	14	60	93	62	78	33	54.404	1.23281	0.318821	3.86677	0.000110286	0.00516916	2.35024	74202	ENSMUSG00000006219	Fblim1	1.23281	2.28658
NM_177708	NM_177708.5	51	96	55	161	232	115	136	71	113.407	1.2311	0.260104	4.73309	2.21123e-06	0.000232206	2.34746	237847	ENSMUSG00000045287	Rtn4rl1	1.2311	3.63413
NM_001127330	NM_001127330.2	88	176	131	299	312	303	300	140	217.26	1.22805	0.177346	6.92456	4.3732e-12	2.93114e-09	2.3425	19016	ENSMUSG00000000440	Pparg	1.22805	8.53296
NM_011113	NM_011113.4	368	607	501	683	738	986	1556	369	723.267	1.22446	0.2185	5.60393	2.09551e-08	4.76108e-06	2.33668	18793	ENSMUSG00000046223	Plaur	1.22446	5.32229
NM_023065	NM_023065.3	253	431	286	654	789	711	794	271	517.931	1.21702	0.180755	6.73297	1.66239e-11	9.28511e-09	2.32466	65972	ENSMUSG00000031838	Ifi30	1.21702	8.03221
NM_008928	NM_008928.4	643	802	752	883	1021	1501	1854	787	1074.87	1.21645	0.215896	5.63442	1.75653e-08	4.28113e-06	2.32374	26397	ENSMUSG00000018932	Map2k3	1.21645	5.36844
NM_031170	NM_031170.2	15	33	33	50	43	66	84	15	40.8586	1.20622	0.333641	3.61532	0.000299973	0.0102994	2.30732	16691	ENSMUSG00000049382	Krt8	1.20622	1.98719
NM_008675	NM_008675.2	68	116	94	143	152	155	228	112	136.943	1.20008	0.184573	6.50192	7.92998e-11	3.79648e-08	2.29753	17965	ENSMUSG00000041120	Nbl1	1.20008	7.42062
NM_153804	NM_153804.4	55	219	131	390	278	243	319	215	227.941	1.19395	0.24999	4.77601	1.78804e-06	0.00019175	2.28779	263406	ENSMUSG00000052609	Plekhg3	1.19395	3.71727
NM_001168525	NM_001168525.1	3780	5090	2995	14371	10666	9768	12998	4401	7740.29	1.162	0.260111	4.46735	7.91955e-06	0.000659388	2.23768	208449	ENSMUSG00000040451	Sgms1	1.162	3.18086
NM_013467	NM_013467.3	13	43	42	56	51	60	117	12	46.0348	1.15324	0.379194	3.0413	0.0023556	0.0460303	2.22413	320092	ENSMUSG00000053279	Aldh1a1	1.15324	1.33696
NM_001042591	NM_001042591.1	286	1223	437	863	696	1291	1518	487	823.848	1.14731	0.249261	4.60287	4.16709e-06	0.000379999	2.21501	105171	ENSMUSG00000074794	Arrdc3	1.14731	3.42022
NM_025404	NM_025404.3	325	697	544	1085	954	1109	1386	449	800.295	1.14672	0.16649	6.88761	5.67376e-12	3.62175e-09	2.2141	80981	ENSMUSG00000034936	Arl4d	1.14672	8.44108
NM_175206	NM_175206.4	10	20	18	40	33	41	44	10	25.8186	1.12754	0.361666	3.11764	0.00182303	0.038612	2.18487	74165	ENSMUSG00000050503	Fbxl22	1.12754	1.41328
NM_001291058	NM_001291058.1	37	138	45	175	178	184	153	33	109.756	1.12007	0.331665	3.37713	0.000732475	0.0202033	2.17358	12514	ENSMUSG00000018774	Cd68	1.12007	1.69458
NM_008748	NM_008748.3	35	73	57	144	102	153	130	45	89.3699	1.10392	0.263102	4.19579	2.71924e-05	0.00173905	2.14938	18218	ENSMUSG00000037887	Dusp8	1.10392	2.75969
NM_009655	NM_009655.2	38	97	63	92	73	115	86	103	88.4228	1.09447	0.287851	3.80222	0.000143404	0.00618113	2.13535	11658	ENSMUSG00000022636	Alcam	1.09447	2.20893
NM_013612	NM_013612.2	44	88	65	115	125	128	121	63	93.7814	1.08912	0.194254	5.60668	2.0624e-08	4.76108e-06	2.12745	18173	ENSMUSG00000026177	Slc11a1	1.08912	5.32229
NM_010295	NM_010295.2	693	1603	1179	2159	2303	2223	2444	956	1662.86	1.08818	0.13685	7.9516	1.84117e-15	1.89853e-12	2.12605	14629	ENSMUSG00000032350	Gclc	1.08818	11.7216
NM_001253872	NM_001253872.1	31	59	36	83	86	84	73	45	62.404	1.08789	0.234738	4.63447	3.57858e-06	0.000335461	2.12562	16408	ENSMUSG00000030830	Itgal	1.08789	3.47436
NM_001287738	NM_001287738.1	423	1122	672	1175	757	1674	1526	697	1002.42	1.08646	0.21349	5.08905	3.59865e-07	5.48181e-05	2.12353	12608	ENSMUSG00000056501	Cebpb	1.08646	4.26108
NM_001161667	NM_001161667.1	32	65	52	57	69	85	117	33	63.2997	1.07833	0.258177	4.17669	2.95781e-05	0.00187912	2.11159	93732	ENSMUSG00000021751	Acox2	1.07833	2.72605
NM_009026	NM_009026.5	6379	8218	4924	13465	11185	16207	15715	5292	10126.8	1.07536	0.227228	4.73254	2.21726e-06	0.000232206	2.10725	19416	ENSMUSG00000049892	Rasd1	1.07536	3.63413
NM_194269	NM_194269.2	18	43	21	54	57	59	47	22	39.2703	1.06634	0.289464	3.68384	0.000229746	0.00865096	2.09411	378462	ENSMUSG00000045257	Morn2	1.06634	2.06294
NM_001164197	NM_001164197.2	28	42	37	51	85	67	62	17	47.983	1.04462	0.309082	3.37975	0.000725528	0.020053	2.06282	58223	ENSMUSG00000025355	Mmp19	1.04462	1.69782
NM_008012	NM_008012.1	6395	12284	6951	15028	18711	16343	15994	6074	12015.6	1.04454	0.176659	5.91276	3.36431e-09	1.07378e-06	2.06271	14187	ENSMUSG00000029762	Akr1b8	1.04454	5.96909
NM_011519	NM_011519.2	36	88	81	103	112	140	130	45	90.1877	1.03775	0.23269	4.45981	8.20331e-06	0.000678799	2.05303	20969	ENSMUSG00000020592	Sdc1	1.03775	3.16826
NM_010276	NM_010276.4	56	94	53	139	118	100	107	109	100.999	1.03647	0.257233	4.0293	5.5943e-05	0.00304844	2.0512	14579	ENSMUSG00000028214	Gem	1.03647	2.51592
NM_144526	NM_144526.3	47	139	70	48	192	90	114	46	92.8498	1.03548	0.340541	3.0407	0.00236026	0.0460543	2.0498	109212	ENSMUSG00000020808	Pimreg	1.03548	1.33673
NM_020486	NM_020486.2	733	1615	1558	1879	2079	1840	1864	1711	1724.24	1.0351	0.197074	5.25235	1.50169e-07	2.65256e-05	2.04925	57278	ENSMUSG00000002980	Bcam	1.0351	4.57634
NM_001290769	NM_001290769.1	6272	12376	9926	14318	15103	13220	21034	9610	12802	1.0309	0.126774	8.1318	4.22965e-16	5.15441e-13	2.0433	18412	ENSMUSG00000015837	Sqstm1	1.0309	12.2878
NM_011693	NM_011693.3	802	1251	823	1245	1196	1407	1566	1338	1278.35	1.03004	0.22153	4.64966	3.32483e-06	0.000316095	2.04208	22329	ENSMUSG00000027962	Vcam1	1.03004	3.50018
NM_177263	NM_177263.3	502	763	710	1291	1339	1187	1454	557	965.295	1.02366	0.158975	6.43913	1.20160338452232e-10	5.55431e-08	2.03307	320799	ENSMUSG00000035877	Zhx3	1.02366	7.25537
NM_001126047	NM_001126047.3	697	1461	1357	1300	1423	2045	2579	845	1463.2	1.01826	0.20416	4.98758	6.11417e-07	8.03327e-05	2.02548	20353	ENSMUSG00000026121	Sema4c	1.01826	4.09511
NM_007901	NM_007901.5	6880	14813	6800	20940	13289	19769	24239	7980	13870.3	1.01514	0.20446	4.96498	6.87089e-07	8.77184e-05	2.0211	13609	ENSMUSG00000045092	S1pr1	1.01514	4.05691
NM_001163394	NM_001163394.1	32	58	55	70	89	90	76	37	63.5287	1.00477	0.241959	4.15267	3.28618e-05	0.00198429	2.00663	14026	ENSMUSG00000021262	Evl	1.00477	2.7024
NM_011920	NM_011920.3	506	1248	764	2392	1428	1924	2465	553	1318.29	1.0041	0.248459	4.0413	5.31561e-05	0.00296899	2.00569	26357	ENSMUSG00000029802	Abcg2	1.0041	2.52739
NM_025980	NM_025980.2	1478	3267	1740	3039	2675	4480	4583	1335	2767.42	0.991234	0.209846	4.72362	2.31678e-06	0.000238896	1.98788	67122	ENSMUSG00000078202	Nrarp	0.991234	3.62179
NM_177583	NM_177583.4	289	564	293	1146	759	893	1093	237	617.544	0.986584	0.265761	3.7123	0.000205387	0.0079942	1.98149	208117	ENSMUSG00000032375	Aph1b	0.986584	2.09723
NM_144861	NM_144861.2	77	246	121	413	269	329	377	97	224.138	0.98531	0.259304	3.79983	0.000144797	0.00622116	1.97974	225283	ENSMUSG00000040446	Rprd1a	0.98531	2.20613
NM_001205236	NM_001205236.1	711	960	947	1439	1569	1271	2205	684	1214.62	0.982816	0.184247	5.33423	9.59522e-08	1.86411e-05	1.97632	544817	ENSMUSG00000034255	Arhgap27	0.982816	4.72953
NM_008823	NM_008823.4	56	140	55	113	185	120	164	33	103.252	0.982245	0.291033	3.37503	0.000738073	0.0202554	1.97554	18636	ENSMUSG00000001128	Cfp	0.982245	1.69346
NM_027950	NM_027950.1	382	829	658	986	901	1071	1373	473	819.121	0.978963	0.150012	6.5259	6.7594e-11	3.48499e-08	1.97105	71839	ENSMUSG00000074063	Osgin1	0.978963	7.4578
NM_001111099	NM_001111099.2	405	1155	650	2119	1341	1549	2021	500	1132.23	0.975018	0.240886	4.04764	5.1737e-05	0.00291401	1.96567	12575	ENSMUSG00000023067	Cdkn1a	0.975018	2.53551
NM_009841	NM_009841.4	100	188	134	301	203	247	299	156	202.178	0.960289	0.177237	5.41809	6.02378e-08	1.2617e-05	1.9457	12475	ENSMUSG00000051439	Cd14	0.960289	4.89904
NM_029787	NM_029787.2	1214	1916	1491	1693	3091	2389	2949	754	1921.88	0.959112	0.234755	4.08559	4.39651e-05	0.00254031	1.94411	109754	ENSMUSG00000018042	Cyb5r3	0.959112	2.59511
NM_001177730	NM_001177730.1	33	64	58	66	89	79	87	38	64.188	0.959066	0.231628	4.14054	3.4649e-05	0.00207276	1.94405	22259	ENSMUSG00000002108	Nr1h3	0.959066	2.68345
NM_001079908	NM_001079908.2	163	349	295	316	310	387	526	253	329.16	0.958912	0.187077	5.12577	2.96329e-07	4.78589e-05	1.94384	14182	ENSMUSG00000031565	Fgfr1	0.958912	4.32004
NM_001146292	NM_001146292.1	89	221	152	240	229	231	287	144	197.661	0.956334	0.146909	6.50971	7.52955e-11	3.73828e-08	1.94037	108013	ENSMUSG00000024268	Celf4	0.956334	7.42733
NM_001102611	NM_001102611.1	111	277	152	343	396	258	289	157	242.029	0.951222	0.181194	5.24975	1.52302e-07	2.65256e-05	1.93351	319822	ENSMUSG00000018809	Smyd4	0.951222	4.57634
NM_001252582	NM_001252582.1	499	684	552	1078	1036	1078	1131	489	816.861	0.950134	0.166861	5.69415	1.23989e-08	3.13598e-06	1.93205	52708	ENSMUSG00000042472	Zfp410	0.950134	5.50363
NM_139140	NM_139140.1	899	980	1612	2767	2029	2037	3254	1008	1785.28	0.943541	0.239809	3.93456	8.33489e-05	0.00412096	1.92324	72572	ENSMUSG00000051934	Spats2	0.943541	2.385
NM_026301	NM_026301.2	108	291	122	390	200	336	562	80	241.026	0.941721	0.312014	3.01821	0.00254276	0.0488222	1.92082	67664	ENSMUSG00000033107	Rnf125	0.941721	1.31138
NM_013594	NM_013594.2	780	1803	1096	2890	2248	2507	2643	830	1760.38	0.940683	0.19258	4.88463	1.03622e-06	0.00012514	1.91944	17190	ENSMUSG00000024561	Mbd1	0.940683	3.9026
NM_011408	NM_011408.1	28	68	44	88	59	102	109	24	62.0568	0.939113	0.28826	3.25787	0.00112252	0.0276552	1.91735	20556	ENSMUSG00000072620	Slfn2	0.939113	1.55822
NM_007792	NM_007792.4	767	1117	751	1251	1245	1422	1829	739	1150.13	0.936122	0.17394	5.38187	7.37149e-08	1.45316e-05	1.91338	13008	ENSMUSG00000020186	Csrp2	0.936122	4.83769
NM_001163215	NM_001163215.2	116	215	211	338	279	326	488	89	245.803	0.932084	0.248799	3.74633	0.000179441	0.00728911	1.90803	14184	ENSMUSG00000054252	Fgfr3	0.932084	2.13733
NM_008131	NM_008131.4	4829	6594	4823	11658	11179	10212	13068	3159	7916.6	0.931623	0.224164	4.156	3.23874e-05	0.00196449	1.90742	14645	ENSMUSG00000026473	Glul	0.931623	2.70675
NM_144799	NM_144799.2	48	165	122	181	130	130	260	109	139.601	0.922841	0.22879	4.03357	5.49347e-05	0.00303045	1.89584	30937	ENSMUSG00000057604	Lmcd1	0.922841	2.51849
NM_007988	NM_007988.3	43	67	77	82	100	101	79	61	78.6308	0.915847	0.249731	3.66734	0.000245089	0.00888666	1.88668	14104	ENSMUSG00000025153	Fasn	0.915847	2.05126
NM_010231	NM_010231.2	91	273	165	374	218	225	309	253	238.863	0.915264	0.23368	3.91674	8.97526e-05	0.00432782	1.88591	14261	ENSMUSG00000040181	Fmo1	0.915264	2.36373
NM_028022	NM_028022.1	231	383	291	694	548	592	669	215	437.106	0.914092	0.1913	4.77833	1.7676e-06	0.000191086	1.88438	71962	ENSMUSG00000020424	Castor1	0.914092	3.71877
NM_009846	NM_009846.2	54	106	69	117	77	140	171	55	96.872	0.912494	0.24364	3.74526	0.000180209	0.00729819	1.8823	12484	ENSMUSG00000047139	Cd24a	0.912494	2.13679
NM_153573	NM_153573.1	380	648	492	1048	896	971	1066	342	707.768	0.908858	0.179381	5.06664	4.04901e-07	6.03078e-05	1.87756	231997	ENSMUSG00000038074	Fkbp14	0.908858	4.21963
NM_001128094	NM_001128094.1	33	94	41	89	88	95	98	36	69.0872	0.908533	0.234541	3.87367	0.000107211	0.00504266	1.87714	224088	ENSMUSG00000022533	Atp13a3	0.908533	2.29734
NM_008949	NM_008949.3	41	85	31	110	93	54	141	44	71.7067	0.907712	0.286637	3.16676	0.00154147	0.0348455	1.87607	19183	ENSMUSG00000019303	Psmc3ip	0.907712	1.45785
NM_008549	NM_008549.2	605	1818	2232	3729	2564	2382	3025	1689	2191.55	0.906047	0.236132	3.83704	0.000124528	0.00565865	1.8739	17158	ENSMUSG00000024085	Man2a1	0.906047	2.24729
NM_009763	NM_009763.3	67	148	133	189	156	238	182	89	148.567	0.905185	0.211945	4.27084	1.94737e-05	0.00135137	1.87278	12182	ENSMUSG00000029082	Bst1	0.905185	2.86923
NM_027570	NM_027570.3	37	41	34	51	61	58	64	29	47.7967	0.891625	0.276211	3.22806	0.00124635	0.0298344	1.85527	52815	ENSMUSG00000031958	Ldhd	0.891625	1.52528
NM_001177307	NM_001177307.1	200	315	223	421	437	360	416	228	325.888	0.891324	0.153788	5.79581	6.79931e-09	2.02544e-06	1.85488	11674	ENSMUSG00000030695	Aldoa	0.891324	5.69348
NM_139143	NM_139143.3	22	61	34	123	74	70	90	40	60.6395	0.886182	0.27578	3.21336	0.0013119	0.0309612	1.84828	106957	ENSMUSG00000024270	Slc39a6	0.886182	1.50918
NM_007657	NM_007657.3	410	1043	861	1076	998	853	829	1076	932.616	0.882138	0.249855	3.53061	0.000414605	0.0130771	1.84311	12527	ENSMUSG00000030342	Cd9	0.882138	1.88349
NM_029688	NM_029688.5	87	192	106	226	240	201	214	88	164.105	0.873886	0.180409	4.84392	1.273e-06	0.000147109	1.83259	76650	ENSMUSG00000032802	Srxn1	0.873886	3.83236
NM_001289458	NM_001289458.1	352	890	463	992	876	945	1117	335	712.557	0.860382	0.17462	4.92716	8.34315e-07	0.000101673	1.81552	15234	ENSMUSG00000028864	Hgf	0.860382	3.9928
NM_010344	NM_010344.4	292	288	355	347	476	484	409	297	388.889	0.85275	0.249372	3.41959	0.000627166	0.0182368	1.80594	14782	ENSMUSG00000031584	Gsr	0.85275	1.73905
NM_022018	NM_022018.3	40	44	42	62	52	72	70	39	54.1391	0.850767	0.273478	3.11092	0.00186505	0.039248	1.80346	63913	ENSMUSG00000026483	Niban1	0.850767	1.40618
NM_008102	NM_008102.3	147	255	367	447	348	402	611	168	332.921	0.850714	0.23603	3.60426	0.000313047	0.0105437	1.80339	14528	ENSMUSG00000037580	Gch1	0.850714	1.97701
NM_146155	NM_146155.3	34	76	105	105	113	118	89	61	87.8579	0.850039	0.265765	3.19846	0.00138163	0.0323224	1.80255	230793	ENSMUSG00000037692	Ahdc1	0.850039	1.4905
NM_172793	NM_172793.2	894	2818	2211	4577	3484	3344	3442	1553	2650.78	0.846481	0.187599	4.51217	6.41666e-06	0.000554937	1.79811	237754	ENSMUSG00000040283	Btnl9	0.846481	3.25576
NM_009378	NM_009378.3	1815	5063	3002	6398	4606	4588	5509	3352	4198.17	0.843008	0.140438	6.00271	1.94047e-09	6.84527e-07	1.79379	21824	ENSMUSG00000074743	Thbd	0.843008	6.16461
NM_007682	NM_007682.3	276	525	338	488	592	579	659	216	450.738	0.837599	0.179494	4.66644	3.06459e-06	0.000293434	1.78707	12616	ENSMUSG00000068267	Cenpb	0.837599	3.53249
NM_021516	NM_021516.4	2502	3806	2947	5838	4714	4929	6647	2303	4121.69	0.836792	0.157564	5.31082	1.09131e-07	2.03181e-05	1.78607	17169	ENSMUSG00000007411	Mark3	0.836792	4.69212
NM_001313916	NM_001313916.1	411	817	378	997	919	910	994	320	690.542	0.834819	0.196189	4.25518	2.08883e-05	0.00142136	1.78363	12795	ENSMUSG00000028680	Plk3	0.834819	2.8473
NM_001291229	NM_001291229.1	1527	3238	1518	3211	2866	3484	4231	1136	2553.82	0.832627	0.200161	4.15979	3.18543e-05	0.00195875	1.78093	56430	ENSMUSG00000049550	Clip1	0.832627	2.70802
NM_001313970	NM_001313970.1	43	92	64	148	85	119	174	37	89.4443	0.831227	0.265017	3.1365	0.00170977	0.0371466	1.7792	19049	ENSMUSG00000061718	Ppp1r1b	0.831227	1.43008
NM_177089	NM_177089.5	1495	3998	2321	8249	4133	4706	7208	1889	3907.25	0.828344	0.243109	3.40729	0.000656107	0.0187529	1.77565	320165	ENSMUSG00000065954	Tacc1	0.828344	1.72693
NM_001304362	NM_001304362.1	73	253	89	155	181	186	171	107	149.299	0.825465	0.229762	3.59269	0.000327277	0.0109405	1.77211	68178	ENSMUSG00000032232	Cgnl1	0.825465	1.96096
NM_001024945	NM_001024945.1	1895	4028	2386	7446	4463	4426	6749	2273	3974.98	0.825424	0.189854	4.34769	1.37581e-05	0.00103541	1.77206	104009	ENSMUSG00000033684	Qsox1	0.825424	2.98489
NM_001290684	NM_001290684.1	2284	6609	3885	9159	6461	6023	9167	3214	5531.6	0.824528	0.159716	5.16245	2.43737e-07	3.9845e-05	1.77096	110380	ENSMUSG00000045180	Shroom2	0.824528	4.39963
NM_013559	NM_013559.2	647	928	815	1392	983	737	1867	906	1042.56	0.823598	0.227244	3.62428	0.000289766	0.010037	1.76981	15505	ENSMUSG00000029657	Hsph1	0.823598	1.9984
NM_008808	NM_008808.3	34	80	55	106	96	83	107	35	71.0736	0.813095	0.218842	3.71544	0.000202851	0.00792774	1.75698	18590	ENSMUSG00000025856	Pdgfa	0.813095	2.10085
NM_001112699	NM_001112699.1	1350	2137	1646	4103	2739	2932	3606	1435	2414.26	0.812231	0.16722	4.85727	1.19018e-06	0.00013995	1.75592	19157	ENSMUSG00000017132	Cyth1	0.812231	3.85403
NM_198292	NM_198292.3	511	1028	914	1839	1061	1399	2251	437	1106.12	0.809269	0.241293	3.35388	0.000796859	0.0213638	1.75232	21763	ENSMUSG00000040548	Tex2	0.809269	1.67032
NM_001168621	NM_001168621.1	2823	2840	3590	3364	4478	5007	5510	1868	3755.04	0.804149	0.244754	3.28554	0.00101789	0.0257913	1.74612	170737	ENSMUSG00000033545	Znrf1	0.804149	1.58853
NM_001162432	NM_001162432.1	55	134	86	183	138	121	158	89	117.557	0.791247	0.180093	4.39355	1.11517e-05	0.000879343	1.73057	16818	ENSMUSG00000000409	Lck	0.791247	3.05584
NM_027972	NM_027972.1	49	104	74	121	122	108	134	42	90.6229	0.782261	0.205346	3.80948	0.000139262	0.00608079	1.71982	71870	ENSMUSG00000026546	Cfap45	0.782261	2.21604
NM_144551	NM_144551.5	833	1543	1050	1659	1878	1500	1485	971	1367.32	0.781548	0.148109	5.27684	1.31428e-07	2.3808e-05	1.71897	217410	ENSMUSG00000020601	Trib2	0.781548	4.62328
NM_001042779	NM_001042779.2	26	79	44	80	60	63	86	44	58.6631	0.780664	0.230867	3.38144	0.000721071	0.0200032	1.71792	20347	ENSMUSG00000057969	Sema3b	0.780664	1.6989
NM_133926	NM_133926.2	195	505	500	786	752	550	664	272	504.571	0.780222	0.191481	4.07467	4.60806e-05	0.00265112	1.7174	52163	ENSMUSG00000030272	Camk1	0.780222	2.57657
NM_001033342	NM_001033342.1	98	174	118	210	247	164	266	54	158.485	0.774635	0.244982	3.16201	0.00156683	0.0352997	1.71076	240505	ENSMUSG00000024769	Cdc42bpg	0.774635	1.45223
NM_178799	NM_178799.3	165	288	194	435	443	257	309	196	281.177	0.772108	0.192668	4.00746	6.13762e-05	0.00328164	1.70776	338350	ENSMUSG00000042647	Acad12	0.772108	2.48391
NM_173379	NM_173379.2	477	804	637	1080	724	795	1045	729	798.079	0.769899	0.183512	4.19536	2.72437e-05	0.00173905	1.70515	210530	ENSMUSG00000038168	P3h2	0.769899	2.75969
NM_001127348	NM_001127348.1	74	190	105	197	175	165	198	91	144.744	0.76367	0.161925	4.71619	2.40308e-06	0.000244003	1.6978	71982	ENSMUSG00000038301	Snx10	0.76367	3.61261
NM_025451	NM_025451.2	430	1008	771	1336	1046	1085	1481	438	903.717	0.762012	0.162194	4.69816	2.62512e-06	0.000254998	1.69585	66259	ENSMUSG00000046447	Camk2n1	0.762012	3.59346
NM_021366	NM_021366.3	1710	2067	2709	3310	3689	3253	3184	1607	2705.1	0.761312	0.197951	3.84597	0.000120078	0.00553975	1.69503	50794	ENSMUSG00000052040	Klf13	0.761312	2.25651
NR_028589	NR_028589.1	450	1464	690	1592	1229	1502	1495	415	1030.97	0.759687	0.215112	3.53159	0.000413063	0.0130592	1.69312	100043424	ENSMUSG00000074813	Morrbid	0.759687	1.88408
NM_025826	NM_025826.4	368	749	510	865	765	813	794	400	645.795	0.74274	0.127098	5.84382	5.10177e-09	1.5543e-06	1.67335	66885	ENSMUSG00000030861	Acadsb	0.74274	5.80846
NM_172406	NM_172406.3	751	1447	1006	1564	1543	1427	2247	492	1253.46	0.74254	0.201825	3.67912	0.000234036	0.00873886	1.67312	70827	ENSMUSG00000026028	Trak2	0.74254	2.05855
NR_029412	NR_029412.1	2680	4861	5897	7813	6543	6369	8176	3121	5530.69	0.740264	0.172789	4.28421	1.8339e-05	0.00128709	1.67048	100310813	ENSMUSG00000065097	Snora16a	0.740264	2.89039
NM_001159536	NM_001159536.1	48	106	74	142	134	96	128	51	93.3255	0.739745	0.197726	3.74126	0.000183101	0.00734205	1.66988	104111	ENSMUSG00000020654	Adcy3	0.739745	2.13418
NM_011427	NM_011427.3	271	666	351	667	409	610	960	245	496.727	0.739438	0.216224	3.41977	0.000626737	0.0182368	1.66953	20613	ENSMUSG00000042821	Snai1	0.739438	1.73905
NM_008055	NM_008055.4	4847	7042	6194	10230	8121	10110	8734	4997	7538.19	0.739168	0.163204	4.5291	5.92342e-06	0.000518976	1.66921	14366	ENSMUSG00000049791	Fzd4	0.739168	3.28485
NM_007930	NM_007930.4	81	218	121	299	203	229	264	84	175.769	0.738957	0.198776	3.71754	0.000201169	0.00788499	1.66897	13803	ENSMUSG00000041773	Enc1	0.738957	2.1032
NM_178111	NM_178111.3	287	555	368	628	643	526	866	159	477.477	0.735089	0.231297	3.17811	0.00148238	0.0342885	1.6645	68728	ENSMUSG00000038375	Trp53inp2	0.735089	1.46485
NM_001038839	NM_001038839.2	566	1261	644	1920	1304	1314	1475	596	1076.03	0.732249	0.171491	4.26989	1.95573e-05	0.00135137	1.66123	18439	ENSMUSG00000029468	P2rx7	0.732249	2.86923
NM_007592	NM_007592.3	2793	6941	5194	8558	6329	6783	8328	3897	5916.45	0.731411	0.113806	6.42681	1.30313103327996e-10	5.63499e-08	1.66026	12319	ENSMUSG00000041261	Car8	0.731411	7.24911
NM_001198933	NM_001198933.1	83	226	151	270	199	272	238	87	181.625	0.730857	0.200729	3.64102	0.000271564	0.00960504	1.65962	17436	ENSMUSG00000032418	Me1	0.730857	2.0175
NM_009236	NM_009236.2	2870	4967	5233	5252	5616	5148	8696	2513	4940.84	0.725558	0.196581	3.6909	0.000223466	0.00846202	1.65354	20672	ENSMUSG00000046470	Sox18	0.725558	2.07253
NM_001316732	NM_001316732.1	78	155	73	196	161	151	183	59	125.72	0.720402	0.211331	3.40889	0.000652288	0.0187456	1.64764	70564	ENSMUSG00000021792	Prxl2a	0.720402	1.7271
NM_026353	NM_026353.4	461	1165	841	1555	1322	1366	1268	435	995.665	0.71968	0.184792	3.89455	9.8382e-05	0.00471004	1.64682	67739	ENSMUSG00000081534	Slc48a1	0.71968	2.32698
NM_001170454	NM_001170454.1	99	203	212	232	221	218	270	124	194.813	0.719322	0.180794	3.97867	6.93012e-05	0.0035868	1.64641	231151	ENSMUSG00000029196	Tada2b	0.719322	2.44529
NM_029035	NM_029035.2	602	738	440	1532	1019	1040	1071	492	843.156	0.714866	0.224106	3.18985	0.00142346	0.0331864	1.64133	74646	ENSMUSG00000039911	Spsb1	0.714866	1.47904
NM_146219	NM_146219.1	2353	2717	2308	3693	3820	3523	4250	1610	3029.21	0.71333	0.194283	3.6716	0.000241037	0.00885231	1.63958	234796	ENSMUSG00000031828	Klhl36	0.71333	2.05294
NM_026361	NM_026361.2	155	348	281	372	399	304	444	152	296.087	0.712938	0.164595	4.33147	1.48115e-05	0.00109695	1.63914	227937	ENSMUSG00000026991	Pkp4	0.712938	2.95981
NM_016917	NM_016917.2	3757	7571	4909	9754	8227	7960	8483	3673	6566.78	0.710213	0.123648	5.74384	9.25524e-09	2.53197e-06	1.63605	53945	ENSMUSG00000025993	Slc40a1	0.710213	5.59654
NM_007400	NM_007400.2	273	569	394	684	722	598	545	242	486.227	0.705338	0.171782	4.10601	4.02558e-05	0.00236679	1.63053	11489	ENSMUSG00000054555	Adam12	0.705338	2.62584
NM_001039090	NM_001039090.2	347	967	638	1328	719	1001	1532	321	792.93	0.704938	0.231245	3.04845	0.00230025	0.0454791	1.63007	20482	ENSMUSG00000027660	Skil	0.704938	1.34219
NM_001271407	NM_001271407.1	8204	18875	7053	23201	18312	15919	20242	6949	14005.7	0.70402	0.198649	3.54404	0.000394044	0.0125835	1.62904	20410	ENSMUSG00000022091	Sorbs3	0.70402	1.9002
NM_009621	NM_009621.5	3128	7668	3429	11457	7108	6873	5869	5027	6123.55	0.701471	0.207231	3.38498	0.000711843	0.0198797	1.62616	11504	ENSMUSG00000022893	Adamts1	0.701471	1.70159
NM_001114087	NM_001114087.2	1726	3495	2493	4090	3121	3626	5809	1101	3010.1	0.700582	0.221057	3.16924	0.0015284	0.0346833	1.62516	67399	ENSMUSG00000021493	Pdlim7	0.700582	1.45988
NM_001035228	NM_001035228.2	2088	3554	2527	4689	4268	3858	4229	1863	3305.59	0.69984	0.134439	5.20563	1.93339e-07	3.23963e-05	1.62433	20454	ENSMUSG00000056091	St3gal5	0.69984	4.4895
NM_001205330	NM_001205330.1	1047	2562	1430	2924	2829	2268	3062	700	1967.9	0.697291	0.209647	3.32602	0.000880951	0.0232007	1.62146	17758	ENSMUSG00000032479	Map4	0.697291	1.6345
NM_177034	NM_177034.3	104	123	119	214	178	157	204	86	146.315	0.694331	0.20206	3.43626	0.000589798	0.0173764	1.61813	319924	ENSMUSG00000024897	Apba1	0.694331	1.76004
NM_001039710	NM_001039710.1	326	880	469	1100	695	968	824	371	669.426	0.690229	0.177872	3.88048	0.00010425	0.00493807	1.61354	67876	ENSMUSG00000025981	Coq10b	0.690229	2.30644
NM_172530	NM_172530.3	3559	7148	3813	10476	8132	6700	8834	3039	6116.53	0.686073	0.170901	4.01445	5.95838e-05	0.00322065	1.6089	214547	ENSMUSG00000046280	She	0.686073	2.49206
NM_001177379	NM_001177379.1	174	391	334	426	369	347	480	225	336.414	0.683044	0.146293	4.66902	3.02633e-06	0.000291856	1.60552	231207	ENSMUSG00000039782	Cpeb2	0.683044	3.53483
NM_011660	NM_011660.3	4294	10676	6229	8753	9675	8686	8583	4846	7576.31	0.676156	0.140356	4.81745	1.45405e-06	0.000163794	1.59788	22166	ENSMUSG00000028367	Txn1	0.676156	3.7857
NM_153103	NM_153103.2	503	1145	673	1383	1160	1068	1552	314	910.418	0.675371	0.216092	3.12538	0.00177574	0.0379041	1.59701	16562	ENSMUSG00000020821	Kif1c	0.675371	1.42131
NM_172671	NM_172671.2	78	105	105	168	151	112	161	73	117.496	0.675047	0.200674	3.3639	0.000768503	0.0208538	1.59665	107515	ENSMUSG00000050199	Lgr4	0.675047	1.68081
NM_001101433	NM_001101433.1	602	1050	921	1321	1415	1037	1439	466	997.199	0.669738	0.17075	3.92234	8.76942e-05	0.00427469	1.59078	71918	ENSMUSG00000055538	Zcchc24	0.669738	2.36909
NM_007747	NM_007747.2	1608	3021	2528	3922	3613	3051	4277	1303	2797.6	0.667277	0.157988	4.22358	2.40454e-05	0.00158783	1.58807	12858	ENSMUSG00000000088	Cox5a	0.667277	2.7992
NM_001310753	NM_001310753.1	171	425	253	787	387	443	503	258	380.222	0.666971	0.198611	3.35818	0.000784567	0.0211187	1.58774	26377	ENSMUSG00000028159	Dapp1	0.666971	1.67533
NM_001081171	NM_001081171.2	701	945	962	1262	1621	973	1003	668	1022.71	0.666633	0.207654	3.21031	0.00132594	0.0312375	1.58736	16776	ENSMUSG00000015647	Lama5	0.666633	1.50532
NM_008490	NM_008490.2	179	269	221	239	225	262	368	165	243.603	0.665907	0.21026	3.16707	0.00153985	0.0348455	1.58657	16816	ENSMUSG00000035237	Lcat	0.665907	1.45785
NM_206924	NM_206924.2	652	931	621	1142	1236	811	962	612	873.379	0.665638	0.186405	3.57093	0.000355714	0.0116871	1.58627	23922	ENSMUSG00000027937	Jtb	0.665638	1.93229
NM_001008238	NM_001008238.3	604	1049	753	1161	1078	1013	1370	487	916.487	0.664079	0.147391	4.50556	6.61972e-06	0.000566774	1.58456	12175	ENSMUSG00000011958	Bnip2	0.664079	3.24659
NM_001291080	NM_001291080.1	2482	5105	3010	9023	5951	5133	6496	2467	4656.33	0.663847	0.175705	3.77818	0.000157978	0.00665941	1.5843	66556	ENSMUSG00000024914	Drap1	0.663847	2.17656
NM_001159941	NM_001159941.1	1061	1893	1396	2181	1852	2164	2770	623	1668.38	0.662399	0.208707	3.17382	0.00150447	0.0343672	1.58271	330171	ENSMUSG00000001098	Kctd10	0.662399	1.46386
NM_001163792	NM_001163792.1	933	1278	1132	1338	1526	1298	1553	858	1257.83	0.661752	0.180336	3.66954	0.000242987	0.00888666	1.582	230789	ENSMUSG00000028878	Fam76a	0.661752	2.05126
NM_001136070	NM_001136070.1	502	807	583	1130	833	879	1146	418	763.875	0.661316	0.152145	4.34661	1.3826e-05	0.00103541	1.58152	16865	ENSMUSG00000026427	Eif2d	0.661316	2.98489
NM_133897	NM_133897.2	4487	8674	5793	14690	8908	8656	12742	4577	8116.45	0.660973	0.157392	4.19954	2.67457e-05	0.00172368	1.58115	100604	ENSMUSG00000054720	Lrrc8c	0.660973	2.76354
NM_197990	NM_197990.3	378	855	484	975	703	646	945	463	660.696	0.654849	0.130264	5.02709	4.97979e-07	7.02675e-05	1.57445	69399	ENSMUSG00000032666	1700025G04Rik	0.654849	4.15325
NM_008494	NM_008494.3	3763	7600	4133	10386	8434	5380	7431	4692	6300.64	0.654459	0.165653	3.95078	7.78983e-05	0.00391539	1.57403	16848	ENSMUSG00000029570	Lfng	0.654459	2.40722
NM_007863	NM_007863.2	96	280	156	222	175	223	282	109	185.651	0.654353	0.188099	3.47877	0.000503728	0.0154873	1.57391	13384	ENSMUSG00000052373	Mpp3	0.654353	1.81002
NM_020006	NM_020006.2	304	363	360	426	530	360	494	254	391.74	0.65139	0.207849	3.13395	0.00172468	0.0373495	1.57068	56699	ENSMUSG00000041598	Cdc42ep4	0.65139	1.42772
NM_001039536	NM_001039536.2	70	186	99	199	156	151	172	84	133.988	0.648402	0.168265	3.85346	0.000116459	0.0054206	1.56743	327942	ENSMUSG00000014245	Pigl	0.648402	2.26595
NM_009388	NM_009388.6	956	1989	1450	2383	2248	1977	2165	819	1679.09	0.644846	0.143982	4.47867	7.51099e-06	0.00062928	1.56357	21881	ENSMUSG00000021957	Tkt	0.644846	3.20116
NM_001163689	NM_001163689.1	2549	4375	1997	6025	3900	4431	5652	1857	3677.62	0.644188	0.200271	3.21658	0.00129727	0.0307786	1.56286	66853	ENSMUSG00000025509	Pnpla2	0.644188	1.51175
NM_001079822	NM_001079822.2	1462	2141	1669	2597	2521	2215	2517	1264	2037.06	0.640181	0.150839	4.24415	2.19425e-05	0.0014707	1.55852	21415	ENSMUSG00000055799	Tcf7l1	0.640181	2.83248
NM_011803	NM_011803.2	2526	5124	2986	6323	4134	4494	4386	3516	4155.64	0.637848	0.167625	3.80521	0.000141683	0.00616642	1.55601	23849	ENSMUSG00000000078	Klf6	0.637848	2.20997
NM_001145831	NM_001145831.1	804	1431	1190	1807	1804	1603	1558	645	1315.63	0.636992	0.162001	3.93203	8.4233e-05	0.00412096	1.55508	16582	ENSMUSG00000031788	Kifc3	0.636992	2.385
NM_008278	NM_008278.2	5755	11636	6518	14554	11409	9503	10984	6632	9383.93	0.634069	0.132278	4.79347	1.63917e-06	0.000180107	1.55194	15446	ENSMUSG00000031613	Hpgd	0.634069	3.74447
NM_011189	NM_011189.1	1611	3163	2422	6646	3685	2803	4992	2102	3228.09	0.632455	0.189437	3.33861	0.000842002	0.0223064	1.5502	19186	ENSMUSG00000022216	Psme1	0.632455	1.65157
NM_001310603	NM_001310603.1	390	833	370	1056	786	659	802	403	635.258	0.632235	0.165682	3.81595	0.000135662	0.00601129	1.54996	66674	ENSMUSG00000021930	Spryd7	0.632235	2.22103
NM_001077190	NM_001077190.2	1867	4677	2840	5868	4094	4275	5841	1607	3633.5	0.63118	0.170128	3.71003	0.000207239	0.008029	1.54883	11308	ENSMUSG00000058835	Abi1	0.63118	2.09534
NM_008160	NM_008160.6	3676	6511	5132	6925	6302	6210	7814	3438	5666.78	0.626827	0.130382	4.80761	1.52744e-06	0.000169217	1.54417	14775	ENSMUSG00000063856	Gpx1	0.626827	3.77155
NM_030235	NM_030235.1	274	739	388	915	497	637	931	275	543.291	0.625229	0.190281	3.28582	0.00101685	0.0257913	1.54246	78937	ENSMUSG00000029787	Avl9	0.625229	1.58853
NM_001310718	NM_001310718.1	1262	1678	1674	2162	2088	1796	1970	1305	1766.01	0.620699	0.178316	3.4809	0.000499733	0.0153998	1.53762	18438	ENSMUSG00000029470	P2rx4	0.620699	1.81248
NM_023844	NM_023844.5	4251	8689	6781	11146	8121	7698	10364	5064	7551.04	0.618108	0.103902	5.94896	2.69844e-09	8.82257e-07	1.53486	67374	ENSMUSG00000053062	Jam2	0.618108	6.0544
NM_001039521	NM_001039521.1	185	341	405	443	473	345	434	198	345.444	0.617275	0.190345	3.24293	0.00118309	0.0286369	1.53398	106298	ENSMUSG00000022682	Rrn3	0.617275	1.54307
NM_133917	NM_133917.3	6365	13418	6894	24170	12622	14117	17520	5790	11703.1	0.616477	0.203815	3.02469	0.00248889	0.0480052	1.53313	208104	ENSMUSG00000038342	Mlxip	0.616477	1.31871
NM_001289716	NM_001289716.1	1358	2579	1876	3505	2416	3021	2664	1336	2274.6	0.615227	0.142659	4.31256	1.61375e-05	0.00115928	1.5318	12048	ENSMUSG00000007659	Bcl2l1	0.615227	2.93581
NM_134023	NM_134023.1	280	505	309	897	524	568	612	267	470.402	0.613455	0.179515	3.4173	0.000632455	0.0183111	1.52992	103724	ENSMUSG00000034412	Tbc1d10a	0.613455	1.73728
NM_001085492	NM_001085492.1	1147	2014	2005	2712	2400	2142	2480	1175	1966.39	0.612263	0.138775	4.41193	1.02455e-05	0.000817507	1.52866	68703	ENSMUSG00000039852	Rere	0.612263	3.08751
NM_001164223	NM_001164223.1	3302	9137	6330	14202	10208	8855	10445	3209	7580.45	0.609973	0.193815	3.14719	0.00164849	0.0364053	1.52623	68275	ENSMUSG00000000751	Rpa1	0.609973	1.43884
NR_131212	NR_131212.1	555	1600	735	1225	877	1132	1175	783	991.96	0.608785	0.183915	3.31014	0.000932504	0.0242252	1.52497	66961	ENSMUSG00000092274	Neat1	0.608785	1.61573
NM_010436	NM_010436.2	576	1028	770	1055	1052	872	1191	508	865.346	0.607674	0.139721	4.3492	1.36637e-05	0.00103482	1.5238	15270	ENSMUSG00000049932	H2ax	0.607674	2.98514
NM_018820	NM_018820.4	750	1036	1035	1920	982	1490	1736	686	1170.98	0.606214	0.194557	3.11586	0.00183407	0.0387177	1.52226	55942	ENSMUSG00000008384	Sertad1	0.606214	1.41209
NM_026447	NM_026447.4	187	433	387	598	418	441	522	227	385.066	0.605827	0.148077	4.09131	4.28951e-05	0.00248921	1.52185	67905	ENSMUSG00000020253	Ppm1m	0.605827	2.60394
NM_001168471	NM_001168471.1	1019	2270	1350	2291	2093	1770	2795	699	1688.77	0.603376	0.181575	3.32301	0.000890504	0.0234063	1.51927	68097	ENSMUSG00000020483	Dynll2	0.603376	1.63067
NM_024222	NM_024222.2	580	1017	651	1575	989	987	1403	501	917.645	0.601034	0.158905	3.78236	0.000155349	0.00659005	1.5168	68292	ENSMUSG00000032437	Stt3b	0.601034	2.18111
NM_030138	NM_030138.2	1799	3064	2377	4839	3534	3128	3979	1644	2926.67	0.600908	0.133388	4.50497	6.63808e-06	0.000566774	1.51667	78618	ENSMUSG00000049076	Acap2	0.600908	3.24659
NM_133825	NM_133825.3	475	850	807	891	838	861	1221	357	764.573	0.596569	0.187957	3.17396	0.00150373	0.0343672	1.51212	52392	ENSMUSG00000044768	Macir	0.596569	1.46386
NM_001039126	NM_001039126.2	364	577	445	595	484	638	699	283	504.953	0.595225	0.179713	3.31208	0.000926058	0.0241514	1.51071	65247	ENSMUSG00000026311	Asb1	0.595225	1.61706
NM_031199	NM_031199.4	199	362	287	405	361	336	472	151	310.514	0.594385	0.16579	3.58517	0.000336862	0.0111773	1.50983	21802	ENSMUSG00000029999	Tgfa	0.594385	1.95166
NM_026406	NM_026406.3	2860	4481	4152	6279	5286	4715	5823	2611	4430.42	0.593696	0.134775	4.40509	1.05738e-05	0.000838705	1.50911	67845	ENSMUSG00000028098	Rnf115	0.593696	3.07639
NM_010807	NM_010807.4	858	1904	1540	2730	1697	1694	2873	865	1669	0.593264	0.16552	3.58424	0.000338058	0.0111893	1.50866	17357	ENSMUSG00000047945	Marcksl1	0.593264	1.9512
NM_001311151	NM_001311151.1	3123	7605	5791	10795	7000	6987	9494	3504	6406.56	0.59194	0.136085	4.34979	1.36267e-05	0.00103482	1.50727	20350	ENSMUSG00000034684	Sema3f	0.59194	2.98514
NM_025837	NM_025837.2	221	362	301	422	474	291	326	232	327.94	0.589332	0.191882	3.07132	0.00213116	0.0432035	1.50455	110119	ENSMUSG00000032306	Mpi	0.589332	1.36448
NM_023055	NM_023055.2	3441	5462	4986	6381	6148	5364	7408	2700	5124.84	0.585581	0.156426	3.7435	0.000181473	0.00732724	1.50064	65962	ENSMUSG00000002504	Slc9a3r2	0.585581	2.13506
NM_009408	NM_009408.2	1640	4632	3211	5439	3076	3881	6059	1820	3489.76	0.584521	0.178805	3.26904	0.00107911	0.026788	1.49954	21969	ENSMUSG00000070544	Top1	0.584521	1.57206
NM_011595	NM_011595.2	8915	16551	12630	17856	16127	14102	15042	10313	13887.2	0.58406	0.141091	4.1396	3.47908e-05	0.00207276	1.49906	21859	ENSMUSG00000020044	Timp3	0.58406	2.68345
NM_010358	NM_010358.5	1081	2307	1858	2518	2239	2304	2503	934	1894.96	0.5828	0.146265	3.98455	6.76083e-05	0.00354019	1.49775	14862	ENSMUSG00000058135	Gstm1	0.5828	2.45097
NM_001038708	NM_001038708.3	245	669	330	688	467	373	659	334	451.328	0.574041	0.168044	3.41602	0.000635433	0.0183577	1.48869	57912	ENSMUSG00000046722	Cdc42se1	0.574041	1.73618
NM_001276301	NM_001276301.1	312	831	519	801	851	639	605	322	584.957	0.573448	0.16561	3.46265	0.000534892	0.0162185	1.48808	11717	ENSMUSG00000005686	Ampd3	0.573448	1.78999
NM_133829	NM_133829.2	658	1062	873	1735	1211	1107	1656	468	1039.36	0.569823	0.177974	3.20173	0.00136606	0.0320141	1.48434	98682	ENSMUSG00000041439	Mfsd6	0.569823	1.49466
NM_148926	NM_148926.2	438	1062	602	1584	1045	859	1071	496	840.37	0.567061	0.151844	3.7345	0.000188086	0.00743743	1.4815	21769	ENSMUSG00000044477	Zfand3	0.567061	2.12858
NM_028121	NM_028121.2	1291	2232	1891	2674	2223	2066	2562	1282	1994.02	0.564751	0.124618	4.53187	5.84649e-06	0.000515606	1.47913	72141	ENSMUSG00000025236	Adpgk	0.564751	3.28768
NM_001163567	NM_001163567.1	555	1365	1025	1854	1256	1332	1632	507	1115.36	0.563664	0.163298	3.45175	0.000556969	0.0167779	1.47802	329739	ENSMUSG00000040339	Fam102b	0.563664	1.77526
NM_001162939	NM_001162939.1	378	722	637	1029	792	673	803	428	662.481	0.563289	0.128799	4.37339	1.22332e-05	0.000942452	1.47763	68048	ENSMUSG00000030609	Aen	0.563289	3.02574
NM_026121	NM_026121.3	150	313	267	449	324	299	299	193	278.471	0.55205	0.155259	3.55568	0.000377	0.0121776	1.46617	67384	ENSMUSG00000037316	Bag4	0.55205	1.91444
NM_199299	NM_199299.3	1087	1402	1147	2509	1709	1653	1891	869	1492.48	0.551268	0.169996	3.24283	0.0011835	0.0286369	1.46537	76901	ENSMUSG00000020387	Jade2	0.551268	1.54307
NM_177190	NM_177190.5	153	470	337	409	406	361	329	207	323.222	0.550515	0.178232	3.08874	0.00201004	0.0415172	1.46461	320554	ENSMUSG00000027175	Tcp11l1	0.550515	1.38177
NM_011434	NM_011434.1	7970	13696	11110	13094	14155	12944	14287	6158	11495.8	0.55006	0.159568	3.44717	0.000566482	0.0168831	1.46415	20655	ENSMUSG00000022982	Sod1	0.55006	1.77255
NM_148958	NM_148958.2	509	1018	653	1377	991	929	1250	369	834.829	0.550058	0.164741	3.33893	0.000841008	0.0223064	1.46414	74486	ENSMUSG00000040875	Osbpl10	0.550058	1.65157
NM_011671	NM_011671.5	14891	28918	16653	35315	25827	26776	30726	11524	22758.7	0.549877	0.14324	3.83885	0.000123611	0.00565471	1.46396	22228	ENSMUSG00000033685	Ucp2	0.549877	2.24759
NM_001110212	NM_001110212.2	371	896	558	1093	794	747	940	337	675.139	0.543002	0.136548	3.97663	6.98987e-05	0.00359001	1.457	227331	ENSMUSG00000048000	Gigyf2	0.543002	2.4449
NM_011242	NM_011242.2	957	2402	1229	2632	1954	1757	2485	813	1668.38	0.542737	0.150329	3.61033	0.000305807	0.0104309	1.45673	19395	ENSMUSG00000032946	Rasgrp2	0.542737	1.98168
NM_001081068	NM_001081068.1	793	1311	1279	1459	1277	1267	1393	853	1204.14	0.540147	0.163311	3.30748	0.000941404	0.0244091	1.45412	78913	ENSMUSG00000052299	Ltn1	0.540147	1.61245
NM_015754	NM_015754.2	2469	4507	3397	7189	5005	4812	5652	1811	4104.05	0.539534	0.167387	3.22326	0.00126738	0.0302839	1.4535	26450	ENSMUSG00000027428	Rbbp9	0.539534	1.51879
NM_008302	NM_008302.3	14509	33130	23805	32272	23228	28380	35362	14737	24837.6	0.538872	0.135494	3.97711	6.9759e-05	0.00359001	1.45284	15516	ENSMUSG00000023944	Hsp90ab1	0.538872	2.4449
NM_024273	NM_024273.2	193	389	213	487	300	354	419	162	299.593	0.537092	0.163497	3.28503	0.00101972	0.0257913	1.45104	76916	ENSMUSG00000002846	Timmdc1	0.537092	1.58853
NM_001290541	NM_001290541.1	11230	16703	9994	23478	15095	16011	22126	8185	14834.4	0.537083	0.173793	3.09036	0.00199913	0.0413554	1.45104	230379	ENSMUSG00000038007	Acer2	0.537083	1.38347
NM_001177667	NM_001177667.1	7679	13196	8912	13794	14540	11370	12589	5598	10691.9	0.534833	0.156959	3.40747	0.000655691	0.0187529	1.44877	20740	ENSMUSG00000057738	Sptan1	0.534833	1.72693
NM_001128606	NM_001128606.1	185	330	276	408	310	352	389	142	288.311	0.533699	0.164618	3.24205	0.00118674	0.0286558	1.44764	269587	ENSMUSG00000028906	Epb41	0.533699	1.54279
NM_018871	NM_018871.3	725	1489	1427	1764	1581	1320	1647	754	1297.25	0.531812	0.141331	3.76287	0.000167975	0.00692938	1.44574	22628	ENSMUSG00000051391	Ywhag	0.531812	2.15931
NM_010568	NM_010568.2	814	2296	1301	3081	1669	1849	2637	840	1673.33	0.530111	0.170851	3.10277	0.00191719	0.0400311	1.44404	16337	ENSMUSG00000005534	Insr	0.530111	1.3976
NM_001166547	NM_001166547.1	721	1712	1091	2520	1589	1444	1733	813	1369.01	0.530071	0.131115	4.0428	5.28156e-05	0.00296231	1.444	74203	ENSMUSG00000020454	Eif4enif1	0.530071	2.52837
NM_008062	NM_008062.2	139	305	186	303	264	256	245	127	220.609	0.523781	0.156556	3.34564	0.000820925	0.0218777	1.43772	14381	ENSMUSG00000031400	G6pdx	0.523781	1.66
NM_001164838	NM_001164838.1	278	484	333	646	496	446	481	245	412.64	0.522979	0.139738	3.74258	0.00018214	0.0073321	1.43692	71268	ENSMUSG00000032497	Lrrfip2	0.522979	2.13477
NM_001163310	NM_001163310.1	662	1671	875	2011	1429	1168	1506	708	1183.97	0.518233	0.129195	4.01126	6.03963e-05	0.00325146	1.4322	19769	ENSMUSG00000028057	Rit1	0.518233	2.48792
NM_011879	NM_011879.2	554	1133	688	1293	1088	913	1012	483	860.244	0.514338	0.127877	4.02215	5.76701e-05	0.00312983	1.42834	24010	ENSMUSG00000024474	Ik	0.514338	2.50448
NM_001042607	NM_001042607.1	957	1899	1466	2730	1867	1551	2312	955	1635.85	0.513817	0.121027	4.24547	2.18139e-05	0.00146942	1.42782	20187	ENSMUSG00000032547	Ryk	0.513817	2.83285
NM_001081111	NM_001081111.2	682	1262	942	1414	1278	1035	1416	525	1029.89	0.513229	0.139212	3.68668	0.000227197	0.00857907	1.42724	232286	ENSMUSG00000030059	Tmf1	0.513229	2.06656
NM_001164207	NM_001164207.1	1177	3230	2053	3154	2357	2235	2787	1490	2220.97	0.512812	0.115409	4.44343	8.8538e-06	0.000719304	1.42683	65963	ENSMUSG00000029810	Tmem176b	0.512812	3.14309
NM_001081635	NM_001081635.1	1095	1862	1631	2239	1884	1589	2229	987	1649	0.508362	0.133266	3.81464	0.000136379	0.00601129	1.42243	12445	ENSMUSG00000034165	Ccnd3	0.508362	2.22103
NM_011723	NM_011723.3	4033	8225	5516	12034	6378	7248	9608	4280	6821.96	0.50763	0.133816	3.7935	0.00014854	0.00632118	1.42171	22436	ENSMUSG00000024066	Xdh	0.50763	2.1992
NM_020587	NM_020587.2	630	1494	1034	1723	1143	1259	1511	656	1127.12	0.505436	0.113944	4.43582	9.1722e-06	0.000740683	1.41955	57317	ENSMUSG00000028911	Srsf4	0.505436	3.13037
NM_029344	NM_029344.3	254	548	394	640	453	496	506	261	428.34	0.50406	0.127231	3.96179	7.43903e-05	0.00379164	1.4182	75572	ENSMUSG00000060923	Acyp2	0.50406	2.42117
NM_001136076	NM_001136076.2	236	547	429	554	502	395	556	237	415.336	0.502918	0.141427	3.55601	0.000376529	0.0121776	1.41708	18452	ENSMUSG00000018906	P4ha2	0.502918	1.91444
NM_001162532	NM_001162532.1	2317	3818	2391	5114	3279	3549	4846	1627	3221.04	0.500493	0.162975	3.07098	0.00213359	0.0432035	1.4147	100038347	ENSMUSG00000078670	Fam174b	0.500493	1.36448
NM_019553	NM_019553.2	886	1709	1142	1633	1606	1243	1700	707	1288.21	0.499418	0.140747	3.54833	0.000387676	0.0124623	1.41364	56200	ENSMUSG00000020075	Ddx21	0.499418	1.9044
NM_020042	NM_020042.2	243	377	305	552	420	382	444	180	349.524	0.498966	0.157759	3.16283	0.00156244	0.03526	1.4132	56738	ENSMUSG00000064120	Mocs1	0.498966	1.45272
NM_025424	NM_025424.2	1173	2496	2021	3317	2575	2265	2888	935	2082.39	0.498815	0.152242	3.27646	0.00105118	0.0263384	1.41305	66208	ENSMUSG00000037499	Nenf	0.498815	1.57941
NM_007527	NM_007527.3	833	2027	1108	2244	1762	1413	1537	920	1417.92	0.497241	0.129916	3.8274	0.000129506	0.00580611	1.41151	12028	ENSMUSG00000003873	Bax	0.497241	2.23611
NM_001306126	NM_001306126.1	2279	5089	4332	6632	4906	4942	5340	2122	4230.76	0.494957	0.139136	3.55736	0.000374598	0.0121776	1.40928	16923	ENSMUSG00000042594	Sh2b3	0.494957	1.91444
NM_153566	NM_153566.2	304	647	373	685	473	486	548	330	468.042	0.490635	0.138269	3.54842	0.000387546	0.0124623	1.40506	230734	ENSMUSG00000028889	Yrdc	0.490635	1.9044
NM_001252588	NM_001252588.1	3307	6352	5340	8356	5661	5019	8220	3259	5459.57	0.48943	0.13089	3.73924	0.000184578	0.00734205	1.40389	64540	ENSMUSG00000025511	Tspan4	0.48943	2.13418
NM_011767	NM_011767.2	1063	3174	1734	3528	2597	2421	2539	1051	2109.65	0.487166	0.149455	3.25961	0.00111565	0.0275929	1.40169	22763	ENSMUSG00000022201	Zfr	0.487166	1.5592
NM_145512	NM_145512.4	2301	3752	3288	5269	3938	4048	4479	1682	3456.44	0.484691	0.150495	3.22065	0.00127899	0.0305069	1.39929	108735	ENSMUSG00000040848	Sft2d2	0.484691	1.5156
NM_001159774	NM_001159774.1	450	711	650	845	743	670	744	395	641.881	0.482643	0.151992	3.17544	0.00149607	0.0343672	1.3973	16150	ENSMUSG00000031537	Ikbkb	0.482643	1.46386
NM_198169	NM_198169.2	569	1015	749	1382	867	1005	1265	416	864.268	0.482365	0.156703	3.07821	0.00208245	0.0424734	1.39703	229004	ENSMUSG00000038705	Gmeb2	0.482365	1.37188
NM_001029993	NM_001029993.1	217	440	371	524	453	342	465	204	362.384	0.481899	0.141911	3.39579	0.000684305	0.0193935	1.39658	76014	ENSMUSG00000017478	Zc3h18	0.481899	1.71234
NM_029834	NM_029834.3	1477	3616	2638	3562	2811	3174	3344	1318	2617.75	0.479609	0.142704	3.36087	0.000776978	0.0210412	1.39437	232807	ENSMUSG00000019254	Ppp1r12c	0.479609	1.67693
NM_008155	NM_008155.4	2970	4975	3979	5739	5358	4470	4709	2407	4229	0.477968	0.142326	3.35826	0.000784352	0.0211187	1.39278	14751	ENSMUSG00000036427	Gpi1	0.477968	1.67533
NM_181278	NM_181278.2	629	1188	1049	1475	1339	1116	1164	514	1019.12	0.477305	0.152123	3.13763	0.0017032	0.0371269	1.39214	78521	ENSMUSG00000045767	B230219D22Rik	0.477305	1.43031
NM_001111289	NM_001111289.1	4803	8137	6991	9737	7587	7615	10268	3533	7077.06	0.474975	0.149671	3.17346	0.00150636	0.0343672	1.38989	53872	ENSMUSG00000027184	Caprin1	0.474975	1.46386
NM_194348	NM_194348.3	323	824	703	1082	797	702	877	325	660.897	0.472012	0.15512	3.04289	0.00234315	0.0459856	1.38704	329015	ENSMUSG00000024773	Atg2a	0.472012	1.33738
NM_021884	NM_021884.3	310	988	549	947	746	599	681	422	623.397	0.471646	0.148539	3.17524	0.00149714	0.0343672	1.38669	22088	ENSMUSG00000014402	Tsg101	0.471646	1.46386
NM_019769	NM_019769.3	466	1179	855	1296	1022	921	1099	448	862.133	0.465413	0.126874	3.6683	0.000244172	0.00888666	1.38071	56398	ENSMUSG00000014077	Chp1	0.465413	2.05126
NM_145453	NM_145453.2	503	894	587	1124	828	695	928	428	721.08	0.463386	0.127501	3.63437	0.00027866	0.00970243	1.37877	69085	ENSMUSG00000021621	Zcchc9	0.463386	2.01312
NM_001198872	NM_001198872.1	1494	2851	1799	3991	2416	2409	2928	1400	2302	0.462818	0.122469	3.77907	0.000157418	0.00665673	1.37823	13427	ENSMUSG00000027012	Dync1i2	0.462818	2.17674
NM_001277309	NM_001277309.1	201	410	356	489	383	369	396	195	337.65	0.461612	0.142003	3.25071	0.00115118	0.0281084	1.37708	17256	ENSMUSG00000002768	Mea1	0.461612	1.55116
NM_028814	NM_028814.3	555	1276	626	1481	943	842	1122	569	881.171	0.453599	0.138162	3.2831	0.00102671	0.0258983	1.36945	74200	ENSMUSG00000028060	Khdc4	0.453599	1.58673
NM_027514	NM_027514.2	747	1443	1098	1535	1079	1255	1415	703	1129.65	0.452866	0.132419	3.41996	0.0006263	0.0182368	1.36876	52118	ENSMUSG00000040511	Pvr	0.452866	1.73905
NM_197985	NM_197985.3	537	942	766	1027	946	829	934	399	773.601	0.450513	0.148906	3.02548	0.00248241	0.0479492	1.36653	68465	ENSMUSG00000030168	Adipor2	0.450513	1.31922
NM_025556	NM_025556.3	260	611	492	798	506	543	640	258	484.923	0.446679	0.138752	3.21926	0.00128522	0.0306009	1.3629	66423	ENSMUSG00000031458	Coprs	0.446679	1.51427
NM_010817	NM_010817.2	1609	3096	2539	3229	3121	2409	3033	1314	2460.2	0.44628	0.140494	3.17651	0.00149058	0.0343672	1.36252	17463	ENSMUSG00000039067	Psmd7	0.44628	1.46386
NM_027976	NM_027976.2	733	1493	1208	1803	1377	1312	1352	706	1202.72	0.444646	0.119791	3.71186	0.000205744	0.0079942	1.36098	433256	ENSMUSG00000024981	Acsl5	0.444646	2.09723
NM_027242	NM_027242.4	268	570	399	675	463	398	622	253	434.268	0.442995	0.129594	3.41834	0.000630044	0.0182808	1.35942	69871	ENSMUSG00000029725	Ppp1r35	0.442995	1.738
NM_001276461	NM_001276461.1	674	1571	1146	1749	1453	1164	1279	700	1166.42	0.442116	0.121413	3.64142	0.000271136	0.00960504	1.3586	13196	ENSMUSG00000022377	Asap1	0.442116	2.0175
NM_011785	NM_011785.3	385	790	605	830	682	613	860	295	603.79	0.441567	0.145904	3.02642	0.0024747	0.0479384	1.35808	23797	ENSMUSG00000019699	Akt3	0.441567	1.31932
NM_133925	NM_133925.2	934	1664	1493	1869	1665	1411	1700	793	1402.26	0.437562	0.139958	3.12638	0.00176972	0.0378359	1.35431	68272	ENSMUSG00000029701	Rbm28	0.437562	1.4221
NM_027946	NM_027946.3	4245	6518	5400	9286	7139	5973	7253	3260	5927.64	0.435584	0.137268	3.17324	0.00150749	0.0343672	1.35246	71833	ENSMUSG00000049354	Dcaf7	0.435584	1.46386
NM_172674	NM_172674.2	1558	2794	2068	4260	2858	2487	3056	1255	2407.8	0.43466	0.132826	3.27241	0.00106637	0.0265669	1.35159	228829	ENSMUSG00000038116	Phf20	0.43466	1.57566
NM_024206	NM_024206.4	950	1699	1587	2390	1646	1548	2086	812	1520.36	0.430863	0.135957	3.1691	0.00152912	0.0346833	1.34804	110379	ENSMUSG00000030298	Sec13	0.430863	1.45988
NM_001313716	NM_001313716.1	932	1825	1372	2182	1637	1650	1735	738	1443.25	0.429243	0.127544	3.36544	0.000764207	0.0208215	1.34653	56258	ENSMUSG00000045427	Hnrnph2	0.429243	1.68149
NM_016859	NM_016859.3	517	902	703	1076	837	829	886	393	741.637	0.427678	0.13705	3.12059	0.00180488	0.038343	1.34507	53414	ENSMUSG00000023988	Bysl	0.427678	1.41631
NM_026470	NM_026470.3	520	1188	804	1026	900	818	986	493	815.054	0.423877	0.133654	3.17146	0.00151676	0.0345198	1.34153	67946	ENSMUSG00000034401	Spata6	0.423877	1.46193
NM_001286560	NM_001286560.1	233	494	441	608	440	395	479	258	403.651	0.421162	0.138101	3.04968	0.00229088	0.0453609	1.33901	67456	ENSMUSG00000030304	Ergic2	0.421162	1.34332
NM_001080929	NM_001080929.1	775	2049	1182	2273	1804	1251	1639	771	1378.58	0.419481	0.133141	3.15065	0.00162909	0.0361538	1.33745	237988	ENSMUSG00000050910	Cdr2l	0.419481	1.44185
NM_023248	NM_023248.2	2363	4612	3952	6446	4792	3870	4921	2006	3906.61	0.411822	0.129104	3.18984	0.00142351	0.0331864	1.33036	66711	ENSMUSG00000025337	Sbds	0.411822	1.47904
NM_021710	NM_021710.3	396	696	597	923	677	621	715	332	596.24	0.408876	0.130936	3.12272	0.00179189	0.0381274	1.32765	11782	ENSMUSG00000020955	Ap4s1	0.408876	1.41876
NM_017374	NM_017374.3	1071	2227	1651	2541	1886	1719	1879	1051	1689.88	0.399781	0.108565	3.6824	0.000231047	0.00865136	1.31931	19053	ENSMUSG00000009630	Ppp2cb	0.399781	2.06292
NM_001201367	NM_001201367.1	310	617	530	780	522	474	657	305	502.795	0.390071	0.129231	3.0184	0.00254117	0.0488222	1.31046	623230	ENSMUSG00000070720	Tmem200b	0.390071	1.31138
NM_173028	NM_173028.4	445	861	639	1040	705	681	823	400	671.636	0.389244	0.112915	3.44724	0.00056635	0.0168831	1.30971	271564	ENSMUSG00000046230	Vps13a	0.389244	1.77255
NM_026753	NM_026753.2	648	1463	851	1724	1045	1013	1364	601	1028.45	0.388512	0.115644	3.35955	0.000780698	0.0210993	1.30904	68523	ENSMUSG00000031879	Ciao2b	0.388512	1.67573
NM_019794	NM_019794.4	1314	2978	1998	3778	2104	2161	3163	1250	2203.86	0.387491	0.122583	3.16104	0.00157209	0.0353589	1.30812	56445	ENSMUSG00000031701	Dnaja2	0.387491	1.4515
NM_026352	NM_026352.3	665	1484	954	1472	994	1024	1399	588	1023.86	0.381809	0.122899	3.1067	0.00189187	0.0396879	1.30297	67738	ENSMUSG00000027804	Ppid	0.381809	1.40134
NM_001128609	NM_001128609.1	297	641	400	769	530	430	585	262	462.704	0.376261	0.121969	3.08488	0.00203632	0.0418664	1.29797	21945	ENSMUSG00000013973	Dedd	0.376261	1.37813
NM_177474	NM_177474.5	303	679	440	822	534	496	618	266	489.751	0.369952	0.117456	3.1497	0.0016344	0.0361538	1.29231	52874	ENSMUSG00000041360	Pum3	0.369952	1.44185
NM_028276	NM_028276.1	376	859	525	1033	641	643	720	337	604.796	0.357779	0.117841	3.03612	0.00239643	0.0466922	1.28145	72554	ENSMUSG00000063785	Utp14a	0.357779	1.33076
NM_025628	NM_025628.2	3243	6333	4132	7662	4717	4633	6288	2644	4710.41	0.350299	0.112001	3.12765	0.00176211	0.0377333	1.27483	110323	ENSMUSG00000036751	Cox6b1	0.350299	1.42327
NM_173363	NM_173363.5	2375	5146	3476	6653	3933	3700	4600	2246	3792.35	0.330545	0.0954753	3.4621	0.00053598	0.0162185	1.25749	217869	ENSMUSG00000021282	Eif5	0.330545	1.78999
NM_001253708	NM_001253708.2	2770	5499	3647	6296	4503	3751	4646	2323	3991.42	0.323963	0.103914	3.1176	0.0018233	0.038612	1.25176	56758	ENSMUSG00000027763	Mbnl1	0.323963	1.41328
NM_001077398	NM_001077398.2	3015	6817	4596	7415	3433	3126	3456	1602	3785.46	-0.326027	0.106112	-3.07248	0.00212288	0.043117	0.79773	16826	ENSMUSG00000039706	Ldb2	-0.326027	1.36535
NM_011358	NM_011358.2	3479	9516	6155	11140	4328	3958	4761	2382	5086.5	-0.332076	0.10754	-3.08793	0.00201554	0.0415667	0.794393	20382	ENSMUSG00000034120	Srsf2	-0.332076	1.38125
NM_201407	NM_201407.4	675	1533	916	1832	752	618	792	382	840.288	-0.348131	0.113617	-3.06409	0.00218335	0.0436834	0.785601	229541	ENSMUSG00000042404	Dennd4b	-0.348131	1.35968
NM_178760	NM_178760.4	973	2199	1308	2337	1021	848	1098	554	1169.74	-0.350001	0.108768	-3.21787	0.00129148	0.0306954	0.784584	277463	ENSMUSG00000000194	Gpr107	-0.350001	1.51293
NM_153507	NM_153507.2	3388	8173	4867	9824	3713	3454	4424	1844	4406.01	-0.355748	0.108951	-3.26523	0.00109376	0.0271013	0.781464	234577	ENSMUSG00000034361	Cpne2	-0.355748	1.56701
NM_145456	NM_145456.2	1676	4162	2918	5320	1856	1815	2209	1126	2350.46	-0.367446	0.108533	-3.38557	0.000710314	0.0198784	0.775154	67263	ENSMUSG00000032846	Zswim6	-0.367446	1.70162
NM_028860	NM_028860.2	1154	2271	1483	2502	1145	905	1178	607	1285.26	-0.369255	0.117094	-3.15349	0.00161329	0.0359837	0.774182	74302	ENSMUSG00000034354	Mtmr3	-0.369255	1.44389
NM_001081175	NM_001081175.1	14803	31607	19406	34006	16597	11915	15322	7603	17130.4	-0.372294	0.119538	-3.11444	0.00184296	0.0388441	0.772553	320404	ENSMUSG00000038855	Itpkb	-0.372294	1.41068
NM_134138	NM_134138.1	482	1132	706	1176	505	429	571	276	595.487	-0.372971	0.113889	-3.27485	0.00105717	0.0264173	0.772191	107047	ENSMUSG00000024537	Psmg2	-0.372971	1.57811
NM_001018042	NM_001018042.3	638	1237	830	1751	651	549	713	339	752.474	-0.377352	0.124028	-3.04247	0.00234645	0.0459856	0.769849	20687	ENSMUSG00000027109	Sp3	-0.377352	1.33738
NM_001037717	NM_001037717.3	3336	6850	4673	7680	3089	2949	3605	1827	3872.03	-0.384328	0.0975449	-3.94001	8.14789e-05	0.00406031	0.766136	625098	ENSMUSG00000044712	Slc38a6	-0.384328	2.39144
NM_026958	NM_026958.3	275	647	466	726	313	251	325	168	357.488	-0.394301	0.127477	-3.09311	0.00198073	0.0411016	0.760858	380773	ENSMUSG00000021040	Slirp	-0.394301	1.38614
NM_001109690	NM_001109690.1	1189	3577	2054	3649	1476	1366	1585	719	1721.44	-0.394896	0.125145	-3.15551	0.0016022	0.0358285	0.760544	192285	ENSMUSG00000058318	Phf21a	-0.394896	1.44577
NM_021607	NM_021607.3	4775	11261	7177	14704	5129	4834	5987	2732	6268.98	-0.395048	0.104703	-3.77302	0.00016128	0.00675614	0.760464	59287	ENSMUSG00000003458	Ncstn	-0.395048	2.1703
NM_145156	NM_145156.1	686	1705	1206	1774	691	699	953	375	906.121	-0.400229	0.125597	-3.18661	0.00143949	0.0334709	0.757738	246696	ENSMUSG00000040414	Slc25a28	-0.400229	1.47533
NR_002172	NR_002172.1	6711	13435	9637	13684	6061	5699	6197	3879	7542.98	-0.400491	0.127149	-3.14977	0.00163398	0.0361538	0.7576	449630	ENSMUSG00000065822	Snord15a	-0.400491	1.44185
NM_001003949	NM_001003949.3	1058	2536	1549	3315	1221	1107	1310	541	1390.33	-0.400513	0.127515	-3.1409	0.00168432	0.036953	0.757589	216157	ENSMUSG00000013858	Tmem259	-0.400513	1.43235
NM_001112703	NM_001112703.2	3580	7634	5427	9734	4187	3378	4062	1714	4435.1	-0.40063	0.119662	-3.34801	0.00081394	0.0217782	0.757527	11350	ENSMUSG00000026842	Abl1	-0.40063	1.66198
NM_153175	NM_153175.3	15771	31965	20032	33433	12663	13856	16735	8033	17392	-0.401329	0.117076	-3.42794	0.000608178	0.0178786	0.757161	231931	ENSMUSG00000047867	Gimap6	-0.401329	1.74767
NM_010887	NM_010887.2	545	1303	792	1538	577	523	618	326	694.85	-0.402312	0.112626	-3.57212	0.000354103	0.0116628	0.756645	17993	ENSMUSG00000021764	Ndufs4	-0.402312	1.9332
NM_008727	NM_008727.5	11334	31936	17820	38529	14067	11701	13546	7851	16155.3	-0.403207	0.130001	-3.10157	0.00192499	0.0401315	0.756176	18160	ENSMUSG00000027931	Npr1	-0.403207	1.39652
NM_010560	NM_010560.3	25327	62723	39781	77226	24268	25156	38015	14192	33832.3	-0.404081	0.130364	-3.09963	0.00193765	0.0403326	0.755718	16195	ENSMUSG00000021756	Il6st	-0.404081	1.39434
NM_181397	NM_181397.2	1148	2001	1469	2260	1026	850	1223	495	1200.01	-0.40428	0.13432	-3.00982	0.00261405	0.0497746	0.755614	76438	ENSMUSG00000039316	Rftn1	-0.40428	1.30299
NM_001040187	NM_001040187.1	2797	8180	4654	9718	3356	3198	3635	1863	4099.77	-0.408404	0.125475	-3.25486	0.00113448	0.0278455	0.753456	67040	ENSMUSG00000055065	Ddx17	-0.408404	1.55524
NM_173036	NM_173036.3	6832	14471	9647	14861	6780	5333	7684	3476	7844.6	-0.40904	0.110555	-3.69989	0.000215692	0.00824491	0.753124	54672	ENSMUSG00000060470	Adgrg3	-0.40904	2.08381
NM_016667	NM_016667.3	2916	8681	5247	9575	3882	3511	3717	1681	4299.54	-0.41553	0.135553	-3.06544	0.00217353	0.0435724	0.749744	20649	ENSMUSG00000060429	Sntb1	-0.41553	1.36079
NM_001048207	NM_001048207.1	1760	4477	3021	6203	2052	1692	2574	1116	2509.77	-0.417351	0.129793	-3.21552	0.00130207	0.030838	0.748798	71683	ENSMUSG00000090523	Gypc	-0.417351	1.51091
NM_133918	NM_133918.2	5649	13290	9219	17207	7024	5464	6342	3223	7486.87	-0.418112	0.116312	-3.59476	0.000324695	0.0108813	0.748403	100952	ENSMUSG00000029163	Emilin1	-0.418112	1.96332
NM_001165983	NM_001165983.1	834	1774	1270	2232	833	792	880	480	1024.7	-0.41878	0.106486	-3.93274	8.39822e-05	0.00412096	0.748057	74383	ENSMUSG00000042520	Ubap2l	-0.41878	2.385
NM_001305278	NM_001305278.1	3192	7452	4652	9342	3233	2621	3921	2028	4060.2	-0.422216	0.119127	-3.54426	0.000393712	0.0125835	0.746278	12802	ENSMUSG00000062585	Cnr2	-0.422216	1.9002
NM_001289686	NM_001289686.1	617	1294	1055	1461	576	541	711	368	755.449	-0.422525	0.125361	-3.37046	0.000750421	0.0205294	0.746118	71704	ENSMUSG00000021895	Arhgef3	-0.422525	1.68762
NM_001306081	NM_001306081.1	907	2374	1745	2500	1173	1002	1078	474	1254.35	-0.425927	0.140313	-3.03554	0.00240107	0.0467147	0.74436	74370	ENSMUSG00000025583	Rptor	-0.425927	1.33055
NM_175028	NM_175028.1	458	1049	698	1149	514	420	415	273	563.091	-0.426201	0.138825	-3.07005	0.00214023	0.0432076	0.744219	240442	ENSMUSG00000053950	Adnp2	-0.426201	1.36444
NM_001167883	NM_001167883.1	2670	6796	4161	8332	3041	2651	3748	1327	3583.08	-0.426735	0.13097	-3.25827	0.00112092	0.0276552	0.743943	99696	ENSMUSG00000044864	Ankrd50	-0.426735	1.55822
NM_144933	NM_144933.1	616	1629	791	1820	596	556	756	386	789.487	-0.427709	0.14184	-3.01543	0.00256617	0.0490721	0.743441	234959	ENSMUSG00000031935	Med17	-0.427709	1.30917
NM_021715	NM_021715.1	2366	4988	4546	6726	2540	2579	2759	1312	3129.16	-0.42782	0.129506	-3.30348	0.000954939	0.0246228	0.743384	60322	ENSMUSG00000037347	Chst7	-0.42782	1.60866
NM_001085415	NM_001085415.1	1098	2570	2242	3125	1308	1122	1434	610	1512.11	-0.432068	0.131947	-3.27456	0.00105827	0.0264173	0.741199	68910	ENSMUSG00000068551	Zfp467	-0.432068	1.57811
NM_024211	NM_024211.3	1163	2876	1860	3438	1312	1003	1357	761	1534.94	-0.432919	0.118091	-3.66599	0.000246388	0.00888666	0.740761	67863	ENSMUSG00000014606	Slc25a11	-0.432919	2.05126
NM_016846	NM_016846.3	10498	19050	15608	19838	10476	8046	9517	5021	11336.9	-0.433511	0.140273	-3.09049	0.00199829	0.0413554	0.740458	19731	ENSMUSG00000026482	Rgl1	-0.433511	1.38347
NM_001113248	NM_001113248.2	1127	2796	1689	3132	1146	1000	1423	651	1440.93	-0.43385	0.107652	-4.0301	5.57522e-05	0.00304844	0.740284	20467	ENSMUSG00000031622	Sin3b	-0.43385	2.51592
NM_175341	NM_175341.4	722	1833	1211	1829	766	737	767	431	933.963	-0.435174	0.119842	-3.63123	0.000282069	0.00979568	0.739605	105559	ENSMUSG00000022139	Mbnl2	-0.435174	2.00897
NM_001166623	NM_001166623.1	675	1758	1033	2145	762	697	827	385	910.182	-0.435574	0.120804	-3.60562	0.000311414	0.0105151	0.739399	19655	ENSMUSG00000031134	Rbmx	-0.435574	1.97819
NM_175310	NM_175310.6	395	927	676	874	397	344	497	201	487.277	-0.435788	0.140352	-3.10497	0.00190296	0.0398581	0.73929	100710	ENSMUSG00000034021	Pds5b	-0.435788	1.39948
NM_139294	NM_139294.5	335	857	433	842	349	280	386	177	406.713	-0.438448	0.140385	-3.12318	0.00178906	0.0381274	0.737928	109880	ENSMUSG00000002413	Braf	-0.438448	1.41876
NM_011882	NM_011882.2	672	1706	925	1907	639	670	755	398	851.652	-0.439877	0.124435	-3.535	0.000407771	0.012953	0.737198	24014	ENSMUSG00000066800	Rnasel	-0.439877	1.88763
NM_001302765	NM_001302765.1	508	1068	821	1377	553	356	614	306	629.976	-0.440675	0.145571	-3.02721	0.00246824	0.0479033	0.73679	16832	ENSMUSG00000030246	Ldhb	-0.440675	1.31963
NM_181415	NM_181415.4	1816	4610	2676	5570	1945	1832	2198	989	2379.5	-0.446318	0.113205	-3.94255	8.06196e-05	0.00403248	0.733913	226255	ENSMUSG00000054843	Atrnl1	-0.446318	2.39443
NM_133921	NM_133921.2	442	1262	725	1302	423	492	619	248	606.542	-0.447582	0.142101	-3.14975	0.00163408	0.0361538	0.733271	100978	ENSMUSG00000072889	Nfxl1	-0.447582	1.44185
NR_045996	NR_045996.1	235	636	432	613	258	201	305	155	318.15	-0.448465	0.148605	-3.01784	0.00254582	0.0488222	0.732822	105968	ENSMUSG00000115944	AU021063	-0.448465	1.31138
NM_145554	NM_145554.2	463	1122	752	1130	489	478	457	249	578.894	-0.448989	0.132255	-3.39487	0.000686619	0.019418	0.732556	100017	ENSMUSG00000037295	Ldlrap1	-0.448989	1.7118
NM_001311088	NM_001311088.1	989	2567	2050	3643	1266	1202	1157	664	1492.12	-0.453607	0.147377	-3.07787	0.00208486	0.0424734	0.730215	18854	ENSMUSG00000036986	Pml	-0.453607	1.37188
NM_001081319	NM_001081319.1	346	872	590	926	380	333	365	217	452.537	-0.453649	0.128628	-3.52683	0.000420568	0.0132341	0.730194	226089	ENSMUSG00000038658	Ric1	-0.453649	1.87831
NM_172739	NM_172739.4	2083	4989	3361	6440	2388	2038	2733	994	2745.82	-0.45444	0.128666	-3.53193	0.000412539	0.0130592	0.729793	232906	ENSMUSG00000058230	Arhgap35	-0.45444	1.88408
NM_001101445	NM_001101445.1	147	375	252	422	165	142	184	80	195.695	-0.460227	0.147119	-3.12826	0.00175846	0.0377154	0.726872	208285	ENSMUSG00000091586	Cyp4f17	-0.460227	1.42348
NM_001008422	NM_001008422.1	1826	4695	2697	6011	2244	1919	1924	988	2440.03	-0.460662	0.140793	-3.27191	0.00106822	0.0265669	0.726653	233208	ENSMUSG00000038406	Scaf1	-0.460662	1.57566
NM_001190297	NM_001190297.2	3280	6847	4657	8118	3027	2683	3553	1730	3814.32	-0.462201	0.0937339	-4.93099	8.18159e-07	0.00010155	0.725878	68526	ENSMUSG00000041762	Gpr155	-0.462201	3.99332
NM_001163455	NM_001163455.2	365	1100	652	1165	438	369	412	273	528.749	-0.465024	0.148244	-3.13689	0.00170752	0.0371466	0.724459	271981	ENSMUSG00000028030	Tbck	-0.465024	1.43008
NM_029519	NM_029519.3	944	1790	1179	1934	782	673	899	478	992.629	-0.466047	0.125705	-3.70748	0.000209333	0.00808677	0.723945	76108	ENSMUSG00000051615	Rap2a	-0.466047	2.09222
NM_030233	NM_030233.1	152	334	240	429	172	133	165	79	189.627	-0.467725	0.151664	-3.08395	0.00204269	0.041869	0.723104	78935	ENSMUSG00000006763	Saal1	-0.467725	1.37811
NM_023322	NM_023322.2	170	382	277	483	168	146	229	86	214.952	-0.469094	0.152299	-3.08008	0.00206943	0.0422876	0.722418	67235	ENSMUSG00000029627	Zkscan14	-0.469094	1.37379
NM_001040683	NM_001040683.2	728	1643	989	1764	801	598	708	347	847.719	-0.469351	0.128675	-3.64758	0.000264717	0.00943758	0.722289	94112	ENSMUSG00000012114	Med15	-0.469351	2.02514
NM_028967	NM_028967.1	180	385	314	442	176	152	209	99	221.173	-0.470563	0.148234	-3.17446	0.00150117	0.0343672	0.721683	74481	ENSMUSG00000039699	Batf2	-0.470563	1.46386
NM_001102471	NM_001102471.1	335	848	493	1188	364	343	436	178	453.434	-0.476145	0.150906	-3.15524	0.00160366	0.0358285	0.718896	94219	ENSMUSG00000064105	Cnnm2	-0.476145	1.44577
NM_001243043	NM_001243043.1	13472	32503	20443	40592	13201	13197	18163	6334	17297	-0.477079	0.129702	-3.67826	0.000234828	0.0087441	0.718431	11764	ENSMUSG00000009090	Ap1b1	-0.477079	2.05829
NM_019764	NM_019764.2	6153	18093	9035	23076	6693	5862	9047	3837	8802.33	-0.479082	0.154381	-3.10323	0.00191418	0.0400306	0.717434	56332	ENSMUSG00000032531	Amotl2	-0.479082	1.39761
NM_001177369	NM_001177369.1	1865	3931	3096	3891	1439	1695	2374	833	2167.16	-0.479709	0.156454	-3.06612	0.00216854	0.0435724	0.717122	18034	ENSMUSG00000025225	Nfkb2	-0.479709	1.36079
NM_001293673	NM_001293673.1	8033	12996	11384	17758	7410	6016	7661	3530	8530.09	-0.480804	0.129879	-3.70193	0.000213965	0.00821832	0.716578	20320	ENSMUSG00000032336	Nptn	-0.480804	2.08522
NM_010771	NM_010771.6	594	1145	745	1441	445	465	654	297	650.701	-0.482683	0.133751	-3.60882	0.000307592	0.0104604	0.715645	17184	ENSMUSG00000037236	Matr3	-0.482683	1.98045
NM_025877	NM_025877.4	382	1022	571	1142	398	364	546	170	499.676	-0.483077	0.156634	-3.08412	0.00204153	0.041869	0.71545	66972	ENSMUSG00000046329	Slc25a23	-0.483077	1.37811
NM_026101	NM_026101.4	602	1719	864	1886	630	579	740	358	806.289	-0.485218	0.134307	-3.61274	0.000302982	0.0103609	0.714389	67345	ENSMUSG00000020064	Herc4	-0.485218	1.9846
NM_144535	NM_144535.4	244	652	368	717	236	212	331	140	318.732	-0.485388	0.145831	-3.32843	0.000873372	0.0230463	0.714305	74385	ENSMUSG00000036291	Ap5m1	-0.485388	1.6374
NM_026640	NM_026640.2	298	971	550	971	329	338	429	185	444.039	-0.485501	0.148163	-3.27679	0.00104993	0.0263384	0.714249	107373	ENSMUSG00000024691	Fam111a	-0.485501	1.57941
NM_175437	NM_175437.3	506	1133	641	1368	434	416	528	295	593.63	-0.485903	0.132279	-3.67331	0.000239426	0.00884163	0.71405	212167	ENSMUSG00000039934	Gsap	-0.485903	2.05347
NM_009569	NM_009569.3	2434	6491	5343	7680	3549	2503	2979	1329	3567.56	-0.487536	0.157987	-3.08592	0.00202925	0.0417852	0.713242	22761	ENSMUSG00000049577	Zfpm1	-0.487536	1.37898
NM_011273	NM_011273.2	499	1158	820	1542	548	417	644	269	649.275	-0.488206	0.129449	-3.7714	0.000162331	0.00677897	0.712911	19775	ENSMUSG00000026469	Xpr1	-0.488206	2.16884
NM_001115010	NM_001115010.1	344	756	479	794	354	274	349	155	392.745	-0.489133	0.133103	-3.67486	0.000237978	0.00883683	0.712453	231506	ENSMUSG00000118665	LIN54	-0.489133	2.0537
NM_008332	NM_008332.3	254	515	416	633	227	205	262	154	302.79	-0.492805	0.142305	-3.46301	0.000534164	0.0162185	0.710642	15958	ENSMUSG00000045932	Ifit2	-0.492805	1.78999
NM_001081045	NM_001081045.1	653	1238	718	1175	540	392	546	323	642.99	-0.493701	0.161062	-3.06529	0.00217456	0.0435724	0.710201	76719	ENSMUSG00000018412	Kansl1	-0.493701	1.36079
NM_001289472	NM_001289472.1	1444	3454	2358	4649	1831	1247	1445	868	1908.72	-0.495196	0.143646	-3.44732	0.00056617	0.0168831	0.709465	19679	ENSMUSG00000029406	Pitpnm2	-0.495196	1.77255
NM_152801	NM_152801.2	532	1375	750	1455	542	467	595	286	662.91	-0.498644	0.120944	-4.12293	3.74084e-05	0.00221885	0.707772	73341	ENSMUSG00000031133	Arhgef6	-0.498644	2.65387
NM_021493	NM_021493.2	3941	10031	5903	11905	4476	3379	4459	2189	5086.8	-0.499192	0.115368	-4.32696	1.51181e-05	0.00111351	0.707503	58996	ENSMUSG00000049807	Arhgap23	-0.499192	2.95331
NM_183390	NM_183390.3	1412	4006	2229	4220	1396	1433	1649	868	1895.62	-0.500251	0.119878	-4.17299	3.00628e-05	0.00188314	0.706984	239743	ENSMUSG00000043008	Klhl6	-0.500251	2.72512
NM_001313919	NM_001313919.1	769	2167	1179	2563	832	754	946	454	1051.79	-0.508215	0.128566	-3.95295	7.71923e-05	0.00390476	0.703092	15251	ENSMUSG00000021109	Hif1a	-0.508215	2.40841
NM_001304965	NM_001304965.1	484	1177	802	1461	512	538	562	209	629.41	-0.512088	0.14786	-3.46332	0.000533556	0.0162185	0.701207	19009	ENSMUSG00000009739	Pou6f1	-0.512088	1.78999
NM_153571	NM_153571.2	263	577	382	641	278	178	287	128	305.368	-0.512254	0.148573	-3.44783	0.00056511	0.0168831	0.701126	100900	ENSMUSG00000043510	Hscb	-0.512254	1.77255
NM_175285	NM_175285.3	211	460	230	447	154	159	201	106	221.988	-0.515324	0.166553	-3.09405	0.00197441	0.041034	0.699636	96957	ENSMUSG00000054484	Tmem62	-0.515324	1.38686
NM_018872	NM_018872.2	737	1632	1025	1712	698	647	682	343	838.672	-0.516482	0.118465	-4.3598	1.30184e-05	0.000997206	0.699075	56030	ENSMUSG00000026116	Tmem131	-0.516482	3.00122
NM_001113550	NM_001113550.1	166	384	283	462	142	158	172	110	211.107	-0.51797	0.157833	-3.28175	0.00103164	0.0259457	0.698354	67392	ENSMUSG00000062822	4833420G17Rik	-0.51797	1.58593
NM_030711	NM_030711.4	623	1779	1006	2065	735	560	620	449	862.175	-0.519055	0.158113	-3.2828	0.00102782	0.0258983	0.697829	80898	ENSMUSG00000021583	Erap1	-0.519055	1.58673
NM_001081278	NM_001081278.2	467	988	732	1373	491	423	525	208	573.679	-0.51993	0.132702	-3.91804	8.92718e-05	0.00432018	0.697406	210789	ENSMUSG00000033083	Tbc1d4	-0.51993	2.3645
NM_001122989	NM_001122989.1	128	294	154	345	121	111	129	58	147.544	-0.52166	0.171312	-3.04509	0.00232609	0.0458547	0.69657	218294	ENSMUSG00000033102	Cdc14b	-0.52166	1.33862
NM_133208	NM_133208.2	106	307	186	346	120	94	138	70	149.788	-0.522141	0.169846	-3.0742	0.00211067	0.0429341	0.696338	170740	ENSMUSG00000005267	Zfp287	-0.522141	1.3672
NM_001004062	NM_001004062.2	219	512	342	545	205	177	223	130	264.675	-0.522768	0.138816	-3.76591	0.000165943	0.00688689	0.696035	382056	ENSMUSG00000003575	Crtc1	-0.522768	2.16198
NM_146008	NM_146008.2	2226	5754	2989	5740	2113	1734	2471	1216	2683.48	-0.524461	0.121626	-4.31209	1.61719e-05	0.00115928	0.695219	216198	ENSMUSG00000020034	Tcp11l2	-0.524461	2.93581
NM_021384	NM_021384.4	841	2002	983	2519	734	751	966	400	1001.98	-0.524771	0.148326	-3.53796	0.000403236	0.0128394	0.69507	58185	ENSMUSG00000020641	Rsad2	-0.524771	1.89146
NM_001191051	NM_001191051.1	151	382	264	559	168	141	208	88	212.555	-0.526574	0.165258	-3.18637	0.00144071	0.0334709	0.694201	75099	ENSMUSG00000043831	Lysmd4	-0.526574	1.47533
NM_027773	NM_027773.3	910	2432	1388	3401	1069	868	1278	432	1259.22	-0.529102	0.16344	-3.23728	0.00120673	0.0290417	0.692986	116972	ENSMUSG00000069808	Tlcd3a	-0.529102	1.53698
NM_009149	NM_009149.2	1293	2736	2020	3018	1297	995	1249	647	1494.37	-0.530573	0.114913	-4.61717	3.89017e-06	0.000362137	0.69228	20340	ENSMUSG00000003316	Glg1	-0.530573	3.44113
NM_176837	NM_176837.2	1131	3229	1713	2752	1177	1084	1072	620	1420.89	-0.53162	0.141054	-3.76891	0.000163964	0.00682588	0.691777	73910	ENSMUSG00000039031	Arhgap18	-0.53162	2.16584
NM_001302649	NM_001302649.1	5297	12376	7418	18830	4856	5068	7144	2559	6846.86	-0.532557	0.155706	-3.42027	0.000625587	0.0182368	0.691328	15950	ENSMUSG00000039997	Ifi203	-0.532557	1.73905
NM_001160415	NM_001160415.1	633	1678	1015	1461	592	501	645	401	780.405	-0.533322	0.144277	-3.69652	0.000218573	0.00830022	0.690962	80287	ENSMUSG00000009585	Apobec3	-0.533322	2.08091
NM_026272	NM_026272.3	291	764	395	980	341	242	317	164	378.969	-0.53401	0.161714	-3.30219	0.000959326	0.0246382	0.690632	67608	ENSMUSG00000000056	Narf	-0.53401	1.60839
NM_027288	NM_027288.3	365	1176	565	1140	426	348	424	223	507.822	-0.534112	0.152139	-3.51069	0.00044695	0.0139725	0.690583	110173	ENSMUSG00000028164	Manba	-0.534112	1.85473
NM_175090	NM_175090.4	3835	8147	4896	7754	3009	3037	3705	1709	4078.89	-0.534974	0.119072	-4.49286	7.02745e-06	0.000596222	0.690171	20529	ENSMUSG00000066150	Slc31a1	-0.534974	3.22459
NM_001112722	NM_001112722.1	827	2825	1392	3129	1094	850	1044	533	1255.15	-0.535372	0.158116	-3.38595	0.000709326	0.0198784	0.689981	72754	ENSMUSG00000040964	Arhgef10l	-0.535372	1.70162
NM_001042672	NM_001042672.1	202	560	286	575	205	216	197	102	256.885	-0.537537	0.16321	-3.29352	0.000989411	0.0253112	0.688946	74182	ENSMUSG00000027346	Gpcpd1	-0.537537	1.59669
NM_029999	NM_029999.4	1485	4235	2668	3954	1855	1221	1447	939	1982.91	-0.538152	0.155261	-3.46612	0.000528037	0.0161238	0.688652	77889	ENSMUSG00000024063	Lbh	-0.538152	1.79253
NM_028833	NM_028833.3	160	322	229	302	146	112	130	80	169.99	-0.538592	0.176749	-3.04721	0.00230979	0.0456004	0.688442	74239	ENSMUSG00000036555	Iqce	-0.538592	1.34103
NM_031842	NM_031842.2	403	1245	753	1774	544	458	545	251	636.67	-0.539784	0.166976	-3.2327	0.00122626	0.0294061	0.687874	83797	ENSMUSG00000023018	Smarcd1	-0.539784	1.53156
NM_001314013	NM_001314013.1	324	810	460	1248	354	313	403	167	436.679	-0.545355	0.168045	-3.24529	0.00117331	0.0284933	0.685223	11793	ENSMUSG00000038160	Atg5	-0.545355	1.54526
NM_025347	NM_025347.2	209	553	336	610	223	187	203	133	272.029	-0.545891	0.149264	-3.65723	0.000254957	0.00911387	0.684968	66090	ENSMUSG00000042675	Ypel3	-0.545891	2.0403
NM_001242427	NM_001242427.1	228	588	424	547	216	206	249	135	291.712	-0.546097	0.14989	-3.64331	0.000269149	0.00957015	0.684871	224674	ENSMUSG00000024036	Slc37a1	-0.546097	2.01908
NM_018824	NM_018824.2	932	2023	1076	2220	817	656	971	405	1009.33	-0.546339	0.133121	-4.10409	4.05904e-05	0.00237605	0.684756	54338	ENSMUSG00000027340	Slc23a2	-0.546339	2.62415
NM_013930	NM_013930.4	3618	8327	5768	7189	2569	3109	4179	1704	4124.02	-0.55283	0.15261	-3.62251	0.000291756	0.0100539	0.681681	30956	ENSMUSG00000029695	Aass	-0.55283	1.99766
NM_029057	NM_029057.1	188	542	413	769	270	182	237	133	296.546	-0.553782	0.177704	-3.11633	0.00183119	0.0387177	0.681232	74694	ENSMUSG00000052302	Tbc1d30	-0.553782	1.41209
NM_025812	NM_025812.2	616	1638	934	1564	595	508	613	366	761.178	-0.555311	0.129043	-4.30331	1.68264e-05	0.00119978	0.68051	66867	ENSMUSG00000032329	Hmg20a	-0.555311	2.9209
NM_001033311	NM_001033311.3	363	813	452	851	304	287	356	167	400.282	-0.555615	0.130662	-4.2523	2.11586e-05	0.00143248	0.680367	231668	ENSMUSG00000066894	Vsig10	-0.555615	2.84391
NM_001159662	NM_001159662.1	3298	9421	5307	13206	3884	3622	4326	1674	4763.14	-0.557214	0.159249	-3.49902	0.000466975	0.0144568	0.679613	228852	ENSMUSG00000037754	Ppp1r16b	-0.557214	1.83993
NM_031367	NM_031367.1	858	2516	1340	3372	760	953	1123	558	1232.8	-0.559239	0.167615	-3.33646	0.000848532	0.0224351	0.67866	15061	ENSMUSG00000039146	Ifi44l	-0.559239	1.64907
NM_008698	NM_008698.2	618	1656	995	1820	662	518	776	309	802.884	-0.559666	0.127671	-4.38367	1.16697e-05	0.000909494	0.678459	18082	ENSMUSG00000034285	Nipsnap1	-0.559666	3.0412
NM_134123	NM_134123.3	397	1062	500	1167	382	311	497	188	487.831	-0.561957	0.15857	-3.5439	0.00039426	0.0125835	0.677383	106583	ENSMUSG00000046201	Scaf8	-0.561957	1.9002
NM_001159555	NM_001159555.1	5740	14236	8414	18404	5778	6281	6486	2273	7309.21	-0.56363	0.160707	-3.50719	0.000452873	0.0140527	0.676598	12491	ENSMUSG00000002944	Cd36	-0.56363	1.85224
NM_177409	NM_177409.3	557	1459	955	1586	618	462	494	371	724.44	-0.566921	0.154526	-3.66877	0.000243716	0.00888666	0.675056	170829	ENSMUSG00000041779	Tram2	-0.566921	2.05126
NM_144820	NM_144820.3	161	415	241	509	162	143	171	95	207.746	-0.56765	0.153463	-3.69894	0.000216502	0.00824491	0.674715	215814	ENSMUSG00000059554	Ccdc28a	-0.56765	2.08381
NM_207205	NM_207205.2	2251	5149	3188	5215	2412	1687	1562	1225	2557.42	-0.568533	0.168038	-3.38336	0.000716053	0.0199557	0.674302	78908	ENSMUSG00000042035	Igsf3	-0.568533	1.69993
NM_001170430	NM_001170430.1	1113	2251	1638	2142	911	734	1005	573	1186.77	-0.57248	0.140816	-4.06546	4.79384e-05	0.00273453	0.67246	108652	ENSMUSG00000021432	Slc35b3	-0.57248	2.56312
NM_019698	NM_019698.2	102	211	141	220	101	76	86	41	109.78	-0.574191	0.188002	-3.05417	0.00225681	0.0447524	0.671663	56454	ENSMUSG00000025007	Aldh18a1	-0.574191	1.34918
NM_001290535	NM_001290535.1	950	2922	1477	3227	927	1030	989	616	1318.36	-0.575408	0.153523	-3.74802	0.000178239	0.0072623	0.671097	108155	ENSMUSG00000034160	Ogt	-0.575408	2.13893
NM_175268	NM_175268.4	239	660	548	898	325	305	238	139	365.678	-0.57608	0.190398	-3.02566	0.00248089	0.0479492	0.670784	77938	ENSMUSG00000030956	Fam53b	-0.57608	1.31922
NM_001177843	NM_001177843.1	2269	5297	3593	4117	2231	1476	1687	1333	2531.14	-0.576274	0.18823	-3.06155	0.00220193	0.0439239	0.670694	209630	ENSMUSG00000026657	Frmd4a	-0.576274	1.3573
NM_175454	NM_175454.2	559	1934	1001	1724	602	620	693	320	808.276	-0.580541	0.151478	-3.83252	0.00012684	0.00570566	0.668713	217310	ENSMUSG00000034586	Hid1	-0.580541	2.24369
NM_199015	NM_199015.4	404	1002	588	1024	311	319	345	282	481.524	-0.584548	0.174266	-3.35434	0.000795547	0.0213638	0.666858	219132	ENSMUSG00000068245	Phf11d	-0.584548	1.67032
NM_001159965	NM_001159965.1	1910	4813	3407	6379	2421	1644	1909	1070	2573.2	-0.587237	0.144888	-4.05305	5.05543e-05	0.00286141	0.665617	78255	ENSMUSG00000026594	Ralgps2	-0.587237	2.54342
NR_028574	NR_028574.1	180	475	364	398	167	172	180	105	230.846	-0.588224	0.178799	-3.28987	0.00100235	0.0255446	0.665161	69895	ENSMUSG00000104960	Snhg8	-0.588224	1.5927
NM_001109873	NM_001109873.1	1501	4252	2700	4988	2009	1377	1784	691	2083.35	-0.589061	0.15752	-3.73959	0.000184321	0.00734205	0.664775	12398	ENSMUSG00000006362	Cbfa2t3	-0.589061	2.13418
NM_025900	NM_025900.2	587	1590	788	1628	562	499	660	271	716.843	-0.589471	0.136639	-4.31409	1.60259e-05	0.00115928	0.664586	110052	ENSMUSG00000021377	Dek	-0.589471	2.93581
NM_001168693	NM_001168693.1	207	601	326	646	217	199	255	97	275.107	-0.592816	0.154533	-3.83618	0.000124963	0.00565921	0.663047	19011	ENSMUSG00000022468	Endou	-0.592816	2.24724
NM_145959	NM_145959.3	248	424	329	494	182	167	230	98	246.669	-0.595482	0.154848	-3.8456	0.000120259	0.00553975	0.661823	210998	ENSMUSG00000037119	Fam91a1	-0.595482	2.25651
NM_001080819	NM_001080819.1	1899	4387	2866	4819	1771	1589	1714	958	2226.89	-0.597899	0.104218	-5.73703	9.63538e-09	2.58324e-06	0.660716	93760	ENSMUSG00000007880	Arid1a	-0.597899	5.58783
NM_183221	NM_183221.3	2940	5821	4676	7030	2999	2046	1991	1695	3318.02	-0.598494	0.175751	-3.40535	0.000660802	0.0188069	0.660443	329628	ENSMUSG00000046743	Fat4	-0.598494	1.72568
NM_001170643	NM_001170643.1	649	2189	945	2338	705	581	780	424	922.042	-0.601772	0.167809	-3.58606	0.000335717	0.011167	0.658944	218215	ENSMUSG00000038068	Rnf144b	-0.601772	1.95206
NM_183276	NM_183276.2	261	645	405	608	234	177	269	148	307.563	-0.603146	0.150551	-4.00625	6.16913e-05	0.00328164	0.658317	235627	ENSMUSG00000056724	Nbeal2	-0.603146	2.48391
NM_023622	NM_023622.4	88	224	141	268	93	79	87	47	112.499	-0.606558	0.178832	-3.39178	0.000694393	0.0195965	0.656762	71746	ENSMUSG00000040146	Rgl3	-0.606558	1.70782
NM_001286411	NM_001286411.1	1587	3478	1938	3882	1434	1252	1142	780	1727.82	-0.60669	0.145754	-4.16243	3.14881e-05	0.00194515	0.656702	13709	ENSMUSG00000036461	Elf1	-0.60669	2.71105
NM_001205043	NM_001205043.1	339	689	581	956	395	236	261	194	408.452	-0.609881	0.184071	-3.31329	0.000922061	0.024094	0.655251	16468	ENSMUSG00000038518	Jarid2	-0.609881	1.61809
NR_045084	NR_045084.1	157	348	217	296	153	105	133	62	165.68	-0.610274	0.184811	-3.30216	0.00095943	0.0246382	0.655072	105120	ENSMUSG00000114780	AI197445	-0.610274	1.60839
NM_183025	NM_183025.2	74	158	126	174	71	60	61	38	85.9646	-0.614454	0.202986	-3.02708	0.00246931	0.0479033	0.653177	243308	ENSMUSG00000056014	A430033K04Rik	-0.614454	1.31963
NM_029870	NM_029870.2	909	2144	1002	2542	705	727	1145	310	1020.99	-0.614683	0.188907	-3.2539	0.00113833	0.0278455	0.653073	77128	ENSMUSG00000048249	Crebrf	-0.614683	1.55524
NM_028132	NM_028132.3	208	401	263	498	167	179	167	80	218.564	-0.618976	0.159738	-3.87495	0.000106645	0.00503371	0.651133	72157	ENSMUSG00000025791	Pgm1	-0.618976	2.29811
NR_033332	NR_033332.1	131	377	191	416	114	142	164	53	170.097	-0.619376	0.193353	-3.20334	0.00135842	0.0318907	0.650953		ENSMUSG00000081769	Gm12216	-0.619376	1.49634
NM_001170853	NM_001170853.1	2806	5111	5429	7243	2370	2563	3078	1173	3333.62	-0.620342	0.157726	-3.93303	8.38823e-05	0.00412096	0.650517	100040462	ENSMUSG00000090272	Mndal	-0.620342	2.385
NM_016900	NM_016900.4	800	1315	786	1261	525	446	595	302	695.239	-0.622057	0.167946	-3.70391	0.000212306	0.00817803	0.649744	12390	ENSMUSG00000000058	Cav2	-0.622057	2.08735
NM_145585	NM_145585.2	129	326	183	359	119	104	118	74	155.826	-0.622921	0.166176	-3.74856	0.000177849	0.0072623	0.649355	233802	ENSMUSG00000030942	Thumpd1	-0.622921	2.13893
NM_001163791	NM_001163791.1	202	670	432	752	249	236	242	121	312.86	-0.626264	0.163827	-3.82272	0.000131988	0.00587807	0.647852	56452	ENSMUSG00000031697	Orc6	-0.626264	2.23076
NM_001198985	NM_001198985.1	1086	2920	1451	2960	975	958	928	588	1303.43	-0.628949	0.141401	-4.44798	8.66834e-06	0.000708531	0.646647	21873	ENSMUSG00000024812	Tjp2	-0.628949	3.14964
NM_001164078	NM_001164078.1	127	410	176	412	133	120	133	72	170.241	-0.629548	0.188125	-3.34643	0.0008186	0.0218592	0.646379	21841	ENSMUSG00000071337	Tia1	-0.629548	1.66037
NM_001013371	NM_001013371.2	216	425	270	452	191	138	151	99	219.504	-0.640072	0.168675	-3.7947	0.000147821	0.00631064	0.641681	209200	ENSMUSG00000049502	Dtx3l	-0.640072	2.19993
NM_153562	NM_153562.4	244	575	358	515	231	164	211	115	270.472	-0.642619	0.15705	-4.09182	4.28008e-05	0.00248921	0.640549	229503	ENSMUSG00000004896	Rrnad1	-0.642619	2.60394
NM_001294277	NM_001294277.1	281	517	479	676	215	218	253	144	314.834	-0.64418	0.152598	-4.22143	2.42753e-05	0.00159515	0.639856	105886298	ENSMUSG00000090110	Cmc4	-0.64418	2.7972
NM_153168	NM_153168.2	119	296	216	305	117	119	114	49	147.355	-0.64452	0.178623	-3.60828	0.000308234	0.0104604	0.639705	102436	ENSMUSG00000035202	Lars2	-0.64452	1.98045
NM_173753	NM_173753.4	1558	4208	2237	6954	1754	1437	1631	971	2193.37	-0.646032	0.184138	-3.50841	0.000450794	0.0140206	0.639035	216742	ENSMUSG00000035992	Fnip1	-0.646032	1.85323
NM_173424	NM_173424.3	114	254	182	250	104	99	100	42	127.633	-0.646862	0.184372	-3.50846	0.000450701	0.0140206	0.638668	240869	ENSMUSG00000043467	Zbtb37	-0.646862	1.85323
NM_001166402	NM_001166402.1	199	699	560	816	203	231	273	186	346.127	-0.647384	0.206893	-3.12907	0.00175359	0.0376712	0.638437	21929	ENSMUSG00000019850	Tnfaip3	-0.647384	1.42399
NM_011905	NM_011905.3	158	265	214	256	123	99	93	71	148.994	-0.650736	0.211053	-3.08329	0.00204727	0.0418986	0.636955	24088	ENSMUSG00000027995	Tlr2	-0.650736	1.3778
NM_009754	NM_009754.3	263	647	322	777	172	178	287	164	307.769	-0.6511	0.192868	-3.37589	0.000735779	0.0202528	0.636795	12125	ENSMUSG00000027381	Bcl2l11	-0.6511	1.69351
NM_018784	NM_018784.2	1322	3662	2290	4459	1361	1187	1446	746	1783.56	-0.654801	0.118595	-5.52133	3.36452e-08	7.39367e-06	0.635163	54613	ENSMUSG00000022747	St3gal6	-0.654801	5.13114
NM_172787	NM_172787.2	120	361	204	500	133	132	150	61	175.434	-0.655502	0.19032	-3.44421	0.000572726	0.0169854	0.634855	237339	ENSMUSG00000039089	L3mbtl3	-0.655502	1.76992
NM_001083810	NM_001083810.2	2102	4055	2194	4118	1484	1282	1576	905	2000.87	-0.658633	0.142754	-4.61376	3.95456e-06	0.000365461	0.633478	72446	ENSMUSG00000032841	Prr5l	-0.658633	3.43716
NM_001304540	NM_001304540.1	235	665	263	793	191	221	204	140	291.802	-0.659863	0.20356	-3.24161	0.00118856	0.0286558	0.632938	77031	ENSMUSG00000039463	Slc9a8	-0.659863	1.54279
NM_181395	NM_181395.2	1070	3211	2058	3382	1187	1106	1047	591	1486.13	-0.66164	0.140336	-4.71468	2.42091e-06	0.000244003	0.632159	69675	ENSMUSG00000020674	Pxdn	-0.66164	3.61261
NM_001193309	NM_001193309.1	279	833	378	905	221	285	354	118	358.98	-0.662486	0.188712	-3.51056	0.000447162	0.0139725	0.631789	75746	ENSMUSG00000031434	Morc4	-0.662486	1.85473
NM_001310664	NM_001310664.1	2070	6278	3729	5984	1855	2035	2441	1060	2768.39	-0.667722	0.130729	-5.10768	3.26143e-07	5.14347e-05	0.6295	109979	ENSMUSG00000034842	Art3	-0.667722	4.28874
NM_008173	NM_008173.3	1571	4188	2267	4414	1236	1273	1720	808	1905.64	-0.670202	0.12402	-5.40401	6.51682e-08	1.32361e-05	0.628419	14815	ENSMUSG00000024431	Nr3c1	-0.670202	4.87824
NM_153408	NM_153408.2	1418	2831	2071	2662	1161	922	1161	596	1455.18	-0.673158	0.135651	-4.96244	6.96148e-07	8.80364e-05	0.627133	214854	ENSMUSG00000047180	Neurl3	-0.673158	4.05534
NM_175511	NM_175511.4	498	1213	790	1268	383	318	483	319	588.823	-0.674651	0.16283	-4.14329	3.42357e-05	0.00205798	0.626484	241303	ENSMUSG00000050592	Fam78a	-0.674651	2.68656
NM_001039138	NM_001039138.2	328	786	525	841	304	264	272	169	387.239	-0.676689	0.13537	-4.9988	5.76887e-07	7.79384e-05	0.625599	12325	ENSMUSG00000021820	Camk2g	-0.676689	4.10825
NM_001033217	NM_001033217.4	2817	4257	3846	3936	2046	1672	1798	1046	2511.91	-0.680335	0.187158	-3.63509	0.00027788	0.00970243	0.62402	106042	ENSMUSG00000036158	Prickle1	-0.680335	2.01312
NM_133810	NM_133810.3	247	568	317	663	234	203	195	99	276.037	-0.68148	0.159293	-4.27815	1.88454e-05	0.00131574	0.623525	98267	ENSMUSG00000026094	Stk17b	-0.68148	2.88083
NM_001162533	NM_001162533.1	176	467	295	598	152	138	201	113	232.519	-0.683407	0.1637	-4.17474	2.98321e-05	0.00188314	0.622693	66938	ENSMUSG00000073758	Sh3d21	-0.683407	2.72512
NM_010657	NM_010657.3	501	1373	862	1384	509	414	569	212	632.941	-0.684203	0.137052	-4.99228	5.96693e-07	7.91947e-05	0.62235	16656	ENSMUSG00000028634	Hivep3	-0.684203	4.1013
NM_018831	NM_018831.4	74	200	126	267	63	69	94	40	100.098	-0.684856	0.199212	-3.43783	0.000586393	0.0173141	0.622068	55947	ENSMUSG00000025077	Dclre1a	-0.684856	1.7616
NM_172274	NM_172274.2	60	205	120	214	82	56	61	37	89.8246	-0.688253	0.219874	-3.13021	0.00174681	0.037586	0.620605	231214	ENSMUSG00000039765	Cc2d2a	-0.688253	1.42497
NM_001301298	NM_001301298.1	477	1000	804	1183	368	313	431	277	545.54	-0.695479	0.149654	-4.64724	3.364e-06	0.000317566	0.617504	14388	ENSMUSG00000031714	Gab1	-0.695479	3.49817
NM_172468	NM_172468.2	335	957	623	901	443	272	250	166	433.5	-0.696265	0.199116	-3.49679	0.000470899	0.0145447	0.617168	209131	ENSMUSG00000028385	Snx30	-0.696265	1.8373
NM_001146200	NM_001146200.1	189	376	235	338	153	104	99	100	183.448	-0.700531	0.223649	-3.13227	0.00173458	0.0375033	0.615346	30955	ENSMUSG00000020573	Pik3cg	-0.700531	1.42593
NM_133704	NM_133704.4	101	284	152	289	103	86	85	52	125.493	-0.700891	0.186267	-3.76283	0.000168001	0.00692938	0.615192	317717	ENSMUSG00000034473	Sec22a	-0.700891	2.15931
NM_153092	NM_153092.4	63	127	88	174	62	36	55	29	69.7047	-0.702095	0.223718	-3.13831	0.00169926	0.0371269	0.614679	231042	ENSMUSG00000048439	Nupl2	-0.702095	1.43031
NM_001190733	NM_001190733.1	194	445	314	380	173	112	174	91	212.09	-0.706865	0.179732	-3.93288	8.39358e-05	0.00412096	0.61265	100737	ENSMUSG00000051674	Dcun1d4	-0.706865	2.385
XM_006534630	XM_006534630.3	1378	3049	1941	3277	1042	883	1143	736	1501.8	-0.709943	0.131862	-5.38397	7.28602e-08	1.45316e-05	0.611344				-0.709943	4.83769
NM_033563	NM_033563.2	3316	9592	6396	9242	3419	2683	3263	1855	4362.47	-0.715353	0.130108	-5.49813	3.83831e-08	8.29879e-06	0.609056	93691	ENSMUSG00000025959	Klf7	-0.715353	5.08099
NM_030684	NM_030684.3	187	398	216	394	153	107	140	80	186.82	-0.71869	0.172197	-4.17365	2.99755e-05	0.00188314	0.607649	94094	ENSMUSG00000056144	Trim34a	-0.71869	2.72512
NM_007426	NM_007426.4	944	2116	1416	2461	772	809	876	353	1067.3	-0.720181	0.12466	-5.77715	7.59782e-09	2.167e-06	0.607021	11601	ENSMUSG00000031465	Angpt2	-0.720181	5.66414
NM_009630	NM_009630.3	442	1054	452	952	361	289	365	154	445.764	-0.725926	0.17051	-4.25738	2.06835e-05	0.00141538	0.604609	11540	ENSMUSG00000020178	Adora2a	-0.725926	2.84913
NM_001113545	NM_001113545.1	2350	5228	3512	5361	1944	1470	2108	1064	2561.06	-0.731585	0.114092	-6.41224	1.43399329135667e-10	6.00709e-08	0.602242	65970	ENSMUSG00000023022	Lima1	-0.731585	7.22134
NM_009369	NM_009369.4	1438	2787	2256	3163	1220	960	1110	607	1520.6	-0.735354	0.127842	-5.75203	8.81764e-09	2.46251e-06	0.600671	21810	ENSMUSG00000035493	Tgfbi	-0.735354	5.60862
NM_001243021	NM_001243021.1	82	176	119	242	69	60	80	34	93.5701	-0.738663	0.191471	-3.85784	0.000114395	0.00534309	0.599295	233147	ENSMUSG00000030424	Zfp939	-0.738663	2.27221
NM_001033348	NM_001033348.3	1912	6467	2578	7812	2012	1849	2154	944	2678.37	-0.741314	0.185002	-4.00706	6.14786e-05	0.00328164	0.598194	241694	ENSMUSG00000037110	Ralgapa2	-0.741314	2.48391
NM_026955	NM_026955.2	74	209	152	179	84	51	52	49	95.3271	-0.741865	0.246615	-3.00819	0.00262807	0.0499706	0.597966	69137	ENSMUSG00000031937	Vstm5	-0.741865	1.30129
NM_001281472	NM_001281472.1	845	2225	1259	2101	592	538	837	488	980.857	-0.742181	0.157649	-4.70781	2.50391e-06	0.000250485	0.597835	621823	ENSMUSG00000078153	Psme2b	-0.742181	3.60122
NM_024413	NM_024413.2	143	258	160	225	106	62	111	47	126.247	-0.745657	0.21641	-3.44558	0.000569837	0.0169372	0.596396	72287	ENSMUSG00000074170	Plekhf1	-0.745657	1.77116
NM_178892	NM_178892.5	115	329	158	344	97	83	119	60	140.549	-0.75155	0.182673	-4.1142	3.88532e-05	0.0022944	0.593965	99929	ENSMUSG00000034640	Tiparp	-0.75155	2.63933
NM_008772	NM_008772.5	142	450	351	503	194	118	134	96	216.09	-0.757373	0.206971	-3.65932	0.000252882	0.00906384	0.591572	18441	ENSMUSG00000027765	P2ry1	-0.757373	2.04269
NM_001252442	NM_001252442.1	2992	6040	4567	5990	2469	1988	2204	1193	3088.72	-0.757756	0.132997	-5.69756	1.21536e-08	3.13305e-06	0.591415	208177	ENSMUSG00000033149	Phldb2	-0.757756	5.50403
NM_009071	NM_009071.2	308	650	469	725	340	179	240	104	332.006	-0.761761	0.191276	-3.98253	6.81867e-05	0.00355658	0.589776	19877	ENSMUSG00000024290	Rock1	-0.761761	2.44897
NM_145700	NM_145700.2	388	750	562	952	296	218	281	211	410.234	-0.762526	0.165321	-4.6124	3.9804e-06	0.000365461	0.589463	252837	ENSMUSG00000079355	Ackr4	-0.762526	3.43716
NM_001109684	NM_001109684.1	646	1041	669	1146	477	257	375	271	558.832	-0.763955	0.203429	-3.75539	0.000173071	0.0071166	0.58888	71529	ENSMUSG00000040606	Kazn	-0.763955	2.14773
NM_007963	NM_007963.2	375	1229	742	1298	435	367	383	188	535.877	-0.764528	0.157279	-4.86096	1.16816e-06	0.000139674	0.588646	14013	ENSMUSG00000027684	Mecom	-0.764528	3.85488
NM_008137	NM_008137.4	112	360	166	542	142	116	121	51	165.518	-0.765135	0.235542	-3.24841	0.00116054	0.0282481	0.588398	14675	ENSMUSG00000024697	Gna14	-0.765135	1.54901
NM_026536	NM_026536.1	101	256	154	338	96	97	74	49	125.516	-0.766787	0.201038	-3.81414	0.000136657	0.00601129	0.587725	68055	ENSMUSG00000054894	Dmac2l	-0.766787	2.22103
NM_008629	NM_008629.1	234	702	415	994	258	243	202	140	337.53	-0.768782	0.190461	-4.03642	5.42736e-05	0.00300636	0.586913	17690	ENSMUSG00000054256	Msi1	-0.768782	2.52196
NM_010696	NM_010696.3	1590	5170	2407	5405	1239	1477	2309	589	2115.26	-0.770415	0.202976	-3.7956	0.000147286	0.0063079	0.586249	16822	ENSMUSG00000002699	Lcp2	-0.770415	2.20012
NM_183180	NM_183180.2	1098	4812	1574	5281	1677	1050	1052	675	1766.09	-0.771416	0.245861	-3.13761	0.00170332	0.0371269	0.585842	241556	ENSMUSG00000027217	Tspan18	-0.771416	1.43031
NM_029975	NM_029975.2	175	382	249	470	157	104	135	85	193.128	-0.781193	0.16561	-4.71708	2.39253e-06	0.000244003	0.581885	77777	ENSMUSG00000079685	Ulbp1	-0.781193	3.61261
NM_009871	NM_009871.2	352	1089	865	1445	454	286	346	257	548.068	-0.786964	0.196877	-3.99724	6.40847e-05	0.00339548	0.579562	12569	ENSMUSG00000048895	Cdk5r1	-0.786964	2.4691
NM_145373	NM_145373.2	184	290	257	359	125	102	119	78	172.901	-0.792116	0.184404	-4.29555	1.7426e-05	0.00122945	0.577497	209588	ENSMUSG00000025165	Sectm1a	-0.792116	2.91029
NM_144810	NM_144810.5	60	83	82	127	43	32	36	24	55.3815	-0.80927	0.257606	-3.14151	0.0016808	0.0369363	0.570671	213417	ENSMUSG00000042115	Klhdc8a	-0.80927	1.43255
NM_027363	NM_027363.1	281	428	385	507	243	145	133	101	254.558	-0.816963	0.222864	-3.66575	0.000246612	0.00888666	0.567636	70261	ENSMUSG00000030865	Chp2	-0.816963	2.05126
NM_175751	NM_175751.4	277	1104	706	962	366	225	186	236	440.991	-0.850567	0.261397	-3.25392	0.00113823	0.0278455	0.554567	269023	ENSMUSG00000052713	Zfp608	-0.850567	1.55524
NM_001045530	NM_001045530.2	69	282	161	292	115	56	75	36	113.23	-0.855682	0.253028	-3.38177	0.000720197	0.0200032	0.552604	380694	ENSMUSG00000044707	Ccnjl	-0.855682	1.6989
NM_001311140	NM_001311140.1	213	564	334	615	210	149	203	70	251.565	-0.8572	0.168768	-5.07917	3.79083e-07	5.70966e-05	0.552023	171543	ENSMUSG00000040093	Bmf	-0.8572	4.24339
NM_172589	NM_172589.2	6654	9888	7676	9848	4127	2103	3173	3068	5454.26	-0.858014	0.246857	-3.47575	0.00050942	0.0156265	0.551711	218454	ENSMUSG00000045312	Lhfpl2	-0.858014	1.80614
NM_010441	NM_010441.2	262	559	341	435	197	167	137	91	246.71	-0.866758	0.200495	-4.32309	1.53856e-05	0.00112089	0.548378	15364	ENSMUSG00000056758	Hmga2	-0.866758	2.95044
NM_001001309	NM_001001309.2	7229	17967	13064	26210	6000	5945	8178	2925	9267.13	-0.867318	0.143049	-6.0631	1.33523e-09	4.83752e-07	0.548165	241226	ENSMUSG00000026768	Itga8	-0.867318	6.31538
NM_026239	NM_026239.2	74	114	124	174	64	31	78	16	73.9274	-0.872408	0.285421	-3.05657	0.00223886	0.0445602	0.546234	67564	ENSMUSG00000033578	Tmem35a	-0.872408	1.35105
NM_010551	NM_010551.3	1240	3637	1650	4456	1041	796	1141	686	1544.88	-0.875069	0.172955	-5.05951	4.20332e-07	6.15028e-05	0.545228	16170	ENSMUSG00000001741	Il16	-0.875069	4.21111
NM_028012	NM_028012.4	63	134	52	123	32	38	42	21	55.5615	-0.884167	0.267368	-3.30693	0.000943238	0.0244095	0.5418	108138	ENSMUSG00000021615	Xrcc4	-0.884167	1.61244
NM_172392	NM_172392.3	75	138	68	181	51	39	43	29	68.442	-0.885245	0.244356	-3.62276	0.000291473	0.0100539	0.541395	268670	ENSMUSG00000057396	Zfp759	-0.885245	1.99766
NM_001190466	NM_001190466.1	94	308	165	227	101	53	65	54	116.623	-0.889371	0.244556	-3.63667	0.000276183	0.00969172	0.539849	59036	ENSMUSG00000044548	Dact1	-0.889371	2.0136
NM_001205227	NM_001205227.1	57	124	61	142	38	35	41	21	56.2874	-0.891077	0.240863	-3.69952	0.000216005	0.00824491	0.539211	320635	ENSMUSG00000048065	Cyb5r2	-0.891077	2.08381
NM_053180	NM_053180.2	423	997	481	1567	413	238	321	183	484.255	-0.902961	0.207864	-4.344	1.39912e-05	0.00104196	0.534788	105278	ENSMUSG00000021483	Cdk20	-0.902961	2.98215
NM_001025444	NM_001025444.3	36	95	63	70	27	26	24	16	39.7585	-0.912617	0.290724	-3.13911	0.0016946	0.0371178	0.531221	66408	ENSMUSG00000028411	Aptx	-0.912617	1.43042
NM_001172107	NM_001172107.1	219	627	389	602	161	190	193	90	266.151	-0.919205	0.157082	-5.85176	4.86409e-09	1.51635e-06	0.5288	207798	ENSMUSG00000036292	Gramd1c	-0.919205	5.8192
NM_144538	NM_144538.2	2025	4186	4189	4600	1738	1363	1467	802	2269.97	-0.922546	0.164097	-5.62197	1.88792e-08	4.43992e-06	0.527577	74760	ENSMUSG00000024663	Rab3il1	-0.922546	5.35262
NM_134034	NM_134034.2	143	527	243	636	124	129	226	48	210.387	-0.925474	0.248296	-3.72731	0.000193538	0.00763052	0.526507	104570	ENSMUSG00000020463	Ppp4r3b	-0.925474	2.11745
NM_146638	NM_146638.1	36	100	49	125	26	19	27	27	44.0774	-0.925719	0.304365	-3.04147	0.00235424	0.0460303	0.526418	258631	ENSMUSG00000047039	Olfr1151	-0.925719	1.33696
NM_183126	NM_183126.2	49	103	58	134	26	35	37	19	49.8176	-0.929491	0.255731	-3.63465	0.000278361	0.00970243	0.525043	77883	ENSMUSG00000051361	6030498E09Rik	-0.929491	2.01312
NM_010156	NM_010156.3	49	114	77	130	32	27	45	23	54.1373	-0.930677	0.23924	-3.89014	0.000100186	0.00477935	0.524612	209086	ENSMUSG00000047735	Samd9l	-0.930677	2.32063
NM_199029	NM_199029.2	339	760	537	604	245	182	223	137	339.712	-0.937494	0.176506	-5.31141	1.08782e-07	2.03181e-05	0.522139	380912	ENSMUSG00000034522	Zfp395	-0.937494	4.69212
NM_001267846	NM_001267846.1	424	866	638	827	294	162	212	241	416.965	-0.937522	0.245815	-3.81393	0.000136773	0.00601129	0.522129	60344	ENSMUSG00000075324	Fign	-0.937522	2.22103
NM_030139	NM_030139.4	42	159	57	177	44	23	60	17	58.6012	-0.938733	0.307161	-3.05616	0.00224189	0.0445602	0.521691	78619	ENSMUSG00000073176	Zfp449	-0.938733	1.35105
NM_145595	NM_145595.2	121	352	178	483	103	99	124	48	155.963	-0.940238	0.199992	-4.70139	2.58402e-06	0.000253643	0.521147	234309	ENSMUSG00000031641	Cbr4	-0.940238	3.59578
NM_145519	NM_145519.2	130	323	202	512	104	117	137	33	160.677	-0.963808	0.228672	-4.21481	2.49985e-05	0.00163466	0.512702	227377	ENSMUSG00000034066	Farp2	-0.963808	2.78657
NM_009238	NM_009238.2	284	973	577	1066	327	193	258	153	402.848	-0.965817	0.18464	-5.23082	1.68759e-07	2.86357e-05	0.511988	20677	ENSMUSG00000076431	Sox4	-0.965817	4.54309
NM_173440	NM_173440.2	743	2702	1131	4605	955	681	905	300	1186.24	-0.980587	0.256434	-3.82394	0.000131335	0.0058685	0.506774	268903	ENSMUSG00000048490	Nrip1	-0.980587	2.23147
NM_146697	NM_146697.2	32	76	35	86	13	19	24	17	32.7825	-0.986021	0.322661	-3.05591	0.0022438	0.0445602	0.504868	258692	ENSMUSG00000044441	Olfr1442	-0.986021	1.35105
NM_009425	NM_009425.2	3111	8875	6346	10080	2450	2093	2192	1918	4000.2	-1.00524	0.178714	-5.62485	1.85668e-08	4.43992e-06	0.498187	22035	ENSMUSG00000039304	Tnfsf10	-1.00524	5.35262
NM_176952	NM_176952.4	72	156	141	156	66	38	50	24	77.5653	-1.00665	0.242211	-4.15606	3.23782e-05	0.00196449	0.497702	319582	ENSMUSG00000039620	Trmt9b	-1.00665	2.70675
NM_013805	NM_013805.4	3858	10831	6636	9563	3422	2218	2430	1776	4424.05	-1.00707	0.168786	-5.96655	2.42319e-09	8.12073e-07	0.497555	12741	ENSMUSG00000041378	Cldn5	-1.00707	6.09041
NM_001083935	NM_001083935.1	85	206	106	117	55	59	45	18	76.6502	-1.01022	0.284089	-3.55602	0.000376521	0.0121776	0.496469	19228	ENSMUSG00000032492	Pth1r	-1.01022	1.91444
NM_001159731	NM_001159731.1	46	135	76	149	46	31	15	26	56.0821	-1.07369	0.318696	-3.36903	0.000754339	0.0205945	0.475101	20183	ENSMUSG00000015843	Rxrg	-1.07369	1.68625
NM_175358	NM_175358.4	31	66	53	60	26	11	15	13	30.7167	-1.10685	0.342175	-3.23475	0.00121749	0.0292482	0.464307	108672	ENSMUSG00000033906	Zdhhc15	-1.10685	1.5339
NM_001243048	NM_001243048.1	35	106	87	105	39	25	26	11	46.0793	-1.13209	0.291573	-3.88269	0.000103309	0.00491084	0.456255	11865	ENSMUSG00000055116	Arntl	-1.13209	2.30884
NM_001163518	NM_001163518.1	16	69	39	77	7	20	19	10	26.3689	-1.14857	0.380737	-3.0167	0.00255541	0.0489361	0.451072	223648	ENSMUSG00000098176	Ccdc166	-1.14857	1.31037
NM_028810	NM_028810.2	2680	6094	2761	7247	1651	1201	1123	1151	2557.75	-1.15747	0.21324	-5.42804	5.6976e-08	1.21232e-05	0.448297	74194	ENSMUSG00000017144	Rnd3	-1.15747	4.91638
NM_011943	NM_011943.2	326	1040	542	1713	366	232	223	142	459.337	-1.18059	0.236793	-4.98574	6.17253e-07	8.03327e-05	0.441171	26399	ENSMUSG00000020623	Map2k6	-1.18059	4.09511
NM_145459	NM_145459.3	22	89	41	50	13	11	13	14	27.1616	-1.30559	0.385432	-3.38735	0.000705716	0.0198742	0.404555	218820	ENSMUSG00000039081	Zfp503	-1.30559	1.70171
NM_010757	NM_010757.2	911	2145	1317	2181	1591	1593	1901	706	1455.61	0.389475	0.129553	3.0063	0.00264451	0.050176	1.30992	17135	ENSMUSG00000018143	Mafk	0.389475	1.2995
NM_172626	NM_172626.2	247	483	358	586	417	337	463	234	375.23	0.383624	0.127616	3.00608	0.00264636	0.050176	1.30462	225432	ENSMUSG00000024491	Rbm27	0.383624	1.2995
NM_001303231	NM_001303231.1	14	36	3	43	131	120	101	7	56.3016	2.4765	0.824475	3.00373	0.00266691	0.0503004	5.56547	14276	ENSMUSG00000032725	Folr2	2.4765	1.29843
NM_008681	NM_008681.2	2893	5342	2376	6224	4103	4408	6175	2138	4022.74	0.554713	0.184682	3.00361	0.00266793	0.0503004	1.46888	17988	ENSMUSG00000005125	Ndrg1	0.554713	1.29843
NM_010881	NM_010881.2	170	422	280	447	164	155	233	87	217.475	-0.457854	0.152434	-3.00363	0.00266781	0.0503004	0.728069	17977	ENSMUSG00000020647	Ncoa1	-0.457854	1.29843
NM_172627	NM_172627.3	1241	1739	1652	1895	1872	1849	2208	898	1656.42	0.536691	0.178664	3.00391	0.00266538	0.0503004	1.45064	225467	ENSMUSG00000024477	Pggt1b	0.536691	1.29843
NM_016771	NM_016771.3	11	33	21	27	33	59	75	4	31.2248	1.37209	0.456962	3.00263	0.00267659	0.0503928	2.58845	53315	ENSMUSG00000029273	Sult1d1	1.37209	1.29763
NM_009360	NM_009360.4	224	667	353	758	294	231	257	131	317.036	-0.481119	0.160357	-3.0003	0.00269713	0.0507083	0.716422	21780	ENSMUSG00000003923	Tfam	-0.481119	1.29492
NM_019980	NM_019980.2	1068	1578	1589	1815	1520	1742	2584	777	1553.59	0.590475	0.197029	2.9969	0.00272743	0.0512061	1.50574	56722	ENSMUSG00000022500	Litaf	0.590475	1.29068
NM_001290525	NM_001290525.1	658	1369	952	1457	1419	1556	1304	421	1093.64	0.609652	0.203493	2.99593	0.00273608	0.0512968	1.52589	233016	ENSMUSG00000040466	Blvrb	0.609652	1.28991
NM_025377	NM_025377.3	94	301	141	343	105	88	111	62	133.903	-0.585423	0.195451	-2.99525	0.00274223	0.0513403	0.666454	66140	ENSMUSG00000020492	Ska2	-0.585423	1.28954
NM_172741	NM_172741.2	1349	2425	2334	2989	2857	2146	2549	1122	2147.35	0.463639	0.154926	2.99264	0.00276576	0.0517086	1.37902	233103	ENSMUSG00000066571	Garre1	0.463639	1.28644
NM_001244617	NM_001244617.1	9	22	10	12	16	56	38	4	20.7729	1.58725	0.530711	2.9908	0.00278249	0.0519488	3.00476	14421	ENSMUSG00000006731	B4galnt1	1.58725	1.28442
NM_011631	NM_011631.1	16708	42873	26864	59480	33532	36892	57167	14749	33287.3	0.555254	0.185701	2.99004	0.00278943	0.0519832	1.46943	22027	ENSMUSG00000020048	Hsp90b1	0.555254	1.28414
NM_153762	NM_153762.3	213	588	264	669	436	408	542	201	386.116	0.498731	0.166814	2.98975	0.00279209	0.0519832	1.41297	213211	ENSMUSG00000053128	Rnf26	0.498731	1.28414
NM_028235	NM_028235.1	191	391	227	500	147	163	206	98	214.593	-0.476645	0.159481	-2.98874	0.00280134	0.0520832	0.718647	72421	ENSMUSG00000075273	Ttc30b	-0.476645	1.2833
NM_007832	NM_007832.4	137	259	175	286	119	91	126	67	143.495	-0.506897	0.169658	-2.98777	0.00281025	0.0521764	0.703734	13178	ENSMUSG00000029366	Dck	-0.506897	1.28253
NM_028603	NM_028603.4	261	629	548	857	365	242	295	156	371.205	-0.500599	0.167624	-2.98644	0.00282242	0.0522577	0.706813	73680	ENSMUSG00000028807	Zbtb8a	-0.500599	1.28185
NM_172768	NM_172768.1	631	1698	959	2157	671	696	900	338	875.067	-0.433099	0.145008	-2.98673	0.00281977	0.0522577	0.740669	235283	ENSMUSG00000040111	Gramd1b	-0.433099	1.28185
NM_026735	NM_026735.2	272	809	520	868	584	512	792	295	542.775	0.431367	0.144546	2.98429	0.00284241	0.0525553	1.34851	68473	ENSMUSG00000006262	Mob1b	0.431367	1.27938
NM_011836	NM_011836.3	34	36	22	56	28	55	128	29	48.4589	1.16558	0.390677	2.98348	0.00284992	0.0526214	2.24323	23928	ENSMUSG00000026840	Lamc3	1.16558	1.27884
NM_147115	NM_147115.1	33	103	46	106	29	28	27	18	41.6896	-0.831351	0.278802	-2.98187	0.00286493	0.0528259	0.562003	259119	ENSMUSG00000045792	Olfr578	-0.831351	1.27715
NM_001165902	NM_001165902.1	3293	6999	5170	6940	6533	6770	9398	2012	5597.3	0.622915	0.209073	2.97941	0.002888	0.0531586	1.53998	12387	ENSMUSG00000006932	Ctnnb1	0.622915	1.27443
NM_133757	NM_133757.2	674	1646	1095	2002	1232	1235	1565	589	1171.38	0.367909	0.123496	2.97911	0.00289091	0.0531586	1.29048	74451	ENSMUSG00000017715	Pgs1	0.367909	1.27443
NM_001136061	NM_001136061.2	49	168	71	120	137	137	82	82	104.868	0.783939	0.263353	2.97676	0.00291313	0.0534939	1.72183	13618	ENSMUSG00000022122	Ednrb	0.783939	1.2717
NM_145535	NM_145535.2	19	36	26	43	52	33	37	27	34.3824	0.875394	0.294321	2.97428	0.00293676	0.053854	1.83451	228765	ENSMUSG00000027456	Sdcbp2	0.875394	1.26878
NM_013763	NM_013763.2	349	1222	586	1319	489	311	526	183	528.406	-0.564641	0.189978	-2.97214	0.00295732	0.0541208	0.676124	27368	ENSMUSG00000005374	Tbl2	-0.564641	1.26664
NM_178704	NM_178704.3	284	509	358	575	244	213	244	147	296.586	-0.441747	0.14864	-2.97193	0.00295938	0.0541208	0.736243	233115	ENSMUSG00000043671	Dpy19l3	-0.441747	1.26664
NM_029023	NM_029023.3	1825	4072	2315	4141	1814	1601	2156	960	2137.98	-0.334586	0.112605	-2.97133	0.00296515	0.0541523	0.793011	74617	ENSMUSG00000000278	Scpep1	-0.334586	1.26638
NM_001145950	NM_001145950.1	34	48	36	67	74	47	83	23	50.0292	0.814258	0.274347	2.96798	0.00299762	0.0546708	1.75839	230757	ENSMUSG00000073755	5730409E04Rik	0.814258	1.26224
NM_172289	NM_172289.4	1728	2550	2332	3196	2762	2329	2835	1370	2343.9	0.443718	0.149531	2.96741	0.00300323	0.0546989	1.36011	234967	ENSMUSG00000043885	Slc36a4	0.443718	1.26202
NR_040353	NR_040353.1	18	41	35	42	12	16	6	4	18.8372	-1.25656	0.423546	-2.96676	0.00300956	0.0547397	0.418541	338535	ENSMUSG00000086843	E030013I19Rik	-1.25656	1.2617
NM_001145886	NM_001145886.1	3522	6952	5095	7084	3653	2296	1673	1754	3661.22	-0.660279	0.222696	-2.96494	0.00302746	0.0549906	0.632756	21844	ENSMUSG00000002489	Tiam1	-0.660279	1.25971
NM_001130443	NM_001130443.1	996	2173	1604	2969	1958	1857	2198	807	1703.95	0.400984	0.135283	2.96404	0.00303625	0.0550013	1.32041	15461	ENSMUSG00000025499	Hras	0.400984	1.25963
NM_001290374	NM_001290374.1	76	187	152	261	177	162	190	90	153.33	0.493384	0.166434	2.96444	0.00303236	0.0550013	1.40774	227541	ENSMUSG00000039145	Camk1d	0.493384	1.25963
NM_013706	NM_013706.2	3	7	10	11	24	27	16	2	12.3343	1.67737	0.566048	2.96331	0.00304355	0.055059	3.19845	23833	ENSMUSG00000000682	Cd52	1.67737	1.25917
NM_198642	NM_198642.2	295	534	265	1001	621	616	603	261	494.399	0.645436	0.217976	2.96104	0.00306603	0.055391	1.56421	271221	ENSMUSG00000034959	Rubcnl	0.645436	1.25656
NM_010901	NM_010901.2	612	1415	881	1495	666	607	720	334	760.367	-0.326054	0.110139	-2.9604	0.00307237	0.0554309	0.797715	18021	ENSMUSG00000031902	Nfatc3	-0.326054	1.25625
NM_001112796	NM_001112796.2	5	11	9	22	17	27	33	5	15.3931	1.38093	0.466606	2.95952	0.00308121	0.0555156	2.60436	12121	ENSMUSG00000003452	Bicd1	1.38093	1.25558
NM_009546	NM_009546.2	439	1031	536	981	487	341	415	204	496.813	-0.455369	0.154	-2.95695	0.00310701	0.0557091	0.729324	217069	ENSMUSG00000000275	Trim25	-0.455369	1.25407
NM_027052	NM_027052.3	14	12	9	23	22	47	68	2	23.9897	1.63991	0.554452	2.95772	0.0030992	0.0557091	3.11647	69354	ENSMUSG00000022464	Slc38a4	1.63991	1.25407
NM_133237	NM_133237.3	6	17	6	22	45	22	23	4	17.2536	1.46879	0.496752	2.95679	0.00310857	0.0557091	2.7679	494504	ENSMUSG00000071847	Apcdd1	1.46879	1.25407
NM_145380	NM_145380.2	1774	3504	2731	4721	2810	3164	3734	1439	2823.13	0.381012	0.128846	2.95711	0.00310535	0.0557091	1.30226	98221	ENSMUSG00000027170	Eif3m	0.381012	1.25407
NM_010763	NM_010763.2	273	757	381	920	325	257	358	137	367.912	-0.48159	0.16294	-2.95562	0.00312042	0.0558467	0.716188	17156	ENSMUSG00000008763	Man1a2	-0.48159	1.253
NM_001081453	NM_001081453.1	443	1471	691	1766	583	492	613	206	660.917	-0.560785	0.189893	-2.95316	0.00314535	0.0562179	0.677933	18080	ENSMUSG00000021068	Nin	-0.560785	1.25013
NM_001308450	NM_001308450.1	8944	23059	14451	34426	20311	23267	21551	8612	17948.9	0.508872	0.172357	2.95243	0.00315287	0.0562773	1.42294	11669	ENSMUSG00000029455	Aldh2	0.508872	1.24967
NM_148952	NM_148952.1	1162	2486	1433	2742	2067	1874	2163	846	1744.65	0.397754	0.134749	2.95181	0.00315917	0.0563147	1.31746	104394	ENSMUSG00000014859	E2f4	0.397754	1.24938
NM_007952	NM_007952.2	7115	14980	10680	17899	12350	11334	14536	5416	11105.5	0.345848	0.117199	2.95096	0.00316787	0.0563948	1.2709	14827	ENSMUSG00000027248	Pdia3	0.345848	1.24876
NM_001199023	NM_001199023.1	286	606	410	605	507	461	565	213	435.52	0.421047	0.142768	2.94918	0.00318619	0.0566458	1.3389	53357	ENSMUSG00000042632	Pla2g6	0.421047	1.24683
NM_001025431	NM_001025431.1	467	677	525	916	850	601	602	482	640.905	0.561991	0.19068	2.94729	0.00320567	0.0568436	1.4763	228662	ENSMUSG00000062098	Btbd3	0.561991	1.24532
NM_001282967	NM_001282967.1	266	373	182	291	133	124	138	78	187.016	-0.741583	0.251616	-2.94728	0.0032058	0.0568436	0.598083	13713	ENSMUSG00000008398	Elk3	-0.741583	1.24532
NM_001289895	NM_001289895.1	3000	5495	3077	7139	3412	6329	8872	2243	4718.9	0.692317	0.235104	2.94472	0.00323244	0.0572402	1.61588	21961	ENSMUSG00000055322	Tns1	0.692317	1.2423
NM_001038643	NM_001038643.1	1012	2838	2241	2917	2346	2097	2011	1591	2079.82	0.501473	0.170323	2.94424	0.00323749	0.0572539	1.41566	108116	ENSMUSG00000025790	Slco3a1	0.501473	1.24219
NM_181072	NM_181072.3	325	884	613	1116	363	394	435	225	481.821	-0.403628	0.137158	-2.94279	0.00325272	0.0574476	0.755955	71602	ENSMUSG00000032220	Myo1e	-0.403628	1.24073
NM_025630	NM_025630.3	477	1067	570	1170	1066	796	758	412	753.449	0.487428	0.165663	2.94229	0.00325792	0.0574637	1.40194	66549	ENSMUSG00000021681	Aggf1	0.487428	1.24061
NM_177320	NM_177320.2	6	21	13	22	27	20	35	9	18.312	1.13989	0.387593	2.94094	0.00327215	0.0576388	2.20364	320207	ENSMUSG00000020901	Pik3r5	1.13989	1.23928
NM_172884	NM_172884.3	1907	4271	3372	6461	2333	2086	2523	987	2634.63	-0.408698	0.139037	-2.93948	0.00328759	0.0578348	0.753303	243219	ENSMUSG00000051339	2900026A02Rik	-0.408698	1.23781
NM_178929	NM_178929.4	32	78	44	66	13	17	34	12	32.3119	-0.957531	0.325853	-2.93853	0.00329768	0.0579362	0.514938	107250	ENSMUSG00000025213	Kazald1	-0.957531	1.23705
NM_008246	NM_008246.2	606	1140	826	1181	990	798	1017	513	856.832	0.379954	0.129356	2.93728	0.00331102	0.0580945	1.3013	15247	ENSMUSG00000089911	Mfsd14a	0.379954	1.23586
NM_181547	NM_181547.3	1606	2833	2047	2840	2265	2560	3252	1103	2239.96	0.477106	0.162526	2.93557	0.00332934	0.0583396	1.39195	329416	ENSMUSG00000034738	Nostrin	0.477106	1.23404
NM_001136471	NM_001136471.1	698	1418	787	1422	1130	989	1091	584	977.959	0.394779	0.134522	2.93467	0.00333902	0.0584329	1.31474	243846	ENSMUSG00000041375	Ccdc9	0.394779	1.23334
NM_001136059	NM_001136059.2	12	49	19	111	73	53	97	25	50.0411	1.09615	0.374015	2.93076	0.00338137	0.0590968	2.13783	13076	ENSMUSG00000032315	Cyp1a1	1.09615	1.22844
NM_011095	NM_011095.2	9	2	4	6	20	20	23	2	11.2479	1.91573	0.653941	2.92951	0.00339496	0.0592571	3.77304	18733	ENSMUSG00000058818	Pirb	1.91573	1.22726
NM_001159631	NM_001159631.1	99	169	155	172	163	161	211	81	148.615	0.56621	0.193353	2.92837	0.00340748	0.0593983	1.48063	59126	ENSMUSG00000026749	Nek6	0.56621	1.22623
NM_025394	NM_025394.3	331	811	562	1212	840	551	799	375	640.56	0.456035	0.155897	2.92523	0.00344199	0.059922	1.37177	66169	ENSMUSG00000028998	Tomm7	0.456035	1.22241
NM_026273	NM_026273.2	454	843	619	972	696	718	918	325	662.151	0.416587	0.142618	2.92099	0.00348917	0.0606645	1.33477	67609	ENSMUSG00000059920	4930453N24Rik	0.416587	1.21707
NM_024250	NM_024250.4	154	464	283	560	179	194	213	72	227.625	-0.528075	0.180862	-2.91977	0.00350288	0.0608239	0.69348	72057	ENSMUSG00000023883	Phf10	-0.528075	1.21593
NM_175116	NM_175116.4	6923	13063	11130	10640	5741	3860	4938	3909	7074.58	-0.604248	0.206991	-2.9192	0.00350934	0.0608573	0.657814	67168	ENSMUSG00000033446	Lpar6	-0.604248	1.21569
NM_020267	NM_020267.2	316	745	468	792	560	440	656	306	507.755	0.357914	0.122637	2.91849	0.00351734	0.0609172	1.28157	80985	ENSMUSG00000027189	Trim44	0.357914	1.21526
NM_172619	NM_172619.3	370	955	681	1190	500	364	423	248	526.035	-0.416969	0.142927	-2.91737	0.00353	0.0610576	0.748996	224697	ENSMUSG00000024299	Adamts10	-0.416969	1.21426
NM_016782	NM_016782.2	114	314	179	304	111	116	132	65	148.187	-0.483974	0.165947	-2.91643	0.00354064	0.0611628	0.715006	53321	ENSMUSG00000017167	Cntnap1	-0.483974	1.21351
NM_001309388	NM_001309388.1	102	375	183	413	128	98	170	51	159.418	-0.625233	0.214545	-2.91422	0.00356575	0.0612022	0.648315	434178	ENSMUSG00000092416	Zfp141	-0.625233	1.21323
NM_009260	NM_009260.2	11568	22118	15218	22401	19420	21260	29455	6761	17683.2	0.585279	0.200734	2.9157	0.00354896	0.0612022	1.50033	20742	ENSMUSG00000020315	Sptbn1	0.585279	1.21323
NM_010071	NM_010071.2	22	77	46	99	104	81	79	22	61.6248	0.844871	0.289912	2.91423	0.00356569	0.0612022	1.7961	13449	ENSMUSG00000022102	Dok2	0.844871	1.21323
NM_028233	NM_028233.2	674	1225	883	1771	1149	1080	1119	565	1007.59	0.379267	0.130141	2.91428	0.00356506	0.0612022	1.30068	72416	ENSMUSG00000024120	Lrpprc	0.379267	1.21323
NM_177718	NM_177718.3	1645	3883	2620	4391	1496	1697	2137	1078	2141.6	-0.346842	0.119011	-2.91436	0.00356418	0.0612022	0.786303	239796	ENSMUSG00000051065	Mb21d2	-0.346842	1.21323
NM_001271356	NM_001271356.1	5329	10333	6816	12949	5478	4621	5672	3034	6183.88	-0.31211	0.107158	-2.91261	0.00358416	0.0614395	0.805463	216805	ENSMUSG00000032633	Flcn	-0.31211	1.21155
NM_009516	NM_009516.3	45	90	53	70	64	65	101	54	68.1852	0.713601	0.245139	2.911	0.00360271	0.0615999	1.63989	22390	ENSMUSG00000031016	Wee1	0.713601	1.21042
NM_009994	NM_009994.1	14	43	12	37	48	59	20	101	50.8573	2.05803	0.706934	2.9112	0.0036004	0.0615999	4.16417	13078	ENSMUSG00000024087	Cyp1b1	2.05803	1.21042
NM_001081651	NM_001081651.1	32	62	53	71	30	17	17	13	32.9403	-0.914579	0.314527	-2.90779	0.00363993	0.0620885	0.530499	242681	ENSMUSG00000089687	Rab42	-0.914579	1.20699
NM_009690	NM_009690.2	81	200	19	301	681	888	549	44	343.256	2.46384	0.847339	2.90774	0.00364055	0.0620885	5.51682	11801	ENSMUSG00000015854	Cd5l	2.46384	1.20699
NM_001038587	NM_001038587.4	1438	3397	2302	4797	1502	1546	2107	761	1957.51	-0.400984	0.137994	-2.90582	0.00366297	0.0622334	0.757341	56417	ENSMUSG00000027951	Adar	-0.400984	1.20598
NM_001165256	NM_001165256.1	196	595	294	731	231	198	193	141	279.714	-0.542058	0.186501	-2.90646	0.00365546	0.0622334	0.68679	73828	ENSMUSG00000021222	Dcaf4	-0.542058	1.20598
NM_025541	NM_025541.3	272	887	462	959	353	277	317	203	407.518	-0.47845	0.164642	-2.906	0.00366078	0.0622334	0.717748	66403	ENSMUSG00000019857	Asf1a	-0.47845	1.20598
NM_001164819	NM_001164819.1	79	211	117	366	207	164	182	211	190.872	0.801719	0.276158	2.90311	0.00369475	0.0626939	1.74318	69698	ENSMUSG00000027463	Slc52a3	0.801719	1.20277
NM_053262	NM_053262.3	1454	3246	2613	4169	1531	1662	1958	763	1945.79	-0.373984	0.128899	-2.90137	0.00371538	0.0629642	0.771649	114664	ENSMUSG00000029311	Hsd17b11	-0.373984	1.20091
NM_011812	NM_011812.4	26	57	27	45	59	50	29	59	47.5682	1.06026	0.365519	2.9007	0.00372328	0.0630185	2.08531	23876	ENSMUSG00000021186	Fbln5	1.06026	1.20053
NM_001308448	NM_001308448.1	564	1516	930	1661	1241	970	1279	510	1010.73	0.377939	0.130312	2.90026	0.00372856	0.0630282	1.29948	75420	ENSMUSG00000035139	Secisbp2	0.377939	1.20047
NM_026351	NM_026351.2	33	83	57	101	70	54	93	66	69.2145	0.71636	0.247044	2.89972	0.00373491	0.063056	1.64303	67737	ENSMUSG00000046196	Ttc39d	0.71636	1.20027
NM_172814	NM_172814.3	80	218	165	243	67	78	121	44	111.374	-0.588882	0.203113	-2.89929	0.00374015	0.063065	0.664858	239393	ENSMUSG00000022305	Lrp12	-0.588882	1.20021
NM_001195084	NM_001195084.1	5	6	6	4	6	13	11	17	10.2929	1.80733	0.623605	2.8982	0.0037531	0.0630834	3.49995	18828	ENSMUSG00000032372	Plscr2	1.80733	1.20008
NM_001204165	NM_001204165.1	38	111	84	134	89	104	151	42	88.3343	0.659387	0.227562	2.89762	0.00376006	0.0630834	1.57941	56508	ENSMUSG00000049044	Rapgef4	0.659387	1.20008
NM_001310613	NM_001310613.1	461	884	581	933	607	723	868	375	654.714	0.408638	0.141021	2.89771	0.00375895	0.0630834	1.32743	74568	ENSMUSG00000012519	Mlkl	0.408638	1.20008
NM_026566	NM_026566.2	437	667	490	785	740	615	585	350	576.08	0.492049	0.169767	2.89837	0.00375109	0.0630834	1.40644	68118	ENSMUSG00000037204	Atg101	0.492049	1.20008
NM_001005863	NM_001005863.2	6152	8988	6067	12881	9722	8020	12058	3984	8140.55	0.499575	0.172619	2.89409	0.00380257	0.063673	1.4138	102103	ENSMUSG00000045636	Mtus1	0.499575	1.19604
NM_001039150	NM_001039150.1	23	24	3	56	99	90	87	18	50.3309	2.00459	0.692794	2.89349	0.00380984	0.063673	4.01276	12505	ENSMUSG00000005087	Cd44	2.00459	1.19604
NM_011876	NM_011876.3	642	1443	909	2144	677	595	877	353	837.481	-0.410856	0.141974	-2.89388	0.00380518	0.063673	0.752177	23999	ENSMUSG00000023277	Twf2	-0.410856	1.19604
NM_177683	NM_177683.2	1003	1488	1700	1620	1546	1495	1979	969	1478.41	0.54432	0.188142	2.89313	0.00381421	0.063673	1.45833	232334	ENSMUSG00000030315	Vgll4	0.54432	1.19604
NM_130796	NM_130796.4	2415	5601	4669	7190	2919	2625	3316	1145	3312.73	-0.422251	0.145993	-2.89226	0.00382481	0.0637706	0.74626	170625	ENSMUSG00000042364	Snx18	-0.422251	1.19538
NM_011213	NM_011213.2	93	215	167	331	140	260	296	116	192.67	0.639803	0.221284	2.89132	0.0038363	0.0638828	1.55812	19268	ENSMUSG00000033295	Ptprf	0.639803	1.19462
NM_144908	NM_144908.3	632	1206	853	1646	1016	978	1402	481	967.382	0.401968	0.139079	2.89022	0.00384974	0.064027	1.32131	231050	ENSMUSG00000038072	Galnt11	0.401968	1.19364
NM_177909	NM_177909.5	2544	7672	4413	7439	3470	2740	3026	1622	3654.21	-0.387007	0.133925	-2.88973	0.00385576	0.0640476	0.764714	331004	ENSMUSG00000031129	Slc9a9	-0.387007	1.1935
NM_001252530	NM_001252530.1	23	44	46	56	65	78	89	11	49.2898	1.00177	0.346749	2.88905	0.00386412	0.0641071	2.00246	101488	ENSMUSG00000030737	Slco2b1	1.00177	1.19309
NM_019920	NM_019920.2	4503	7720	3678	9463	6542	6100	7534	3592	5930.98	0.484528	0.167953	2.8849	0.00391537	0.0648771	1.39913	56692	ENSMUSG00000091512	Lamtor3	0.484528	1.18791
NM_001252059	NM_001252059.1	1043	2730	1305	2559	919	1053	1178	585	1271.22	-0.406095	0.140811	-2.88397	0.00392702	0.0649083	0.754664	12286	ENSMUSG00000034656	Cacna1a	-0.406095	1.1877
NM_016792	NM_016792.4	663	761	1066	815	1160	1019	1019	684	935.141	0.702756	0.243709	2.88358	0.00393178	0.0649083	1.62761	53382	ENSMUSG00000024583	Txnl1	0.702756	1.1877
NM_028009	NM_028009.3	115	183	114	211	81	78	84	39	103.087	-0.590047	0.204608	-2.88379	0.00392917	0.0649083	0.664321	106707	ENSMUSG00000041199	Rpusd1	-0.590047	1.1877
NM_145569	NM_145569.4	2237	3881	1979	6054	3514	3385	4020	2026	3234.29	0.497325	0.172533	2.8825	0.00394535	0.0650521	1.41159	232087	ENSMUSG00000053907	Mat2a	0.497325	1.18674
NM_001167860	NM_001167860.1	2	6	8	4	8	14	5	19	10.1822	1.96315	0.681305	2.88145	0.00395852	0.0651231	3.89911	330319	ENSMUSG00000086040	Wipf3	1.96315	1.18627
NM_025806	NM_025806.2	2	11	15	25	32	30	56	1	19.8682	1.6987	0.589544	2.88138	0.00395937	0.0651231	3.24608	66857	ENSMUSG00000030214	Plbd1	1.6987	1.18627
NM_012052	NM_012052.2	8135	13428	11235	13223	12398	10715	14562	6449	11078.1	0.442257	0.153541	2.88038	0.00397194	0.0652498	1.35873	27050	ENSMUSG00000030744	Rps3	0.442257	1.18542
NM_001111073	NM_001111073.2	2180	3910	2672	4017	4268	2837	3169	1800	3037.24	0.465943	0.161818	2.87942	0.00398404	0.0653685	1.38122	18301	ENSMUSG00000009687	Fxyd5	0.465943	1.18463
NM_026373	NM_026373.4	268	555	465	559	567	472	417	286	441.303	0.498696	0.173253	2.87843	0.0039966	0.0654944	1.41294	52004	ENSMUSG00000024856	Cdk2ap2	0.498696	1.1838
NM_026080	NM_026080.2	941	1925	1697	2789	1926	1596	1891	884	1614.53	0.371296	0.129049	2.87718	0.00401249	0.0656744	1.29351	64660	ENSMUSG00000020477	Mrps24	0.371296	1.1826
NM_001164184	NM_001164184.1	12	18	13	29	19	49	67	4	25.2325	1.4167	0.492508	2.8765	0.00402109	0.0657351	2.66974	54135	ENSMUSG00000001247	Lsr	1.4167	1.1822
NM_016854	NM_016854.2	7	29	17	34	25	47	61	6	26.2982	1.24589	0.433448	2.87438	0.00404819	0.0660975	2.37165	53412	ENSMUSG00000067279	Ppp1r3c	1.24589	1.17982
NM_001085373	NM_001085373.1	612	1749	1014	2222	858	676	735	358	893.845	-0.438948	0.152761	-2.87343	0.0040604	0.0662161	0.737673	328949	ENSMUSG00000071856	Mcc	-0.438948	1.17904
NM_001047159	NM_001047159.2	322	737	462	1145	623	516	732	415	585.276	0.455417	0.158578	2.87188	0.00408036	0.0664607	1.37118	56349	ENSMUSG00000021215	Net1	0.455417	1.17743
NM_001099738	NM_001099738.1	14	42	32	52	10	11	13	8	19.3181	-1.09146	0.380828	-2.86602	0.00415673	0.0673773	0.469286	246738	ENSMUSG00000039763	Dnajc28	-1.09146	1.17149
NM_001167832	NM_001167832.1	303	644	472	804	516	536	574	261	486.598	0.357082	0.124545	2.86709	0.00414262	0.0673773	1.28083	233893	ENSMUSG00000045757	Zfp764	0.357082	1.17149
NM_019519	NM_019519.2	233	748	334	1113	291	275	283	127	354.8	-0.611608	0.213386	-2.86621	0.00415424	0.0673773	0.654467	56187	ENSMUSG00000040472	Rabggta	-0.611608	1.17149
NM_027629	NM_027629.3	151	277	175	347	228	262	449	98	235.061	0.640082	0.223282	2.86669	0.00414786	0.0673773	1.55842	70974	ENSMUSG00000030729	Pgm2l1	0.640082	1.17149
NM_001271531	NM_001271531.1	347	566	399	584	258	239	314	141	329.826	-0.465743	0.162558	-2.86509	0.00416887	0.0673807	0.724098	72999	ENSMUSG00000003721	Insig2	-0.465743	1.17146
NM_008161	NM_008161.3	28	32	18	48	37	62	57	17	37.1944	0.977901	0.341344	2.86485	0.00417203	0.0673807	1.9696	14778	ENSMUSG00000018339	Gpx3	0.977901	1.17146
NM_012053	NM_012053.2	5193	8259	7128	9771	9897	6714	8380	4035	7248.74	0.454378	0.158588	2.86515	0.00416809	0.0673807	1.37019	26961	ENSMUSG00000003970	Rpl8	0.454378	1.17146
NM_001177371	NM_001177371.1	308	438	433	406	517	619	868	144	457.994	0.812371	0.283673	2.86376	0.00418645	0.0675323	1.7561	56320	ENSMUSG00000034675	Dbn1	0.812371	1.17049
NM_009847	NM_009847.3	979	2313	1508	2954	1624	1902	2414	848	1697.16	0.404635	0.141504	2.85953	0.00424275	0.0683583	1.32375	12488	ENSMUSG00000061665	Cd2ap	0.404635	1.16521
NM_001160356	NM_001160356.1	724	1366	1178	1557	701	654	784	390	847.124	-0.37023	0.129531	-2.85825	0.00425987	0.0683989	0.773659	107197	ENSMUSG00000071654	Uqcc3	-0.37023	1.16495
NM_001163573	NM_001163573.1	387	873	516	864	401	352	371	210	451.576	-0.383806	0.134283	-2.8582	0.00426058	0.0683989	0.766413	69269	ENSMUSG00000092607	Scnm1	-0.383806	1.16495
NM_001284392	NM_001284392.1	526	1285	682	1414	515	529	627	179	627.682	-0.508637	0.177956	-2.85822	0.00426031	0.0683989	0.702886	18952	ENSMUSG00000020486	Septin4	-0.508637	1.16495
NM_028876	NM_028876.2	308	968	543	1331	401	378	442	189	486.771	-0.487636	0.170729	-2.85621	0.00428736	0.0686644	0.713193	73130	ENSMUSG00000063406	Tmed5	-0.487636	1.16327
NM_183275	NM_183275.2	19	45	30	58	18	6	13	9	21.1827	-1.08928	0.381348	-2.85639	0.00428483	0.0686644	0.469996	68550	ENSMUSG00000046909	Tefm	-1.08928	1.16327
NM_010220	NM_010220.4	1027	2328	1105	5582	3799	4176	5465	1219	2890.34	1.21221	0.424804	2.85357	0.00432312	0.0691545	2.31692	14229	ENSMUSG00000024222	Fkbp5	1.21221	1.16018
NM_011176	NM_011176.4	34	66	37	73	42	71	95	33	54.9792	0.771878	0.270586	2.85261	0.00433613	0.0692798	1.70749	19143	ENSMUSG00000031995	St14	0.771878	1.15939
NM_018818	NM_018818.2	1054	1887	1532	2359	1664	1372	1889	909	1522.48	0.338757	0.118776	2.85207	0.00434354	0.0693156	1.26467	12662	ENSMUSG00000025531	Chm	0.338757	1.15917
NM_001160180	NM_001160180.1	207	435	164	412	136	141	167	88	196.114	-0.589341	0.206797	-2.84986	0.00437392	0.0697174	0.664646	240832	ENSMUSG00000050565	Tor1aip2	-0.589341	1.15666
NM_026712	NM_026712.3	696	1966	961	2128	770	736	936	326	925.941	-0.442009	0.15513	-2.84929	0.00438174	0.0697592	0.736109	328801	ENSMUSG00000073423	Zfp414	-0.442009	1.1564
NM_001034085	NM_001034085.2	636	1605	1030	1962	753	653	926	338	871.284	-0.369056	0.129623	-2.84715	0.00441124	0.0700624	0.774289	73699	ENSMUSG00000032058	Ppp2r1b	-0.369056	1.15452
NM_001161365	NM_001161365.1	2151	3718	3442	6812	4331	3893	5544	1685	3702.79	0.499293	0.175364	2.84719	0.00441072	0.0700624	1.41352	217835	ENSMUSG00000044456	Rin3	0.499293	1.15452
NM_010149	NM_010149.3	834	2830	1350	3029	1276	884	946	421	1235.89	-0.539744	0.189668	-2.84573	0.00443103	0.0702103	0.687893	13857	ENSMUSG00000006235	Epor	-0.539744	1.1536
NM_177721	NM_177721.4	144	281	195	259	100	101	124	79	148.527	-0.537109	0.18873	-2.84591	0.00442847	0.0702103	0.689151	240614	ENSMUSG00000074909	Ranbp6	-0.537109	1.1536
NM_001033256	NM_001033256.3	147	279	231	366	254	209	282	161	233.795	0.428499	0.150627	2.84477	0.00444436	0.0703385	1.34583	214616	ENSMUSG00000118663	SPATA5L1	0.428499	1.15281
NM_001005787	NM_001005787.1	8	8	11	12	11	26	33	6	14.5512	1.42223	0.500535	2.84143	0.00449121	0.0709252	2.68	12695	ENSMUSG00000061859	Patj	1.42223	1.1492
NM_001042484	NM_001042484.1	5566	11073	7982	12510	9050	7671	9876	4348	8094.43	0.298341	0.105013	2.84099	0.00449731	0.0709252	1.22973	628040	ENSMUSG00000015341	Golga7	0.298341	1.1492
NM_145505	NM_145505.4	302	1091	613	1364	387	402	454	232	518.979	-0.493459	0.173685	-2.84112	0.00449549	0.0709252	0.71032	226252	ENSMUSG00000033478	Fam160b1	-0.493459	1.1492
NM_009759	NM_009759.4	1	15	5	9	9	20	6	22	12.5235	1.84056	0.648511	2.83814	0.0045378	0.0713957	3.5815	12169	ENSMUSG00000031377	Bmx	1.84056	1.14633
NM_019791	NM_019791.2	1459	2977	2424	3248	1346	1390	1657	886	1772.37	-0.353335	0.124487	-2.83832	0.00453516	0.0713957	0.782772	94275	ENSMUSG00000025151	Maged1	-0.353335	1.14633
NM_001081135	NM_001081135.2	70	183	135	174	193	122	121	134	142.937	0.694586	0.244852	2.83676	0.00455738	0.0714507	1.61842	208748	ENSMUSG00000033361	Prrg3	0.694586	1.14599
NM_001146347	NM_001146347.1	173	386	220	438	161	118	212	89	199.937	-0.470354	0.165815	-2.83662	0.00455932	0.0714507	0.721787	68952	ENSMUSG00000058966	Tlcd3b	-0.470354	1.14599
NM_028148	NM_028148.2	329	815	556	798	369	323	363	208	427.176	-0.375593	0.132386	-2.83711	0.00455244	0.0714507	0.770789	72193	ENSMUSG00000033228	Scaf11	-0.375593	1.14599
NM_145148	NM_145148.2	2599	5694	3560	6013	4228	3912	4707	2005	3865.63	0.306662	0.108117	2.83639	0.00456261	0.0714507	1.23684	232288	ENSMUSG00000030064	Frmd4b	0.306662	1.14599
NM_001305875	NM_001305875.1	1194	2223	1613	2755	1904	2265	2524	787	1813.85	0.473056	0.166885	2.83462	0.00458797	0.0717641	1.38805	16885	ENSMUSG00000029674	Limk1	0.473056	1.14409
NM_001128605	NM_001128605.1	2635	5401	3189	7027	4092	5080	6264	1871	4172.32	0.487109	0.172025	2.83162	0.00463135	0.0723581	1.40163	19165	ENSMUSG00000010609	Psen2	0.487109	1.14051
NM_001252458	NM_001252458.1	2751	5713	4572	5864	2224	2766	3402	1308	3257.74	-0.41999	0.148467	-2.82885	0.00467155	0.0729011	0.74743	101540	ENSMUSG00000041187	Prkd2	-0.41999	1.13727
NM_016696	NM_016696.4	2075	4342	3465	4613	2310	1950	2207	1189	2544.62	-0.345103	0.122125	-2.82582	0.00471595	0.0735085	0.787252	14733	ENSMUSG00000034220	Gpc1	-0.345103	1.13366
NM_001001447	NM_001001447.3	72	164	84	204	68	48	81	27	80.8118	-0.62495	0.221426	-2.82239	0.00476677	0.0741745	0.648442	232878	ENSMUSG00000054715	Zscan22	-0.62495	1.12975
NM_001136484	NM_001136484.3	10	15	9	10	21	21	7	30	18.3853	1.55205	0.550019	2.82181	0.00477528	0.0741745	2.93234	14537	ENSMUSG00000038843	Gcnt1	1.55205	1.12975
NM_009368	NM_009368.3	19	51	20	50	39	47	50	23	36.1927	0.810078	0.287073	2.82185	0.00477469	0.0741745	1.75331	21809	ENSMUSG00000021253	Tgfb3	0.810078	1.12975
NM_001291031	NM_001291031.1	169	399	222	420	180	114	187	92	199.006	-0.470268	0.166726	-2.82061	0.00479329	0.0742821	0.721831	69596	ENSMUSG00000068264	Ap5s1	-0.470268	1.12912
NM_175402	NM_175402.4	639	967	757	954	968	750	1035	511	817.512	0.482451	0.171027	2.8209	0.00478887	0.0742821	1.39711	109095	ENSMUSG00000074102	Rbm15b	0.482451	1.12912
NM_001025067	NM_001025067.2	240	572	344	618	229	262	269	124	297.514	-0.399093	0.141564	-2.81917	0.00481476	0.0744515	0.758335	269473	ENSMUSG00000032913	Lrig2	-0.399093	1.12813
NM_028077	NM_028077.2	185	619	416	741	463	442	623	226	429.879	0.469984	0.166712	2.81913	0.00481533	0.0744515	1.38509	72056	ENSMUSG00000035372	1810055G02Rik	0.469984	1.12813
NM_001110305	NM_001110305.1	490	821	831	857	903	771	834	436	735.097	0.492553	0.174759	2.81846	0.0048254	0.0745213	1.40693	50868	ENSMUSG00000003308	Keap1	0.492553	1.12772
NM_175329	NM_175329.3	91	175	174	166	194	239	324	47	169.703	0.836532	0.29734	2.81338	0.00490233	0.0756223	1.78575	103172	ENSMUSG00000049422	Chchd10	0.836532	1.12135
NM_010951	NM_010951.3	118	151	91	279	201	171	218	84	158.307	0.639839	0.227474	2.8128	0.00491119	0.0756719	1.55816	18241	ENSMUSG00000025333	Gpr143	0.639839	1.12107
NM_001013369	NM_001013369.2	346	672	514	799	547	520	591	306	515.398	0.338006	0.120204	2.81193	0.00492453	0.0757033	1.26401	109054	ENSMUSG00000052033	Pfdn4	0.338006	1.12089
NM_009037	NM_009037.2	1962	4496	2780	4646	3252	3031	3628	1553	2988.78	0.302922	0.107723	2.81205	0.00492274	0.0757033	1.23364	19672	ENSMUSG00000005973	Rcn1	0.302922	1.12089
NM_001163332	NM_001163332.1	3918	6185	5614	6637	5733	5765	6210	3342	5373.76	0.4388	0.156101	2.811	0.00493872	0.0758345	1.35548	80281	ENSMUSG00000062127	Cttnbp2nl	0.4388	1.12013
NM_007919	NM_007919.2	0	2	0	1	2	56	14	0	10.1368	5.24875	1.87019	2.80654	0.00500766	0.0766882	38.0218	13706	ENSMUSG00000058579	Cela2a	5.24875	1.11527
NM_018855	NM_018855.2	122	229	190	236	256	200	202	103	187.79	0.517021	0.184236	2.80629	0.00501148	0.0766882	1.431	104346	ENSMUSG00000040220	Gas8	0.517021	1.11527
NM_010830	NM_010830.2	112	189	132	257	151	271	287	70	175.943	0.699201	0.249413	2.80338	0.00505702	0.0772088	1.6236	17688	ENSMUSG00000005370	Msh6	0.699201	1.11233
NM_173866	NM_173866.3	37	61	45	77	80	96	166	10	67.6248	1.09976	0.392385	2.80275	0.00506688	0.0772714	2.14319	108682	ENSMUSG00000031700	Gpt2	1.09976	1.11198
NM_146493	NM_146493.2	9	49	19	43	9	9	4	6	14.9279	-1.36071	0.485563	-2.80234	0.00507333	0.0772819	0.38939	258486	ENSMUSG00000109835	Olfr730	-1.36071	1.11192
NM_001033261	NM_001033261.2	165	717	326	786	214	251	250	95	292.285	-0.614977	0.21963	-2.80006	0.00510931	0.0773902	0.65294	216345	ENSMUSG00000034163	Zfc3h1	-0.614977	1.11131
NM_001077364	NM_001077364.1	1872	2172	1794	3082	2127	2783	3675	1180	2303.15	0.591784	0.21128	2.80095	0.00509527	0.0773902	1.50711	14605	ENSMUSG00000031431	Tsc22d3	0.591784	1.11131
NM_001113564	NM_001113564.1	4653	10138	5792	15724	9196	8587	10931	3832	7972.06	0.457776	0.163477	2.80025	0.00510628	0.0773902	1.37342	66870	ENSMUSG00000036371	Serbp1	0.457776	1.11131
NM_001302970	NM_001302970.1	4418	10358	5878	11283	7752	6628	8232	3583	6815.39	0.309452	0.110481	2.80096	0.0050951	0.0773902	1.23924	11773	ENSMUSG00000022841	Ap2m1	0.309452	1.11131
NM_030258	NM_030258.4	294	365	439	479	483	411	564	225	405.247	0.564114	0.201417	2.80073	0.00509879	0.0773902	1.47848	80290	ENSMUSG00000044197	Gpr146	0.564114	1.11131
NM_009090	NM_009090.5	158	216	305	293	307	295	273	166	253.881	0.623274	0.222736	2.79826	0.00513785	0.0775595	1.54037	20021	ENSMUSG00000031783	Polr2c	0.623274	1.11036
NM_010871	NM_010871.2	93	375	132	400	127	84	101	64	143.989	-0.684505	0.244598	-2.79849	0.00513421	0.0775595	0.622219	17952	ENSMUSG00000078942	Naip6	-0.684505	1.11036
NM_177897	NM_177897.3	29	90	77	93	88	59	96	54	71.4103	0.661213	0.236288	2.79833	0.00513679	0.0775595	1.58141	330671	ENSMUSG00000055629	B4galnt4	0.661213	1.11036
NM_010421	NM_010421.4	602	1260	1137	2345	1593	1209	1449	616	1193.02	0.487431	0.174224	2.79772	0.00514643	0.0776017	1.40195	15211	ENSMUSG00000025232	Hexa	0.487431	1.11013
NM_007925	NM_007925.4	18	94	52	54	158	114	30	118	88.8911	1.74912	0.625696	2.79547	0.00518237	0.0780558	3.36153	13717	ENSMUSG00000029675	Eln	1.74912	1.10759
NM_001034962	NM_001034962.1	341	508	382	606	529	493	441	287	445.101	0.487185	0.174321	2.79475	0.00519395	0.0781424	1.40171	20411	ENSMUSG00000025006	Sorbs1	0.487185	1.10711
NM_001166406	NM_001166406.1	235	721	277	465	599	385	520	210	405.84	0.592338	0.212044	2.79347	0.00521466	0.0782951	1.50769	19348	ENSMUSG00000003779	Kif20a	0.592338	1.10627
NM_025325	NM_025325.2	69	122	134	143	129	176	234	43	126.516	0.775437	0.277597	2.7934	0.00521578	0.0782951	1.71171	107766	ENSMUSG00000000673	Haao	0.775437	1.10627
NM_008957	NM_008957.2	403	790	695	791	363	334	366	240	462.747	-0.460267	0.164804	-2.79281	0.00522522	0.078349	0.726852	19206	ENSMUSG00000021466	Ptch1	-0.460267	1.10597
NM_001310679	NM_001310679.1	170	178	108	160	156	231	282	124	183.172	0.796702	0.285535	2.79021	0.00526739	0.0788931	1.73713	98733	ENSMUSG00000026211	Obsl1	0.796702	1.10296
NM_001077403	NM_001077403.1	13679	28839	19029	27263	13417	11114	15916	7354	15690.9	-0.333074	0.119474	-2.78783	0.00530627	0.0793748	0.793843	18187	ENSMUSG00000025969	Nrp2	-0.333074	1.10032
NM_001289598	NM_001289598.1	1282	3916	1773	3963	1578	1338	1217	809	1741.36	-0.465137	0.166864	-2.78752	0.00531139	0.0793748	0.724402	105245	ENSMUSG00000038991	Txndc5	-0.465137	1.10032
NM_033565	NM_033565.2	471	757	758	886	779	692	722	536	703.427	0.503687	0.180773	2.7863	0.00533139	0.0795849	1.41783	93736	ENSMUSG00000049470	Aff4	0.503687	1.09917
NM_001038663	NM_001038663.1	1701	3695	3238	3755	3066	2598	3443	1777	2817.94	0.384659	0.138096	2.78544	0.00534546	0.0796891	1.30555	26413	ENSMUSG00000063358	Mapk1	0.384659	1.0986
NM_001162412	NM_001162412.1	189	407	271	368	148	154	191	106	210.684	-0.458565	0.164646	-2.78515	0.00535025	0.0796891	0.72771	70086	ENSMUSG00000033470	Cysltr2	-0.458565	1.0986
NM_001042605	NM_001042605.1	130	481	85	494	607	677	980	107	419.634	1.59804	0.573887	2.78459	0.00535955	0.0797389	3.02731	16149	ENSMUSG00000024610	Cd74	1.59804	1.09833
NM_001170785	NM_001170785.1	54	108	73	87	102	77	110	48	80.9876	0.608384	0.218588	2.78325	0.00538178	0.0799809	1.52455	270685	ENSMUSG00000040675	Mthfd1l	0.608384	1.09701
NM_001290636	NM_001290636.1	126	256	149	205	102	100	79	47	121.672	-0.606781	0.21807	-2.78251	0.00539399	0.0800736	0.65666	67299	ENSMUSG00000028556	Dock7	-0.606781	1.09651
NM_001044703	NM_001044703.2	152	294	209	272	259	259	229	133	221.971	0.48783	0.175778	2.77526	0.00551578	0.0817909	1.40233	22697	ENSMUSG00000037017	Zscan21	0.48783	1.08729
NM_001122604	NM_001122604.1	768	1824	1049	2364	1765	1292	1441	693	1309.66	0.414269	0.149372	2.7734	0.00554746	0.0821698	1.33262	70248	ENSMUSG00000069565	Dazap1	0.414269	1.08529
NM_172405	NM_172405.3	73	136	113	161	49	51	43	48	77.7878	-0.695354	0.250773	-2.77285	0.0055568	0.0822174	0.617558	70681	ENSMUSG00000035234	Abraxas1	-0.695354	1.08504
NM_001166408	NM_001166408.1	172	373	270	355	306	245	339	159	267.498	0.410077	0.147975	2.77126	0.00558404	0.0825293	1.32876	75646	ENSMUSG00000022246	Rai14	0.410077	1.08339
NM_001190717	NM_001190717.1	210	508	268	489	233	145	222	107	243.866	-0.462421	0.167007	-2.76887	0.00562516	0.0828629	0.725767	27214	ENSMUSG00000002297	Dbf4	-0.462421	1.08164
NM_024406	NM_024406.2	8563	12580	10810	12411	13487	10327	11397	9410	11408.4	0.564661	0.203883	2.76953	0.00561378	0.0828629	1.47904	11770	ENSMUSG00000062515	Fabp4	0.564661	1.08164
NM_146449	NM_146449.1	8	32	12	34	5	6	5	3	10.4379	-1.4872	0.537095	-2.76897	0.00562339	0.0828629	0.356704	258441	ENSMUSG00000108827	Olfr1310	-1.4872	1.08164
NM_029017	NM_029017.2	280	499	484	509	441	458	517	272	427.549	0.471347	0.170348	2.76697	0.00565805	0.083256	1.3864	74600	ENSMUSG00000037531	Mrpl47	0.471347	1.07958
NM_172924	NM_172924.3	4783	17132	7392	19367	6249	5316	7381	2863	7481.17	-0.486084	0.175759	-2.76562	0.00568141	0.0835079	0.713961	244895	ENSMUSG00000074305	Peak1	-0.486084	1.07827
NM_001305258	NM_001305258.1	968	2544	1464	2406	967	956	1118	670	1257.12	-0.353629	0.127949	-2.76384	0.00571259	0.0837826	0.782613	11800	ENSMUSG00000027193	Api5	-0.353629	1.07685
NM_009787	NM_009787.2	1778	3688	2632	3968	2775	2659	2983	1478	2621.23	0.290927	0.105251	2.76414	0.00570733	0.0837826	1.22343	12304	ENSMUSG00000025823	Pdia4	0.290927	1.07685
NM_026604	NM_026604.4	235	731	420	627	277	266	298	139	332.369	-0.423979	0.153435	-2.76325	0.00572297	0.0838431	0.745366	68187	ENSMUSG00000026153	Fam135a	-0.423979	1.07653
NM_001077348	NM_001077348.1	9	14	10	24	32	39	37	1	19.7874	1.4261	0.516726	2.75987	0.00578235	0.0845348	2.68719	66968	ENSMUSG00000011305	Plin5	1.4261	1.07296
NM_001098271	NM_001098271.1	568	1106	654	1042	801	703	936	562	781.903	0.423209	0.153346	2.75984	0.00578297	0.0845348	1.34091	66058	ENSMUSG00000023367	Tmem176a	0.423209	1.07296
NM_029788	NM_029788.5	287	678	409	811	312	254	382	162	366.641	-0.367199	0.133067	-2.75949	0.00578911	0.0845348	0.775287	76892	ENSMUSG00000020521	Rnft1	-0.367199	1.07296
NM_001131068	NM_001131068.1	66	119	77	205	52	51	50	35	72.1158	-0.656168	0.238269	-2.7539	0.00588895	0.0856209	0.634561	218341	ENSMUSG00000043190	Rfesd	-0.656168	1.06742
NM_027147	NM_027147.1	18	39	47	81	54	68	75	21	47.7046	0.829206	0.301029	2.75457	0.00587688	0.0856209	1.77671	69638	ENSMUSG00000028445	Enho	0.829206	1.06742
NM_029219	NM_029219.1	449	692	622	1048	716	600	835	366	640.746	0.396698	0.14405	2.7539	0.00588903	0.0856209	1.31649	75234	ENSMUSG00000028793	Rnf19b	0.396698	1.06742
NM_001039519	NM_001039519.2	1871	3302	1967	4725	2535	3007	3921	1417	2693.67	0.448698	0.162972	2.75322	0.00590115	0.0857042	1.36481	235459	ENSMUSG00000033543	Gtf2a2	0.448698	1.067
NM_007420	NM_007420.3	119	244	181	314	180	227	207	166	202.146	0.52278	0.190115	2.74981	0.00596306	0.0864259	1.43672	11555	ENSMUSG00000045730	Adrb2	0.52278	1.06336
NM_008231	NM_008231.4	1075	1790	1527	2507	2239	1578	1880	776	1600.27	0.445066	0.161856	2.74977	0.00596374	0.0864259	1.36138	15191	ENSMUSG00000004897	Hdgf	0.445066	1.06336
NM_011708	NM_011708.4	397	1189	613	1240	865	1540	772	1982	1214.1	1.48746	0.541119	2.74885	0.00598045	0.0865745	2.80394	22371	ENSMUSG00000001930	Vwf	1.48746	1.06261
NM_008667	NM_008667.3	1164	2582	1951	2982	2173	2271	3361	807	2029.12	0.509394	0.185349	2.7483	0.00599054	0.0866269	1.42345	17936	ENSMUSG00000002881	Nab1	0.509394	1.06235
NM_001146298	NM_001146298.2	1369	4368	2510	5397	1913	1698	1849	977	2183.72	-0.403747	0.147113	-2.74447	0.00606095	0.0869202	0.755893	225131	ENSMUSG00000024283	Wac	-0.403747	1.06088
NM_001276292	NM_001276292.1	274	996	568	1224	402	372	425	169	471.163	-0.498376	0.181499	-2.74588	0.00603486	0.0869202	0.707903	107568	ENSMUSG00000041058	Wwp1	-0.498376	1.06088
NM_021893	NM_021893.3	213	269	375	285	125	120	153	97	196.125	-0.709907	0.258596	-2.74524	0.00604668	0.0869202	0.61136	60533	ENSMUSG00000016496	Cd274	-0.709907	1.06088
NM_026194	NM_026194.4	187	417	289	470	183	166	213	120	232.302	-0.386269	0.140738	-2.74459	0.00605862	0.0869202	0.765106	67490	ENSMUSG00000040359	Ufl1	-0.386269	1.06088
NM_153076	NM_153076.2	26	47	54	54	81	42	54	36	49.6877	0.799057	0.291162	2.74437	0.00606269	0.0869202	1.73996	214301	ENSMUSG00000038135	Crygn	0.799057	1.06088
NR_102384	NR_102384.1	18	70	34	59	24	8	10	11	24.7068	-1.09011	0.397119	-2.74506	0.00605006	0.0869202	0.469724	319982	ENSMUSG00000106951	5930430L01Rik	-1.09011	1.06088
NM_001126487	NM_001126487.1	35	80	54	85	22	31	36	11	38.6308	-0.768738	0.280263	-2.74291	0.00608968	0.0872138	0.586931	381538	ENSMUSG00000047502	Mroh7	-0.768738	1.05941
NM_133774	NM_133774.4	1302	2819	2357	2919	1333	1324	1628	692	1641.41	-0.362707	0.132251	-2.74256	0.00609628	0.0872153	0.777704	170459	ENSMUSG00000024378	Stard4	-0.362707	1.05941
NM_007768	NM_007768.4	31	51	35	80	51	86	96	17	53.1506	0.875377	0.319274	2.74177	0.00611092	0.0873315	1.83449	12944	ENSMUSG00000037942	Crp	0.875377	1.05883
NM_028221	NM_028221.4	651	1537	951	2229	708	704	798	418	883.13	-0.371408	0.135553	-2.73994	0.00614503	0.0877253	0.773027	102122	ENSMUSG00000031774	Psme3ip1	-0.371408	1.05687
NM_001168290	NM_001168290.1	782	1610	1174	2190	863	794	957	461	997.194	-0.297136	0.108466	-2.73944	0.00615448	0.0877669	0.813867	234373	ENSMUSG00000036054	Sugp2	-0.297136	1.05667
NM_010489	NM_010489.2	3196	6546	4478	8913	5372	4467	6516	2673	4939.14	0.311111	0.113656	2.73732	0.00619423	0.0881462	1.24066	15587	ENSMUSG00000010047	Hyal2	0.311111	1.0548
NM_011898	NM_011898.2	2703	5766	3610	6888	3923	5344	4381	2642	4233.98	0.410047	0.149798	2.73734	0.00619387	0.0881462	1.32873	24066	ENSMUSG00000024427	Spry4	0.410047	1.0548
NM_001317353	NM_001317353.1	7169	20352	10901	25661	8732	8082	9172	4977	10423.2	-0.369348	0.13501	-2.73571	0.00622462	0.0884847	0.774132	16783	ENSMUSG00000031447	Lamp1	-0.369348	1.05313
NM_172473	NM_172473.3	330	534	374	833	257	273	355	130	345.125	-0.459528	0.167996	-2.73535	0.00623141	0.0884873	0.727224	209462	ENSMUSG00000038822	Hace1	-0.459528	1.05312
NM_001024458	NM_001024458.3	76	177	169	266	186	188	196	80	158.083	0.517984	0.189448	2.73417	0.00625379	0.0887111	1.43195	11518	ENSMUSG00000029106	Add1	0.517984	1.05202
NM_008021	NM_008021.4	37	70	37	60	84	44	59	42	54.5585	0.752673	0.275418	2.73283	0.00627918	0.0889772	1.68491	14235	ENSMUSG00000001517	Foxm1	0.752673	1.05072
NM_001303423	NM_001303423.1	23	38	16	60	36	47	76	17	37.2763	0.927606	0.339554	2.73183	0.00629829	0.0890596	1.90212	11676	ENSMUSG00000017390	Aldoc	0.927606	1.05032
NM_146214	NM_146214.3	145	277	292	287	592	1031	1593	42	520.519	2.05845	0.753456	2.73202	0.00629479	0.0890596	4.1654	234724	ENSMUSG00000001670	Tat	2.05845	1.05032
NM_001001333	NM_001001333.2	226	389	340	504	215	201	224	99	250.727	-0.426078	0.156033	-2.7307	0.00632008	0.0890603	0.744283	238023	ENSMUSG00000039307	Hexdc	-0.426078	1.05032
NM_009095	NM_009095.2	4605	7613	7586	8354	7873	6498	9510	3575	6776	0.452794	0.165818	2.73067	0.0063205	0.0890603	1.36869	20103	ENSMUSG00000012848	Rps5	0.452794	1.05032
NM_018813	NM_018813.3	317	814	577	974	324	370	462	195	448.528	-0.37467	0.137237	-2.7301	0.00633155	0.0890603	0.771282	54451	ENSMUSG00000054309	Cpsf3	-0.37467	1.05032
NM_153088	NM_153088.2	8896	13806	7979	18308	13472	11525	17141	5646	11572.5	0.482842	0.176771	2.73145	0.00630559	0.0890603	1.39749	227292	ENSMUSG00000026176	Ctdsp1	0.482842	1.05032
NR_027699	NR_027699.1	4	16	9	30	30	22	27	7	16.9208	1.194	0.437327	2.73022	0.00632916	0.0890603	2.28786	72661	ENSMUSG00000052584	Serp2	1.194	1.05032
NM_001293783	NM_001293783.1	325	706	468	862	292	345	320	202	398.656	-0.392162	0.143749	-2.7281	0.00637007	0.0895081	0.761987	234311	ENSMUSG00000037921	Ddx60	-0.392162	1.04814
NM_007838	NM_007838.2	3616	8689	5457	8330	6244	5252	6616	3127	5602.84	0.289233	0.106037	2.72767	0.00637825	0.0895293	1.22199	13200	ENSMUSG00000028757	Ddost	0.289233	1.04803
NM_001310530	NM_001310530.1	220	627	348	635	259	238	248	144	302.738	-0.398403	0.14616	-2.7258	0.00641461	0.0899455	0.758698	109151	ENSMUSG00000056608	Chd9	-0.398403	1.04602
NM_028291	NM_028291.4	672	1750	1025	2170	745	709	916	461	937.65	-0.336707	0.123576	-2.7247	0.00643607	0.090152	0.791847	72587	ENSMUSG00000029647	Pan3	-0.336707	1.04502
NM_009698	NM_009698.2	70	114	100	127	116	106	104	86	104.481	0.598693	0.219817	2.72359	0.00645762	0.0901713	1.51434	11821	ENSMUSG00000006589	Aprt	0.598693	1.04493
NM_027453	NM_027453.2	746	1837	1215	2077	858	825	1021	462	1017.22	-0.283393	0.104039	-2.72391	0.00645151	0.0901713	0.821656	70533	ENSMUSG00000028568	Btf3l4	-0.283393	1.04493
NM_172662	NM_172662.3	199	452	298	691	182	229	251	101	261.968	-0.471501	0.173109	-2.72373	0.00645488	0.0901713	0.721214	227835	ENSMUSG00000036890	Gtdc1	-0.471501	1.04493
NM_001168248	NM_001168248.1	539	1443	1180	1588	666	590	790	364	803.508	-0.375227	0.137828	-2.72243	0.00648036	0.0903946	0.770984	74386	ENSMUSG00000035367	Rmi1	-0.375227	1.04386
NM_153564	NM_153564.2	486	1069	663	1188	440	402	630	285	583.622	-0.355891	0.130927	-2.71824	0.00656298	0.0914519	0.781387	229898	ENSMUSG00000105504	Gbp5	-0.355891	1.03881
NM_001081009	NM_001081009.1	354	635	568	786	494	530	715	344	537.167	0.399883	0.14722	2.71622	0.00660324	0.0917586	1.3194	52552	ENSMUSG00000021725	Parp8	0.399883	1.03735
NM_009033	NM_009033.2	240	511	377	473	416	376	393	239	369.306	0.413197	0.152138	2.71594	0.00660889	0.0917586	1.33163	19656	ENSMUSG00000037070	Rbmxl1	0.413197	1.03735
NM_010281	NM_010281.2	1493	3947	2173	5329	1671	1541	2177	923	2099.6	-0.383196	0.141101	-2.71576	0.00661237	0.0917586	0.766737	14590	ENSMUSG00000073987	Ggh	-0.383196	1.03735
NM_145930	NM_145930.2	1222	3494	2098	4402	1527	1476	1812	781	1840.33	-0.356619	0.131286	-2.71635	0.00660058	0.0917586	0.780993	106064	ENSMUSG00000041935	AW549877	-0.356619	1.03735
NM_001080118	NM_001080118.1	199	410	325	476	217	181	215	106	241.978	-0.390224	0.143757	-2.71447	0.00663823	0.0920116	0.763011	19014	ENSMUSG00000018160	Med1	-0.390224	1.03616
NM_008338	NM_008338.3	779	1725	1355	2207	952	780	1050	457	1047.37	-0.312854	0.115267	-2.71416	0.00664433	0.0920116	0.805048	15980	ENSMUSG00000022965	Ifngr2	-0.312854	1.03616
NM_021512	NM_021512.2	48	121	80	92	42	32	42	25	54.4436	-0.687584	0.253391	-2.71353	0.00665709	0.0920932	0.620893	59015	ENSMUSG00000051329	Nup160	-0.687584	1.03577
NM_012056	NM_012056.2	1943	4070	2616	4162	1848	1804	2282	1061	2267.3	-0.295895	0.109147	-2.71097	0.00670868	0.0927112	0.814567	27055	ENSMUSG00000029781	Fkbp9	-0.295895	1.03287
NM_001162503	NM_001162503.1	171	435	243	443	205	142	174	99	213.646	-0.437255	0.161336	-2.71021	0.00672397	0.0927627	0.738538	59010	ENSMUSG00000005803	Sqor	-0.437255	1.03263
NM_001164071	NM_001164071.1	162	353	267	429	323	255	309	152	267.347	0.374771	0.138376	2.70836	0.00676165	0.0931551	1.29663	21353	ENSMUSG00000064289	Tank	0.374771	1.03079
NM_001198911	NM_001198911.1	625	1402	1007	1650	1104	1472	1649	426	1097.59	0.529202	0.195512	2.70675	0.00679459	0.0933212	1.44313	16800	ENSMUSG00000028059	Arhgef2	0.529202	1.03002
NM_001205363	NM_001205363.1	983	2438	924	3511	1741	2270	2390	964	1770.45	0.575189	0.21248	2.70702	0.00678892	0.0933212	1.48987	232414	ENSMUSG00000046080	Clec9a	0.575189	1.03002
NM_198409	NM_198409.3	137	460	253	632	212	146	197	82	223.662	-0.546754	0.201971	-2.70709	0.00678766	0.0933212	0.684559	24004	ENSMUSG00000043518	Rai2	-0.546754	1.03002
NM_008509	NM_008509.2	27	44	23	31	149	101	46	12	55.2098	1.71506	0.633837	2.70584	0.00681319	0.093333	3.28311	16956	ENSMUSG00000015568	Lpl	1.71506	1.02996
NM_144826	NM_144826.3	90	291	146	432	106	93	150	33	137.476	-0.68927	0.254708	-2.70612	0.00680747	0.093333	0.620168	216987	ENSMUSG00000035575	Utp6	-0.68927	1.02996
NM_029092	NM_029092.3	287	428	417	534	444	385	520	230	397.387	0.443195	0.163823	2.70533	0.00682362	0.0933374	1.35961	52575	ENSMUSG00000044763	Trmt10c	0.443195	1.02994
NM_010061	NM_010061.5	105	341	176	486	110	146	130	66	164.871	-0.590835	0.218471	-2.70441	0.00684262	0.0934067	0.663958	13419	ENSMUSG00000005980	Dnase1	-0.590835	1.02962
NM_207231	NM_207231.1	63	96	91	90	37	48	38	18	55.787	-0.764939	0.282848	-2.70442	0.00684244	0.0934067	0.588478	217151	ENSMUSG00000038352	Arl5c	-0.764939	1.02962
NM_001033145	NM_001033145.2	1251	2245	2841	3111	1331	1164	1277	749	1606.29	-0.49273	0.18228	-2.70315	0.00686857	0.0936654	0.710679	68861	ENSMUSG00000045414	Dipk2a	-0.49273	1.02842
NM_001168382	NM_001168382.1	411	1537	771	1752	558	557	612	283	693.043	-0.468166	0.17324	-2.70241	0.00688392	0.0937795	0.722883	75725	ENSMUSG00000029629	Phf14	-0.468166	1.02789
NM_007604	NM_007604.2	2470	9421	3987	12323	3232	3001	4125	1522	4169.35	-0.548453	0.203011	-2.7016	0.00690076	0.0939134	0.683753	12343	ENSMUSG00000015733	Capza2	-0.548453	1.02727
NM_001252580	NM_001252580.1	542	1388	975	1471	581	632	742	335	750.38	-0.331062	0.122632	-2.69964	0.00694144	0.0943712	0.794951	84092	ENSMUSG00000027363	Usp8	-0.331062	1.02516
NM_001135149	NM_001135149.1	4601	12769	7802	15864	6477	4698	6671	2390	6662.99	-0.40811	0.151268	-2.69792	0.00697737	0.0944589	0.75361	67547	ENSMUSG00000053897	Slc39a8	-0.40811	1.02476
NM_001326566	NM_001326566.1	85	258	122	275	89	80	96	58	116.183	-0.527002	0.195356	-2.69765	0.00698312	0.0944589	0.693995	21408	ENSMUSG00000020364	Zfp354a	-0.527002	1.02476
NM_011865	NM_011865.3	479	792	752	698	351	325	406	234	477.019	-0.527319	0.195441	-2.69809	0.00697382	0.0944589	0.693843	23983	ENSMUSG00000051695	Pcbp1	-0.527319	1.02476
NM_011957	NM_011957.2	170	259	263	329	329	243	262	157	248.955	0.504171	0.186816	2.69875	0.00696004	0.0944589	1.41831	26427	ENSMUSG00000027230	Creb3l1	0.504171	1.02476
NM_023312	NM_023312.2	558	1543	1055	1769	1244	982	1193	601	1047.46	0.336327	0.124653	2.6981	0.00697367	0.0944589	1.26254	67184	ENSMUSG00000036199	Ndufa13	0.336327	1.02476
NM_001294279	NM_001294279.1	92	243	188	340	121	103	88	63	136.078	-0.540495	0.200496	-2.6958	0.00702208	0.0948901	0.687535	622675	ENSMUSG00000071064	Zfp827	-0.540495	1.02278
NM_001111110	NM_001111110.2	28	75	41	75	24	15	33	10	32.1929	-0.826394	0.306798	-2.69361	0.00706834	0.095419	0.563937	12763	ENSMUSG00000016756	Cmah	-0.826394	1.02037
NM_001013381	NM_001013381.2	127	258	95	344	245	195	247	113	192.645	0.584132	0.216978	2.69213	0.00709974	0.0957465	1.49914	237926	ENSMUSG00000039096	Rsad1	0.584132	1.01888
NM_001291104	NM_001291104.1	7	34	19	32	32	26	31	20	24.5566	0.912639	0.339091	2.69142	0.00711479	0.0958529	1.88249	14166	ENSMUSG00000042826	Fgf11	0.912639	1.01839
NM_019767	NM_019767.2	488	690	632	778	734	626	710	423	635.565	0.4719	0.175356	2.69109	0.00712193	0.0958529	1.38693	56443	ENSMUSG00000029621	Arpc1a	0.4719	1.01839
NM_001033274	NM_001033274.3	489	1151	837	1522	857	752	1198	516	858.967	0.349802	0.130109	2.68853	0.0071767	0.0964931	1.27439	223770	ENSMUSG00000022387	Brd1	0.349802	1.0155
NM_001195774	NM_001195774.1	83	226	147	184	233	108	157	157	163.564	0.701293	0.2609	2.68798	0.00718854	0.0965555	1.62596	64297	ENSMUSG00000008734	Gprc5b	0.701293	1.01522
NM_017372	NM_017372.3	134	215	56	535	1041	731	811	53	431.098	2.06054	0.766697	2.68755	0.00719783	0.0965835	4.17141	17105	ENSMUSG00000069516	Lyz2	2.06054	1.0151
NM_025287	NM_025287.2	760	1589	923	1327	1377	1125	1457	492	1084.09	0.462574	0.172186	2.68648	0.00722098	0.0967973	1.378	20747	ENSMUSG00000057522	Spop	0.462574	1.01414
NM_001293667	NM_001293667.1	577	1491	952	1772	712	628	831	336	809.518	-0.323221	0.120348	-2.68572	0.00723735	0.096823	0.799284	50770	ENSMUSG00000031441	Atp11a	-0.323221	1.01402
NM_019943	NM_019943.2	15	45	20	54	9	13	15	3	17.6684	-1.11702	0.415867	-2.68601	0.00723118	0.096823	0.461045	56522	ENSMUSG00000074817	Papolb	-1.11702	1.01402
NM_026681	NM_026681.4	873	1057	705	1167	526	402	521	333	664.728	-0.581412	0.216586	-2.68443	0.00726526	0.0970995	0.668309	68339	ENSMUSG00000021182	Ccdc88c	-0.581412	1.01278
NM_175643	NM_175643.3	26	63	34	39	20	14	13	8	24.187	-0.993105	0.370134	-2.68309	0.00729444	0.0973924	0.502395	216725	ENSMUSG00000036545	Adamts2	-0.993105	1.01147
NM_001327860	NM_001327860.1	205	526	278	648	162	199	307	90	260.545	-0.522899	0.194997	-2.68157	0.00732768	0.0976794	0.695972	66441	ENSMUSG00000030188	Magohb	-0.522899	1.0102
NM_010593	NM_010593.2	834	2583	1589	3217	2891	1869	2134	812	1840.43	0.528963	0.197268	2.68144	0.00733051	0.0976794	1.44289	16480	ENSMUSG00000001552	Jup	0.528963	1.0102
NM_001081329	NM_001081329.1	43	132	68	168	42	46	53	25	61.4545	-0.643611	0.240073	-2.68089	0.00734261	0.0977434	0.640109	210162	ENSMUSG00000030757	Zkscan2	-0.643611	1.00991
NM_001166493	NM_001166493.1	2478	6305	4678	6115	3108	2583	2861	1598	3381.41	-0.346101	0.129226	-2.67826	0.00740067	0.0984186	0.786708	240168	ENSMUSG00000071042	Rasgrp3	-0.346101	1.00692
NM_009481	NM_009481.2	1706	3182	2618	3559	2790	2401	3802	1250	2544.81	0.400965	0.14985	2.67578	0.0074555	0.0990446	1.32039	22284	ENSMUSG00000031010	Usp9x	0.400965	1.00417
NM_172501	NM_172501.2	861	2057	1535	2585	1174	916	1055	501	1194.18	-0.342091	0.127862	-2.67547	0.00746252	0.0990446	0.788897	212114	ENSMUSG00000042997	Nhlrc3	-0.342091	1.00417
NM_019411	NM_019411.4	7468	9454	9728	11877	10165	10443	11917	5674	9559.14	0.474978	0.177633	2.67392	0.00749697	0.0991403	1.3899	19052	ENSMUSG00000020349	Ppp2ca	0.474978	1.00375
NM_019719	NM_019719.3	1815	4125	3162	4987	3262	2959	3205	1810	3004.32	0.290768	0.108746	2.67382	0.00749931	0.0991403	1.22329	56424	ENSMUSG00000039615	Stub1	0.290768	1.00375
NM_180974	NM_180974.4	794	1256	1095	1371	1206	1003	1346	632	1067.45	0.408302	0.152686	2.67413	0.00749243	0.0991403	1.32712	14236	ENSMUSG00000034998	Foxn2	0.408302	1.00375
NM_026473	NM_026473.2	586	1361	799	1063	1239	856	1061	450	890.61	0.458658	0.171607	2.67272	0.00752393	0.0993678	1.37426	67951	ENSMUSG00000001473	Tubb6	0.458658	1.00275
NM_001002011	NM_001002011.3	444	645	571	799	700	595	652	348	585.114	0.431316	0.161412	2.67214	0.00753697	0.099442	1.34846	16905	ENSMUSG00000028063	Lmna	0.431316	1.00243
NM_001040690	NM_001040690.2	629	1445	824	1925	1149	1176	1391	492	1048.35	0.405925	0.151954	2.67137	0.00755425	0.0994742	1.32494	229877	ENSMUSG00000028149	Rap1gds1	0.405925	1.00229
NM_008996	NM_008996.3	3166	7911	6037	9910	3921	3722	4545	2155	4641.68	-0.293033	0.109691	-2.67143	0.00755278	0.0994742	0.816184	19324	ENSMUSG00000020149	Rab1a	-0.293033	1.00229
NM_009968	NM_009968.3	417	1007	698	1322	907	745	905	362	740.227	0.364986	0.13665	2.67096	0.00756354	0.0994988	1.28787	12972	ENSMUSG00000028199	Cryz	0.364986	1.00218
NM_001034862	NM_001034862.2	313	515	500	654	497	488	536	271	459.933	0.405839	0.15206	2.66894	0.00760922	0.099949	1.32486	234086	ENSMUSG00000051978	Erich1	0.405839	1.00022
NM_011446	NM_011446.1	1870	3846	2942	4481	3107	2509	3556	1595	2836.85	0.285758	0.107074	2.66878	0.00761268	0.099949	1.21905	20680	ENSMUSG00000063060	Sox7	0.285758	1.00022
NM_010003	NM_010003.2	34	139	124	116	146	127	270	28	114.463	0.947341	0.355086	2.66792	0.00763218	0.100107	1.92832	13098	ENSMUSG00000025003	Cyp2c39	0.947341	0.999535
NM_001290549	NM_001290549.1	9775	23753	15625	27687	10856	9364	13923	6736	13268.6	-0.286123	0.107259	-2.66758	0.00763994	0.100111	0.820103	21687	ENSMUSG00000006386	Tek	-0.286123	0.999519
NM_028117	NM_028117.3	1274	3188	2282	3555	1747	1380	1467	706	1746.85	-0.360658	0.135298	-2.66565	0.00768399	0.10059	0.778809	72136	ENSMUSG00000074916	Chst14	-0.360658	0.997446
NM_025961	NM_025961.5	9555	20873	12011	17548	9635	5432	7150	5435	10079.7	-0.50771	0.1905	-2.66515	0.00769546	0.100642	0.703338	67092	ENSMUSG00000027199	Gatm	-0.50771	0.997222
NM_172926	NM_172926.3	703	1808	1082	2095	714	800	994	424	958.447	-0.333478	0.125172	-2.66416	0.0077182	0.100841	0.793621	244962	ENSMUSG00000032422	Snx14	-0.333478	0.996365
NM_001038230	NM_001038230.2	1104	2154	1733	2303	1879	1438	2003	963	1635.59	0.340594	0.127893	2.66311	0.00774222	0.101015	1.26628	66156	ENSMUSG00000025135	Anapc11	0.340594	0.995614
NM_026644	NM_026644.2	354	626	500	662	329	287	362	118	369.082	-0.464478	0.174424	-2.66292	0.00774663	0.101015	0.724733	68262	ENSMUSG00000023827	Agpat4	-0.464478	0.995614
NM_010324	NM_010324.2	500	807	734	1225	828	885	999	345	753.35	0.440628	0.165726	2.65877	0.00784258	0.102068	1.35719	14718	ENSMUSG00000025190	Got1	0.440628	0.991112
NM_010828	NM_010828.3	85	161	142	215	154	148	170	78	138.409	0.448277	0.168595	2.6589	0.00783953	0.102068	1.36441	17684	ENSMUSG00000039910	Cited2	0.448277	0.991112
NM_010686	NM_010686.3	75	129	21	230	489	427	365	28	215.664	2.07287	0.779754	2.65836	0.00785212	0.102093	4.20722	16792	ENSMUSG00000028581	Laptm5	2.07287	0.991005
NM_019631	NM_019631.3	31	19	20	50	63	171	170	7	66.7996	2.10703	0.792874	2.65746	0.00787316	0.102127	4.30804	56277	ENSMUSG00000022754	Tmem45a	2.10703	0.990859
NM_144932	NM_144932.3	186	335	292	366	189	124	150	99	201.466	-0.499006	0.187812	-2.65695	0.00788523	0.102127	0.707594	257633	ENSMUSG00000015016	Acsf3	-0.499006	0.990859
NM_146054	NM_146054.2	1189	3684	2179	7445	3660	3413	4541	1721	3161.62	0.597427	0.224821	2.65735	0.00787586	0.102127	1.51302	218952	ENSMUSG00000037712	Fermt2	0.597427	0.990859
NM_016851	NM_016851.2	5	9	12	12	15	24	59	0	16.032	1.73471	0.653317	2.65523	0.00792542	0.102549	3.32812	54139	ENSMUSG00000026638	Irf6	1.73471	0.989071
NM_175472	NM_175472.3	96	211	134	176	71	68	83	56	103.065	-0.55231	0.208036	-2.65488	0.0079337	0.102557	0.681927	230594	ENSMUSG00000034610	Tut4	-0.55231	0.989036
NM_010612	NM_010612.2	40176	68504	48008	74176	32390	28889	39764	20905	41064.8	-0.363065	0.136846	-2.65309	0.00797582	0.103002	0.777511	16542	ENSMUSG00000062960	Kdr	-0.363065	0.987155
NM_001276315	NM_001276315.1	16	32	12	42	36	32	58	10	27.9836	0.970258	0.365961	2.65126	0.00801923	0.103463	1.95919	53886	ENSMUSG00000029403	Cdkl2	0.970258	0.985216
NM_138310	NM_138310.1	54	98	74	127	85	91	91	70	85.8415	0.564009	0.212799	2.65043	0.00803895	0.103617	1.47837	171504	ENSMUSG00000042759	Apobr	0.564009	0.984567
NM_198861	NM_198861.1	53	104	79	121	58	31	40	22	56.8491	-0.661926	0.249863	-2.64915	0.0080694	0.10391	0.632034	192976	ENSMUSG00000046417	Lrrc75a	-0.661926	0.983343
NM_027309	NM_027309.2	5	12	5	7	6	18	12	15	11.2084	1.50175	0.567262	2.64736	0.00811232	0.104362	2.83185	70082	ENSMUSG00000032184	Lysmd2	1.50175	0.981456
NM_178337	NM_178337.3	447	948	653	917	686	664	758	393	658.018	0.331658	0.125344	2.64598	0.00814547	0.104688	1.25846	70430	ENSMUSG00000039233	Tbce	0.331658	0.980102
NM_013860	NM_013860.2	730	1660	895	2027	820	684	806	403	895.769	-0.344574	0.130263	-2.64521	0.00816409	0.104727	0.787541	29806	ENSMUSG00000025239	Limd1	-0.344574	0.979942
NM_134078	NM_134078.4	1015	2204	1561	2510	1658	1883	2039	762	1608.96	0.362794	0.137141	2.6454	0.00815937	0.104727	1.28591	105513	ENSMUSG00000034190	Chmp7	0.362794	0.979942
NM_001161712	NM_001161712.1	57	83	92	101	80	93	131	53	85.7375	0.620912	0.234898	2.64333	0.0082096	0.10521	1.53785	26912	ENSMUSG00000116378	Gcat	0.620912	0.977943
NM_001111324	NM_001111324.2	1149	1473	1277	1870	1640	1442	1564	899	1410.9	0.461126	0.174493	2.64267	0.00822558	0.105314	1.37662	18003	ENSMUSG00000021365	Nedd9	0.461126	0.977514
NM_007497	NM_007497.3	510	1139	892	1436	879	1043	1329	400	894.478	0.434665	0.164554	2.64147	0.00825469	0.105586	1.3516	11908	ENSMUSG00000023027	Atf1	0.434665	0.976393
NM_013897	NM_013897.2	386	893	660	1149	790	639	914	321	670.385	0.367422	0.139119	2.64106	0.00826474	0.105614	1.29005	30057	ENSMUSG00000039016	Timm8b	0.367422	0.97628
NM_001040072	NM_001040072.1	1657	3896	2968	5067	2114	1822	2323	880	2304.36	-0.340165	0.128827	-2.64048	0.00827897	0.105695	0.789951	277154	ENSMUSG00000075592	Nynrin	-0.340165	0.975946
NM_010633	NM_010633.3	718	1784	940	1798	1374	1214	1830	495	1182.08	0.458319	0.17366	2.63917	0.00831091	0.106002	1.37394	16589	ENSMUSG00000026667	Uhmk1	0.458319	0.974687
NM_001011865	NM_001011865.2	9	36	14	42	7	7	9	3	12.572	-1.28344	0.486552	-2.63782	0.00834408	0.106121	0.410816	258189	ENSMUSG00000045780	Olfr624	-1.28344	0.9742
NM_001310515	NM_001310515.1	121	199	141	196	201	124	212	113	162.272	0.530194	0.20102	2.63752	0.00835148	0.106121	1.44412	171170	ENSMUSG00000036109	Mbnl3	0.530194	0.9742
NM_001311120	NM_001311120.1	76	216	153	235	84	92	103	34	108.348	-0.525036	0.199066	-2.6375	0.0083519	0.106121	0.694942	17686	ENSMUSG00000014850	Msh3	-0.525036	0.9742
NM_025499	NM_025499.2	44	131	92	176	102	127	88	112	109.115	0.71872	0.272406	2.63841	0.00832959	0.106121	1.64572	66341	ENSMUSG00000109864	Eid3	0.71872	0.9742
NM_001277932	NM_001277932.1	192	302	239	381	164	135	173	87	192.89	-0.437924	0.166084	-2.63677	0.00836997	0.106149	0.738196	12371	ENSMUSG00000028914	Casp9	-0.437924	0.974084
NM_001282051	NM_001282051.1	3079	4212	3596	6287	5289	4167	4374	2237	4049.19	0.438338	0.166228	2.63696	0.00836528	0.106149	1.35504	231580	ENSMUSG00000062234	Gak	0.438338	0.974084
NM_146061	NM_146061.4	72	159	87	190	106	145	168	63	117.338	0.524241	0.198858	2.63626	0.00838258	0.106208	1.43818	109270	ENSMUSG00000036106	Prr5	0.524241	0.973841
NM_001171187	NM_001171187.1	132	219	174	224	125	79	114	28	123.55	-0.643911	0.244302	-2.63572	0.00839588	0.106277	0.639976	17153	ENSMUSG00000027375	Mal	-0.643911	0.973563
NM_028399	NM_028399.1	670	1527	1061	2007	629	624	783	510	881.785	-0.38136	0.144718	-2.63519	0.00840899	0.106342	0.767713	72949	ENSMUSG00000026349	Ccnt2	-0.38136	0.973295
NM_028718	NM_028718.2	278	643	396	786	611	536	502	220	466.417	0.428396	0.162778	2.63178	0.00849392	0.107315	1.34574	74019	ENSMUSG00000034292	Traf3ip1	0.428396	0.969341
NM_019806	NM_019806.5	392	1283	517	1348	480	420	527	177	547.892	-0.506192	0.192373	-2.6313	0.00850577	0.107363	0.704078	56491	ENSMUSG00000054455	Vapb	-0.506192	0.969144
NM_001082483	NM_001082483.1	49	107	75	103	34	32	34	33	53.6123	-0.694636	0.264089	-2.63031	0.00853077	0.107376	0.617865	668212	ENSMUSG00000020658	Efr3b	-0.694636	0.969094
NM_001164827	NM_001164827.1	188	509	251	636	194	205	241	103	252.765	-0.444137	0.168851	-2.63035	0.00852972	0.107376	0.735024	72008	ENSMUSG00000068580	Zfyve19	-0.444137	0.969094
NM_001252200	NM_001252200.1	1064	1961	1269	1716	1727	1456	1831	704	1420.77	0.429598	0.16331	2.63057	0.00852411	0.107376	1.34686	26921	ENSMUSG00000026074	Map4k4	0.429598	0.969094
NM_028705	NM_028705.3	378	849	574	1109	443	429	390	195	486.61	-0.382898	0.14561	-2.62962	0.00854807	0.107492	0.766895	73998	ENSMUSG00000029804	Herc3	-0.382898	0.968622
NM_133990	NM_133990.5	1577	3351	2308	4511	1622	1620	1924	1040	2031.39	-0.2887	0.10981	-2.62908	0.00856159	0.107561	0.81864	16164	ENSMUSG00000017057	Il13ra1	-0.2887	0.968343
NM_009832	NM_009832.2	684	1466	1069	1969	748	714	836	449	897.951	-0.292776	0.111402	-2.62811	0.00858598	0.107767	0.81633	12454	ENSMUSG00000021258	Ccnk	-0.292776	0.967514
NM_026951	NM_026951.2	67	161	82	171	57	58	77	21	75.3252	-0.594059	0.226108	-2.62733	0.00860576	0.107914	0.662476	69129	ENSMUSG00000069633	Pex11g	-0.594059	0.966922
NM_023126	NM_023126.2	367	1166	607	1292	475	446	512	230	554.888	-0.392571	0.149555	-2.62493	0.00866671	0.108475	0.761771	17274	ENSMUSG00000003037	Rab8a	-0.392571	0.964669
NM_134000	NM_134000.3	58	156	110	151	72	51	42	34	75.2493	-0.630327	0.240105	-2.62522	0.0086593	0.108475	0.64603	103213	ENSMUSG00000019842	Traf3ip2	-0.630327	0.964669
NM_009061	NM_009061.4	325	738	378	558	421	814	404	417	515.158	0.687053	0.261792	2.62442	0.0086797	0.108537	1.60999	19735	ENSMUSG00000026360	Rgs2	0.687053	0.964423
NM_001081150	NM_001081150.1	869	1732	1483	1901	960	645	763	548	1028.16	-0.437477	0.166779	-2.6231	0.00871338	0.108574	0.738425	244421	ENSMUSG00000039633	Lonrf1	-0.437477	0.964272
NM_010475	NM_010475.1	34	107	78	102	35	24	38	28	49.4955	-0.712892	0.27171	-2.62372	0.00869751	0.108574	0.610096	15485	ENSMUSG00000019301	Hsd17b1	-0.712892	0.964272
NM_010918	NM_010918.2	325	708	466	677	164	269	182	226	348.12	-0.671171	0.255844	-2.62336	0.00870677	0.108574	0.627997	18087	ENSMUSG00000032525	Nktr	-0.671171	0.964272
NM_013876	NM_013876.3	1103	1875	1789	2412	1970	1829	2242	756	1673.76	0.429543	0.163758	2.62303	0.00871511	0.108574	1.34681	29864	ENSMUSG00000028557	Rnf11	0.429543	0.964272
NM_001302116	NM_001302116.1	708	1532	1089	2299	1196	1307	1469	658	1198.77	0.344209	0.131333	2.62088	0.00877032	0.109161	1.26945	235441	ENSMUSG00000032376	Usp3	0.344209	0.961934
NM_001290660	NM_001290660.1	1373	2745	1948	3143	1338	1264	1768	691	1623.77	-0.305029	0.116414	-2.62021	0.00878761	0.109274	0.809426	66205	ENSMUSG00000060703	Cd302	-0.305029	0.961481
NM_001310737	NM_001310737.1	13	31	12	26	7	5	5	4	11.0593	-1.34505	0.513533	-2.61921	0.00881337	0.109493	0.39364	13645	ENSMUSG00000028017	Egf	-1.34505	0.960613
NM_001024230	NM_001024230.2	20	47	28	52	12	12	9	13	21.4407	-1.00043	0.382048	-2.6186	0.00882908	0.109552	0.499851	432555	ENSMUSG00000058163	Gm5431	-1.00043	0.960381
NM_001163035	NM_001163035.1	112	200	217	258	235	192	197	122	188.41	0.497597	0.190062	2.61808	0.00884259	0.109552	1.41186	67870	ENSMUSG00000029326	Enoph1	0.497597	0.960381
NM_001270475	NM_001270475.1	474	726	613	825	691	580	760	386	621.635	0.40497	0.154671	2.61827	0.00883772	0.109552	1.32406	194401	ENSMUSG00000051586	Mical3	0.40497	0.960381
NM_021310	NM_021310.3	890	2588	1805	3049	1148	1134	1373	601	1392.3	-0.33906	0.12957	-2.61681	0.00887551	0.109858	0.790556	57748	ENSMUSG00000021690	Jmy	-0.33906	0.959168
NM_001005475	NM_001005475.2	808	1477	855	1674	698	601	749	424	837.132	-0.369616	0.141277	-2.61624	0.00889037	0.10994	0.773989	245666	ENSMUSG00000041115	Iqsec2	-0.369616	0.958843
NM_009755	NM_009755.3	21	32	12	33	40	39	48	9	28.3931	0.97245	0.371754	2.61585	0.00890068	0.109947	1.96217	12153	ENSMUSG00000022098	Bmp1	0.97245	0.958816
NM_026576	NM_026576.3	128	418	185	552	154	150	158	82	193.9	-0.536435	0.205091	-2.61559	0.00890732	0.109947	0.689473	68145	ENSMUSG00000016984	Etaa1	-0.536435	0.958816
NM_012017	NM_012017.2	170	371	257	457	192	169	186	89	212.188	-0.378959	0.144956	-2.61431	0.00894081	0.110167	0.768992	26919	ENSMUSG00000021481	Zfp346	-0.378959	0.957947
NM_175266	NM_175266.4	525	1145	757	1235	533	411	626	334	635.295	-0.339341	0.129803	-2.61428	0.00894159	0.110167	0.790402	77781	ENSMUSG00000046785	Epm2aip1	-0.339341	0.957947
NM_001001798	NM_001001798.2	328	609	400	667	320	239	328	157	349.138	-0.376098	0.143996	-2.61186	0.00900515	0.110849	0.770519	320940	ENSMUSG00000062949	Atp11c	-0.376098	0.95527
NM_008612	NM_008612.2	29	102	55	115	35	35	34	13	43.9696	-0.71881	0.27563	-2.60788	0.00911051	0.111735	0.607599	17420	ENSMUSG00000021103	Mnat1	-0.71881	0.951811
NM_021284	NM_021284.6	1380	2242	2185	3019	2389	2206	3226	899	2095.62	0.471033	0.18061	2.60801	0.00910712	0.111735	1.3861	16653	ENSMUSG00000030265	Kras	0.471033	0.951811
NM_138591	NM_138591.2	511	1070	658	1290	977	727	843	423	768.941	0.348808	0.13375	2.60791	0.00910975	0.111735	1.27351	28030	ENSMUSG00000027774	Gfm1	0.348808	0.951811
NM_153789	NM_153789.3	8536	20006	10248	22673	9036	7144	10367	5087	10429.4	-0.331446	0.127064	-2.60848	0.00909445	0.111735	0.79474	218203	ENSMUSG00000038175	Mylip	-0.331446	0.951811
NM_170779	NM_170779.1	8	6	6	12	18	22	39	0	13.4232	1.65918	0.636737	2.60575	0.00916742	0.11233	3.15836	211652	ENSMUSG00000018849	Wwc1	1.65918	0.949503
NM_001111314	NM_001111314.1	4	7	7	21	12	32	29	2	13.4863	1.51971	0.583373	2.60504	0.00918625	0.112458	2.86734	53972	ENSMUSG00000026259	Ngef	1.51971	0.949009
NM_001163592	NM_001163592.1	128	329	133	375	210	232	507	101	232.85	0.686565	0.263667	2.6039	0.00921687	0.11273	1.60945	215819	ENSMUSG00000039835	Nhsl1	0.686565	0.94796
NM_001163239	NM_001163239.1	2348	7096	3462	8592	2814	2690	3488	1383	3445.09	-0.396991	0.152488	-2.60343	0.00922967	0.112784	0.759441	18105	ENSMUSG00000046949	Nqo2	-0.396991	0.947754
NM_016706	NM_016706.2	119	358	185	448	139	111	178	76	173.872	-0.481354	0.184924	-2.60299	0.00924157	0.112826	0.716305	12812	ENSMUSG00000033983	Coil	-0.481354	0.94759
NM_001293621	NM_001293621.1	1178	1955	1358	1742	928	802	933	530	1108.78	-0.437192	0.168048	-2.60159	0.0092793	0.113184	0.738571	14376	ENSMUSG00000071650	Ganab	-0.437192	0.946215
NM_001252413	NM_001252413.1	115	250	214	179	232	193	227	115	188.727	0.546282	0.210081	2.60034	0.00931303	0.113286	1.46032	69723	ENSMUSG00000018449	Rpain	0.546282	0.945824
NM_026979	NM_026979.5	73	194	105	197	73	39	45	56	87.4171	-0.710008	0.273035	-2.60043	0.00931077	0.113286	0.611317	69183	ENSMUSG00000046491	C1qtnf2	-0.710008	0.945824
NM_178746	NM_178746.4	87	282	116	284	93	93	112	38	117.817	-0.56097	0.215715	-2.60052	0.00930829	0.113286	0.677846	268706	ENSMUSG00000047789	Slc38a9	-0.56097	0.945824
NM_008222	NM_008222.4	192	424	278	559	200	201	238	94	242.439	-0.383899	0.147724	-2.59876	0.00935624	0.113708	0.766363	15159	ENSMUSG00000031352	Hccs	-0.383899	0.944207
NM_028024	NM_028024.2	603	1082	707	1775	1077	932	1085	496	912.573	0.395906	0.152372	2.59829	0.00936883	0.113758	1.31577	71966	ENSMUSG00000017837	Nkiras2	0.395906	0.944017
NM_026820	NM_026820.3	351	784	427	815	632	483	591	299	520.233	0.353062	0.136044	2.59521	0.00945335	0.114649	1.27727	68713	ENSMUSG00000025491	Ifitm1	0.353062	0.940632
NM_029796	NM_029796.2	58	141	89	174	110	126	151	49	105.097	0.510294	0.196646	2.59499	0.00945925	0.114649	1.42434	76905	ENSMUSG00000037095	Lrg1	0.510294	0.940632
NM_001081963	NM_001081963.1	2771	5042	3867	5591	5073	4096	5304	1756	3998.92	0.414417	0.159738	2.59436	0.00947665	0.114756	1.33276	240185	ENSMUSG00000033960	Jcad	0.414417	0.940226
NM_010590	NM_010590.5	57	140	91	164	63	61	55	19	70.6737	-0.597234	0.230341	-2.59283	0.00951911	0.114855	0.66102	16475	ENSMUSG00000022178	Ajuba	-0.597234	0.939851
NM_010751	NM_010751.3	605	1180	838	1282	805	960	1452	449	902.082	0.435357	0.167904	2.59289	0.00951736	0.114855	1.35224	17119	ENSMUSG00000001156	Mxd1	0.435357	0.939851
NM_134198	NM_134198.1	9	23	15	32	2	4	10	3	10.0186	-1.43313	0.55267	-2.5931	0.0095114	0.114855	0.370327	171232	ENSMUSG00000057203	Vmn1r234	-1.43313	0.939851
NM_175529	NM_175529.3	499	1104	754	1043	433	428	419	339	580.695	-0.437147	0.168589	-2.59298	0.00951484	0.114855	0.738594	243813	ENSMUSG00000043432	Leng9	-0.437147	0.939851
NM_001166397	NM_001166397.1	1253	2741	2085	3740	1373	1367	1774	584	1653.17	-0.371368	0.14325	-2.59244	0.00952972	0.114879	0.773049	67416	ENSMUSG00000033436	Armcx2	-0.371368	0.939758
NM_133710	NM_133710.3	1886	4037	2830	4758	2132	1746	2494	810	2313.59	-0.363167	0.140109	-2.59203	0.0095411	0.114913	0.777456	69274	ENSMUSG00000047409	Ctdspl	-0.363167	0.93963
NM_173744	NM_173744.4	887	1897	1556	2055	1031	890	1005	499	1124.01	-0.329508	0.127165	-2.59118	0.00956467	0.115094	0.795808	72148	ENSMUSG00000050052	Tdrp	-0.329508	0.938948
NM_001111049	NM_001111049.1	4705	10597	8329	15739	9349	8138	9505	4647	8298.04	0.313089	0.120973	2.5881	0.0096508	0.116026	1.24237	12476	ENSMUSG00000025510	Cd151	0.313089	0.935445
NM_001159329	NM_001159329.1	86	177	54	213	61	55	55	35	80.4156	-0.712397	0.275391	-2.58686	0.00968555	0.116339	0.610305	66067	ENSMUSG00000022668	Gtpbp8	-0.712397	0.934273
NM_001285498	NM_001285498.1	515	1030	726	1382	848	910	1023	377	799.838	0.364692	0.141096	2.58472	0.00974591	0.11696	1.28761	21677	ENSMUSG00000030796	Tead2	0.364692	0.931964
NM_013676	NM_013676.1	365	567	527	615	563	523	527	333	501.107	0.450904	0.17448	2.58427	0.00975844	0.117005	1.3669	20924	ENSMUSG00000003435	Supt5	0.450904	0.931794
NM_026141	NM_026141.3	321	965	399	1047	286	335	479	126	420.903	-0.544823	0.210978	-2.58237	0.00981231	0.117546	0.685476	67418	ENSMUSG00000015757	Ppil4	-0.544823	0.929792
NM_001253812	NM_001253812.1	386	1000	699	1721	441	451	584	268	598.572	-0.445785	0.172744	-2.5806	0.00986276	0.118045	0.734185	74195	ENSMUSG00000022031	Elp3	-0.445785	0.927953
NM_001081549	NM_001081549.2	1623	2381	2182	3863	2722	2111	2603	1382	2279.27	0.382581	0.14831	2.57961	0.0098913	0.118049	1.30367	54720	ENSMUSG00000022951	Rcan1	0.382581	0.92794
NM_007487	NM_007487.3	4948	8299	4995	11787	6655	9747	12304	2796	7265.8	0.584545	0.226556	2.58013	0.00987625	0.118049	1.49957	11861	ENSMUSG00000047446	Arl4a	0.584545	0.92794
NM_019827	NM_019827.6	479	1138	811	1192	563	419	536	331	623.93	-0.350874	0.136004	-2.57987	0.00988363	0.118049	0.784109	56637	ENSMUSG00000022812	Gsk3b	-0.350874	0.92794
NM_028679	NM_028679.3	311	1025	401	1231	362	308	469	168	451.474	-0.516254	0.200148	-2.57936	0.00989829	0.118049	0.699185	73914	ENSMUSG00000020227	Irak3	-0.516254	0.92794
NM_178607	NM_178607.4	114	176	171	193	97	56	105	47	111.044	-0.587421	0.227817	-2.57847	0.00992378	0.118142	0.665532	51902	ENSMUSG00000048911	Rnf24	-0.587421	0.927594
NM_178633	NM_178633.3	357	956	487	1121	661	699	843	306	628.102	0.39909	0.15477	2.57861	0.00991999	0.118142	1.31868	77113	ENSMUSG00000031605	Klhl2	0.39909	0.927594
NM_001159589	NM_001159589.2	192	392	284	476	180	160	164	132	226.981	-0.438832	0.170368	-2.57579	0.0100012	0.118958	0.737732	93759	ENSMUSG00000020063	Sirt1	-0.438832	0.924605
NM_133804	NM_133804.2	450	991	731	1138	537	464	541	230	573.872	-0.32473	0.126138	-2.57439	0.0100416	0.119333	0.798448	98170	ENSMUSG00000024736	Tmem132a	-0.32473	0.923241
NM_029933	NM_029933.4	566	1192	725	1413	618	509	567	332	672.482	-0.326052	0.126754	-2.57233	0.0101017	0.119834	0.797716	77578	ENSMUSG00000038256	Bcl9	-0.326052	0.921419
NM_172404	NM_172404.2	87	193	127	279	166	146	218	82	151.659	0.445275	0.173083	2.57261	0.0100935	0.119834	1.36157	70266	ENSMUSG00000039648	Kyat1	0.445275	0.921419
NM_001167949	NM_001167949.2	5106	12743	8189	16516	6227	6040	7151	3055	7212.85	-0.296989	0.115562	-2.56996	0.010171	0.120419	0.813949	381290	ENSMUSG00000026463	Atp2b4	-0.296989	0.919305
NM_001291156	NM_001291156.1	448	1609	661	2154	543	541	692	293	727.054	-0.524095	0.203962	-2.56957	0.0101825	0.120419	0.695395	380712	ENSMUSG00000038217	Tlcd2	-0.524095	0.919305
NM_023788	NM_023788.3	32	58	54	138	24	28	34	17	40.9873	-0.790375	0.307608	-2.56942	0.0101869	0.120419	0.578194	75625	ENSMUSG00000047238	Mageh1	-0.790375	0.919305
NM_145507	NM_145507.2	2198	4564	3213	5155	2138	2300	2735	1197	2681.84	-0.278681	0.108447	-2.56975	0.0101771	0.120419	0.824344	226414	ENSMUSG00000026356	Dars	-0.278681	0.919305
NM_001033464	NM_001033464.3	86	234	91	264	81	80	63	50	103.355	-0.609182	0.237357	-2.56652	0.0102725	0.121324	0.655568	381812	ENSMUSG00000061414	Cracr2a	-0.609182	0.916053
NM_001290011	NM_001290011.1	41	106	73	76	84	83	141	30	75.5868	0.691965	0.269677	2.5659	0.0102908	0.121327	1.61548	18618	ENSMUSG00000000301	Pemt	0.691965	0.916043
NM_001310728	NM_001310728.1	59	145	82	159	58	55	58	29	71.2457	-0.536663	0.209139	-2.56606	0.0102862	0.121327	0.689364	17535	ENSMUSG00000031928	Mre11a	-0.536663	0.916043
NM_001277266	NM_001277266.1	209	681	420	908	314	254	331	132	348.147	-0.449832	0.17547	-2.56358	0.0103597	0.121925	0.732128	11491	ENSMUSG00000052593	Adam17	-0.449832	0.913908
NM_008624	NM_008624.3	84	155	116	191	171	137	106	107	133.263	0.5704	0.222493	2.56368	0.0103568	0.121925	1.48494	17532	ENSMUSG00000032470	Mras	0.5704	0.913908
NM_020570	NM_020570.2	122	303	148	338	115	94	150	69	147.839	-0.461804	0.180169	-2.56318	0.010372	0.121961	0.726078	57434	ENSMUSG00000028933	Xrcc2	-0.461804	0.913778
NM_001081298	NM_001081298.1	6807	11056	8652	13303	5539	5860	6814	3338	7129.84	-0.337887	0.13189	-2.56188	0.0104107	0.12231	0.791199	99633	ENSMUSG00000028184	Adgrl2	-0.337887	0.91254
NM_146691	NM_146691.1	41	82	55	94	40	30	20	17	42.3701	-0.73866	0.288363	-2.56157	0.0104202	0.122314	0.599296	258686	ENSMUSG00000049015	Olfr1467	-0.73866	0.912525
NM_028873	NM_028873.4	1161	2994	1888	3866	2688	2109	3002	938	2147.49	0.410448	0.160265	2.56106	0.0104354	0.122386	1.3291	74330	ENSMUSG00000025354	Dnajc14	0.410448	0.912269
NM_001290476	NM_001290476.2	774	1244	1155	1530	1126	1046	1291	680	1081.45	0.367434	0.143493	2.56063	0.0104482	0.122428	1.29006	67455	ENSMUSG00000036782	Klhl13	0.367434	0.912119
NM_001168600	NM_001168600.1	486	943	745	1087	766	768	1022	349	732.203	0.368359	0.143952	2.55889	0.0105006	0.122917	1.29088	237107	ENSMUSG00000025266	Gnl3l	0.368359	0.910387
NM_025344	NM_025344.2	1972	3181	2883	3739	3085	2467	3595	1529	2725.4	0.37463	0.146424	2.55853	0.0105116	0.122917	1.29651	66085	ENSMUSG00000031029	Eif3f	0.37463	0.910387
NM_030245	NM_030245.3	297	879	603	995	304	360	518	134	442.451	-0.495044	0.193502	-2.55834	0.0105174	0.122917	0.70954	27878	ENSMUSG00000026563	Tada1	-0.495044	0.910387
NM_153533	NM_153533.2	3015	3627	3902	4672	5026	3850	4549	2102	3826.25	0.494969	0.193517	2.55776	0.0105349	0.123014	1.40929	209039	ENSMUSG00000037003	Tns2	0.494969	0.910046
NM_175034	NM_175034.3	1325	2029	1712	2075	1913	1685	1865	1187	1724.21	0.434667	0.169962	2.55744	0.0105445	0.12302	1.3516	317750	ENSMUSG00000035183	Slc24a5	0.434667	0.910026
NM_001011748	NM_001011748.1	26	72	34	116	21	23	36	6	33.7146	-0.895574	0.350497	-2.55516	0.010614	0.123722	0.537533	257898	ENSMUSG00000044454	Olfr867	-0.895574	0.907552
NM_001293683	NM_001293683.1	1013	2467	1419	2952	1501	1870	2539	882	1706.62	0.392095	0.153489	2.55455	0.0106324	0.123829	1.3123	52696	ENSMUSG00000019923	Zwint	0.392095	0.907177
NM_008514	NM_008514.4	1200	3228	1504	3515	1455	1134	1300	734	1557.51	-0.375364	0.146963	-2.55414	0.0106449	0.123868	0.770911	16974	ENSMUSG00000030201	Lrp6	-0.375364	0.907042
NM_018798	NM_018798.2	226	706	346	915	252	231	373	140	340.322	-0.47441	0.185804	-2.55328	0.0106712	0.124066	0.719761	54609	ENSMUSG00000050148	Ubqln2	-0.47441	0.906348
NM_001172146	NM_001172146.1	44	93	90	101	111	92	73	56	81.919	0.612287	0.239867	2.5526	0.0106921	0.124201	1.52868	231872	ENSMUSG00000029610	Aimp2	0.612287	0.905876
NM_013716	NM_013716.2	456	1067	742	1797	865	987	1307	435	882.18	0.451378	0.176896	2.55165	0.0107213	0.124432	1.36735	27041	ENSMUSG00000018583	G3bp1	0.451378	0.905068
NM_001164212	NM_001164212.1	8	13	15	22	29	28	21	6	17.3463	1.08297	0.424824	2.54923	0.0107961	0.124992	2.1184	232441	ENSMUSG00000030222	Rerg	1.08297	0.903117
NM_001291282	NM_001291282.1	15	45	27	54	47	43	31	29	35.8037	0.768953	0.301647	2.54918	0.0107975	0.124992	1.70403	107769	ENSMUSG00000038623	Tm6sf1	0.768953	0.903117
NM_175465	NM_175465.6	40	76	55	92	80	69	70	38	63.2022	0.558431	0.219018	2.54971	0.0107814	0.124992	1.47267	228071	ENSMUSG00000042272	Sestd1	0.558431	0.903117
NM_001025392	NM_001025392.1	429	1204	625	1110	425	440	610	240	564.912	-0.368578	0.144629	-2.54844	0.0108207	0.125153	0.774546	72567	ENSMUSG00000037608	Bclaf1	-0.368578	0.90256
NM_008245	NM_008245.3	160	426	190	306	133	56	165	90	170.594	-0.67134	0.263639	-2.54644	0.0108827	0.125437	0.627923	15242	ENSMUSG00000024986	Hhex	-0.67134	0.901575
NM_053261	NM_053261.2	120	300	146	261	127	90	113	60	136.382	-0.48126	0.188974	-2.5467	0.0108747	0.125437	0.716352	114663	ENSMUSG00000024525	Impa2	-0.48126	0.901575
NM_007636	NM_007636.2	777	1506	1276	1634	1314	1078	1428	653	1162.35	0.333251	0.130919	2.54548	0.0109127	0.125583	1.25985	12461	ENSMUSG00000034024	Cct2	0.333251	0.90107
NM_011782	NM_011782.2	28	68	49	63	70	43	75	30	51.4228	0.636286	0.249971	2.54544	0.0109141	0.125583	1.55432	23794	ENSMUSG00000022894	Adamts5	0.636286	0.90107
NM_175423	NM_175423.3	160	222	367	183	344	297	348	163	267.565	0.734001	0.288509	2.54412	0.0109554	0.12595	1.66325	109305	ENSMUSG00000049686	Orai1	0.734001	0.899803
NM_153198	NM_153198.2	2041	4852	3135	6240	2521	2087	2850	1291	2796.45	-0.272696	0.107224	-2.54324	0.0109828	0.126157	0.827771	73389	ENSMUSG00000002996	Hbp1	-0.272696	0.899089
NM_009031	NM_009031.3	379	694	503	578	340	260	293	180	377.856	-0.464463	0.182656	-2.54283	0.010996	0.1262	0.724741	245688	ENSMUSG00000031353	Rbbp7	-0.464463	0.898941
NM_001163425	NM_001163425.1	37	94	66	140	93	70	99	51	76.9107	0.537916	0.21166	2.54142	0.0110405	0.126278	1.45187	66915	ENSMUSG00000073616	Cops9	0.537916	0.898673
NM_026348	NM_026348.3	34	108	47	107	36	26	39	17	44.2247	-0.687735	0.270518	-2.54229	0.011013	0.126278	0.620828	67733	ENSMUSG00000028549	Itgb3bp	-0.687735	0.898673
NM_177305	NM_177305.4	320	524	712	500	290	220	249	171	353.544	-0.625034	0.245917	-2.54164	0.0110334	0.126278	0.648405	320982	ENSMUSG00000049866	Arl4c	-0.625034	0.898673
NM_178404	NM_178404.3	94	257	158	382	123	116	111	42	136.679	-0.541757	0.213146	-2.54172	0.011031	0.126278	0.686934	78751	ENSMUSG00000042851	Zc3h6	-0.541757	0.898673
NM_029976	NM_029976.3	498	902	691	1115	800	613	859	420	706.994	0.319868	0.125922	2.5402	0.011079	0.126354	1.24822	52626	ENSMUSG00000020392	Cdkn2aipnl	0.319868	0.89841
NM_053137	NM_053137.2	5	43	28	45	6	5	15	5	14.9972	-1.28178	0.50462	-2.54009	0.0110825	0.126354	0.411288	93883	ENSMUSG00000043458	Pcdhb12	-1.28178	0.89841
NM_146175	NM_146175.3	962	2302	1501	2484	1079	1013	1251	636	1276.76	-0.253417	0.0997656	-2.54012	0.0110814	0.126354	0.838907	101095	ENSMUSG00000025821	Zfp282	-0.253417	0.89841
NM_177673	NM_177673.2	254	520	380	584	428	356	463	210	380.258	0.32025	0.126082	2.54001	0.0110849	0.126354	1.24855	230967	ENSMUSG00000039523	Cep104	0.32025	0.89841
NM_001160214	NM_001160214.1	500	1229	658	1460	479	415	763	243	628.885	-0.423043	0.166706	-2.53766	0.0111597	0.126405	0.74585	68734	ENSMUSG00000041846	Ppp4r3a	-0.423043	0.898236
NM_001166456	NM_001166456.1	10	7	2	9	20	16	10	8	11.1392	1.45068	0.571369	2.53896	0.0111182	0.126405	2.73338	105727	ENSMUSG00000023169	Slc38a1	1.45068	0.898236
NM_001172472	NM_001172472.1	19	54	33	40	40	27	52	46	40.2294	0.848739	0.334306	2.53881	0.011123	0.126405	1.80093	20698	ENSMUSG00000061878	Sphk1	0.848739	0.898236
NM_008737	NM_008737.2	14042	24832	17065	30355	13804	11539	14536	7415	15387.7	-0.294833	0.116147	-2.53845	0.0111345	0.126405	0.815167	18186	ENSMUSG00000025810	Nrp1	-0.294833	0.898236
NM_008929	NM_008929.3	990	1988	1736	2368	1642	1438	1924	897	1551.19	0.30699	0.120979	2.53754	0.0111635	0.126405	1.23712	100037258	ENSMUSG00000022136	Dnajc3	0.30699	0.898236
NM_176850	NM_176850.2	851	1222	1252	1822	1317	1259	1348	702	1191.82	0.393466	0.15506	2.5375	0.0111647	0.126405	1.31355	207165	ENSMUSG00000040481	Bptf	0.393466	0.898236
NM_178890	NM_178890.3	6	13	5	13	17	20	16	5	11.6831	1.22971	0.484557	2.5378	0.0111551	0.126405	2.3452	99382	ENSMUSG00000032724	Abtb2	1.22971	0.898236
NM_183146	NM_183146.3	317	764	466	894	365	325	421	175	415.696	-0.318667	0.125517	-2.53883	0.0111224	0.126405	0.80181	212281	ENSMUSG00000021510	Zfp729a	-0.318667	0.898236
NM_177638	NM_177638.4	8	12	5	19	14	29	30	3	14.405	1.31692	0.519338	2.53577	0.01122	0.126923	2.49134	224912	ENSMUSG00000044279	Crb3	1.31692	0.896459
NM_001110337	NM_001110337.1	565	643	750	890	443	366	468	152	498.898	-0.560415	0.221174	-2.53382	0.0112826	0.127524	0.678107	70355	ENSMUSG00000051043	Gprc5c	-0.560415	0.894408
NM_001004177	NM_001004177.2	32	51	39	64	42	52	64	36	47.4732	0.651525	0.257201	2.53313	0.0113048	0.127667	1.57083	53883	ENSMUSG00000068740	Celsr2	0.651525	0.893923
NM_009415	NM_009415.2	456	783	859	841	1014	690	732	450	722.74	0.504747	0.199428	2.53097	0.0113747	0.128259	1.41887	21991	ENSMUSG00000023456	Tpi1	0.504747	0.891912
NM_031179	NM_031179.2	4023	5193	5463	5534	5318	5430	5537	4033	5206.2	0.530284	0.209522	2.53092	0.0113764	0.128259	1.44421	81898	ENSMUSG00000025982	Sf3b1	0.530284	0.891912
NM_021432	NM_021432.2	10	51	37	49	12	10	18	7	20.1552	-1.00596	0.397704	-2.52941	0.0114253	0.128595	0.497939	58243	ENSMUSG00000055430	Nap1l5	-1.00596	0.890777
NM_172486	NM_172486.2	103	228	135	220	92	79	111	52	115.354	-0.451841	0.178616	-2.52968	0.0114167	0.128595	0.73111	210503	ENSMUSG00000062743	Zfp677	-0.451841	0.890777
NM_001146057	NM_001146057.1	111	269	175	209	238	228	179	96	182.745	0.520561	0.20591	2.5281	0.0114681	0.12886	1.43451	70025	ENSMUSG00000028937	Acot7	0.520561	0.889882
NM_008944	NM_008944.2	1751	3493	2154	3949	3017	2317	2519	1579	2497.32	0.339488	0.134284	2.52813	0.0114671	0.12886	1.26531	19166	ENSMUSG00000015671	Psma2	0.339488	0.889882
NM_001146323	NM_001146323.1	288	643	463	751	271	296	389	170	369.641	-0.334246	0.132283	-2.52675	0.0115123	0.129166	0.793199	12807	ENSMUSG00000027615	Hps3	-0.334246	0.888852
NM_001289589	NM_001289589.1	223	677	280	756	271	225	282	116	304.467	-0.464011	0.183645	-2.52668	0.0115146	0.129166	0.724968	231866	ENSMUSG00000029587	Zfp12	-0.464011	0.888852
NM_054081	NM_054081.2	666	1176	826	1425	978	826	1270	486	912.08	0.342942	0.135785	2.52562	0.0115493	0.129447	1.26834	116870	ENSMUSG00000021144	Mta1	0.342942	0.887908
NM_001289901	NM_001289901.1	185	379	215	375	165	149	170	95	198.204	-0.403649	0.159926	-2.52397	0.0116038	0.129521	0.755944	230162	ENSMUSG00000039634	Zfp189	-0.403649	0.887661
NM_001291857	NM_001291857.2	121	302	241	376	201	259	284	153	231.39	0.41956	0.166225	2.52406	0.0116009	0.129521	1.33752	11568	ENSMUSG00000020473	Aebp1	0.41956	0.887661
NM_029173	NM_029173.4	8	5	7	3	19	11	8	11	10.4374	1.55252	0.615114	2.52396	0.0116042	0.129521	2.93329	75124	ENSMUSG00000021396	Nxnl2	1.55252	0.887661
NM_030083	NM_030083.2	736	1258	1059	1458	1182	974	1269	549	1023.09	0.347674	0.137734	2.52424	0.0115947	0.129521	1.27251	78304	ENSMUSG00000059278	Naa38	0.347674	0.887661
NM_144896	NM_144896.4	150	445	346	526	171	201	223	108	240.122	-0.42632	0.16885	-2.52485	0.0115748	0.129521	0.744158	229487	ENSMUSG00000028085	Gatb	-0.42632	0.887661
NM_001081154	NM_001081154.2	1511	3368	2335	3964	2363	2461	3254	1194	2395.36	0.304675	0.120769	2.5228	0.0116426	0.129841	1.23514	223989	ENSMUSG00000060657	Marf1	0.304675	0.886587
NM_177686	NM_177686.4	6	8	1	11	14	22	20	1	10.0936	1.63355	0.647615	2.52242	0.0116552	0.129874	3.10277	232413	ENSMUSG00000053063	Clec12a	1.63355	0.886479
NM_011672	NM_011672.4	321	877	427	1117	351	356	413	192	441.585	-0.401836	0.159436	-2.52035	0.0117237	0.13042	0.756894	22230	ENSMUSG00000005262	Ufd1	-0.401836	0.884657
NM_016682	NM_016682.2	1074	1939	1753	2338	1916	1358	1986	943	1604.73	0.354693	0.140723	2.5205	0.0117187	0.13042	1.27871	50995	ENSMUSG00000052997	Uba2	0.354693	0.884657
NM_009381	NM_009381.3	179	369	297	717	373	407	507	159	347.521	0.5034	0.199796	2.51957	0.0117499	0.130603	1.41755	21835	ENSMUSG00000035686	Thrsp	0.5034	0.884048
NM_001198839	NM_001198839.1	2149	4960	2775	5311	2389	2137	2440	1251	2652.21	-0.276257	0.109689	-2.51854	0.0117842	0.130876	0.82573	12927	ENSMUSG00000031955	Bcar1	-0.276257	0.883141
NM_146041	NM_146041.2	246	563	364	686	429	427	509	195	399.333	0.339366	0.134782	2.51789	0.011806	0.131009	1.2652	218138	ENSMUSG00000038372	Gmds	0.339366	0.882698
NM_010478	NM_010478.2	428	1872	2145	2400	1280	2447	3310	3731	2424.07	1.49427	0.593557	2.51748	0.0118197	0.131053	2.81721	15511	ENSMUSG00000090877	Hspa1b	1.49427	0.882555
NM_026281	NM_026281.2	692	1583	1079	1914	759	725	897	469	920.837	-0.264358	0.105058	-2.51629	0.0118598	0.131389	0.832569	67623	ENSMUSG00000040234	Tm7sf3	-0.264358	0.881442
NM_001283061	NM_001283061.1	2531	5557	3579	6040	4295	3765	3710	2639	3870.12	0.336378	0.133755	2.51489	0.0119069	0.131422	1.26258	14030	ENSMUSG00000009079	Ewsr1	0.336378	0.881334
NM_011075	NM_011075.2	32	50	49	54	85	48	44	35	50.3948	0.750573	0.298468	2.51475	0.0119118	0.131422	1.68246	18669	ENSMUSG00000028970	Abcb1b	0.750573	0.881334
NM_025522	NM_025522.5	876	2303	1478	3127	1196	819	831	667	1248.82	-0.447302	0.177812	-2.51559	0.0118834	0.131422	0.733413	66375	ENSMUSG00000021094	Dhrs7	-0.447302	0.881334
NM_145617	NM_145617.3	391	912	699	900	777	590	673	432	650.245	0.373339	0.148449	2.51493	0.0119055	0.131422	1.29535	235439	ENSMUSG00000038664	Herc1	0.373339	0.881334
NM_178609	NM_178609.4	164	436	293	397	276	364	548	125	305.765	0.553169	0.219943	2.51506	0.0119013	0.131422	1.46731	52679	ENSMUSG00000020185	E2f7	0.553169	0.881334
NM_001004362	NM_001004362.2	87	240	114	244	88	70	90	59	110.071	-0.499772	0.19878	-2.5142	0.0119303	0.131518	0.707219	72128	ENSMUSG00000060301	2610008E11Rik	-0.499772	0.881016
NM_008867	NM_008867.2	803	1784	1254	1869	785	658	865	574	988.671	-0.358326	0.142556	-2.51358	0.0119511	0.131639	0.780069	18779	ENSMUSG00000054580	Pla2r1	-0.358326	0.880615
NM_001039478	NM_001039478.1	40	91	57	98	28	35	32	23	45.3627	-0.649017	0.258278	-2.51286	0.0119757	0.13166	0.637715	321000	ENSMUSG00000056260	Lrif1	-0.649017	0.880546
NM_001159571	NM_001159571.1	1595	3722	3861	6418	4450	3113	3737	2271	3460.95	0.456534	0.181666	2.51304	0.0119696	0.13166	1.37224	13846	ENSMUSG00000029710	Ephb4	0.456534	0.880546
NM_009811	NM_009811.4	1140	2673	1683	3145	1276	1276	1512	593	1486.86	-0.298736	0.118892	-2.51266	0.0119825	0.13166	0.812965	12368	ENSMUSG00000027997	Casp6	-0.298736	0.880546
NM_029720	NM_029720.2	658	1864	816	2147	1169	1383	1659	588	1186.67	0.440813	0.175477	2.51209	0.0120018	0.131764	1.35737	76737	ENSMUSG00000023272	Creld2	0.440813	0.880203
NM_001081247	NM_001081247.1	273	758	467	824	366	290	331	186	390.134	-0.347191	0.138255	-2.51124	0.0120309	0.131975	0.786113	218832	ENSMUSG00000025280	Polr3a	-0.347191	0.879508
NM_001285446	NM_001285446.1	384	1140	673	1516	491	457	621	234	595.927	-0.396059	0.157773	-2.51032	0.0120623	0.132122	0.759931	12396	ENSMUSG00000038533	Cbfa2t2	-0.396059	0.879024
NM_175146	NM_175146.4	179	344	283	475	278	260	337	215	287.666	0.397405	0.158312	2.51027	0.012064	0.132122	1.31714	69499	ENSMUSG00000025264	Tsr2	0.397405	0.879024
NM_001302957	NM_001302957.1	1027	1364	1374	1611	1435	1346	1820	718	1320.37	0.454589	0.181146	2.50952	0.0120896	0.132294	1.37039	70892	ENSMUSG00000036745	Ttll7	0.454589	0.878459
NM_139236	NM_139236.3	741	1743	1086	2375	829	818	978	465	1005.05	-0.305904	0.121914	-2.50917	0.0121015	0.132317	0.808935	230082	ENSMUSG00000028430	Nol6	-0.305904	0.878384
NM_001304991	NM_001304991.1	104	310	217	319	247	208	245	117	208.003	0.396803	0.158188	2.50842	0.0121271	0.132464	1.31659	19057	ENSMUSG00000022092	Ppp3cc	0.396803	0.877901
NM_022019	NM_022019.5	360	2276	502	2027	493	256	415	256	648.577	-1.06158	0.423247	-2.50817	0.0121359	0.132464	0.479108	63953	ENSMUSG00000039384	Dusp10	-1.06158	0.877901
NM_133753	NM_133753.1	709	1243	822	1630	1045	1394	1648	389	1049.25	0.534021	0.212934	2.50791	0.0121446	0.132464	1.44796	74155	ENSMUSG00000028967	Errfi1	0.534021	0.877901
NM_001081228	NM_001081228.1	185	386	360	417	188	155	195	122	231.65	-0.440564	0.175751	-2.50675	0.0121846	0.132793	0.736847	620631	ENSMUSG00000075272	Ttc30a2	-0.440564	0.876826
NM_001301811	NM_001301811.1	3161	4139	2872	5090	3215	5312	5140	2042	3827.12	0.534739	0.213423	2.50554	0.0122265	0.133141	1.44868	15900	ENSMUSG00000041515	Irf8	0.534739	0.875688
NM_001024922	NM_001024922.2	463	1042	763	1191	514	472	624	279	606.88	-0.28225	0.112672	-2.50507	0.0122427	0.133209	0.822307	234374	ENSMUSG00000057788	Ddx49	-0.28225	0.875467
NM_019740	NM_019740.2	572	864	805	1594	1084	767	891	646	879.592	0.455803	0.182058	2.50361	0.0122932	0.13365	1.37155	56484	ENSMUSG00000048756	Foxo3	0.455803	0.874032
NM_027477	NM_027477.3	276	481	457	722	276	265	312	147	333.951	-0.373352	0.149305	-2.5006	0.0123983	0.134684	0.771987	272347	ENSMUSG00000062519	Zfp398	-0.373352	0.870685
NM_001080979	NM_001080979.1	218	420	335	409	387	306	373	179	318.61	0.393283	0.157411	2.49845	0.0124739	0.134725	1.31338	21679	ENSMUSG00000030353	Tead4	0.393283	0.870551
NM_001310682	NM_001310682.1	3	10	16	14	25	16	14	10	13.6968	1.1993	0.480066	2.4982	0.0124826	0.134725	2.29628	18753	ENSMUSG00000021948	Prkcd	1.1993	0.870551
NM_009471	NM_009471.2	98	152	109	143	169	105	145	86	126.103	0.544689	0.217897	2.49975	0.0124279	0.134725	1.45871	22247	ENSMUSG00000022814	Umps	0.544689	0.870551
NM_010444	NM_010444.2	356	809	295	781	361	2231	943	465	800.761	1.45704	0.582965	2.49937	0.0124416	0.134725	2.74545	15370	ENSMUSG00000023034	Nr4a1	1.45704	0.870551
NM_023324	NM_023324.2	703	1725	1034	1788	720	761	928	423	912.874	-0.284854	0.113996	-2.4988	0.0124614	0.134725	0.820824	67245	ENSMUSG00000020134	Peli1	-0.284854	0.870551
NM_033617	NM_033617.3	1652	3605	2375	4367	2786	2237	2988	1397	2511.78	0.249491	0.0998276	2.49922	0.0124467	0.134725	1.18879	114143	ENSMUSG00000033379	Atp6v0b	0.249491	0.870551
NM_145223	NM_145223.2	72	231	120	244	89	75	100	42	105.367	-0.486984	0.194927	-2.49828	0.0124796	0.134725	0.713515	236266	ENSMUSG00000063810	Alms1	-0.486984	0.870551
NM_145521	NM_145521.3	96	172	151	142	87	60	69	41	95.4362	-0.600586	0.240372	-2.49857	0.0124695	0.134725	0.659486	227721	ENSMUSG00000051373	Plpp7	-0.600586	0.870551
NM_024185	NM_024185.4	707	2048	1305	2885	1704	1481	1995	713	1469.45	0.400172	0.160234	2.49742	0.0125099	0.134912	1.31967	66960	ENSMUSG00000026767	Mindy3	0.400172	0.86995
NM_001037713	NM_001037713.4	24	84	80	156	105	100	87	48	80.3093	0.667376	0.267565	2.49426	0.0126219	0.135901	1.58818	327959	ENSMUSG00000040483	Xaf1	0.667376	0.866778
NM_008223	NM_008223.3	16	38	39	31	52	27	66	16	34.5837	0.866434	0.347711	2.49182	0.0127091	0.136585	1.82315	15160	ENSMUSG00000022766	Serpind1	0.866434	0.864598
NM_030703	NM_030703.2	25	79	33	49	46	72	115	14	50.7786	0.911797	0.365945	2.49163	0.012716	0.136585	1.88139	93721	ENSMUSG00000025196	Cpn1	0.911797	0.864598
NM_080555	NM_080555.2	24187	44184	31341	51149	35211	29698	41200	18558	32918.9	0.28087	0.112707	2.49203	0.0127015	0.136585	1.21493	67916	ENSMUSG00000028517	Plpp3	0.28087	0.864598
NM_001162943	NM_001162943.1	6426	11978	9403	16075	7590	5853	7318	2897	7631.27	-0.337807	0.13563	-2.49066	0.0127508	0.136849	0.791243	233651	ENSMUSG00000036862	Dchs1	-0.337807	0.86376
NM_001302213	NM_001302213.1	1376	3912	2583	5133	1783	1788	2033	971	2155.42	-0.327601	0.131604	-2.48929	0.0128	0.137267	0.796861	11957	ENSMUSG00000022890	Atp5j	-0.327601	0.862434
NM_001001738	NM_001001738.2	1675	2395	717	4600	2851	3875	4683	1564	2722.85	1.06734	0.428998	2.48799	0.0128467	0.137625	2.09557	414801	ENSMUSG00000117975	Itprip	1.06734	0.861303
NM_172525	NM_172525.2	3122	7386	4360	7077	3239	3205	3931	1730	3870.08	-0.275322	0.110669	-2.48779	0.0128539	0.137625	0.826266	214137	ENSMUSG00000039831	Arhgap29	-0.275322	0.861303
NM_001081188	NM_001081188.1	244	503	336	556	265	181	230	147	281.736	-0.386893	0.155624	-2.48608	0.0129158	0.138175	0.764775	66446	ENSMUSG00000025785	Exosc7	-0.386893	0.85957
NM_001253920	NM_001253920.1	833	2139	1545	2568	1880	1702	2049	650	1551.37	0.399978	0.160905	2.4858	0.0129259	0.138175	1.31949	67605	ENSMUSG00000011096	Akt1s1	0.399978	0.85957
NM_009542	NM_009542.2	48	125	65	166	48	37	64	23	61.5972	-0.600607	0.241751	-2.48441	0.0129768	0.138498	0.659476	22643	ENSMUSG00000055240	Zfp101	-0.600607	0.858556
NR_002870	NR_002870.2	24	74	47	75	34	17	25	8	32.3012	-0.793793	0.319477	-2.48467	0.0129673	0.138498	0.576826	474332	ENSMUSG00000078190	Dnm3os	-0.793793	0.858556
NM_175247	NM_175247.3	155	269	207	393	132	141	168	73	173.593	-0.408745	0.16456	-2.48387	0.0129965	0.138598	0.753278	22690	ENSMUSG00000062861	Zfp28	-0.408745	0.858244
NM_172493	NM_172493.2	186	567	261	696	191	180	270	132	268.472	-0.459918	0.185207	-2.48326	0.0130186	0.138613	0.727028	54004	ENSMUSG00000034480	Diaph2	-0.459918	0.858196
NM_172681	NM_172681.4	1086	2195	1411	3181	1264	1055	1129	596	1333.69	-0.336704	0.135577	-2.48349	0.0130102	0.138613	0.791848	229473	ENSMUSG00000033767	Tmem131l	-0.336704	0.858196
NM_001037711	NM_001037711.2	5	8	4	13	6	23	38	1	11.5767	1.65325	0.666173	2.48172	0.0130751	0.138826	3.14542	70737	ENSMUSG00000068876	Cgn	1.65325	0.85753
NM_001159634	NM_001159634.1	4499	12718	6703	14692	6045	4693	6406	2456	6361.46	-0.355352	0.143149	-2.4824	0.0130501	0.138826	0.781679	227723	ENSMUSG00000039262	Prrc2b	-0.355352	0.85753
NM_001302152	NM_001302152.1	1069	3273	1217	3212	2229	2006	2978	866	1935.96	0.488921	0.197042	2.4813	0.0130903	0.138826	1.4034	13876	ENSMUSG00000040732	Erg	0.488921	0.85753
NM_011277	NM_011277.2	1711	3034	2048	4438	2282	2600	3654	1304	2484.95	0.380366	0.15329	2.48135	0.0130885	0.138826	1.30167	19821	ENSMUSG00000026484	Rnf2	0.380366	0.85753
NM_198631	NM_198631.2	502	782	672	985	817	754	698	384	682.52	0.396885	0.159923	2.48172	0.013075	0.138826	1.31666	330474	ENSMUSG00000059273	Zc3h4	0.396885	0.85753
NM_001293728	NM_001293728.1	9	11	13	22	13	37	30	6	17.3666	1.17131	0.472431	2.47933	0.0131628	0.139484	2.25217	22156	ENSMUSG00000005968	Tuft1	1.17131	0.855476
NM_001243762	NM_001243762.1	306	531	322	691	494	441	484	212	414.577	0.387476	0.156364	2.47803	0.0132109	0.139883	1.3081	12728	ENSMUSG00000004317	Clcn5	0.387476	0.854236
NM_010578	NM_010578.2	7401	12303	10508	12642	11157	9788	11258	6110	9977.49	0.368752	0.148907	2.47639	0.0132718	0.140417	1.29124	16412	ENSMUSG00000025809	Itgb1	0.368752	0.85258
NM_001045536	NM_001045536.2	645	1366	1091	1581	749	679	777	349	823.967	-0.302266	0.122153	-2.4745	0.0133424	0.14093	0.810977	195018	ENSMUSG00000055670	Zzef1	-0.302266	0.850996
NM_001164325	NM_001164325.1	791	1360	1072	2059	714	690	994	401	913.948	-0.340155	0.137472	-2.47435	0.0133479	0.14093	0.789956	58800	ENSMUSG00000027365	Trpm7	-0.340155	0.850996
NM_029847	NM_029847.4	393	1132	687	1384	520	500	537	251	593.88	-0.346403	0.140004	-2.47424	0.0133518	0.14093	0.786543	77041	ENSMUSG00000021592	Arsk	-0.346403	0.850996
NM_001199785	NM_001199785.1	117	375	200	624	170	135	155	84	195.268	-0.551752	0.223034	-2.47385	0.0133664	0.140956	0.682191	72805	ENSMUSG00000021271	Zfp839	-0.551752	0.850916
NM_001252454	NM_001252454.1	292	841	632	1000	750	599	679	310	595.54	0.376169	0.152088	2.47336	0.0133851	0.140956	1.29789	13854	ENSMUSG00000035203	Epn1	0.376169	0.850916
NM_025838	NM_025838.2	43	121	53	109	83	85	89	48	75.4544	0.534814	0.216232	2.47334	0.0133858	0.140956	1.44876	66910	ENSMUSG00000020895	Tmem107	0.534814	0.850916
NM_001033213	NM_001033213.1	120	461	330	749	470	425	531	156	367.68	0.589453	0.238412	2.47241	0.0134204	0.141121	1.50468	104718	ENSMUSG00000033530	Ttc7b	0.589453	0.850408
NM_011695	NM_011695.2	564	1380	1003	1340	691	599	572	344	740.205	-0.357926	0.144771	-2.47236	0.0134225	0.141121	0.780285	22334	ENSMUSG00000021771	Vdac2	-0.357926	0.850408
NM_001302255	NM_001302255.1	653	1517	1259	1791	1433	1092	1555	533	1153.68	0.376117	0.152169	2.4717	0.0134474	0.141271	1.29784	18858	ENSMUSG00000018217	Pmp22	0.376117	0.849946
NM_001145968	NM_001145968.1	33	46	34	51	53	46	47	31	43.2219	0.673858	0.272883	2.4694	0.013534	0.141847	1.59533	69519	ENSMUSG00000032417	Rwdd2a	0.673858	0.848179
NM_010756	NM_010756.3	547	1415	713	1649	956	956	1052	519	910.241	0.331909	0.134403	2.46951	0.0135297	0.141847	1.25868	17134	ENSMUSG00000051510	Mafg	0.331909	0.848179
NM_025623	NM_025623.2	370	589	542	665	571	499	566	321	508.115	0.396259	0.160489	2.46906	0.0135467	0.14187	1.31609	66536	ENSMUSG00000015247	Nipsnap3b	0.396259	0.84811
NM_177304	NM_177304.3	33	52	35	116	47	57	94	48	58.4819	0.728194	0.295018	2.46831	0.0135755	0.14206	1.65656	320981	ENSMUSG00000038173	Enpp6	0.728194	0.847528
NM_146320	NM_146320.2	23	80	50	81	29	18	20	19	34.8778	-0.76715	0.3109	-2.46751	0.0136056	0.142264	0.587577	258317	ENSMUSG00000068814	Olfr1145	-0.76715	0.846905
NM_172685	NM_172685.3	423	799	629	925	479	332	369	236	482.714	-0.385929	0.156429	-2.46712	0.0136206	0.142311	0.765286	229731	ENSMUSG00000040322	Slc25a24	-0.385929	0.846762
NM_177077	NM_177077.2	495	1237	931	1390	1010	796	1069	458	866.44	0.308277	0.124984	2.46654	0.0136425	0.142429	1.23823	75914	ENSMUSG00000033769	Exoc6b	0.308277	0.846403
NM_001033350	NM_001033350.3	8	5	1	9	12	22	22	1	10.0453	1.69854	0.688737	2.46616	0.013657	0.142469	3.24572	242248	ENSMUSG00000037922	Bank1	1.69854	0.84628
NM_133716	NM_133716.3	2802	6717	5156	7870	3879	2850	3476	1799	3903.91	-0.303635	0.123135	-2.46587	0.0136682	0.142474	0.810208	69780	ENSMUSG00000032870	Smap2	-0.303635	0.846263
NM_008881	NM_008881.2	593	959	743	1014	1096	703	830	468	787.286	0.433956	0.176057	2.46487	0.0137064	0.142762	1.35093	18844	ENSMUSG00000030084	Plxna1	0.433956	0.845389
NM_010702	NM_010702.2	18	36	30	22	43	31	46	15	29.9672	0.841555	0.341591	2.46363	0.0137536	0.143031	1.79198	16841	ENSMUSG00000021539	Lect2	0.841555	0.844569
NM_177092	NM_177092.4	2222	4819	3210	5286	3561	3470	5140	1559	3433.29	0.361499	0.14673	2.46371	0.0137509	0.143031	1.28476	320183	ENSMUSG00000051236	Msrb3	0.361499	0.844569
NM_001290527	NM_001290527.1	5	14	9	6	24	13	26	2	11.9326	1.37832	0.55974	2.46243	0.0138	0.143376	2.59965	101739	ENSMUSG00000028484	Psip1	1.37832	0.843524
NM_153545	NM_153545.2	111	202	179	216	222	175	158	112	170.096	0.487644	0.198051	2.46222	0.0138082	0.143376	1.40215	217366	ENSMUSG00000025145	Lrrc45	0.487644	0.843524
NM_011971	NM_011971.4	1594	3800	1639	3644	2650	2339	2887	1261	2335.06	0.371472	0.150973	2.46051	0.013874	0.143836	1.29367	26446	ENSMUSG00000069744	Psmb3	0.371472	0.842131
NM_144552	NM_144552.3	8	6	7	8	8	23	40	1	12.4542	1.62054	0.658552	2.46076	0.0138642	0.143836	3.0749	217517	ENSMUSG00000046314	Stxbp6	1.62054	0.842131
NM_001164035	NM_001164035.1	197	410	414	480	179	125	86	161	237.398	-0.734836	0.298801	-2.45928	0.0139214	0.144167	0.600886	18205	ENSMUSG00000049107	Ntf3	-0.734836	0.841134
NM_023184	NM_023184.3	205	295	172	696	363	419	410	160	319.778	0.610769	0.248368	2.45913	0.0139274	0.144167	1.52707	66277	ENSMUSG00000030087	Klf15	0.610769	0.841134
NM_001310629	NM_001310629.1	656	1258	1011	1698	1030	918	1244	556	990.416	0.280642	0.114145	2.45865	0.0139462	0.144251	1.21474	109108	ENSMUSG00000029221	Slc30a9	0.280642	0.840882
NM_001271584	NM_001271584.1	369	802	478	1161	728	559	664	359	600.399	0.360854	0.146884	2.45673	0.0140208	0.144576	1.28419	13002	ENSMUSG00000000826	Dnajc5	0.360854	0.839905
NM_007467	NM_007467.3	14	10	20	30	23	26	28	20	22.3621	0.973019	0.395985	2.45721	0.0140021	0.144576	1.96294	11803	ENSMUSG00000006651	Aplp1	0.973019	0.839905
NM_009409	NM_009409.2	1184	3604	1759	3363	1663	1194	1417	664	1636.35	-0.379612	0.154489	-2.45721	0.0140022	0.144576	0.768644	21974	ENSMUSG00000017485	Top2b	-0.379612	0.839905
NM_178710	NM_178710.3	89	328	153	317	109	105	127	61	139.351	-0.477886	0.19451	-2.45687	0.0140153	0.144576	0.718029	235344	ENSMUSG00000037112	Sik2	-0.477886	0.839905
NM_022993	NM_022993.3	338	527	295	439	190	214	263	121	280.096	-0.517392	0.210648	-2.4562	0.0140415	0.144678	0.698633	65107	ENSMUSG00000022175	Lrp10	-0.517392	0.839597
NM_007499	NM_007499.2	247	694	440	940	312	260	334	200	377.51	-0.386088	0.157251	-2.45524	0.0140791	0.144954	0.765202	11920	ENSMUSG00000034218	Atm	-0.386088	0.838768
NM_008047	NM_008047.5	144	257	203	167	246	347	175	288	251.385	1.08328	0.441517	2.45353	0.014146	0.145304	2.11884	14314	ENSMUSG00000022816	Fstl1	1.08328	0.837722
NM_008140	NM_008140.2	60	189	174	274	136	180	217	105	157.99	0.530319	0.216123	2.45378	0.0141362	0.145304	1.44425	14685	ENSMUSG00000034837	Gnat1	0.530319	0.837722
NM_175367	NM_175367.6	6	12	6	21	28	13	12	11	13.6661	1.17681	0.47969	2.45327	0.0141565	0.145304	2.26076	108800	ENSMUSG00000020961	Ston2	1.17681	0.837722
NM_177789	NM_177789.4	55	151	21	336	511	432	445	31	234.599	2.00283	0.816222	2.45378	0.0141363	0.145304	4.00786	278180	ENSMUSG00000044206	Vsig4	2.00283	0.837722
NM_153153	NM_153153.3	104	223	166	236	204	151	200	91	164.409	0.398501	0.162496	2.45238	0.0141917	0.145554	1.31814	225115	ENSMUSG00000024236	Svil	0.398501	0.836976
NM_001164768	NM_001164768.1	419	907	599	995	624	588	768	360	623.118	0.271982	0.11095	2.4514	0.0142303	0.145727	1.20747	30050	ENSMUSG00000035949	Fbxw2	0.271982	0.83646
NM_019579	NM_019579.3	862	1593	1293	1988	868	828	1052	390	1009.8	-0.32724	0.133481	-2.45159	0.0142228	0.145727	0.79706	56217	ENSMUSG00000021112	Mpp5	-0.32724	0.83646
NM_001110824	NM_001110824.1	23	37	32	47	41	69	55	11	38.1324	0.84712	0.345665	2.45069	0.0142581	0.145789	1.79891	74123	ENSMUSG00000023991	Foxp4	0.84712	0.836274
NM_001081750	NM_001081750.1	362	1056	641	1285	794	708	1147	323	723.794	0.428285	0.174794	2.45023	0.0142765	0.145866	1.34563	269704	ENSMUSG00000079215	Zfp664	0.428285	0.836046
NM_001312903	NM_001312903.1	845	1897	1664	2231	1125	718	906	569	1133.92	-0.391993	0.16	-2.44995	0.0142877	0.14587	0.762076	19207	ENSMUSG00000028681	Ptch2	-0.391993	0.836035
NM_001252684	NM_001252684.1	443	1067	692	1207	794	722	864	365	718.917	0.283506	0.115771	2.44885	0.0143312	0.146202	1.21715	226026	ENSMUSG00000024943	Smc5	0.283506	0.835047
NM_001166580	NM_001166580.1	199	265	366	274	130	108	137	109	191.481	-0.660556	0.269774	-2.44855	0.0143433	0.146214	0.632634	213393	ENSMUSG00000048489	Depp1	-0.660556	0.835011
NM_027977	NM_027977.2	698	1751	1087	2014	936	736	883	384	945.759	-0.31163	0.127405	-2.44599	0.0144456	0.147146	0.805731	71881	ENSMUSG00000033096	Apmap	-0.31163	0.832253
NM_001039530	NM_001039530.3	986	1769	1427	1962	811	773	1154	547	1093.19	-0.347726	0.14218	-2.44568	0.0144579	0.147159	0.785822	547253	ENSMUSG00000034422	Parp14	-0.347726	0.832213
NM_001033238	NM_001033238.1	1216	2475	2204	3337	2293	2090	3470	883	2103.84	0.443366	0.181498	2.44282	0.0145731	0.147296	1.35977	208650	ENSMUSG00000022637	Cblb	0.443366	0.831809
NM_001033393	NM_001033393.2	925	2101	1349	2930	1198	952	1118	521	1231.05	-0.323022	0.132187	-2.44367	0.0145387	0.147296	0.799394	320534	ENSMUSG00000045980	Tmem104	-0.323022	0.831809
NM_001043335	NM_001043335.1	1136	2689	1757	2787	2242	2043	2491	762	1861.86	0.392945	0.160886	2.44237	0.014591	0.147296	1.31307	68519	ENSMUSG00000058070	Eml1	0.392945	0.831809
NM_001159635	NM_001159635.1	894	1955	1309	2484	1403	1275	1661	806	1383.03	0.246589	0.100964	2.44234	0.0145922	0.147296	1.1864	67889	ENSMUSG00000026889	Rbm18	0.246589	0.831809
NM_001293800	NM_001293800.1	361	492	519	680	543	518	656	249	489.566	0.434522	0.177822	2.44358	0.0145425	0.147296	1.35146	77090	ENSMUSG00000002396	Ocel1	0.434522	0.831809
NM_009574	NM_009574.3	8	28	11	23	14	15	32	28	20.8032	1.08683	0.444752	2.44367	0.0145386	0.147296	2.12407	22772	ENSMUSG00000061524	Zic2	1.08683	0.831809
NM_009697	NM_009697.3	7993	20138	15189	21147	10749	6852	9951	5554	11060.6	-0.349334	0.142976	-2.44331	0.0145533	0.147296	0.784946	11819	ENSMUSG00000030551	Nr2f2	-0.349334	0.831809
NM_010331	NM_010331.2	270	478	498	636	492	425	445	299	434.41	0.412528	0.168881	2.44271	0.0145775	0.147296	1.33102	14731	ENSMUSG00000022561	Gpaa1	0.412528	0.831809
NM_011587	NM_011587.2	86	67	33	45	26	25	28	9	39.7476	-1.09699	0.44887	-2.4439	0.0145295	0.147296	0.46749	21846	ENSMUSG00000033191	Tie1	-1.09699	0.831809
NM_013481	NM_013481.1	502	920	713	1090	740	611	871	472	715.586	0.324216	0.132615	2.44479	0.0144936	0.147296	1.25198	12181	ENSMUSG00000022557	Bop1	0.324216	0.831809
NM_023141	NM_023141.2	2083	3973	3033	4957	2171	1848	1895	1336	2456.12	-0.334613	0.136966	-2.44304	0.014564	0.147296	0.792997	30935	ENSMUSG00000060519	Tor3a	-0.334613	0.831809
NM_001290643	NM_001290643.1	186	412	236	497	169	197	200	100	223.746	-0.3787	0.155125	-2.44126	0.0146363	0.147407	0.76913	19889	ENSMUSG00000060090	Rp2	-0.3787	0.831481
NM_030713	NM_030713.2	38	97	54	77	28	29	37	18	42.2378	-0.656004	0.268681	-2.44157	0.0146234	0.147407	0.634634	80902	ENSMUSG00000025602	Zfp202	-0.656004	0.831481
NM_153072	NM_153072.2	11	22	21	32	4	6	12	3	11.772	-1.21115	0.496092	-2.44138	0.0146311	0.147407	0.431924	210554	ENSMUSG00000076430	Hus1b	-1.21115	0.831481
NM_001081274	NM_001081274.1	476	778	729	860	1035	720	609	409	695.135	0.49889	0.204498	2.43958	0.0147045	0.147701	1.41313	110208	ENSMUSG00000028961	Pgd	0.49889	0.830616
NM_008090	NM_008090.5	333	724	580	1471	806	751	1224	270	702.093	0.567969	0.232801	2.43971	0.0146989	0.147701	1.48243	14461	ENSMUSG00000015053	Gata2	0.567969	0.830616
NM_008904	NM_008904.2	32	33	28	62	42	77	55	18	42.9052	0.831242	0.340638	2.44025	0.014677	0.147701	1.77922	19017	ENSMUSG00000029167	Ppargc1a	0.831242	0.830616
NM_172397	NM_172397.3	592	1788	1085	1789	697	795	758	402	881.385	-0.344458	0.141203	-2.43945	0.0147095	0.147701	0.787604	67803	ENSMUSG00000040699	Limd2	-0.344458	0.830616
NM_172563	NM_172563.3	139	125	99	233	143	134	193	183	165.545	0.751672	0.308171	2.43914	0.0147222	0.147718	1.68374	217082	ENSMUSG00000003949	Hlf	0.751672	0.830566
NM_001291448	NM_001291448.1	235	292	289	365	445	286	282	195	301.247	0.546237	0.223982	2.43875	0.014738	0.147766	1.46027	235169	ENSMUSG00000039048	Foxred1	0.546237	0.830425
NM_001136066	NM_001136066.2	1835	4894	3266	6084	2246	2290	2821	1043	2698.65	-0.326007	0.13372	-2.43799	0.0147692	0.147917	0.797741	15369	ENSMUSG00000004070	Hmox2	-0.326007	0.829981
NM_001316729	NM_001316729.1	118	328	209	392	160	136	155	58	169.731	-0.42785	0.175503	-2.43784	0.0147752	0.147917	0.743369	70536	ENSMUSG00000024084	Qpct	-0.42785	0.829981
NM_001113529	NM_001113529.1	6040	11532	10464	13403	6862	4701	4841	3836	7146.6	-0.428782	0.17594	-2.43709	0.014806	0.148115	0.742889	12977	ENSMUSG00000014599	Csf1	-0.428782	0.8294
NM_001164226	NM_001164226.1	670	1250	870	1569	1029	893	1184	493	941.491	0.290268	0.11917	2.43575	0.0148607	0.148247	1.22287	18181	ENSMUSG00000058440	Nrf1	0.290268	0.829015
NM_001252313	NM_001252313.1	1875	4289	2900	4197	3142	2842	3918	1398	2895.79	0.316353	0.129901	2.43534	0.0148777	0.148247	1.24518	20185	ENSMUSG00000018501	Ncor1	0.316353	0.829015
NM_011538	NM_011538.2	57	190	117	169	126	119	126	107	123.693	0.529453	0.217402	2.43537	0.0148767	0.148247	1.44338	21389	ENSMUSG00000030699	Tbx6	0.529453	0.829015
NM_019975	NM_019975.3	181	385	310	468	222	163	224	84	228.422	-0.390106	0.160141	-2.43601	0.0148502	0.148247	0.763073	56794	ENSMUSG00000021884	Hacl1	-0.390106	0.829015
NM_144557	NM_144557.5	5	18	8	12	10	22	9	21	14.5463	1.30609	0.536196	2.43585	0.0148569	0.148247	2.47271	245049	ENSMUSG00000041794	Myrip	1.30609	0.829015
NM_176933	NM_176933.4	1629	2744	1749	3040	2774	1954	1935	1603	2162.44	0.451883	0.185566	2.43515	0.0148855	0.148247	1.36782	319520	ENSMUSG00000031530	Dusp4	0.451883	0.829015
NM_025994	NM_025994.3	437	869	704	1122	800	792	1038	284	709.6	0.425199	0.174636	2.43477	0.0149015	0.148296	1.34276	27984	ENSMUSG00000040659	Efhd2	0.425199	0.828872
NM_001165930	NM_001165930.1	286	595	367	564	241	238	280	169	316.592	-0.368867	0.151596	-2.43323	0.014965	0.148377	0.77439	76485	ENSMUSG00000021916	Glt8d1	-0.368867	0.828633
NM_001285780	NM_001285780.1	87	225	148	244	86	94	123	37	114.607	-0.467333	0.192033	-2.43362	0.0149489	0.148377	0.7233	66231	ENSMUSG00000053453	Thoc7	-0.467333	0.828633
NM_001290989	NM_001290989.1	88	178	71	162	118	127	152	77	118.38	0.51879	0.21321	2.43324	0.0149646	0.148377	1.43275	65945	ENSMUSG00000039953	Clstn1	0.51879	0.828633
NM_026485	NM_026485.2	284	696	570	706	564	514	751	233	509.029	0.409694	0.168308	2.43419	0.0149252	0.148377	1.3284	67976	ENSMUSG00000015363	Trabd	0.409694	0.828633
NM_153798	NM_153798.2	451	1069	690	1194	545	408	527	306	588.689	-0.305544	0.125568	-2.43329	0.0149623	0.148377	0.809137	231329	ENSMUSG00000029250	Polr2b	-0.305544	0.828633
NM_026119	NM_026119.3	375	846	438	1114	824	519	770	312	605.016	0.416314	0.171134	2.43268	0.0149876	0.148491	1.33451	67381	ENSMUSG00000022109	Med4	0.416314	0.828299
NM_001252067	NM_001252067.1	1185	3018	1584	3220	1189	1166	1689	691	1532.12	-0.314554	0.129375	-2.43134	0.0150433	0.148713	0.8041	260302	ENSMUSG00000020740	Gga3	-0.314554	0.827651
NM_025921	NM_025921.3	298	707	517	1047	364	348	371	203	428.189	-0.34791	0.14309	-2.43141	0.0150403	0.148713	0.785722	67028	ENSMUSG00000031242	2610002M06Rik	-0.34791	0.827651
NM_026572	NM_026572.3	85	215	139	224	87	80	85	60	110.267	-0.451509	0.185672	-2.43176	0.0150258	0.148713	0.731277	68133	ENSMUSG00000034424	Gcsh	-0.451509	0.827651
NM_001031808	NM_001031808.2	233	686	326	1014	262	255	351	144	347.528	-0.473022	0.194586	-2.43092	0.0150605	0.148774	0.720454	107733	ENSMUSG00000036850	Mrpl41	-0.473022	0.827474
NM_024270	NM_024270.3	254	513	400	661	482	384	463	206	397.392	0.328399	0.135111	2.43058	0.0150746	0.148804	1.25562	76205	ENSMUSG00000003062	Stard3nl	0.328399	0.827387
NM_023598	NM_023598.2	1087	1774	1115	2369	867	865	916	574	1102.18	-0.373568	0.153854	-2.42808	0.0151792	0.149725	0.771871	71371	ENSMUSG00000019947	Arid5b	-0.373568	0.824705
NM_001293791	NM_001293791.1	363	914	616	1176	481	409	468	237	519.614	-0.310537	0.127945	-2.42712	0.0152194	0.149803	0.806342	70885	ENSMUSG00000031864	Ints10	-0.310537	0.824478
NM_022996	NM_022996.1	3321	6649	5729	9103	6357	5232	5751	2952	5344.49	0.302602	0.124677	2.42709	0.0152206	0.149803	1.23337	65113	ENSMUSG00000024425	Ndfip1	0.302602	0.824478
NM_172643	NM_172643.5	210	578	320	744	248	233	317	93	294.927	-0.443026	0.182507	-2.42744	0.0152056	0.149803	0.73559	226470	ENSMUSG00000033964	Zbtb41	-0.443026	0.824478
NM_001042565	NM_001042565.3	1262	3140	2184	3264	2015	2304	2829	1075	2122.79	0.317889	0.131055	2.42561	0.0152825	0.150302	1.24651	78889	ENSMUSG00000017677	Wsb1	0.317889	0.823035
NM_001293229	NM_001293229.1	224	606	285	718	257	237	260	131	297.979	-0.395922	0.163257	-2.42515	0.015302	0.150384	0.760003	240064	ENSMUSG00000095253	Zfp799	-0.395922	0.822799
NM_001164806	NM_001164806.1	422	1071	658	1078	511	447	552	220	555.701	-0.314071	0.129535	-2.42461	0.015325	0.150389	0.804369	666938	ENSMUSG00000092060	Bend4	-0.314071	0.822783
NM_010494	NM_010494.1	3037	6521	4628	7469	3749	2698	3199	1903	3795.41	-0.300087	0.123759	-2.42476	0.0153183	0.150389	0.812203	15896	ENSMUSG00000001029	Icam2	-0.300087	0.822783
NM_009190	NM_009190.2	1003	2323	1571	2573	1151	1166	1207	554	1306.62	-0.28102	0.115925	-2.42417	0.0153436	0.150462	0.823009	20479	ENSMUSG00000009907	Vps4b	-0.28102	0.822574
NM_029850	NM_029850.3	596	1338	817	1949	636	698	667	341	779.436	-0.358321	0.147848	-2.42358	0.0153682	0.150592	0.780072	77045	ENSMUSG00000029438	Bcl7a	-0.358321	0.822197
NM_001271497	NM_001271497.1	301	532	467	789	427	433	608	299	462.371	0.355855	0.14704	2.42011	0.0155157	0.151927	1.27974	16169	ENSMUSG00000023206	Il15ra	0.355855	0.818366
NM_001163742	NM_001163742.1	152	351	152	420	298	234	281	131	236.915	0.437576	0.180914	2.4187	0.0155761	0.152296	1.35433	270151	ENSMUSG00000032109	Nlrx1	0.437576	0.817311
NM_181589	NM_181589.3	79	200	127	152	167	132	151	72	130.189	0.471516	0.19493	2.4189	0.0155675	0.152296	1.38657	70466	ENSMUSG00000048327	Ckap2l	0.471516	0.817311
NM_023175	NM_023175.1	559	1201	960	1612	940	1014	1160	468	928.327	0.31385	0.129778	2.41836	0.0155907	0.152327	1.24302	52633	ENSMUSG00000022751	Nit2	0.31385	0.817223
NM_029798	NM_029798.3	18	19	25	30	28	34	30	20	26.3933	0.839005	0.346985	2.41799	0.0156067	0.152373	1.78882	76917	ENSMUSG00000023911	Flywch2	0.839005	0.817093
NM_025460	NM_025460.2	83	185	125	224	95	74	97	33	101.079	-0.463686	0.19187	-2.41667	0.0156633	0.152814	0.725131	66271	ENSMUSG00000030615	Tmem126a	-0.463686	0.815836
NM_025843	NM_025843.3	2953	6673	4877	7220	5163	4345	5497	2420	4614.94	0.256562	0.106219	2.41541	0.0157176	0.152896	1.19463	66916	ENSMUSG00000033938	Ndufb7	0.256562	0.815604
NM_025887	NM_025887.4	487	1343	777	1564	642	576	635	301	699.889	-0.316995	0.131224	-2.41569	0.0157055	0.152896	0.80274	271457	ENSMUSG00000017831	Rab5a	-0.316995	0.815604
NM_144909	NM_144909.1	3	15	9	8	17	17	32	1	11.9042	1.41625	0.586314	2.41552	0.0157129	0.152896	2.66891	231103	ENSMUSG00000059434	Gckr	1.41625	0.815604
NM_172867	NM_172867.3	278	699	547	635	259	235	237	229	360.325	-0.505782	0.20942	-2.41515	0.0157287	0.152896	0.704279	242466	ENSMUSG00000060206	Zfp462	-0.505782	0.815604
NM_175103	NM_175103.3	512	899	784	986	886	709	822	403	728.035	0.361906	0.149794	2.41602	0.015691	0.152896	1.28512	66162	ENSMUSG00000047721	Bola2	0.361906	0.815604
NM_001168620	NM_001168620.1	2270	5942	3750	8668	3060	2579	3188	1531	3396.04	-0.331796	0.137426	-2.41437	0.0157626	0.15299	0.794547	83965	ENSMUSG00000023960	Enpp5	-0.331796	0.815336
NM_001304830	NM_001304830.1	84	272	84	358	110	236	352	122	188.264	0.740593	0.306756	2.41428	0.0157664	0.15299	1.67086	17133	ENSMUSG00000042622	Maff	0.740593	0.815336
NM_008239	NM_008239.4	43	92	94	124	51	31	40	28	56.5925	-0.623415	0.258235	-2.41413	0.0157727	0.15299	0.649133	15220	ENSMUSG00000038415	Foxq1	-0.623415	0.815336
NM_001163307	NM_001163307.1	485	1157	737	1561	519	540	707	281	662.33	-0.323868	0.134261	-2.41222	0.0158556	0.153461	0.798925	22658	ENSMUSG00000018537	Pcgf2	-0.323868	0.814001
NM_177460	NM_177460.4	24	75	50	113	75	79	66	33	60.2587	0.611176	0.253354	2.41234	0.0158505	0.153461	1.5275	214424	ENSMUSG00000032392	Parp16	0.611176	0.814001
NM_028207	NM_028207.3	7444	9471	7926	11735	11207	9626	12801	3938	9045.77	0.479857	0.19898	2.41158	0.0158837	0.153512	1.39461	72349	ENSMUSG00000003518	Dusp3	0.479857	0.813858
NM_146589	NM_146589.2	6	33	14	38	4	6	6	6	11.3643	-1.28537	0.532971	-2.41171	0.0158777	0.153512	0.410264	258582	ENSMUSG00000057761	Olfr1022	-1.28537	0.813858
NM_025414	NM_025414.3	107	228	210	256	194	187	244	98	182.409	0.411147	0.170517	2.41118	0.0159009	0.153567	1.32974	66196	ENSMUSG00000020527	Myo19	0.411147	0.813701
NM_153074	NM_153074.3	1	19	5	12	25	17	17	3	11.4609	1.39488	0.578685	2.41043	0.0159339	0.153776	2.62966	211228	ENSMUSG00000049988	Lrrc25	1.39488	0.813113
NM_025465	NM_025465.2	178	427	204	518	161	154	228	98	216.757	-0.418048	0.173454	-2.41013	0.0159468	0.153789	0.748437	66282	ENSMUSG00000025591	Tma16	-0.418048	0.813074
NM_010917	NM_010917.2	6543	16362	10426	18443	7931	7590	9065	4313	9108.72	-0.223267	0.0927454	-2.40731	0.0160704	0.154869	0.856623	18073	ENSMUSG00000005397	Nid1	-0.223267	0.810035
NM_019933	NM_019933.2	174	403	291	422	181	187	197	103	222.737	-0.352226	0.146348	-2.40678	0.016094	0.154986	0.783375	19258	ENSMUSG00000026384	Ptpn4	-0.352226	0.809707
NM_001289550	NM_001289550.1	696	1260	936	1329	1007	918	1058	575	943.94	0.315295	0.131085	2.40527	0.0161607	0.155516	1.24427	21804	ENSMUSG00000030782	Tgfb1i1	0.315295	0.808224
NM_001024931	NM_001024931.2	8	21	12	32	44	18	32	6	20.1087	1.03449	0.430412	2.40349	0.0162392	0.155824	2.04839	52897	ENSMUSG00000025576	Rbfox3	1.03449	0.807366
NM_001113514	NM_001113514.1	4075	8058	6211	8425	4264	3781	4976	1910	4778.78	-0.311841	0.129773	-2.40297	0.0162624	0.155824	0.805613	104099	ENSMUSG00000039115	Itga9	-0.311841	0.807366
NM_010564	NM_010564.4	13	17	9	30	16	30	25	16	19.8135	0.965806	0.401895	2.40313	0.0162554	0.155824	1.95315	16322	ENSMUSG00000032968	Inha	0.965806	0.807366
NM_025437	NM_025437.4	171	516	327	596	250	192	224	123	264.706	-0.378643	0.157532	-2.40359	0.0162348	0.155824	0.769161	66235	ENSMUSG00000067194	Eif1ax	-0.378643	0.807366
NM_172132	NM_172132.2	673	1544	1094	2093	659	754	1032	351	906.856	-0.3563	0.148213	-2.40397	0.0162179	0.155824	0.781166	193796	ENSMUSG00000024201	Kdm4b	-0.3563	0.807366
NM_025587	NM_025587.2	6829	15302	8602	16392	11237	8960	12529	5338	9999.45	0.276717	0.115233	2.40137	0.0163339	0.156397	1.21144	66481	ENSMUSG00000039001	Rps21	0.276717	0.805772
NM_009579	NM_009579.3	14	36	22	39	35	32	32	20	28.1451	0.72809	0.303376	2.39996	0.0163968	0.156753	1.65644	22782	ENSMUSG00000037434	Slc30a1	0.72809	0.804783
NM_144811	NM_144811.3	303	832	492	1076	359	349	464	190	445.109	-0.348324	0.14515	-2.39975	0.0164062	0.156753	0.785496	52609	ENSMUSG00000053411	Cbx7	-0.348324	0.804783
NM_146108	NM_146108.2	39	152	86	199	112	102	134	73	104.508	0.52193	0.217479	2.39991	0.0163989	0.156753	1.43587	227095	ENSMUSG00000041426	Hibch	0.52193	0.804783
NM_030250	NM_030250.2	1049	2953	1805	3897	1934	2211	3046	1022	2057.71	0.386759	0.161327	2.39735	0.0165139	0.157671	1.30745	52014	ENSMUSG00000023068	Nus1	0.386759	0.802249
NM_001161797	NM_001161797.1	1225	2423	2036	3166	2035	1984	2246	985	1903.92	0.285848	0.119301	2.39603	0.0165739	0.15813	1.21913	100169	ENSMUSG00000066043	Phactr4	0.285848	0.800986
NM_001005788	NM_001005788.3	949	2428	1335	2455	1092	978	1205	599	1245.67	-0.268243	0.112041	-2.39415	0.0166588	0.158378	0.83033	381549	ENSMUSG00000064141	Zfp69	-0.268243	0.800304
NM_011486	NM_011486.5	4113	7020	5744	8763	5897	5629	10289	2758	5967.77	0.431923	0.180408	2.39415	0.016659	0.158378	1.34903	20848	ENSMUSG00000004040	Stat3	0.431923	0.800304
NM_021441	NM_021441.2	199	584	315	794	220	207	327	133	299.529	-0.427939	0.178739	-2.39422	0.0166558	0.158378	0.743323	21341	ENSMUSG00000031832	Taf1c	-0.427939	0.800304
NM_145606	NM_145606.3	662	1246	766	1374	955	914	1020	487	887.378	0.307102	0.128254	2.39449	0.0166434	0.158378	1.23722	234852	ENSMUSG00000000743	Chmp1a	0.307102	0.800304
NM_172429	NM_172429.2	590	1085	897	1236	853	879	931	526	848.454	0.31936	0.13335	2.3949	0.0166249	0.158378	1.24778	76479	ENSMUSG00000025024	Smndc1	0.31936	0.800304
NM_013557	NM_013557.2	483	1014	637	1282	907	734	1026	326	746.507	0.37088	0.154953	2.39349	0.0166888	0.15855	1.29314	15467	ENSMUSG00000029613	Eif2ak1	0.37088	0.799834
NM_021398	NM_021398.3	13981	28205	14674	31065	19271	17935	21791	13273	19279	0.341962	0.142896	2.39308	0.0167076	0.158615	1.26748	58207	ENSMUSG00000027074	Slc43a3	0.341962	0.799655
NM_001004367	NM_001004367.4	101	184	146	179	113	44	88	35	101.074	-0.612568	0.256038	-2.39249	0.0167346	0.158759	0.654032	319478	ENSMUSG00000044365	Cxxc4	-0.612568	0.799261
NM_001271725	NM_001271725.1	95	230	176	299	110	104	128	54	132.6	-0.406046	0.169762	-2.39185	0.0167637	0.15881	0.754689	80890	ENSMUSG00000027993	Trim2	-0.406046	0.799121
NM_146864	NM_146864.1	17	71	32	74	17	16	21	14	27.6067	-0.81221	0.339549	-2.39203	0.0167557	0.15881	0.569509	258863	ENSMUSG00000050198	Olfr768	-0.81221	0.799121
NM_001271757	NM_001271757.1	4	10	6	19	15	17	16	7	11.3991	1.14694	0.47972	2.39086	0.016809	0.159128	2.21444	22419	ENSMUSG00000030170	Wnt5b	1.14694	0.798255
NM_001170981	NM_001170981.1	1839	2438	2934	6113	2929	3602	4806	1530	3092.72	0.517259	0.216503	2.38915	0.0168873	0.159756	1.43123	15381	ENSMUSG00000060373	Hnrnpc	0.517259	0.796542
NM_009177	NM_009177.4	1494	3007	2215	3698	1515	1288	1760	1013	1836.75	-0.286595	0.12	-2.38828	0.0169273	0.159796	0.819835	20442	ENSMUSG00000013846	St3gal1	-0.286595	0.796434
NM_024264	NM_024264.5	69	82	56	86	38	29	41	20	49.6368	-0.701103	0.29355	-2.38836	0.0169237	0.159796	0.615102	104086	ENSMUSG00000026170	Cyp27a1	-0.701103	0.796434
NM_026942	NM_026942.3	863	1733	1045	2153	919	746	1009	466	1011.36	-0.288296	0.120697	-2.38859	0.0169133	0.159796	0.818869	69106	ENSMUSG00000032333	Stoml1	-0.288296	0.796434
NM_001101467	NM_001101467.1	6	13	4	9	7	15	30	5	10.8864	1.34544	0.563649	2.38702	0.0169854	0.159808	2.54108	233005	ENSMUSG00000091867	Cyp2a22	1.34544	0.796403
NM_028083	NM_028083.4	170	363	187	285	182	106	121	66	168.438	-0.526907	0.220698	-2.38746	0.0169652	0.159808	0.694041	110749	ENSMUSG00000022945	Chaf1b	-0.526907	0.796403
NM_029780	NM_029780.3	1538	3170	2328	3240	2487	1897	2633	1451	2259.44	0.303179	0.127014	2.38696	0.0169881	0.159808	1.23386	110157	ENSMUSG00000000441	Raf1	0.303179	0.796403
NM_031198	NM_031198.3	2332	5723	2943	5589	3985	3170	3893	2217	3538.24	0.303526	0.127131	2.3875	0.0169636	0.159808	1.23416	21426	ENSMUSG00000029553	Tfec	0.303526	0.796403
NM_025946	NM_025946.6	172	353	310	484	323	300	334	156	288.137	0.346354	0.145154	2.38611	0.0170277	0.160068	1.27134	67067	ENSMUSG00000067847	Romo1	0.346354	0.795696
NM_016907	NM_016907.3	4	10	1	10	9	32	18	0	10.1384	1.7961	0.752998	2.38527	0.0170667	0.160322	3.47281	20732	ENSMUSG00000027315	Spint1	1.7961	0.795007
NM_145393	NM_145393.4	987	2060	1609	3245	1787	1664	2329	834	1684.21	0.340093	0.142617	2.38467	0.0170947	0.160472	1.26584	213541	ENSMUSG00000040025	Ythdf2	0.340093	0.794601
NM_001031667	NM_001031667.1	611	1395	1186	2319	1449	1067	1279	739	1179.53	0.376483	0.157945	2.38363	0.0171427	0.160586	1.29817	606496	ENSMUSG00000057177	Gsk3a	0.376483	0.794293
NM_001174047	NM_001174047.1	19	42	35	47	31	37	49	33	36.8064	0.696333	0.292108	2.38382	0.017134	0.160586	1.62038	56808	ENSMUSG00000010066	Cacna2d2	0.696333	0.794293
NM_026058	NM_026058.4	1975	3732	3160	4219	3170	2972	3251	1585	2891.08	0.300529	0.126072	2.38379	0.0171353	0.160586	1.2316	67260	ENSMUSG00000008206	Cers4	0.300529	0.794293
NR_024067	NR_024067.2	142	362	190	460	190	101	176	71	183.485	-0.477082	0.200377	-2.38092	0.0172696	0.161661	0.718429		ENSMUSG00000098234	Snhg6	-0.477082	0.791395
NM_001289471	NM_001289471.1	973	1437	2041	3214	2431	2706	6379	744	2361.68	1.13172	0.475391	2.3806	0.0172842	0.161686	2.19119	21847	ENSMUSG00000037465	Klf10	1.13172	0.791329
NM_001037722	NM_001037722.3	1174	1870	2118	2063	2460	1802	1570	1211	1791.48	0.5049	0.212203	2.37933	0.0173443	0.161796	1.41902	11490	ENSMUSG00000028041	Adam15	0.5049	0.791033
NM_013671	NM_013671.3	977	1948	1595	2297	1625	1515	2191	697	1516.65	0.351744	0.147812	2.37967	0.0173283	0.161796	1.2761	20656	ENSMUSG00000006818	Sod2	0.351744	0.791033
NM_020567	NM_020567.2	120	508	244	542	205	163	139	91	214.241	-0.531421	0.223284	-2.38002	0.0173116	0.161796	0.691873	57441	ENSMUSG00000006715	Gmnn	-0.531421	0.791033
NM_028102	NM_028102.1	294	653	407	781	270	300	359	185	367.551	-0.31668	0.133084	-2.37955	0.0173336	0.161796	0.802915	72108	ENSMUSG00000061313	Ddhd2	-0.31668	0.791033
NM_001146287	NM_001146287.1	558	1083	551	1941	1101	1000	1499	379	930.726	0.540154	0.227098	2.37851	0.0173829	0.161954	1.45413	63955	ENSMUSG00000040957	Cables1	0.540154	0.790609
NM_027113	NM_027113.2	99	277	130	306	112	77	100	72	129.564	-0.48868	0.205461	-2.37845	0.0173854	0.161954	0.712677	69544	ENSMUSG00000034379	Wdr5b	-0.48868	0.790609
NM_025942	NM_025942.2	298	530	434	751	545	513	564	194	452.15	0.397474	0.167169	2.37767	0.0174223	0.162133	1.3172	67059	ENSMUSG00000027108	Ola1	0.397474	0.790128
NM_201369	NM_201369.3	638	1545	1081	1953	597	716	974	410	883.498	-0.332883	0.140012	-2.37753	0.0174289	0.162133	0.793948	381695	ENSMUSG00000029655	N4bp2l2	-0.332883	0.790128
NM_001136062	NM_001136062.2	32	107	61	116	34	30	42	25	48.591	-0.60748	0.255642	-2.37629	0.0174878	0.162568	0.656342	13808	ENSMUSG00000060600	Eno3	-0.60748	0.788964
NM_001164480	NM_001164480.1	2515	7239	3488	6582	3869	5030	7054	2036	4394.44	0.439047	0.184906	2.37443	0.0175761	0.16305	1.35571	20469	ENSMUSG00000056917	Sipa1	0.439047	0.787679
NM_011734	NM_011734.3	585	1475	822	1768	669	682	750	326	784.648	-0.313514	0.132029	-2.37459	0.0175686	0.16305	0.80468	22619	ENSMUSG00000001942	Siae	-0.313514	0.787679
NM_019501	NM_019501.3	212	425	210	722	416	488	471	141	356.797	0.561296	0.236364	2.37471	0.0175629	0.16305	1.47559	56075	ENSMUSG00000026784	Pdss1	0.561296	0.787679
NM_001177658	NM_001177658.1	287	519	436	581	407	393	478	281	413.507	0.353951	0.149125	2.37352	0.0176194	0.163244	1.27806	27395	ENSMUSG00000033845	Mrpl15	0.353951	0.787163
NM_007396	NM_007396.4	823	1141	986	1401	1147	989	1291	574	1023	0.382748	0.161285	2.37311	0.0176389	0.163244	1.30382	11480	ENSMUSG00000052155	Acvr2a	0.382748	0.787163
NM_018828	NM_018828.2	747	2247	1189	2840	872	958	1075	519	1138.99	-0.358868	0.151231	-2.37297	0.0176457	0.163244	0.779776	55935	ENSMUSG00000008200	Fnbp4	-0.358868	0.787163
NM_139308	NM_139308.2	724	1601	1292	2185	1475	1199	1624	589	1245.52	0.329989	0.13904	2.37334	0.0176278	0.163244	1.257	99138	ENSMUSG00000027367	Stard7	0.329989	0.787163
NM_001168276	NM_001168276.1	32	73	40	93	23	25	26	20	36.7188	-0.681118	0.2872	-2.37158	0.0177123	0.163747	0.623682	239546	ENSMUSG00000054967	Zfp647	-0.681118	0.785826
NM_009009	NM_009009.4	1599	3001	2497	3431	2690	2231	2887	1183	2329.66	0.308384	0.130138	2.36966	0.0178044	0.164485	1.23832	19357	ENSMUSG00000022314	Rad21	0.308384	0.783873
NM_001313983	NM_001313983.1	2425	4035	4287	6465	2724	2169	2981	1265	2996.7	-0.356075	0.150311	-2.36892	0.0178402	0.164702	0.781287	21833	ENSMUSG00000058756	Thra	-0.356075	0.7833
NM_020520	NM_020520.4	241	548	298	531	262	188	266	123	277.695	-0.360899	0.152504	-2.3665	0.0179574	0.16567	0.778679	57279	ENSMUSG00000032602	Slc25a20	-0.360899	0.780756
NM_001312867	NM_001312867.1	502	1032	1097	1625	945	1079	1235	486	944.692	0.398897	0.168679	2.36482	0.0180387	0.166306	1.3185	22384	ENSMUSG00000040731	Eif4h	0.398897	0.779093
NM_007631	NM_007631.2	887	1409	1073	1526	1182	1120	1353	656	1124.03	0.345123	0.145983	2.36412	0.0180728	0.166506	1.27026	12443	ENSMUSG00000070348	Ccnd1	0.345123	0.778571
NM_001024139	NM_001024139.1	29	28	30	52	33	32	56	39	39.0149	0.792241	0.335262	2.36305	0.0181252	0.166873	1.73176	235130	ENSMUSG00000033453	Adamts15	0.792241	0.777613
NM_007646	NM_007646.5	5199	9679	5938	10920	5204	4186	5050	2784	5640.24	-0.298645	0.126417	-2.36238	0.018158	0.167061	0.813016	12494	ENSMUSG00000029084	Cd38	-0.298645	0.777124
NM_001097623	NM_001097623.1	96	226	132	170	93	50	58	61	102.208	-0.62063	0.262875	-2.36093	0.018229	0.167328	0.650387	224829	ENSMUSG00000064043	Trerf1	-0.62063	0.776431
NM_001271397	NM_001271397.1	169	358	230	535	187	165	188	99	214.512	-0.378067	0.160109	-2.3613	0.0182108	0.167328	0.769468	70930	ENSMUSG00000021392	Nol8	-0.378067	0.776431
NM_022324	NM_022324.3	545	1655	813	1786	902	1148	1746	505	1047.04	0.452559	0.191659	2.36127	0.0182124	0.167328	1.36846	64136	ENSMUSG00000022769	Sdf2l1	0.452559	0.776431
NM_177472	NM_177472.5	223	502	271	606	237	210	274	95	266.971	-0.382369	0.161983	-2.36055	0.0182478	0.167328	0.767177	52864	ENSMUSG00000039738	Slx4	-0.382369	0.776431
NM_011955	NM_011955.2	132	207	187	225	195	171	244	100	178.721	0.434699	0.184174	2.36026	0.018262	0.167329	1.35163	26425	ENSMUSG00000022503	Nubp1	0.434699	0.77643
NM_001044371	NM_001044371.2	183	476	253	532	209	192	236	98	240.81	-0.356255	0.150964	-2.35987	0.0182814	0.167393	0.78119	19356	ENSMUSG00000021635	Rad17	-0.356255	0.776264
NM_001159697	NM_001159697.1	1058	3064	1753	4586	1402	1258	1748	524	1633.63	-0.447184	0.18952	-2.35956	0.0182965	0.167395	0.733473	58229	ENSMUSG00000068263	Efcc1	-0.447184	0.776259
NM_028020	NM_028020.3	406	725	588	974	646	551	773	304	588.639	0.313093	0.132702	2.35936	0.0183066	0.167395	1.24237	71957	ENSMUSG00000029034	Ints11	0.313093	0.776259
NM_001159284	NM_001159284.1	2020	4393	3601	4794	3630	3190	3453	1826	3213.52	0.28951	0.12282	2.35718	0.0184144	0.168151	1.22222	29856	ENSMUSG00000020439	Smtn	0.28951	0.774301
NM_001253814	NM_001253814.1	408	1092	657	1401	503	470	531	298	595.01	-0.316749	0.134376	-2.35718	0.0184144	0.168151	0.802877	71782	ENSMUSG00000029501	Ankle2	-0.316749	0.774301
NM_001040696	NM_001040696.1	328	612	442	566	485	457	514	256	445.379	0.356574	0.151289	2.3569	0.018428	0.16816	1.28038	637515	ENSMUSG00000070390	Nlrp1b	0.356574	0.774276
NM_001201470	NM_001201470.1	120	259	163	269	221	193	173	116	183.036	0.40366	0.171368	2.35552	0.0184968	0.168674	1.32286	23972	ENSMUSG00000024899	Papss2	0.40366	0.772953
NM_008516	NM_008516.4	57	175	133	221	156	137	235	51	133.692	0.554506	0.235437	2.35522	0.0185117	0.168695	1.46867	16979	ENSMUSG00000034648	Lrrn1	0.554506	0.772899
NM_008179	NM_008179.2	13	40	22	31	12	4	13	5	14.9436	-1.05004	0.445902	-2.35487	0.0185293	0.16874	0.482955	14853	ENSMUSG00000071723	Gspt2	-1.05004	0.772781
NM_001291159	NM_001291159.1	70	173	111	205	148	125	133	74	123.101	0.405312	0.172205	2.35366	0.0185898	0.168832	1.32438	380714	ENSMUSG00000020847	Rph3al	0.405312	0.772545
NM_019786	NM_019786.4	2817	6105	4161	7628	4086	4558	6328	2242	4433.64	0.311256	0.132227	2.35395	0.0185752	0.168832	1.24079	56480	ENSMUSG00000020115	Tbk1	0.311256	0.772545
NM_133768	NM_133768.4	124	324	258	314	253	261	347	99	232.973	0.453752	0.192757	2.354	0.0185724	0.168832	1.3696	109900	ENSMUSG00000025533	Asl	0.453752	0.772545
NM_198031	NM_198031.1	664	1893	954	2189	731	827	915	386	937.635	-0.351497	0.149326	-2.35389	0.0185782	0.168832	0.78377	259279	ENSMUSG00000000759	Tubgcp3	-0.351497	0.772545
NM_153065	NM_153065.3	489	941	613	972	722	665	856	337	666.849	0.318281	0.135248	2.35332	0.0186064	0.168869	1.24684	228889	ENSMUSG00000017999	Ddx27	0.318281	0.772451
NM_013792	NM_013792.2	1602	4463	2254	5372	1847	1533	2063	1220	2251.21	-0.349215	0.14843	-2.35273	0.0186362	0.169024	0.785011	27419	ENSMUSG00000001751	Naglu	-0.349215	0.772051
NM_172689	NM_172689.3	370	782	522	778	402	266	318	233	423.427	-0.396826	0.168733	-2.3518	0.0186829	0.169333	0.759527	230073	ENSMUSG00000040296	Ddx58	-0.396826	0.771257
NM_019759	NM_019759.2	23	42	16	34	33	34	33	29	31.455	0.787586	0.335085	2.3504	0.0187531	0.169564	1.72618	56429	ENSMUSG00000026574	Dpt	0.787586	0.770668
NM_133871	NM_133871.2	2703	6314	3897	8909	2315	3154	3206	1878	3604.74	-0.369535	0.157209	-2.3506	0.018743	0.169564	0.774032	99899	ENSMUSG00000028037	Ifi44	-0.369535	0.770668
NM_133922	NM_133922.3	57	112	73	149	59	42	50	27	63.4391	-0.527371	0.224383	-2.35032	0.0187572	0.169564	0.693818	77827	ENSMUSG00000042810	Krba1	-0.527371	0.770668
NR_045893	NR_045893.1	65	180	105	244	107	135	203	85	131.479	0.489463	0.208257	2.35029	0.0187589	0.169564	1.40392	100041286	ENSMUSG00000085156	Snhg15	0.489463	0.770668
NM_008714	NM_008714.3	818	1614	2048	2806	2121	1864	2122	762	1671.97	0.47486	0.202252	2.34786	0.0188815	0.170442	1.38978	18128	ENSMUSG00000026923	Notch1	0.47486	0.768423
NM_024233	NM_024233.3	992	2845	1635	2815	1289	1139	1414	500	1394.86	-0.34153	0.145464	-2.34787	0.018881	0.170442	0.789204	104444	ENSMUSG00000032026	Rexo2	-0.34153	0.768423
NM_177660	NM_177660.3	363	608	522	603	593	436	561	318	494.404	0.400065	0.170465	2.34691	0.0189299	0.170764	1.31957	229055	ENSMUSG00000069114	Zbtb10	0.400065	0.767604
NM_001081146	NM_001081146.2	535	1527	755	1736	752	520	683	307	745.315	-0.369887	0.157646	-2.34631	0.0189603	0.170923	0.773843	243548	ENSMUSG00000030020	Prickle2	-0.369887	0.767199
NM_001038612	NM_001038612.1	538	850	932	1058	1018	672	844	585	808.717	0.44895	0.191442	2.3451	0.0190219	0.171364	1.36505	56177	ENSMUSG00000026833	Olfm1	0.44895	0.766082
NM_001007570	NM_001007570.2	168	403	312	599	219	189	219	112	246.058	-0.365393	0.155986	-2.34248	0.019156	0.171695	0.776257	73095	ENSMUSG00000002346	Slc25a42	-0.365393	0.765241
NM_001290424	NM_001290424.1	863	2585	1489	2819	965	1164	1297	527	1288.87	-0.340389	0.145262	-2.34328	0.019115	0.171695	0.789828	14265	ENSMUSG00000000838	Fmr1	-0.340389	0.765241
NM_010877	NM_010877.5	66	127	59	128	142	89	108	43	91.2996	0.561783	0.239787	2.34285	0.0191373	0.171695	1.47609	17970	ENSMUSG00000026480	Ncf2	0.561783	0.765241
NM_011755	NM_011755.2	212	457	384	501	232	204	278	110	270.03	-0.355937	0.151952	-2.34243	0.0191587	0.171695	0.781362	22694	ENSMUSG00000063281	Zfp35	-0.355937	0.765241
NM_023386	NM_023386.5	5448	8622	6747	11806	4121	4687	6477	2327	5741.37	-0.358447	0.152944	-2.34365	0.019096	0.171695	0.780004	67775	ENSMUSG00000033355	Rtp4	-0.358447	0.765241
NM_023850	NM_023850.2	88	99	95	178	115	118	124	87	113.5	0.536061	0.228791	2.34302	0.0191286	0.171695	1.45001	76969	ENSMUSG00000027221	Chst1	0.536061	0.765241
NM_172543	NM_172543.4	92	158	143	137	73	69	56	44	91.0238	-0.582961	0.248702	-2.34401	0.0190777	0.171695	0.667592	215512	ENSMUSG00000038893	Fam117a	-0.582961	0.765241
NM_178645	NM_178645.4	415	1047	644	948	458	466	455	233	529.794	-0.326558	0.139413	-2.34238	0.0191612	0.171695	0.797437	104184	ENSMUSG00000020840	Blmh	-0.326558	0.765241
NM_001271496	NM_001271496.1	92	166	149	279	179	180	189	73	154.064	0.441874	0.188845	2.33988	0.0192901	0.172735	1.35837	12660	ENSMUSG00000024843	Chka	0.441874	0.76262
NM_001024602	NM_001024602.3	54	86	96	136	78	121	175	37	93.3121	0.646989	0.276695	2.33827	0.019373	0.1728	1.5659	217882	ENSMUSG00000072825	Cep170b	0.646989	0.762456
NM_001077661	NM_001077661.1	95	273	158	364	259	165	260	98	192.31	0.4451	0.190264	2.33938	0.0193157	0.1728	1.36141	72046	ENSMUSG00000049680	Urgcp	0.4451	0.762456
NM_001185164	NM_001185164.1	473	491	714	934	851	669	992	288	659.363	0.546747	0.233757	2.33895	0.019338	0.1728	1.46079	22340	ENSMUSG00000024962	Vegfb	0.546747	0.762456
NM_001193619	NM_001193619.1	31	85	56	117	57	66	126	38	67.1556	0.602675	0.257747	2.33824	0.0193748	0.1728	1.51853	53624	ENSMUSG00000018569	Cldn7	0.602675	0.762456
NM_021560	NM_021560.4	53	220	85	256	62	58	70	49	90.0994	-0.609337	0.260583	-2.33836	0.0193685	0.1728	0.655498	59058	ENSMUSG00000025128	Bhlhe22	-0.609337	0.762456
NM_172282	NM_172282.2	172	332	235	423	265	219	318	163	254.228	0.333205	0.142467	2.33883	0.0193442	0.1728	1.25981	234076	ENSMUSG00000038497	Tmco3	0.333205	0.762456
NM_001002267	NM_001002267.2	58	128	70	174	64	31	39	38	66.6416	-0.639559	0.273731	-2.33645	0.0194676	0.173282	0.641909	72309	ENSMUSG00000054871	Tmem158	-0.639559	0.761246
NM_001142701	NM_001142701.1	845	1599	1285	1426	822	611	684	488	911.884	-0.416775	0.178373	-2.33654	0.0194632	0.173282	0.749097	70719	ENSMUSG00000035697	Arhgap45	-0.416775	0.761246
NM_009804	NM_009804.2	258	461	367	624	369	516	619	158	398.399	0.480577	0.205859	2.3345	0.0195697	0.174076	1.3953	12359	ENSMUSG00000027187	Cat	0.480577	0.759261
NM_001130868	NM_001130868.2	1071	2117	1487	2450	1223	910	1276	559	1266.26	-0.279106	0.11957	-2.33424	0.0195831	0.174079	0.824102	85305	ENSMUSG00000031948	Kars	-0.279106	0.759254
NM_001011695	NM_001011695.1	17	62	37	81	19	11	21	17	28.2135	-0.81847	0.35077	-2.33336	0.0196295	0.174376	0.567043	257899	ENSMUSG00000075215	Olfr1000	-0.81847	0.758513
NM_019821	NM_019821.2	265	365	351	516	423	385	434	168	352.197	0.420809	0.180403	2.33261	0.0196689	0.17461	1.33868	56356	ENSMUSG00000011884	Gltp	0.420809	0.757931
NM_001302266	NM_001302266.1	410	589	544	658	620	491	789	263	532.22	0.440055	0.188829	2.33044	0.019783	0.175507	1.35666	14339	ENSMUSG00000031667	Aktip	0.440055	0.755705
NM_001004150	NM_001004150.3	133	353	209	525	220	115	149	43	183.953	-0.601973	0.258526	-2.32849	0.0198864	0.175923	0.658852	239559	ENSMUSG00000047878	A4galt	-0.601973	0.754678
NM_001159367	NM_001159367.1	2833	4520	1318	6790	3743	4288	4539	2606	3720.53	0.614669	0.263998	2.32831	0.0198955	0.175923	1.53121	18626	ENSMUSG00000020893	Per1	0.614669	0.754678
NM_009454	NM_009454.2	195	212	163	144	113	65	84	58	127.54	-0.735681	0.315874	-2.32903	0.0198574	0.175923	0.600535	22193	ENSMUSG00000027011	Ube2e3	-0.735681	0.754678
NM_017470	NM_017470.2	230	512	366	606	398	388	436	185	366.828	0.302833	0.130039	2.32878	0.0198706	0.175923	1.23356	54152	ENSMUSG00000022420	Dnal4	0.302833	0.754678
NM_138955	NM_138955.3	14	19	29	36	25	25	37	27	27.3476	0.833708	0.357928	2.32926	0.0198453	0.175923	1.78226	192663	ENSMUSG00000032131	Abcg4	0.833708	0.754678
NM_008650	NM_008650.3	463	914	664	1146	679	676	793	384	677.672	0.260291	0.111836	2.32742	0.0199427	0.176224	1.19772	17850	ENSMUSG00000023921	Mmut	0.260291	0.753935
NM_178775	NM_178775.4	143	289	172	362	298	200	252	106	214.667	0.408374	0.175495	2.32699	0.0199658	0.176312	1.32719	320119	ENSMUSG00000089872	Rps6kc1	0.408374	0.753717
NM_025539	NM_025539.2	113	154	130	224	80	84	105	37	105.876	-0.492838	0.211916	-2.32563	0.0200385	0.176837	0.710626	66401	ENSMUSG00000028443	Nudt2	-0.492838	0.752426
NM_001162485	NM_001162485.1	57	145	108	235	83	66	60	29	84.1487	-0.549751	0.236414	-2.32538	0.0200519	0.176839	0.683138	215705	ENSMUSG00000026972	Arrdc1	-0.549751	0.752422
NM_001159410	NM_001159410.1	214	384	386	504	367	341	421	179	335.382	0.364636	0.156867	2.32449	0.0200993	0.17714	1.28756	14923	ENSMUSG00000020444	Guk1	0.364636	0.751682
NM_001305936	NM_001305936.1	162	271	295	297	303	249	244	172	248.975	0.473975	0.20395	2.32397	0.0201269	0.177267	1.38893	71393	ENSMUSG00000021752	Kctd6	0.473975	0.751372
NM_001290421	NM_001290421.1	1683	3474	2644	3929	3287	2653	2998	1189	2585.61	0.33392	0.143867	2.32103	0.0202854	0.178546	1.26043	192176	ENSMUSG00000031328	Flna	0.33392	0.748249
NM_026638	NM_026638.3	2185	3833	3570	4252	3828	2994	3447	1852	3161.73	0.348853	0.150319	2.32075	0.0203003	0.17856	1.27355	52858	ENSMUSG00000030682	Cdipt	0.348853	0.748216
NM_001099634	NM_001099634.1	24	40	19	32	27	60	27	26	33.2222	0.880622	0.379534	2.32027	0.0203262	0.17867	1.84117	226101	ENSMUSG00000048612	Myof	0.880622	0.747948
NM_145589	NM_145589.2	337	508	423	609	300	255	293	149	335.257	-0.378768	0.163313	-2.31928	0.0203798	0.179024	0.769094	233895	ENSMUSG00000030822	Prr14	-0.378768	0.747088
NM_177030	NM_177030.3	4184	9848	5912	10303	4519	4868	4764	2338	5297.87	-0.274116	0.118276	-2.31758	0.020472	0.179599	0.826957	319899	ENSMUSG00000032198	Dock6	-0.274116	0.745697
NM_013614	NM_013614.2	376	1296	566	1300	599	806	1154	477	763.368	0.449473	0.194018	2.31666	0.0205224	0.179923	1.36554	18263	ENSMUSG00000011179	Odc1	0.449473	0.744913
NM_001081436	NM_001081436.2	313	571	441	646	349	259	235	155	342.281	-0.407829	0.176091	-2.31601	0.0205579	0.179999	0.753757	227195	ENSMUSG00000040865	Ino80d	-0.407829	0.744729
NM_177152	NM_177152.5	269	603	346	605	314	217	208	152	308.738	-0.414349	0.178888	-2.31625	0.0205446	0.179999	0.750358	320398	ENSMUSG00000020105	Lrig3	-0.414349	0.744729
NM_029949	NM_029949.3	754	1352	1025	1446	1140	1032	1163	555	1020.88	0.308409	0.133186	2.31562	0.0205789	0.180065	1.23834	77634	ENSMUSG00000028483	Snapc3	0.308409	0.744571
NR_131033	NR_131033.1	58	176	47	141	116	142	91	65	100.681	0.645211	0.278865	2.3137	0.0206841	0.180868	1.56397	75854	ENSMUSG00000114895	4930579J19Rik	0.645211	0.742639
NM_029572	NM_029572.2	152	207	180	196	97	84	81	74	129.12	-0.583936	0.252494	-2.31268	0.0207405	0.181242	0.667141	76299	ENSMUSG00000028343	Erp44	-0.583936	0.74174
NM_025523	NM_025523.1	763	1302	1090	1862	1225	984	1287	625	1089.53	0.291989	0.126282	2.3122	0.0207668	0.181354	1.22433	66377	ENSMUSG00000037152	Ndufc1	0.291989	0.741473
NM_001172424	NM_001172424.1	9595	28189	19207	34322	15559	10955	13705	6310	15169.8	-0.339196	0.146731	-2.31169	0.020795	0.181365	0.790482	20148	ENSMUSG00000066026	Dhrs3	-0.339196	0.741448
NM_001159729	NM_001159729.1	79	212	88	199	87	52	68	47	92.2718	-0.53576	0.231807	-2.31123	0.0208201	0.181376	0.689795	19335	ENSMUSG00000004768	Rab23	-0.53576	0.741421
NM_001177883	NM_001177883.1	4	63	26	34	6	13	8	5	15.7531	-1.24971	0.540727	-2.31117	0.0208234	0.181376	0.420532	15569	ENSMUSG00000008489	Elavl2	-1.24971	0.741421
NM_027994	NM_027994.1	1014	2404	1587	3005	1932	1557	2277	807	1688.47	0.302046	0.130741	2.31026	0.0208738	0.181579	1.23289	71902	ENSMUSG00000020114	Cand1	0.302046	0.740934
NM_130882	NM_130882.1	218	457	366	572	352	356	385	215	348.695	0.30593	0.13241	2.31047	0.0208623	0.181579	1.23622	170716	ENSMUSG00000024055	Cyp4f13	0.30593	0.740934
NM_029370	NM_029370.1	5	37	12	64	9	3	14	1	12.991	-1.41773	0.613863	-2.30952	0.0209146	0.181816	0.374301	75642	ENSMUSG00000017767	Spata25	-1.41773	0.740367
NM_007440	NM_007440.4	101	208	225	232	266	150	198	120	183.944	0.505585	0.218989	2.30873	0.0209586	0.181962	1.4197	11684	ENSMUSG00000000320	Alox12	0.505585	0.740018
NM_013933	NM_013933.3	620	1258	348	1914	1099	959	1062	723	955.193	0.604624	0.261883	2.30875	0.0209573	0.181962	1.52058	30960	ENSMUSG00000024091	Vapa	0.604624	0.740018
NM_022997	NM_022997.4	1521	3384	2000	2958	1557	1087	1622	909	1732.05	-0.342127	0.148248	-2.3078	0.0210102	0.182292	0.788877	65114	ENSMUSG00000031696	Vps35	-0.342127	0.739231
NM_178930	NM_178930.3	1825	3726	2816	4909	2266	1794	2216	1097	2347.52	-0.251134	0.108867	-2.30678	0.0210669	0.182666	0.840236	107338	ENSMUSG00000025224	Gbf1	-0.251134	0.738343
NM_010288	NM_010288.3	2027	4991	4018	7199	3072	4057	6916	2256	4027.05	0.444198	0.192698	2.30515	0.0211581	0.183338	1.36056	14609	ENSMUSG00000050953	Gja1	0.444198	0.736747
NM_029767	NM_029767.2	5236	6619	7130	13037	7247	7125	10444	4228	7344.81	0.406319	0.176287	2.30487	0.0211736	0.183354	1.3253	76846	ENSMUSG00000006333	Rps9	0.406319	0.73671
NM_001136085	NM_001136085.2	5027	7701	6608	9227	7218	6213	7280	4016	6523.29	0.332121	0.144125	2.30441	0.0211999	0.183431	1.25886	22201	ENSMUSG00000001924	Uba1	0.332121	0.736526
NM_008212	NM_008212.4	527	1492	1139	1648	822	633	602	340	803.707	-0.381902	0.16574	-2.30423	0.0212099	0.183431	0.767425	15107	ENSMUSG00000027984	Hadh	-0.381902	0.736526
NM_172757	NM_172757.3	228	832	403	945	322	308	361	143	378.791	-0.420288	0.182536	-2.30249	0.0213076	0.184158	0.747276	234549	ENSMUSG00000031657	Heatr3	-0.420288	0.73481
NM_001205336	NM_001205336.1	3094	7707	3913	7543	3106	3007	3988	1873	3864.72	-0.280337	0.121874	-2.30022	0.021436	0.184921	0.823399	106952	ENSMUSG00000024451	Arap3	-0.280337	0.733013
NM_001252282	NM_001252282.1	1567	2608	1654	3451	2333	1866	2231	1310	2051.62	0.332193	0.144429	2.30005	0.0214455	0.184921	1.25893	18293	ENSMUSG00000020456	Ogdh	0.332193	0.733013
NM_001278269	NM_001278269.1	5	21	2	17	12	26	30	4	13.6429	1.2969	0.563882	2.29995	0.0214511	0.184921	2.457	23880	ENSMUSG00000022148	Fyb	1.2969	0.733013
NM_021332	NM_021332.2	4	26	8	13	12	19	8	30	16.9238	1.34774	0.585967	2.30003	0.0214464	0.184921	2.54513	14652	ENSMUSG00000024027	Glp1r	1.34774	0.733013
NM_030168	NM_030168.3	540	1460	725	1521	534	582	767	312	714.09	-0.329941	0.14348	-2.29955	0.0214735	0.184995	0.795569	78757	ENSMUSG00000050310	Rictor	-0.329941	0.732839
NM_001039373	NM_001039373.5	158	301	179	332	112	119	165	88	166.698	-0.405806	0.176567	-2.29831	0.0215439	0.185178	0.754815	17763	ENSMUSG00000031200	Mtcp1	-0.405806	0.732411
NM_001109909	NM_001109909.1	1580	2794	2291	3134	2343	2234	2352	1283	2182.8	0.302407	0.131578	2.29831	0.0215441	0.185178	1.2332	83701	ENSMUSG00000037364	Srrt	0.302407	0.732411
NM_011197	NM_011197.3	45	78	77	115	80	97	113	30	75.4445	0.559556	0.243475	2.29821	0.02155	0.185178	1.47382	19221	ENSMUSG00000027864	Ptgfrn	0.559556	0.732411
NM_183294	NM_183294.2	35	70	46	82	32	28	25	14	37.034	-0.63824	0.277648	-2.29874	0.0215199	0.185178	0.642496	71091	ENSMUSG00000020990	Cdkl1	-0.63824	0.732411
NM_007870	NM_007870.3	49596	95482	65643	118004	46752	43034	67598	25362	58062.8	-0.28695	0.124893	-2.29757	0.0215865	0.185373	0.819633	13421	ENSMUSG00000025279	Dnase1l3	-0.28695	0.731953
NM_011337	NM_011337.2	18	37	9	49	46	21	29	103	47.3623	1.80568	0.785997	2.29731	0.0216009	0.185378	3.49594	20302	ENSMUSG00000000982	Ccl3	1.80568	0.731941
NM_001320492	NM_001320492.1	2631	5837	4656	6861	4226	3986	5163	2350	4212.57	0.241455	0.105129	2.29675	0.021633	0.185534	1.18218	76893	ENSMUSG00000015714	Cers2	0.241455	0.731576
NM_011714	NM_011714.2	1431	3749	2379	3914	2860	2249	3354	1141	2446.61	0.317265	0.138178	2.29606	0.0216724	0.185561	1.24597	22385	ENSMUSG00000002748	Baz1b	0.317265	0.731512
NM_013926	NM_013926.1	223	548	288	583	246	152	239	153	273.622	-0.406803	0.177174	-2.29606	0.0216723	0.185561	0.754293	30951	ENSMUSG00000025578	Cbx8	-0.406803	0.731512
NM_025474	NM_025474.3	526	1317	994	1781	1100	977	1062	529	965.862	0.298495	0.130008	2.29597	0.0216777	0.185561	1.22986	64659	ENSMUSG00000058267	Mrps14	0.298495	0.731512
NM_212445	NM_212445.2	311	998	504	1296	413	401	440	217	494.058	-0.391185	0.170419	-2.29543	0.0217082	0.185704	0.762503	68304	ENSMUSG00000034487	Poglut3	-0.391185	0.731178
NM_001122818	NM_001122818.2	761	2324	1191	2158	887	918	1035	500	1088.66	-0.308768	0.134556	-2.29472	0.0217492	0.185936	0.807331	50767	ENSMUSG00000004565	Pnpla6	-0.308768	0.730636
NM_153112	NM_153112.3	10	18	5	15	12	22	42	4	15.3194	1.20524	0.525365	2.29411	0.0217843	0.186117	2.30576	260299	ENSMUSG00000054793	Cadm4	1.20524	0.730213
NM_009127	NM_009127.4	38	144	139	82	74	243	319	63	136.192	1.27982	0.558044	2.2934	0.0218252	0.186229	2.42808	20249	ENSMUSG00000037071	Scd1	1.27982	0.729952
NM_175256	NM_175256.5	1888	5424	3021	7593	3935	4484	6153	1565	3869.02	0.463986	0.202307	2.29347	0.021821	0.186229	1.37935	77446	ENSMUSG00000075254	Heg1	0.463986	0.729952
NM_013697	NM_013697.5	228	306	377	197	510	498	823	127	385.272	1.12109	0.489078	2.29226	0.0218907	0.186546	2.17512	22139	ENSMUSG00000061808	Ttr	1.12109	0.729214
NM_029872	NM_029872.1	498	1192	674	1651	608	495	678	276	666.827	-0.335437	0.14634	-2.29217	0.0218957	0.186546	0.792544	77134	ENSMUSG00000007836	Hnrnpa0	-0.335437	0.729214
NM_177545	NM_177545.5	759	1472	1271	2137	891	772	922	471	988.811	-0.281985	0.123028	-2.29203	0.021904	0.186546	0.822459	229658	ENSMUSG00000027860	Vangl1	-0.281985	0.729214
NM_001033336	NM_001033336.3	492	879	605	1131	766	743	866	314	684.981	0.339537	0.148232	2.29057	0.021988	0.186917	1.26535	239273	ENSMUSG00000032849	Abcc4	0.339537	0.728352
NM_033521	NM_033521.3	852	2297	1551	3589	1088	1116	1336	545	1341.67	-0.3638	0.158826	-2.29055	0.0219894	0.186917	0.777115	114128	ENSMUSG00000022257	Laptm4b	-0.3638	0.728352
NM_146186	NM_146186.3	161	469	260	491	187	170	218	118	231.04	-0.347426	0.151661	-2.29081	0.0219746	0.186917	0.785985	233064	ENSMUSG00000037020	Wdr62	-0.347426	0.728352
NM_026510	NM_026510.1	60	144	103	167	56	56	74	39	78.4381	-0.458388	0.200175	-2.28994	0.0220249	0.1871	0.727799	68017	ENSMUSG00000029557	Mrm2	-0.458388	0.727926
NM_001164724	NM_001164724.1	127	369	154	533	223	265	395	159	256.244	0.506772	0.22136	2.28935	0.0220589	0.187167	1.42087	77125	ENSMUSG00000024810	Il33	0.506772	0.727772
NM_027410	NM_027410.1	890	2027	1187	1890	1043	815	972	423	1049.6	-0.3176	0.138731	-2.28932	0.0220607	0.187167	0.802404	70381	ENSMUSG00000066621	Tecpr1	-0.3176	0.727772
NM_001308144	NM_001308144.1	44	120	72	81	38	22	35	32	50.8792	-0.685782	0.299631	-2.28876	0.0220935	0.187327	0.621669	78796	ENSMUSG00000029179	Zcchc4	-0.685782	0.7274
NM_010555	NM_010555.4	17	8	11	18	25	13	35	12	18.1808	1.07531	0.470371	2.28608	0.0222496	0.188362	2.10717	16178	ENSMUSG00000026073	Il1r2	1.07531	0.725008
NM_144907	NM_144907.1	470	927	550	737	628	714	756	337	622.281	0.38992	0.170555	2.28618	0.0222438	0.188362	1.31032	230784	ENSMUSG00000028893	Sesn2	0.38992	0.725008
NM_172777	NM_172777.3	742	2378	1373	2693	981	966	937	609	1180.74	-0.347631	0.152074	-2.28594	0.0222577	0.188362	0.785873	236573	ENSMUSG00000029298	Gbp9	-0.347631	0.725008
NM_026307	NM_026307.3	990	3057	1634	3696	1336	1217	1486	684	1540.18	-0.324355	0.141922	-2.28544	0.0222872	0.18841	0.798656	67675	ENSMUSG00000024194	Cuta	-0.324355	0.724895
NM_146248	NM_146248.2	211	501	296	564	209	245	224	124	267.296	-0.344553	0.150765	-2.28536	0.0222916	0.18841	0.787552	240084	ENSMUSG00000040312	Cchcr1	-0.344553	0.724895
NM_178619	NM_178619.4	293	684	550	948	551	535	669	268	523.892	0.311967	0.136538	2.28484	0.0223223	0.188551	1.2414	69773	ENSMUSG00000048429	Timm29	0.311967	0.724572
NM_001159583	NM_001159583.1	962	2691	1769	3090	1992	1909	2033	887	1777.91	0.299819	0.131238	2.28454	0.0223398	0.18858	1.23099	71901	ENSMUSG00000028439	Fam219a	0.299819	0.724504
NM_133656	NM_133656.5	3293	4986	5168	5604	5509	4524	5830	2269	4540.49	0.403954	0.176844	2.28424	0.0223577	0.188612	1.32313	12928	ENSMUSG00000017776	Crk	0.403954	0.724431
NM_010753	NM_010753.2	5046	6459	6959	7470	7797	5944	7561	3860	6383.56	0.433962	0.190019	2.28378	0.0223846	0.188626	1.35094	17122	ENSMUSG00000037235	Mxd4	0.433962	0.724399
NM_013602	NM_013602.3	14397	26156	19010	34335	20460	21975	22047	11192	20186.9	0.273397	0.119722	2.2836	0.0223953	0.188626	1.20865	17748	ENSMUSG00000031765	Mt1	0.273397	0.724399
NM_182783	NM_182783.2	2082	5864	3997	9026	4841	4052	5179	2569	4331.58	0.347443	0.152154	2.28349	0.0224015	0.188626	1.2723	230766	ENSMUSG00000050493	Fam167b	0.347443	0.724399
NM_153125	NM_153125.2	925	2630	1796	3119	1191	1187	1514	566	1426.71	-0.313028	0.137123	-2.28282	0.0224409	0.188839	0.804951	227648	ENSMUSG00000026924	Sec16a	-0.313028	0.723908
NM_001013753	NM_001013753.2	90	148	95	175	144	127	103	96	122.31	0.507871	0.222543	2.28213	0.0224818	0.188929	1.42195	219228	ENSMUSG00000035566	Pcdh17	0.507871	0.723702
NM_008640	NM_008640.2	19078	37278	25108	56674	19862	18730	24825	10865	23811.5	-0.281871	0.123523	-2.28192	0.0224938	0.188929	0.822524	17775	ENSMUSG00000020585	Laptm4a	-0.281871	0.723702
NM_011692	NM_011692.2	492	1244	696	1544	483	552	734	273	662.71	-0.340736	0.149318	-2.28194	0.0224927	0.188929	0.789638	22327	ENSMUSG00000031197	Vbp1	-0.340736	0.723702
NM_001198968	NM_001198968.2	3578	7471	5153	8241	5397	5768	7333	2439	5341.12	0.318258	0.139484	2.28168	0.0225082	0.188931	1.24682	20403	ENSMUSG00000020640	Itsn2	0.318258	0.723697
NM_147038	NM_147038.1	32	84	61	106	23	23	39	28	44.0257	-0.654019	0.286755	-2.28076	0.0225627	0.18927	0.635508	259040	ENSMUSG00000067064	Olfr1416	-0.654019	0.722919
NM_178415	NM_178415.1	299	661	459	817	496	469	560	250	470.129	0.266487	0.116869	2.28023	0.0225943	0.189416	1.20288	319845	ENSMUSG00000035919	Bbs9	0.266487	0.722583
NM_001110196	NM_001110196.1	772	1344	919	1620	690	666	876	342	827.537	-0.310029	0.136007	-2.2795	0.0226372	0.189657	0.806625	68031	ENSMUSG00000038876	Rnf146	-0.310029	0.722031
NM_001164107	NM_001164107.1	237	353	347	401	410	319	324	199	321.531	0.433893	0.190469	2.27802	0.0227251	0.189999	1.35087	56532	ENSMUSG00000022221	Ripk3	0.433893	0.721248
NM_001285412	NM_001285412.1	1988	5181	3304	5388	3486	3252	4393	1640	3329.97	0.272919	0.119798	2.27817	0.0227165	0.189999	1.20825	12321	ENSMUSG00000029767	Calu	0.272919	0.721248
NM_001285846	NM_001285846.1	155	394	182	538	402	331	284	129	279.725	0.495927	0.2177	2.27803	0.022725	0.189999	1.41023	71904	ENSMUSG00000037348	Paqr7	0.495927	0.721248
NM_026389	NM_026389.3	1622	3636	2683	4620	2046	1760	2265	957	2208.12	-0.244552	0.10736	-2.27786	0.0227347	0.189999	0.844078	67811	ENSMUSG00000001100	Poldip2	-0.244552	0.721248
NM_001164624	NM_001164624.1	852	1789	875	2581	1420	1218	1763	722	1304.52	0.374859	0.164606	2.27731	0.0227675	0.190064	1.29671	235047	ENSMUSG00000057982	Zfp809	0.374859	0.7211
NM_001122683	NM_001122683.1	4	16	7	20	18	19	24	4	12.9465	1.0784	0.473912	2.27553	0.022874	0.190373	2.1117	71911	ENSMUSG00000046598	Bdh1	1.0784	0.720394
NM_001277149	NM_001277149.1	377	968	659	943	614	626	728	382	628.683	0.283456	0.124545	2.27593	0.0228499	0.190373	1.21711	320790	ENSMUSG00000041235	Chd7	0.283456	0.720394
NM_001290429	NM_001290429.1	59	128	82	151	86	83	137	70	95.9442	0.458688	0.201592	2.27533	0.0228861	0.190373	1.37429	232821	ENSMUSG00000035228	Ccdc106	0.458688	0.720394
NM_009531	NM_009531.2	384	1462	835	2609	593	615	749	255	769.932	-0.54495	0.239569	-2.27471	0.0229235	0.190373	0.685415	22591	ENSMUSG00000030094	Xpc	-0.54495	0.720394
NM_009720	NM_009720.2	715	1399	1269	1654	1343	938	1250	715	1121.4	0.334317	0.146963	2.27484	0.0229155	0.190373	1.26078	11927	ENSMUSG00000018585	Atox1	0.334317	0.720394
NM_009721	NM_009721.6	53	33	32	92	85	310	367	5	121.157	2.18395	0.960006	2.27493	0.0229099	0.190373	4.54396	11931	ENSMUSG00000026576	Atp1b1	2.18395	0.720394
NM_011237	NM_011237.2	862	1678	1226	2021	918	731	811	565	1017.34	-0.317012	0.139402	-2.27409	0.0229607	0.190373	0.802731	19367	ENSMUSG00000024824	Rad9a	-0.317012	0.720394
NM_016882	NM_016882.3	971	1762	1216	2126	1439	1358	1489	697	1317.23	0.279332	0.122772	2.27521	0.0228931	0.190373	1.21363	20227	ENSMUSG00000039148	Sart1	0.279332	0.720394
NM_022410	NM_022410.3	6220	14672	8178	17116	10890	10234	14385	4290	9944.33	0.354654	0.155927	2.27449	0.0229364	0.190373	1.27868	17886	ENSMUSG00000022443	Myh9	0.354654	0.720394
NM_146240	NM_146240.4	7	13	8	28	16	18	17	17	15.7773	1.00129	0.440356	2.27383	0.0229764	0.190373	2.00179	237504	ENSMUSG00000044921	Rassf9	1.00129	0.720394
NM_153178	NM_153178.4	698	1224	919	1248	1239	868	1216	445	944.597	0.381005	0.167412	2.27585	0.0228548	0.190373	1.30225	239528	ENSMUSG00000036698	Ago2	0.381005	0.720394
NM_199199	NM_199199.3	329	733	515	866	603	540	535	289	521.531	0.293221	0.128956	2.2738	0.0229783	0.190373	1.22537	195040	ENSMUSG00000051232	Tmem199	0.293221	0.720394
NM_029083	NM_029083.2	3525	6773	2347	13319	7605	9530	11330	2699	6647.55	0.888655	0.390959	2.27301	0.0230254	0.190646	1.85145	74747	ENSMUSG00000020108	Ddit4	0.888655	0.719772
NM_001305420	NM_001305420.1	167	446	305	581	229	202	219	108	249.454	-0.346772	0.15266	-2.27153	0.0231147	0.191267	0.786342	71890	ENSMUSG00000029003	Mad2l2	-0.346772	0.71836
NM_144857	NM_144857.1	134	268	193	288	142	112	134	69	153.329	-0.372878	0.16417	-2.27128	0.0231298	0.191274	0.772241	224823	ENSMUSG00000023971	Rrp36	-0.372878	0.718345
NM_019565	NM_019565.4	159	296	177	243	130	110	121	74	152.873	-0.45158	0.198861	-2.27083	0.0231573	0.191383	0.731241	56220	ENSMUSG00000042063	Zfp386	-0.45158	0.718097
NM_007857	NM_007857.5	6	16	17	9	21	16	7	26	16.9498	1.2618	0.555769	2.27036	0.0231856	0.191499	2.39794	13363	ENSMUSG00000023000	Dhh	1.2618	0.717834
NM_001081039	NM_001081039.1	1489	4061	2200	4893	1665	1654	2294	964	2120.17	-0.300974	0.132592	-2.26993	0.0232116	0.191595	0.811704	105445	ENSMUSG00000025558	Dock9	-0.300974	0.717615
NM_172712	NM_172712.2	136	409	248	498	173	173	215	77	209.469	-0.388693	0.171266	-2.26953	0.0232359	0.191678	0.763821	231380	ENSMUSG00000035898	Uba6	-0.388693	0.717428
NM_001164625	NM_001164625.1	83	188	116	224	77	80	95	48	102.105	-0.408706	0.180142	-2.2688	0.0232804	0.191928	0.753299	72355	ENSMUSG00000064284	Cdpf1	-0.408706	0.716863
NM_001077595	NM_001077595.2	3	18	1	30	18	24	26	7	14.5683	1.2824	0.565459	2.26789	0.0233361	0.192268	2.43243	27428	ENSMUSG00000029381	Shroom3	1.2824	0.716093
NM_001326599	NM_001326599.1	278	569	350	939	513	455	633	225	457.481	0.38832	0.171298	2.26693	0.0233944	0.192631	1.30887	76773	ENSMUSG00000022359	Wdyhv1	0.38832	0.715275
NM_001146010	NM_001146010.1	2330	4957	3644	5038	3055	3563	4222	2190	3487.87	0.29379	0.129654	2.26595	0.0234547	0.193008	1.22586	207278	ENSMUSG00000030691	Fchsd2	0.29379	0.714425
NM_001083882	NM_001083882.1	615	1419	903	1266	629	516	527	420	728.504	-0.377529	0.166765	-2.26383	0.0235844	0.193652	0.769755	67912	ENSMUSG00000050088	1600012H06Rik	-0.377529	0.712977
NM_001256085	NM_001256085.1	580	1336	879	1518	551	673	765	340	750.832	-0.286867	0.126705	-2.26405	0.0235711	0.193652	0.81968	74132	ENSMUSG00000029634	Rnf6	-0.286867	0.712977
NM_013866	NM_013866.2	137	297	209	322	263	224	210	124	214.105	0.364001	0.160797	2.26373	0.0235908	0.193652	1.28699	29813	ENSMUSG00000000552	Zfp385a	0.364001	0.712977
NM_145377	NM_145377.2	678	1456	1114	1445	1112	945	1179	602	1022.78	0.282014	0.124557	2.26414	0.0235657	0.193652	1.21589	211007	ENSMUSG00000040365	Trim41	0.282014	0.712977
NM_001252480	NM_001252480.1	66	156	110	146	131	107	117	69	109.094	0.422853	0.187011	2.26111	0.0237522	0.194739	1.34058	224703	ENSMUSG00000079557	Marchf2	0.422853	0.710546
NM_153790	NM_153790.3	82	191	101	177	121	123	137	100	126.402	0.444247	0.196538	2.26037	0.0237985	0.195	1.3606	224024	ENSMUSG00000012017	Scarf2	0.444247	0.709966
NM_010902	NM_010902.4	925	1538	1944	1921	2178	1177	1636	1080	1541.32	0.49142	0.217462	2.2598	0.0238335	0.195167	1.40583	18024	ENSMUSG00000015839	Nfe2l2	0.49142	0.709594
NM_001081656	NM_001081656.2	85	176	125	125	157	112	152	74	123.715	0.485829	0.215012	2.25954	0.0238496	0.195179	1.40039	240055	ENSMUSG00000034413	Neurl1b	0.485829	0.709566
NM_020293	NM_020293.3	38	65	64	74	59	54	78	46	59.7343	0.552343	0.244539	2.25871	0.0239014	0.195349	1.46647	56863	ENSMUSG00000066720	Cldn9	0.552343	0.709188
NM_207026	NM_207026.1	17	41	33	65	14	14	17	12	23.136	-0.79134	0.350347	-2.25873	0.0239	0.195349	0.577807	387351	ENSMUSG00000060412	Tas2r124	-0.79134	0.709188
NM_001285511	NM_001285511.1	749	1979	1347	1914	762	886	1111	453	1037.65	-0.309463	0.13705	-2.25802	0.0239443	0.195386	0.806942	231464	ENSMUSG00000034724	Cnot6l	-0.309463	0.709107
NM_133185	NM_133185.2	319	938	522	1254	429	427	399	206	488.473	-0.379257	0.167964	-2.25797	0.0239477	0.195386	0.768833	66049	ENSMUSG00000022540	Rogdi	-0.379257	0.709107
NM_001190444	NM_001190444.1	1918	2713	2610	3856	2936	2337	2615	1818	2572.47	0.381342	0.168912	2.25764	0.0239679	0.195432	1.30255	227290	ENSMUSG00000006299	Aamp	0.381342	0.709005
NM_008384	NM_008384.2	694	1508	890	1998	1200	1199	1583	464	1102.95	0.377304	0.167142	2.25738	0.0239843	0.195446	1.29891	16329	ENSMUSG00000026102	Inpp1	0.377304	0.708973
NM_001172117	NM_001172117.1	10	12	1	10	17	22	30	1	12.5982	1.47116	0.651798	2.25707	0.0240035	0.195484	2.77244	15162	ENSMUSG00000003283	Hck	1.47116	0.708889
NM_001080818	NM_001080818.2	278	426	320	349	206	139	180	136	243.661	-0.519673	0.230322	-2.25629	0.0240525	0.195765	0.69753	229776	ENSMUSG00000033502	Cdc14a	-0.519673	0.708266
NM_025691	NM_025691.1	793	1850	1061	1752	716	874	902	430	953.672	-0.308758	0.136866	-2.25591	0.0240761	0.195838	0.807336	66661	ENSMUSG00000036323	Srp72	-0.308758	0.708103
NM_029291	NM_029291.1	348	625	432	656	310	265	286	201	364.94	-0.366441	0.16246	-2.25558	0.0240968	0.195887	0.775694	75452	ENSMUSG00000020412	Ascc2	-0.366441	0.707994
NM_001254754	NM_001254754.1	7	14	8	7	16	24	33	0	13.1	1.40099	0.621306	2.25491	0.0241388	0.196064	2.64083	52430	ENSMUSG00000028601	Echdc2	1.40099	0.707603
NM_028343	NM_028343.4	302	647	346	524	253	263	288	143	318.26	-0.376378	0.166925	-2.25477	0.0241478	0.196064	0.770369	72759	ENSMUSG00000039428	Tmem135	-0.376378	0.707603
NM_001242349	NM_001242349.1	11	11	4	18	15	23	19	7	13.6237	1.0893	0.483303	2.25386	0.0242047	0.196112	2.12771	101772	ENSMUSG00000031075	Ano1	1.0893	0.707496
NM_009373	NM_009373.3	3476	8923	4996	8749	6244	5166	5997	3034	5465.2	0.256521	0.11382	2.25374	0.0242122	0.196112	1.19459	21817	ENSMUSG00000037820	Tgm2	0.256521	0.707496
NM_009441	NM_009441.2	368	785	496	883	539	526	720	281	540.554	0.283304	0.125683	2.25411	0.0241892	0.196112	1.21698	22129	ENSMUSG00000040785	Ttc3	0.283304	0.707496
NM_146168	NM_146168.1	250	622	427	726	408	421	588	230	428.563	0.302161	0.134046	2.25415	0.0241865	0.196112	1.23299	232023	ENSMUSG00000037788	Vopp1	0.302161	0.707496
NM_001039363	NM_001039363.2	1374	2415	2302	2852	1456	1276	1482	709	1607.86	-0.322259	0.143072	-2.25243	0.0242953	0.196547	0.799817	22084	ENSMUSG00000002496	Tsc2	-0.322259	0.706534
NM_001033430	NM_001033430.4	104	223	221	253	202	179	214	112	182.324	0.397579	0.176532	2.25216	0.024312	0.196553	1.3173	338523	ENSMUSG00000042599	Kdm7a	0.397579	0.706519
NM_001037098	NM_001037098.1	375	642	580	729	637	461	696	285	531.594	0.358257	0.159186	2.25056	0.0244134	0.196553	1.28188	67991	ENSMUSG00000026932	Nacc2	0.358257	0.706519
NM_001177812	NM_001177812.1	1357	3281	2164	3933	1415	1494	2146	713	1833.72	-0.312148	0.138627	-2.25171	0.0243407	0.196553	0.805441	226178	ENSMUSG00000047731	Wbp1l	-0.312148	0.706519
NM_001256431	NM_001256431.1	447	962	539	1220	756	613	779	382	668.06	0.294239	0.130681	2.25159	0.0243482	0.196553	1.22624	213990	ENSMUSG00000023353	Agap3	0.294239	0.706519
NM_027902	NM_027902.2	16	33	60	38	50	58	95	10	43.2157	0.945598	0.420145	2.25065	0.0244078	0.196553	1.92599	71753	ENSMUSG00000016942	Tmprss6	0.945598	0.706519
NM_146733	NM_146733.1	23	63	26	76	21	18	20	12	27.6973	-0.740349	0.328889	-2.25106	0.0243816	0.196553	0.598594	258728	ENSMUSG00000059031	Olfr482	-0.740349	0.706519
NM_146872	NM_146872.1	14	47	29	39	7	9	10	14	18.8824	-0.976451	0.433798	-2.25094	0.0243896	0.196553	0.508229	258872	ENSMUSG00000110991	Olfr908	-0.976451	0.706519
NM_001163660	NM_001163660.1	1760	5115	2304	6309	2500	1883	2171	924	2477.6	-0.398564	0.177161	-2.24973	0.0244664	0.196862	0.758613	93960	ENSMUSG00000031661	Nkd1	-0.398564	0.705838
NM_001099917	NM_001099917.1	272	683	376	953	283	297	417	124	367.528	-0.412417	0.183443	-2.2482	0.0245634	0.197204	0.751364	72273	ENSMUSG00000078439	Smim24	-0.412417	0.705083
NM_001313973	NM_001313973.1	12743	25419	18196	32044	19751	21756	30778	8049	19723.9	0.38935	0.173158	2.24852	0.0245431	0.197204	1.3098	19084	ENSMUSG00000020612	Prkar1a	0.38935	0.705083
NM_021463	NM_021463.4	140	363	201	415	240	250	247	170	241.129	0.364778	0.162258	2.24813	0.0245678	0.197204	1.28768	19139	ENSMUSG00000031432	Prps1	0.364778	0.705083
NM_029022	NM_029022.1	139	345	190	396	301	218	254	124	230.247	0.364026	0.161912	2.2483	0.0245571	0.197204	1.28701	74616	ENSMUSG00000008226	Scrn3	0.364026	0.705083
NM_001122899	NM_001122899.1	686	2017	1064	2093	746	779	1115	394	977.684	-0.335054	0.149086	-2.24738	0.0246155	0.197269	0.792754	16847	ENSMUSG00000057722	Lepr	-0.335054	0.70494
NM_011347	NM_011347.2	377	786	689	533	704	628	659	1280	807.851	1.20154	0.534605	2.24752	0.0246069	0.197269	2.29984	20344	ENSMUSG00000026580	Selp	1.20154	0.70494
NM_019483	NM_019483.5	25	59	49	95	34	13	15	19	33.7727	-0.800174	0.356094	-2.24708	0.0246348	0.197269	0.57428	55994	ENSMUSG00000027796	Smad9	-0.800174	0.70494
NM_026873	NM_026873.2	136	337	221	455	205	114	152	79	186.682	-0.430094	0.191398	-2.24712	0.0246327	0.197269	0.742213	68927	ENSMUSG00000021650	Ptcd2	-0.430094	0.70494
NM_144940	NM_144940.2	14	62	43	49	57	88	75	6	45.8658	0.956117	0.425593	2.24655	0.0246687	0.197424	1.94008	243537	ENSMUSG00000034456	Uroc1	0.956117	0.704601
NM_028772	NM_028772.3	21	48	29	17	53	59	71	4	36.5874	1.07429	0.478418	2.24551	0.0247357	0.197841	2.10569	74129	ENSMUSG00000042102	Dmgdh	1.07429	0.703684
NM_146300	NM_146300.1	24	100	50	104	25	28	34	22	41.4271	-0.65249	0.290673	-2.24476	0.0247835	0.198106	0.636181	258297	ENSMUSG00000045559	Olfr827	-0.65249	0.703103
NM_010683	NM_010683.2	1414	2499	1671	2510	2180	1983	1810	1063	1843.49	0.34988	0.155943	2.24364	0.0248554	0.198441	1.27445	226519	ENSMUSG00000026478	Lamc1	0.34988	0.702369
NM_177570	NM_177570.3	25	30	35	42	41	29	39	37	36.5456	0.741126	0.330356	2.24342	0.0248699	0.198441	1.67148	194219	ENSMUSG00000047518	Slfnl1	0.741126	0.702369
NR_029460	NR_029460.1	3004	9121	5799	14942	4040	4520	4669	2046	5139.69	-0.41313	0.184119	-2.24382	0.0248438	0.198441	0.750992	76220	ENSMUSG00000079499	6530402F18Rik	-0.41313	0.702369
NR_030670	NR_030670.1	20	34	10	20	9	7	3	5	12.451	-1.24245	0.553928	-2.24299	0.0248977	0.198545	0.422654	100042948	ENSMUSG00000080797	Gm15760	-1.24245	0.702141
NM_021535	NM_021535.4	1383	2818	2344	3662	2080	2207	2939	1140	2187.24	0.283665	0.126508	2.24228	0.0249436	0.198792	1.21728	74255	ENSMUSG00000028409	Smu1	0.283665	0.701601
NM_025700	NM_025700.2	995	2139	1530	2635	1419	1651	2617	762	1607.4	0.373652	0.166702	2.24144	0.0249975	0.199103	1.29563	66681	ENSMUSG00000029171	Pgm2	0.373652	0.700922
NM_001029838	NM_001029838.2	17	32	20	25	29	29	36	14	24.999	0.743653	0.33195	2.24026	0.0250742	0.199242	1.67441	208076	ENSMUSG00000035934	Pknox2	0.743653	0.70062
NM_001159626	NM_001159626.1	935	1699	1473	2188	1433	1411	1822	677	1380.55	0.304325	0.135816	2.24072	0.0250442	0.199242	1.23484	14651	ENSMUSG00000024158	Hagh	0.304325	0.70062
NM_013739	NM_013739.2	148	368	260	455	255	271	336	142	261.116	0.317374	0.141683	2.24003	0.0250892	0.199242	1.24606	27261	ENSMUSG00000035711	Dok3	0.317374	0.70062
NM_026367	NM_026367.4	190	327	333	328	318	278	281	214	285.248	0.457649	0.2043	2.24008	0.0250857	0.199242	1.3733	67769	ENSMUSG00000039210	Gpatch2	0.457649	0.70062
NM_134040	NM_134040.1	229	530	243	458	201	177	268	101	248.237	-0.397862	0.177588	-2.24037	0.0250671	0.199242	0.758982	104721	ENSMUSG00000037149	Ddx1	-0.397862	0.70062
NM_016720	NM_016720.2	324	648	376	996	587	566	676	223	508.836	0.402041	0.179562	2.23901	0.0251555	0.199532	1.32138	50877	ENSMUSG00000035239	Neu3	0.402041	0.699987
NM_175121	NM_175121.3	2110	5155	4012	6620	4008	3838	4209	1984	3728.32	0.264526	0.118144	2.23901	0.0251555	0.199532	1.20124	67760	ENSMUSG00000022462	Slc38a2	0.264526	0.699987
NM_001252653	NM_001252653.1	4035	8556	5546	10139	3993	4638	4834	2126	4971.94	-0.270068	0.120679	-2.23791	0.025227	0.199799	0.82928	13601	ENSMUSG00000028108	Ecm1	-0.270068	0.699407
NM_025340	NM_025340.2	89	237	142	275	204	153	174	92	160.224	0.376022	0.168005	2.23817	0.0252102	0.199799	1.29776	106025	ENSMUSG00000022552	Sharpin	0.376022	0.699407
NM_025446	NM_025446.3	139	347	251	481	169	178	189	49	194.847	-0.473198	0.211478	-2.23758	0.0252487	0.199799	0.720366	66253	ENSMUSG00000019806	Aig1	-0.473198	0.699407
NM_173748	NM_173748.4	1928	4206	2850	6461	2273	2259	2468	1092	2608.1	-0.30379	0.135763	-2.23766	0.0252435	0.199799	0.810121	209586	ENSMUSG00000053838	Nudcd3	-0.30379	0.699407
NM_026904	NM_026904.2	374	813	546	1457	394	357	583	211	512.755	-0.406774	0.181875	-2.23656	0.0253153	0.200089	0.754308	68999	ENSMUSG00000036977	Anapc10	-0.406774	0.698777
NM_133985	NM_133985.2	166	512	302	526	406	338	346	164	321.116	0.361768	0.161736	2.23678	0.0253008	0.200089	1.285	108737	ENSMUSG00000036737	Oxsr1	0.361768	0.698777
NM_001038696	NM_001038696.1	459	529	701	1100	685	694	1052	322	666.446	0.479902	0.214677	2.23546	0.0253872	0.200421	1.39465	67225	ENSMUSG00000027981	Rnpc3	0.479902	0.698056
NM_019511	NM_019511.3	44	161	104	175	158	73	92	135	118.336	0.711822	0.318393	2.23567	0.0253733	0.200421	1.63787	56089	ENSMUSG00000041046	Ramp3	0.711822	0.698056
NM_026129	NM_026129.2	793	1815	1124	2193	1364	1215	1355	663	1229.81	0.247568	0.110838	2.23361	0.0255086	0.201024	1.1872	67397	ENSMUSG00000029616	Erp29	0.247568	0.696751
NM_019699	NM_019699.1	231	602	296	481	509	387	347	193	363.502	0.426585	0.191077	2.23253	0.02558	0.201469	1.34405	56473	ENSMUSG00000024665	Fads2	0.426585	0.695792
NM_001033929	NM_001033929.2	133	320	235	484	144	152	214	67	190.171	-0.413348	0.185241	-2.23141	0.0256539	0.201577	0.750879	232078	ENSMUSG00000054474	Thnsl2	-0.413348	0.695558
NM_013820	NM_013820.3	54	99	77	114	32	44	41	34	57.3516	-0.56953	0.255207	-2.23164	0.0256385	0.201577	0.673836	15277	ENSMUSG00000000628	Hk2	-0.56953	0.695558
NM_026963	NM_026963.5	150	262	222	454	146	136	169	90	183.312	-0.386134	0.173027	-2.23164	0.025639	0.201577	0.765177	69151	ENSMUSG00000028990	Lzic	-0.386134	0.695558
NM_182929	NM_182929.2	6	7	0	22	20	22	17	3	11.5594	1.45283	0.650911	2.23199	0.0256155	0.201577	2.73744	242662	ENSMUSG00000032890	Rims3	1.45283	0.695558
NM_001312906	NM_001312906.1	36	66	50	65	74	122	238	11	79.1152	1.40684	0.630761	2.23038	0.0257219	0.201644	2.65156	15378	ENSMUSG00000017950	Hnf4a	1.40684	0.695415
NM_011845	NM_011845.2	1681	4921	3156	6608	3905	3301	4407	1662	3389.42	0.334465	0.149974	2.23015	0.0257376	0.201644	1.26091	23947	ENSMUSG00000000266	Mid2	0.334465	0.695415
NM_138593	NM_138593.2	334	618	453	666	502	480	560	229	459.387	0.315462	0.141408	2.23086	0.0256904	0.201644	1.24441	28036	ENSMUSG00000027968	Larp7	0.315462	0.695415
NM_144558	NM_144558.4	74	191	66	200	63	67	72	33	83.3807	-0.537075	0.240776	-2.2306	0.0257076	0.201644	0.689167	246229	ENSMUSG00000041684	Bivm	-0.537075	0.695415
NM_178661	NM_178661.4	2228	4773	3259	7009	2583	2284	2973	1456	2979.69	-0.259648	0.116418	-2.2303	0.0257276	0.201644	0.835292	208647	ENSMUSG00000038648	Creb3l2	-0.259648	0.695415
NM_001039534	NM_001039534.1	93	251	156	305	126	87	114	64	132.399	-0.398853	0.178954	-2.22879	0.0258277	0.202231	0.758461	214580	ENSMUSG00000063179	Pstk	-0.398853	0.694151
NM_001082414	NM_001082414.2	567	1138	748	1368	1008	987	1103	334	850.188	0.384289	0.172681	2.22543	0.0260527	0.203676	1.30522	27059	ENSMUSG00000028082	Sh3d19	0.384289	0.69106
NM_011247	NM_011247.2	423	1036	684	1258	521	466	526	303	589.115	-0.26622	0.119631	-2.22535	0.0260578	0.203676	0.831495	19647	ENSMUSG00000030779	Rbbp6	-0.26622	0.69106
NM_001013792	NM_001013792.2	331	730	514	951	421	346	375	202	436.401	-0.292525	0.131469	-2.22505	0.0260777	0.203713	0.816472	432940	ENSMUSG00000046034	Otulin	-0.292525	0.690981
NM_033398	NM_033398.2	810	2164	1154	2283	1145	1424	1801	793	1353.59	0.317775	0.142877	2.22411	0.0261409	0.204088	1.24641	107817	ENSMUSG00000056962	Jmjd6	0.317775	0.690183
NM_029031	NM_029031.3	53	160	94	151	64	63	61	26	73.784	-0.487258	0.219161	-2.22329	0.0261961	0.2044	0.713379	74637	ENSMUSG00000005951	Shpk	-0.487258	0.689519
NM_001163007	NM_001163007.1	142	382	218	445	180	170	173	49	190.3	-0.462733	0.208169	-2.22288	0.026224	0.204498	0.72561	665113	ENSMUSG00000027692	Tnik	-0.462733	0.68931
NM_133224	NM_133224.2	549	1113	941	1154	967	744	905	536	837.925	0.32391	0.145736	2.22258	0.0262438	0.204534	1.25172	170759	ENSMUSG00000031862	Atp13a1	0.32391	0.689234
NR_027832	NR_027832.1	709	1504	740	1486	661	572	841	292	765.854	-0.354901	0.159751	-2.22158	0.0263115	0.204942	0.781923	66602	ENSMUSG00000085438	Oip5os1	-0.354901	0.688368
NM_199302	NM_199302.2	406	1113	605	1279	513	465	577	226	570.783	-0.31293	0.140879	-2.22127	0.0263329	0.20499	0.805005	227738	ENSMUSG00000026792	Lrsam1	-0.31293	0.688267
NM_025583	NM_025583.2	0	1	4	0	1	77	24	0	14.4922	4.69082	2.11246	2.22055	0.0263815	0.205249	25.8273	66473	ENSMUSG00000031957	Ctrb1	4.69082	0.687718
NM_001146710	NM_001146710.1	1519	2083	2263	2269	2163	2201	2723	988	1998.65	0.438485	0.197537	2.21976	0.0264353	0.205548	1.35518	76448	ENSMUSG00000034595	Ppp1r18	0.438485	0.687087
NM_001001335	NM_001001335.2	136	347	206	427	242	230	313	127	235.353	0.328482	0.148062	2.21855	0.0265175	0.205788	1.25569	231999	ENSMUSG00000005225	Plekha8	0.328482	0.686579
NM_001114098	NM_001114098.1	10	5	8	18	17	30	39	0	15.3535	1.4333	0.646097	2.2184	0.0265276	0.205788	2.70064	68617	ENSMUSG00000052105	Mtcl1	1.4333	0.686579
NM_001142655	NM_001142655.1	716	1854	1098	2066	840	792	1083	369	976.844	-0.303641	0.136866	-2.21853	0.0265189	0.205788	0.810205	59046	ENSMUSG00000007656	Arpp19	-0.303641	0.686579
NM_019673	NM_019673.2	540	911	757	1142	821	701	801	452	740.917	0.299173	0.134853	2.21851	0.0265202	0.205788	1.23044	56456	ENSMUSG00000027671	Actl6a	0.299173	0.686579
NM_199198	NM_199198.2	317	1154	542	1134	410	420	484	222	509.444	-0.367792	0.165816	-2.21808	0.0265497	0.205841	0.774968	170787	ENSMUSG00000062906	Hdac10	-0.367792	0.686469
NM_001271386	NM_001271386.1	10	20	7	19	23	16	21	10	15.5613	0.915324	0.412756	2.21759	0.0265827	0.205977	1.88599	79221	ENSMUSG00000004698	Hdac9	0.915324	0.686181
NM_173749	NM_173749.4	5	9	5	10	6	32	14	2	10.3217	1.43338	0.646526	2.21705	0.0266197	0.206145	2.70079	210622	ENSMUSG00000027188	Pamr1	1.43338	0.685828
NM_001024617	NM_001024617.3	245	532	338	533	372	332	427	207	355.609	0.284538	0.128381	2.21635	0.0266677	0.206397	1.21802	234515	ENSMUSG00000037940	Inpp4b	0.284538	0.685296
NM_011156	NM_011156.2	203	254	252	306	299	254	259	161	249.814	0.453485	0.204669	2.21571	0.0267116	0.206618	1.36934	19072	ENSMUSG00000019849	Prep	0.453485	0.684831
NM_028469	NM_028469.3	83	145	95	143	115	118	139	58	108.697	0.428686	0.193579	2.21452	0.0267928	0.206781	1.34601	73212	ENSMUSG00000053553	3110082I17Rik	0.428686	0.684489
NM_030093	NM_030093.3	137	272	244	422	149	138	189	74	181.375	-0.374466	0.169058	-2.21502	0.0267588	0.206781	0.771391	78372	ENSMUSG00000040767	Snrnp25	-0.374466	0.684489
NM_153505	NM_153505.4	8	34	21	38	29	34	35	12	24.6855	0.752405	0.339744	2.21462	0.026786	0.206781	1.6846	105855	ENSMUSG00000022488	Nckap1l	0.752405	0.684489
NM_153775	NM_153775.2	154	305	235	339	218	207	316	140	229.643	0.342362	0.154616	2.21428	0.0268098	0.206781	1.26783	66965	ENSMUSG00000049482	Ctu2	0.342362	0.684489
NM_175229	NM_175229.3	4437	16514	7008	19100	5826	6543	6701	2702	7312.16	-0.426257	0.192494	-2.2144	0.0268016	0.206781	0.74419	75956	ENSMUSG00000039218	Srrm2	-0.426257	0.684489
NM_001291197	NM_001291197.1	115	180	116	233	163	141	220	73	148.178	0.427076	0.193012	2.21269	0.026919	0.207382	1.34451	66314	ENSMUSG00000000827	Tpd52l2	0.427076	0.683229
NM_019735	NM_019735.4	198	639	336	985	244	271	350	105	327.376	-0.48689	0.220066	-2.21247	0.0269341	0.207382	0.713562	56369	ENSMUSG00000010911	Apip	-0.48689	0.683229
NM_027411	NM_027411.2	22	125	65	89	29	19	39	25	44.2931	-0.728503	0.329251	-2.21261	0.0269247	0.207382	0.60353	70385	ENSMUSG00000069910	Spdl1	-0.728503	0.683229
NM_008947	NM_008947.3	1321	3041	2340	3717	2244	1982	2622	1203	2164.63	0.22866	0.103403	2.21134	0.0270123	0.207801	1.17175	19179	ENSMUSG00000021178	Psmc1	0.22866	0.682352
NM_018865	NM_018865.2	187	335	287	420	266	257	315	193	275.333	0.344677	0.155875	2.21123	0.0270196	0.207801	1.26987	22402	ENSMUSG00000005124	Ccn4	0.344677	0.682352
NM_001163126	NM_001163126.1	507	1603	907	2004	593	641	917	330	811.19	-0.368246	0.166569	-2.21077	0.0270519	0.20793	0.774724	238123	ENSMUSG00000035933	Cog5	-0.368246	0.682083
NM_001164376	NM_001164376.1	10	28	27	22	5	9	11	3	12.533	-1.09189	0.494342	-2.20878	0.0271899	0.208752	0.469146	216033	ENSMUSG00000060843	Ctnna3	-1.09189	0.680369
NM_009523	NM_009523.2	57	145	83	166	94	87	137	73	100.395	0.434628	0.196755	2.20899	0.0271755	0.208752	1.35156	22417	ENSMUSG00000036856	Wnt4	0.434628	0.680369
NM_001145948	NM_001145948.1	36	76	47	89	28	33	28	18	39.7641	-0.59406	0.26915	-2.20717	0.027302	0.209492	0.662476	230603	ENSMUSG00000028555	Ttc39a	-0.59406	0.678832
NM_001038846	NM_001038846.1	1651	3287	2205	4637	3071	2722	3415	1054	2559.81	0.361166	0.163664	2.20675	0.0273312	0.209597	1.28446	226594	ENSMUSG00000040723	Rcsd1	0.361166	0.678616
NM_019665	NM_019665.3	40	97	54	103	38	36	36	21	47.2658	-0.544839	0.246923	-2.20652	0.0273478	0.209604	0.685468	56297	ENSMUSG00000022722	Arl6	-0.544839	0.6786
NM_025944	NM_025944.3	103	172	144	232	237	108	167	100	153.879	0.487349	0.221001	2.20519	0.0274411	0.210199	1.40187	67063	ENSMUSG00000039611	Pgap4	0.487349	0.67737
NM_029546	NM_029546.2	78	152	140	156	161	117	132	75	123.599	0.443331	0.201064	2.20493	0.0274589	0.210215	1.35974	110816	ENSMUSG00000032834	Pwp2	0.443331	0.677337
NM_001272035	NM_001272035.1	411	980	575	1155	516	407	491	255	538.355	-0.278243	0.126243	-2.20403	0.0275225	0.210582	0.824594	11416	ENSMUSG00000027822	Slc33a1	-0.278243	0.676579
NM_172695	NM_172695.2	239	451	420	510	413	356	432	199	363.648	0.337565	0.153196	2.20348	0.0275607	0.210754	1.26362	18786	ENSMUSG00000028577	Plaa	0.337565	0.676225
NM_001098226	NM_001098226.3	57	126	94	136	73	98	127	76	96.5298	0.479383	0.217584	2.20321	0.0275802	0.210783	1.39415	21678	ENSMUSG00000002249	Tead3	0.479383	0.676165
NM_146413	NM_146413.2	30	59	50	81	37	53	75	50	54.269	0.614285	0.279194	2.20021	0.0277923	0.212283	1.5308	258408	ENSMUSG00000093920	Olfr463	0.614285	0.673085
NM_027193	NM_027193.2	144	301	149	425	155	109	147	76	166.298	-0.42665	0.193955	-2.19974	0.0278257	0.212295	0.743987	69740	ENSMUSG00000033554	Dph5	-0.42665	0.673059
NM_029148	NM_029148.1	404	601	545	678	721	443	557	342	531.901	0.418673	0.190321	2.19982	0.0278195	0.212295	1.3367	52837	ENSMUSG00000034723	Tmx4	0.418673	0.673059
NM_054090	NM_054090.1	14	49	22	66	14	10	12	13	21.1088	-0.87726	0.399002	-2.19864	0.0279036	0.212648	0.5444	117004	ENSMUSG00000075140	Olfr73	-0.87726	0.672338
NM_172958	NM_172958.3	892	2240	928	3311	1697	1552	1743	1036	1559.27	0.421142	0.191619	2.1978	0.0279631	0.21298	1.33899	268783	ENSMUSG00000039458	Mtmr12	0.421142	0.671661
NM_001081011	NM_001081011.2	1975	3379	2475	3465	2750	2455	2776	1580	2547.28	0.31038	0.141243	2.19749	0.0279855	0.21303	1.24003	14270	ENSMUSG00000026425	Srgap2	0.31038	0.671559
NM_001290625	NM_001290625.1	966	1437	1321	1862	1428	1303	1677	622	1279.69	0.34944	0.159087	2.19653	0.0280541	0.213431	1.27407	227743	ENSMUSG00000038696	Mapkap1	0.34944	0.670743
NM_001025156	NM_001025156.2	876	2099	1365	2336	1118	967	1147	481	1169.36	-0.256542	0.116808	-2.19627	0.0280723	0.213448	0.837092	70829	ENSMUSG00000026339	Ccdc93	-0.256542	0.670707
NM_026169	NM_026169.4	416	745	724	946	737	592	724	354	629.942	0.321542	0.146456	2.19549	0.0281288	0.213757	1.24967	67457	ENSMUSG00000024816	Frmd8	0.321542	0.67008
NM_153059	NM_153059.1	215	332	239	343	171	133	203	88	201.084	-0.407729	0.185878	-2.19353	0.0282691	0.214701	0.753809	216395	ENSMUSG00000034620	Rxylt1	-0.407729	0.668166
NM_022322	NM_022322.2	5	28	11	40	3	8	7	3	10.1383	-1.25622	0.572955	-2.19254	0.0283409	0.214977	0.418638	64103	ENSMUSG00000031250	Tnmd	-1.25622	0.667609
NM_177782	NM_177782.3	374	801	444	802	457	250	385	156	412.532	-0.399824	0.182349	-2.19263	0.0283341	0.214977	0.757951	277360	ENSMUSG00000039621	Prex1	-0.399824	0.667609
NM_207522	NM_207522.2	91	223	109	246	92	82	107	47	110.353	-0.410107	0.187062	-2.19236	0.0283535	0.214977	0.752568	216292	ENSMUSG00000036009	Mettl25	-0.410107	0.667609
NM_019969	NM_019969.3	66	126	74	119	60	43	56	25	64.7101	-0.507449	0.231511	-2.1919	0.0283868	0.215108	0.703465	56711	ENSMUSG00000003282	Plag1	-0.507449	0.667344
NM_001109985	NM_001109985.1	19	32	27	46	35	33	32	27	31.5798	0.664555	0.303338	2.19081	0.0284658	0.215584	1.58508	70729	ENSMUSG00000038473	Nos1ap	0.664555	0.666384
NM_026341	NM_026341.2	351	1196	543	1249	417	422	589	210	537.159	-0.382174	0.174493	-2.1902	0.0285099	0.215796	0.76728	67725	ENSMUSG00000021809	Nudt13	-0.382174	0.665956
NM_001081426	NM_001081426.2	116	288	128	296	108	106	125	65	137.388	-0.404151	0.18465	-2.18874	0.0286158	0.216463	0.755681	208440	ENSMUSG00000048264	Dip2c	-0.404151	0.664617
NM_028927	NM_028927.3	34	116	68	163	31	42	46	33	57.3426	-0.600693	0.274472	-2.18854	0.0286302	0.216463	0.659437	74419	ENSMUSG00000025519	Tktl2	-0.600693	0.664617
NM_011125	NM_011125.2	290	749	500	1118	639	575	570	329	554.512	0.341208	0.155957	2.18784	0.0286813	0.216727	1.26682	18830	ENSMUSG00000017754	Pltp	0.341208	0.664088
NM_134046	NM_134046.5	137	313	196	352	168	123	165	62	168.987	-0.364054	0.166432	-2.18741	0.0287129	0.216843	0.776978	52504	ENSMUSG00000020652	Cenpo	-0.364054	0.663855
NM_001199283	NM_001199283.1	6404	11811	13924	20508	8358	7350	8051	3287	8933.07	-0.39201	0.179278	-2.18661	0.028771	0.217159	0.762067	215113	ENSMUSG00000038178	Slc43a2	-0.39201	0.663222
NM_181816	NM_181816.2	16	35	22	28	14	9	7	5	15.1638	-0.955377	0.436991	-2.18626	0.0287965	0.21723	0.515707	234964	ENSMUSG00000039977	Deup1	-0.955377	0.663081
NM_001161854	NM_001161854.2	2556	4008	2919	4193	3601	3035	4271	1573	3166.48	0.354139	0.162024	2.18572	0.0288362	0.217407	1.27822	229663	ENSMUSG00000068823	Csde1	0.354139	0.662727
NM_001081089	NM_001081089.2	19	53	22	60	14	19	17	7	22.3433	-0.791868	0.362374	-2.18522	0.0288724	0.217451	0.577596	215456	ENSMUSG00000046338	Gpat2	-0.791868	0.662638
NM_025829	NM_025829.4	376	1045	523	1112	486	366	535	196	509.55	-0.339489	0.155359	-2.18519	0.0288746	0.217451	0.790321	66892	ENSMUSG00000093661	Eif4e3	-0.339489	0.662638
NM_023142	NM_023142.2	600	908	898	766	973	707	904	525	792.305	0.460744	0.210913	2.18452	0.0289238	0.217455	1.37625	11867	ENSMUSG00000029622	Arpc1b	0.460744	0.662631
NM_023343	NM_023343.2	208	347	343	393	312	305	324	200	300.298	0.382334	0.175037	2.1843	0.0289399	0.217455	1.30345	67444	ENSMUSG00000026309	Ilkap	0.382334	0.662631
NM_026313	NM_026313.1	137	400	168	624	148	162	203	68	199.784	-0.514851	0.235702	-2.18433	0.0289383	0.217455	0.699865	67684	ENSMUSG00000020863	Luc7l3	-0.514851	0.662631
NM_153122	NM_153122.2	56	131	107	123	101	130	153	37	99.366	0.532133	0.243605	2.18441	0.028932	0.217455	1.44607	75475	ENSMUSG00000022562	Oplah	0.532133	0.662631
NM_133726	NM_133726.2	1171	2557	1954	3695	2050	1773	2518	1044	1948.39	0.262779	0.120392	2.1827	0.029058	0.21822	1.19979	70356	ENSMUSG00000022403	St13	0.262779	0.661105
NM_001081223	NM_001081223.2	230	382	369	349	339	331	445	168	320.636	0.429379	0.196829	2.18149	0.0291475	0.218504	1.34665	225182	ENSMUSG00000041238	Rbbp8	0.429379	0.66054
NM_001109745	NM_001109745.1	5336	14820	8703	19324	6202	6788	8516	3424	8016.42	-0.3051	0.139859	-2.18148	0.0291481	0.218504	0.809386	12785	ENSMUSG00000030057	Cnbp	-0.3051	0.66054
NM_026280	NM_026280.3	14	55	42	82	57	41	71	23	44.2759	0.628802	0.288198	2.18184	0.0291213	0.218504	1.54628	67622	ENSMUSG00000020814	Mxra7	0.628802	0.66054
NM_172402	NM_172402.3	101	240	169	302	230	171	212	83	175.795	0.370519	0.169861	2.1813	0.029161	0.218504	1.29282	69906	ENSMUSG00000022299	Slc25a32	0.370519	0.66054
NM_001025600	NM_001025600.1	74	135	62	134	100	180	171	26	104.882	0.717639	0.329271	2.17948	0.0292961	0.218714	1.64449	54725	ENSMUSG00000032076	Cadm1	0.717639	0.660123
NM_001162521	NM_001162521.1	679	1398	1009	1689	1208	1010	1034	565	1019.05	0.272159	0.124871	2.17951	0.0292936	0.218714	1.20761	27369	ENSMUSG00000014554	Dguok	0.272159	0.660123
NM_013515	NM_013515.2	1819	4421	2570	4616	2247	1527	2068	1236	2327.84	-0.292315	0.134105	-2.17976	0.0292755	0.218714	0.81659	13830	ENSMUSG00000026880	Stom	-0.292315	0.660123
NM_013684	NM_013684.3	679	1217	839	1669	866	1090	1229	502	957.876	0.320109	0.14688	2.17938	0.0293033	0.218714	1.24842	21374	ENSMUSG00000014767	Tbp	0.320109	0.660123
NM_026047	NM_026047.4	179	482	285	639	191	203	286	113	260.108	-0.358845	0.164627	-2.17974	0.0292768	0.218714	0.779789	72486	ENSMUSG00000022120	Obi1	-0.358845	0.660123
NM_027102	NM_027102.3	11267	23426	13973	27814	15785	15159	20268	8739	16011.2	0.238982	0.10962	2.18009	0.0292507	0.218714	1.18016	69524	ENSMUSG00000001946	Esam	0.238982	0.660123
NM_027695	NM_027695.3	22	60	29	50	47	42	42	27	38.8365	0.597215	0.273945	2.18006	0.0292533	0.218714	1.51279	71147	ENSMUSG00000021786	Oxsm	0.597215	0.660123
NM_001198859	NM_001198859.1	2087	4741	3091	5489	3957	3100	3656	1605	3241.38	0.263884	0.1211	2.17905	0.0293279	0.218776	1.20071	13016	ENSMUSG00000037373	Ctbp1	0.263884	0.66
NM_001252629	NM_001252629.1	399	1055	666	1363	478	471	587	289	590.18	-0.282165	0.129579	-2.17756	0.029439	0.219036	0.822356	20595	ENSMUSG00000021645	Smn1	-0.282165	0.659485
NM_001276684	NM_001276684.1	90	81	57	97	78	127	120	53	90.4216	0.66303	0.304493	2.17748	0.0294444	0.219036	1.5834	11838	ENSMUSG00000022602	Arc	0.66303	0.659485
NM_177715	NM_177715.4	125	498	280	469	171	162	242	85	219.463	-0.422082	0.193796	-2.17798	0.0294078	0.219036	0.746347	239217	ENSMUSG00000098557	Kctd12	-0.422082	0.659485
NM_177788	NM_177788.4	3309	7491	4728	7759	5227	5399	5668	2447	4947.18	0.262321	0.120434	2.17812	0.029397	0.219036	1.19941	277978	ENSMUSG00000043251	Exoc3l	0.262321	0.659485
NM_178936	NM_178936.3	155	387	164	313	131	158	144	64	169.844	-0.445884	0.204739	-2.17782	0.0294195	0.219036	0.734134	99887	ENSMUSG00000028132	Tlcd4	-0.445884	0.659485
NM_001081401	NM_001081401.2	3	22	8	10	13	16	12	15	12.8239	1.11857	0.513882	2.17672	0.0295018	0.219341	2.17132	330119	ENSMUSG00000043635	Adamts3	1.11857	0.658881
NM_028446	NM_028446.1	506	1351	769	1602	589	637	714	278	710.984	-0.310188	0.142521	-2.17643	0.0295229	0.219376	0.806537	109181	ENSMUSG00000021188	Trip11	-0.310188	0.658811
NM_138675	NM_138675.3	263	514	329	818	421	448	525	209	410.502	0.349547	0.160652	2.1758	0.0295702	0.219606	1.27416	192191	ENSMUSG00000061650	Med9	0.349547	0.658356
NM_001285917	NM_001285917.1	183	341	246	482	338	276	443	108	281.273	0.428414	0.196933	2.17542	0.0295983	0.219693	1.34575	69635	ENSMUSG00000021559	Dapk1	0.428414	0.658184
NM_001001984	NM_001001984.2	144	287	201	287	143	105	135	86	160.743	-0.381408	0.175471	-2.17362	0.0297335	0.220574	0.767688	225876	ENSMUSG00000054611	Kdm2a	-0.381408	0.656446
NM_001033481	NM_001033481.1	12	1	10	10	11	28	31	4	14.0367	1.4264	0.656457	2.17288	0.0297897	0.220579	2.68775	225908	ENSMUSG00000036098	Myrf	1.4264	0.656436
NM_001114665	NM_001114665.2	336	1150	473	1162	414	323	398	282	497.309	-0.416821	0.191791	-2.17331	0.0297569	0.220579	0.749073	214459	ENSMUSG00000039735	Fnbp1l	-0.416821	0.656436
NM_023764	NM_023764.3	4743	7085	5333	8722	7659	5296	6443	3400	5925.13	0.348319	0.160313	2.17274	0.0297999	0.220579	1.27308	54473	ENSMUSG00000025139	Tollip	0.348319	0.656436
NM_025682	NM_025682.3	347	747	487	782	338	318	404	223	419.436	-0.278738	0.128267	-2.17311	0.0297718	0.220579	0.824312	66645	ENSMUSG00000021938	Pspc1	-0.278738	0.656436
NR_045421	NR_045421.1	83	198	84	328	158	187	238	67	153.237	0.546985	0.251789	2.17239	0.0298261	0.220651	1.46103		ENSMUSG00000097440	Gm6277	0.546985	0.656294
NM_001243748	NM_001243748.1	915	2336	1573	3575	1892	1961	2693	745	1788.61	0.401933	0.185059	2.17192	0.0298619	0.220794	1.32128	56289	ENSMUSG00000010067	Rassf1	0.401933	0.656013
NM_198001	NM_198001.2	64	165	98	204	115	122	163	59	114.973	0.402171	0.185249	2.17097	0.0299332	0.221199	1.32149	73737	ENSMUSG00000039195	1110008P14Rik	0.402171	0.655217
NM_001136240	NM_001136240.1	6	13	5	31	24	28	42	0	16.7842	1.34038	0.617762	2.16974	0.0300265	0.221754	2.53218	218865	ENSMUSG00000015970	Chdh	1.34038	0.654129
NM_170599	NM_170599.2	4	12	7	19	12	30	32	0	13.3283	1.36248	0.628002	2.16954	0.0300414	0.221754	2.57127	207683	ENSMUSG00000022790	Igsf11	1.36248	0.654129
NM_001111043	NM_001111043.1	1357	3390	2334	3497	2294	2106	2379	1344	2212.64	0.237758	0.109618	2.16897	0.0300853	0.221956	1.17916	12406	ENSMUSG00000070436	Serpinh1	0.237758	0.653734
NM_001081058	NM_001081058.2	798	1972	1318	2215	1011	825	1198	477	1102.46	-0.251788	0.116127	-2.16822	0.0301422	0.222032	0.839855	69562	ENSMUSG00000041297	Cdk13	-0.251788	0.653584
NM_001103179	NM_001103179.1	671	1620	1228	1594	1132	1330	1499	506	1129.78	0.351592	0.162176	2.16796	0.0301619	0.222032	1.27597	93871	ENSMUSG00000022914	Brwd1	0.351592	0.653584
NM_001110513	NM_001110513.1	143	304	210	348	158	135	152	83	174.601	-0.328129	0.151311	-2.16858	0.0301145	0.222032	0.796569	228598	ENSMUSG00000053552	Ebf4	-0.328129	0.653584
NM_001293641	NM_001293641.1	43	54	47	52	21	17	35	12	32.9371	-0.736583	0.33973	-2.16814	0.0301478	0.222032	0.600159	74776	ENSMUSG00000028013	Ppa2	-0.736583	0.653584
NR_015524	NR_015524.1	78	188	89	189	76	62	93	33	89.1984	-0.451497	0.20831	-2.16742	0.0302026	0.22221	0.731284		ENSMUSG00000097164	Cep83os	-0.451497	0.653237
NM_027460	NM_027460.2	11	17	16	20	11	25	32	13	18.3193	0.894714	0.412969	2.16654	0.03027	0.222583	1.85924	70556	ENSMUSG00000028982	Slc25a33	0.894714	0.652508
NM_001011848	NM_001011848.1	18	67	40	69	19	21	24	13	29.1491	-0.679108	0.313666	-2.16507	0.0303825	0.223288	0.624551	258147	ENSMUSG00000096773	Olfr675	-0.679108	0.651135
NM_001081652	NM_001081652.1	20	44	46	53	43	35	48	37	40.9489	0.627511	0.289871	2.16479	0.0304034	0.223319	1.5449	192950	ENSMUSG00000041073	Nacad	0.627511	0.651074
NM_017370	NM_017370.2	86	172	182	97	198	121	523	86	180.733	1.14313	0.528107	2.16458	0.0304202	0.223321	2.20859	15439	ENSMUSG00000031722	Hp	1.14313	0.651071
NM_001009935	NM_001009935.2	5856	9651	9447	12774	8948	7232	10061	5399	8417.28	0.309749	0.143158	2.16369	0.0304881	0.223693	1.23949	56338	ENSMUSG00000038393	Txnip	0.309749	0.650347
NM_023168	NM_023168.3	5090	9503	6705	11435	7641	7262	8959	3350	7078.55	0.27649	0.127799	2.16348	0.0305044	0.223693	1.21124	66168	ENSMUSG00000022564	Grina	0.27649	0.650347
NM_023281	NM_023281.1	1926	5225	3363	6386	2667	2332	2902	1263	2895.45	-0.254995	0.117927	-2.16231	0.0305941	0.224142	0.83799	66945	ENSMUSG00000021577	Sdha	-0.254995	0.649476
NM_146266	NM_146266.2	11	65	29	80	15	15	22	11	25.1267	-0.822578	0.380427	-2.16225	0.0305991	0.224142	0.565431	257666	ENSMUSG00000107662	Olfr772	-0.822578	0.649476
NM_001301424	NM_001301424.1	100	204	193	206	197	163	183	92	162.39	0.406053	0.187816	2.16197	0.0306208	0.224179	1.32506	11987	ENSMUSG00000041313	Slc7a1	0.406053	0.649405
NM_183249	NM_183249.2	30	77	41	57	61	59	94	15	50.8906	0.66318	0.306884	2.16101	0.0306944	0.224595	1.58357	66107	ENSMUSG00000051748	Wfdc21	0.66318	0.6486
NM_001085407	NM_001085407.1	553	1233	904	1685	962	872	1024	509	904.762	0.24354	0.112752	2.15996	0.030776	0.224765	1.18389	68112	ENSMUSG00000026927	Entr1	0.24354	0.648271
NM_001214911	NM_001214911.2	123	197	194	203	190	147	223	111	171.757	0.42992	0.198999	2.16041	0.030741	0.224765	1.34716	668225	ENSMUSG00000095440	Fignl2	0.42992	0.648271
NM_016780	NM_016780.2	66	161	59	409	209	301	570	54	208.232	1.34103	0.620893	2.15984	0.0307847	0.224765	2.53333	16416	ENSMUSG00000020689	Itgb3	1.34103	0.648271
NM_025408	NM_025408.2	1539	4618	2860	5149	2002	1777	2197	1304	2398.41	-0.286088	0.132445	-2.16005	0.0307691	0.224765	0.820123	66190	ENSMUSG00000030760	Acer3	-0.286088	0.648271
NM_001110350	NM_001110350.1	566	1165	884	1154	594	473	720	308	674.981	-0.297918	0.137974	-2.15924	0.0308317	0.224863	0.813425	20466	ENSMUSG00000042557	Sin3a	-0.297918	0.648081
NM_146851	NM_146851.2	32	130	50	110	41	36	38	19	48.6025	-0.600721	0.278185	-2.15943	0.0308171	0.224863	0.659425	258850	ENSMUSG00000059319	Olfr295	-0.600721	0.648081
NM_026277	NM_026277.3	125	274	184	307	145	124	129	64	152.794	-0.352303	0.163269	-2.15781	0.0309429	0.225552	0.783333	67619	ENSMUSG00000003848	Nob1	-0.352303	0.646754
NM_021274	NM_021274.2	2390	6376	5265	5539	1757	2088	3549	1898	3303.45	-0.458494	0.212558	-2.15703	0.0310032	0.225868	0.727745	15945	ENSMUSG00000034855	Cxcl10	-0.458494	0.646145
NM_001190830	NM_001190830.1	2026	3301	2356	3240	2693	2387	3057	1439	2502.82	0.325837	0.151104	2.15637	0.0310544	0.225933	1.25339	16453	ENSMUSG00000031805	Jak3	0.325837	0.64602
NM_001290701	NM_001290701.1	156	327	273	519	320	298	343	126	274.552	0.364509	0.169063	2.15605	0.0310795	0.225933	1.28744	70088	ENSMUSG00000028863	Meaf6	0.364509	0.64602
NM_001310747	NM_001310747.1	191	328	201	389	274	230	260	176	250.164	0.36636	0.169876	2.15663	0.0310341	0.225933	1.2891	70103	ENSMUSG00000059518	Znhit1	0.36636	0.64602
NM_007381	NM_007381.4	727	1546	1221	2023	1344	1077	1318	618	1159.34	0.252927	0.117299	2.15625	0.0310638	0.225933	1.19162	11363	ENSMUSG00000026003	Acadl	0.252927	0.64602
NM_001170960	NM_001170960.1	47	85	70	101	98	65	91	35	71.004	0.481096	0.223185	2.1556	0.0311152	0.22607	1.3958	68857	ENSMUSG00000024505	Dtwd2	0.481096	0.645757
NM_001083319	NM_001083319.1	547	1282	652	1445	606	480	667	328	674.755	-0.292154	0.135587	-2.15473	0.0311827	0.226315	0.816682	22221	ENSMUSG00000009741	Ubp1	-0.292154	0.645286
NM_001291010	NM_001291010.1	10	28	16	26	10	9	5	0	10.7729	-1.17135	0.54357	-2.15493	0.0311677	0.226315	0.444005	85030	ENSMUSG00000024793	Tnfrsf25	-1.17135	0.645286
NM_001163475	NM_001163475.1	1034	1847	1279	2732	1736	1458	1683	755	1472.95	0.294613	0.136851	2.1528	0.0313346	0.227171	1.22656	69228	ENSMUSG00000057691	Zfp746	0.294613	0.643647
NM_001013387	NM_001013387.2	126	449	185	381	141	121	191	87	183.546	-0.424958	0.197425	-2.1525	0.0313577	0.227216	0.74486	319535	ENSMUSG00000054737	Zfp182	-0.424958	0.64356
NM_001039466	NM_001039466.1	15	44	34	61	30	41	42	37	37.6722	0.668728	0.310725	2.15216	0.031385	0.227291	1.58967	360213	ENSMUSG00000042766	Trim46	0.668728	0.643418
NM_027457	NM_027457.4	458	956	741	1142	825	614	838	380	703.28	0.265824	0.123538	2.15175	0.0314169	0.227375	1.20232	70544	ENSMUSG00000004945	Tmem242	0.265824	0.643257
NM_029281	NM_029281.2	151	352	199	370	156	162	175	62	181.275	-0.369315	0.171649	-2.15158	0.0314305	0.227375	0.77415	75424	ENSMUSG00000069743	Zfp820	-0.369315	0.643257
NM_001290654	NM_001290654.1	400	810	455	1111	598	491	762	398	594.266	0.333984	0.155259	2.15114	0.0314648	0.2275	1.26049	268390	ENSMUSG00000020288	Ahsa2	0.333984	0.643018
NM_001164572	NM_001164572.1	25557	39311	26599	43144	31464	31266	38128	17100	30716.1	0.326403	0.15177	2.15064	0.0315048	0.227544	1.25388	20623	ENSMUSG00000038145	Snrk	0.326403	0.642935
NM_133931	NM_133931.4	328	850	403	813	346	331	406	178	408.942	-0.315116	0.146512	-2.15079	0.0314931	0.227544	0.803786	101185	ENSMUSG00000029676	Pot1a	-0.315116	0.642935
NM_001103177	NM_001103177.2	68	159	91	116	99	96	86	141	113.214	0.692701	0.322156	2.15021	0.0315389	0.22761	1.61631	226251	ENSMUSG00000025085	Ablim1	0.692701	0.642808
NM_027494	NM_027494.3	240	645	341	706	277	247	358	128	324.252	-0.327646	0.152387	-2.15009	0.0315479	0.22761	0.796836	70650	ENSMUSG00000029427	Zcchc8	-0.327646	0.642808
NM_177301	NM_177301.5	6256	10636	8601	11164	10332	8146	8450	4844	8352.36	0.331055	0.153996	2.14977	0.0315735	0.227672	1.25793	15388	ENSMUSG00000015165	Hnrnpl	0.331055	0.64269
NM_011044	NM_011044.2	391	726	704	686	1397	1930	2725	67	1045.63	1.63603	0.761428	2.14863	0.0316637	0.2282	3.10809	18534	ENSMUSG00000027513	Pck1	1.63603	0.641685
NM_016681	NM_016681.3	33	122	70	110	50	36	38	22	52.37	-0.556106	0.258981	-2.14729	0.0317704	0.228846	0.680135	50883	ENSMUSG00000029521	Chek2	-0.556106	0.640458
NM_013492	NM_013492.3	1993	1560	1742	3425	2796	7143	9326	498	3497.81	1.50829	0.702641	2.1466	0.0318251	0.229117	2.84472	12759	ENSMUSG00000022037	Clu	1.50829	0.639943
NM_001033189	NM_001033189.3	67	98	110	120	121	117	110	46	96.791	0.504261	0.235179	2.14416	0.0320204	0.230152	1.4184	97130	ENSMUSG00000050390	C77080	0.504261	0.637985
NM_011333	NM_011333.3	58	111	133	71	125	84	123	75	99.7715	0.633384	0.295368	2.14439	0.0320019	0.230152	1.5512	20296	ENSMUSG00000035385	Ccl2	0.633384	0.637985
NM_027875	NM_027875.1	597	1319	882	1289	826	889	1035	515	877.24	0.261219	0.121817	2.14435	0.0320052	0.230152	1.19849	71709	ENSMUSG00000032714	Syde1	0.261219	0.637985
NM_001110328	NM_001110328.1	292	418	429	521	462	377	416	242	390.043	0.383443	0.178996	2.14219	0.0321782	0.231038	1.30445	23877	ENSMUSG00000061374	Fiz1	0.383443	0.636316
NM_007664	NM_007664.5	16	66	32	68	11	15	31	10	25.9048	-0.788872	0.368249	-2.14222	0.0321757	0.231038	0.578797	12558	ENSMUSG00000024304	Cdh2	-0.788872	0.636316
NM_008430	NM_008430.2	7	3	5	8	7	32	17	0	10.0707	1.63308	0.762428	2.14195	0.0321974	0.231053	3.10175	16525	ENSMUSG00000033998	Kcnk1	1.63308	0.636289
NM_001024950	NM_001024950.2	98	270	155	288	115	101	139	57	135.301	-0.362288	0.169163	-2.14165	0.0322214	0.231083	0.77793	240068	ENSMUSG00000067424	Zfp563	-0.362288	0.636233
NM_175443	NM_175443.5	20	43	38	23	74	98	151	3	54.8298	1.71227	0.799579	2.14147	0.0322361	0.231083	3.27677	214253	ENSMUSG00000070644	Etnk2	1.71227	0.636233
NM_001170742	NM_001170742.1	976	1935	1436	2668	1432	1446	1808	795	1465.91	0.23941	0.11181	2.14123	0.0322556	0.231099	1.18051	319481	ENSMUSG00000031959	Wdr59	0.23941	0.636202
NM_001081382	NM_001081382.1	160	411	303	351	198	147	186	100	211.983	-0.373223	0.17434	-2.14077	0.0322923	0.231238	0.772056	72306	ENSMUSG00000071477	Zfp777	-0.373223	0.63594
NM_010831	NM_010831.2	799	2298	647	2525	993	3095	1879	1328	1675.62	0.961783	0.449486	2.13974	0.0323759	0.231713	1.94772	17691	ENSMUSG00000024042	Sik1	0.961783	0.63505
NM_001290477	NM_001290477.1	629	1468	875	1725	803	665	687	365	812.264	-0.27936	0.130571	-2.13952	0.0323933	0.231714	0.823957	237010	ENSMUSG00000025597	Klhl4	-0.27936	0.635047
NM_021568	NM_021568.2	210	361	237	464	368	356	295	130	288.885	0.409716	0.191547	2.13899	0.0324366	0.2319	1.32842	59093	ENSMUSG00000001120	Pcbp3	0.409716	0.634699
NM_001199105	NM_001199105.1	1109	2167	1404	3687	1263	1039	1376	624	1401.81	-0.325508	0.152209	-2.13856	0.0324712	0.232023	0.798017	60599	ENSMUSG00000028211	Trp53inp1	-0.325508	0.634468
NM_001284409	NM_001284409.1	898	2582	1665	2773	1221	1077	1446	535	1352.41	-0.28638	0.133928	-2.13831	0.032492	0.232048	0.819957	12367	ENSMUSG00000031628	Casp3	-0.28638	0.634421
NM_028627	NM_028627.2	17	63	27	68	38	45	44	38	41.2721	0.6419	0.300243	2.13794	0.0325218	0.232104	1.56038	73728	ENSMUSG00000037126	Psd	0.6419	0.634317
NM_175675	NM_175675.3	819	1732	1243	2236	946	893	898	540	1061.53	-0.254524	0.11906	-2.13778	0.0325344	0.232104	0.838264	74919	ENSMUSG00000029175	Slc35f6	-0.254524	0.634317
NM_146815	NM_146815.1	11	28	16	28	7	9	7	4	11.8748	-1.00294	0.46932	-2.137	0.0325983	0.232436	0.498984	258811	ENSMUSG00000064333	Olfr926	-1.00294	0.633696
NM_133805	NM_133805.3	1417	2053	2092	2396	2016	1735	2618	1010	1873.94	0.371713	0.173989	2.13642	0.0326454	0.232648	1.29389	108679	ENSMUSG00000034432	Cops8	0.371713	0.6333
NM_172536	NM_172536.3	287	591	526	757	575	457	512	250	469.317	0.311309	0.145735	2.13613	0.0326689	0.232692	1.24083	214812	ENSMUSG00000040524	Zfp609	0.311309	0.633218
NM_025514	NM_025514.2	75	165	137	364	181	191	235	71	162.021	0.508174	0.237957	2.13557	0.0327147	0.23281	1.42225	52717	ENSMUSG00000020107	Anapc16	0.508174	0.632998
NM_172939	NM_172939.3	140	281	184	214	115	88	110	83	142.928	-0.466247	0.218332	-2.1355	0.0327202	0.23281	0.723845	268301	ENSMUSG00000098188	Sowahc	-0.466247	0.632998
NM_001025373	NM_001025373.2	123	219	103	250	77	100	117	44	116.332	-0.472358	0.221277	-2.13469	0.032786	0.232936	0.720786	74670	ENSMUSG00000053347	Zfp943	-0.472358	0.632764
NM_009128	NM_009128.2	1426	1721	1740	2621	2704	2230	1687	844	1837.79	0.481533	0.22558	2.13465	0.03279	0.232936	1.39623	20250	ENSMUSG00000025203	Scd2	0.481533	0.632764
NM_146713	NM_146713.1	14	37	29	55	6	5	15	15	19.2909	-0.97977	0.458935	-2.13488	0.032771	0.232936	0.50706	258708	ENSMUSG00000043383	Olfr1342	-0.97977	0.632764
NM_011053	NM_011053.2	659	1368	906	1636	1182	945	1194	452	976.469	0.287926	0.134905	2.13429	0.0328189	0.233018	1.22088	18572	ENSMUSG00000025047	Pdcd11	0.287926	0.632611
NM_133360	NM_133360.2	64	102	63	82	28	42	49	23	53.0592	-0.609018	0.285426	-2.13372	0.032866	0.233105	0.655643	107476	ENSMUSG00000020532	Acaca	-0.609018	0.632448
NM_144541	NM_144541.1	573	1720	800	1815	740	601	761	394	817.559	-0.31373	0.147021	-2.13392	0.0328493	0.233105	0.804559	107976	ENSMUSG00000052139	Babam2	-0.31373	0.632448
NM_134141	NM_134141.4	838	1943	1359	2395	1018	951	1206	500	1149.6	-0.232331	0.108933	-2.13279	0.0329417	0.233518	0.851258	109006	ENSMUSG00000031781	Ciapin1	-0.232331	0.631679
NM_011756	NM_011756.4	19646	36182	22075	52331	16168	17912	18545	12651	22276	-0.337091	0.158116	-2.13193	0.0330129	0.2339	0.791636	22695	ENSMUSG00000044786	Zfp36	-0.337091	0.63097
NM_001290826	NM_001290826.1	50	133	63	158	53	42	60	29	64.1435	-0.490919	0.2303	-2.13166	0.0330351	0.233933	0.711571	208922	ENSMUSG00000039652	Cpeb3	-0.490919	0.630908
NM_146768	NM_146768.1	24	84	36	111	15	21	39	19	36.5644	-0.727393	0.341328	-2.13107	0.0330835	0.234152	0.603994	258764	ENSMUSG00000075168	Olfr1099	-0.727393	0.630501
NM_001161747	NM_001161747.1	38	44	33	40	42	60	33	42	44.6517	0.756433	0.355252	2.12929	0.0332305	0.234574	1.68931	18483	ENSMUSG00000035863	Palm	0.756433	0.629721
NM_013743	NM_013743.2	1990	3375	1632	5261	2739	2968	3771	1377	2712.11	0.412848	0.193886	2.12933	0.0332269	0.234574	1.33131	27273	ENSMUSG00000019577	Pdk4	0.412848	0.629721
NM_025718	NM_025718.3	55	113	87	109	62	92	124	65	87.2444	0.501993	0.235712	2.12969	0.0331975	0.234574	1.41617	66705	ENSMUSG00000024136	Dnase1l2	0.501993	0.629721
NM_178939	NM_178939.2	267	674	390	801	333	239	302	199	360.055	-0.329166	0.15457	-2.12955	0.0332087	0.234574	0.795997	68559	ENSMUSG00000027472	Pdrg1	-0.329166	0.629721
NM_183158	NM_183158.3	4	19	7	24	14	19	9	22	15.4766	1.11007	0.521128	2.13012	0.0331614	0.234574	2.15856	224044	ENSMUSG00000022818	Cyp2ab1	1.11007	0.629721
NM_173762	NM_173762.4	20	64	36	21	78	41	40	18	39.1966	0.839606	0.394359	2.12904	0.033251	0.234594	1.78956	229841	ENSMUSG00000045328	Cenpe	0.839606	0.629683
NM_015787	NM_015787.4	3087	4370	3282	4411	2483	2121	2570	1195	2781.59	-0.373037	0.175358	-2.12729	0.0333962	0.235495	0.772155	50709	ENSMUSG00000051627	H1f4	-0.373037	0.628018
NM_001114541	NM_001114541.1	197	350	235	672	324	296	387	203	313.205	0.391673	0.18416	2.1268	0.0334366	0.235594	1.31191	319513	ENSMUSG00000037773	Pced1a	0.391673	0.627837
NM_001145921	NM_001145921.1	684	1856	1109	2618	1047	795	901	397	1023.19	-0.349607	0.164422	-2.12628	0.0334798	0.235594	0.784798	268739	ENSMUSG00000004562	Arhgef40	-0.349607	0.627837
NM_028443	NM_028443.2	27	77	78	95	41	23	15	24	42.4557	-0.747506	0.351521	-2.12649	0.0334624	0.235594	0.595632	73121	ENSMUSG00000037962	Rflna	-0.747506	0.627837
NM_028868	NM_028868.3	108	266	142	316	119	101	107	75	138.247	-0.389711	0.183294	-2.12615	0.0334905	0.235594	0.763283	74322	ENSMUSG00000024560	Cxxc1	-0.389711	0.627837
NR_015519	NR_015519.1	46	124	48	141	95	87	109	38	79.6009	0.496076	0.233331	2.12606	0.0334981	0.235594	1.41037	100043636	ENSMUSG00000087107	AI662270	0.496076	0.627837
NM_029385	NM_029385.2	37	47	53	74	73	52	57	31	52.4149	0.562274	0.264565	2.12528	0.0335632	0.235928	1.47659	75686	ENSMUSG00000032565	Nudt16	0.562274	0.62722
NM_181543	NM_181543.1	19	80	40	75	15	24	29	15	31.7143	-0.691787	0.325617	-2.12454	0.033625	0.236239	0.619087	240239	ENSMUSG00000042816	Gpr151	-0.691787	0.626649
NM_001013372	NM_001013372.2	54	196	76	163	50	58	71	37	76.7319	-0.512825	0.241507	-2.12344	0.0337171	0.236299	0.700849	211064	ENSMUSG00000079036	Alkbh1	-0.512825	0.626539
NM_001081235	NM_001081235.1	121	215	188	268	240	194	229	73	181.472	0.41618	0.195945	2.12396	0.0336732	0.236299	1.33439	433938	ENSMUSG00000070576	Mn1	0.41618	0.626539
NM_008058	NM_008058.2	43	179	125	176	50	73	76	33	81.8038	-0.527317	0.248343	-2.12334	0.0337251	0.236299	0.693844	14370	ENSMUSG00000036904	Fzd8	-0.527317	0.626539
NM_025819	NM_025819.4	86	312	143	380	121	101	154	43	140.505	-0.489179	0.230418	-2.123	0.0337534	0.236299	0.71243	66875	ENSMUSG00000052748	Swt1	-0.489179	0.626539
NM_025910	NM_025910.3	119	219	167	252	210	171	200	82	169.463	0.359966	0.169524	2.12339	0.0337213	0.236299	1.2834	67014	ENSMUSG00000022724	Riox2	0.359966	0.626539
NM_027256	NM_027256.2	350	1065	624	1288	430	452	508	283	552.749	-0.312766	0.147325	-2.12296	0.0337569	0.236299	0.805097	101861	ENSMUSG00000025133	Ints4	-0.312766	0.626539
NM_001167981	NM_001167981.1	259	635	314	755	463	445	446	227	413.522	0.324921	0.153157	2.12149	0.0338805	0.2368	1.2526	108150	ENSMUSG00000031608	Galnt7	0.324921	0.625618
NM_025776	NM_025776.2	1249	3332	2140	4012	1644	1403	2011	802	1843.72	-0.256353	0.120837	-2.12148	0.0338816	0.2368	0.837202	66810	ENSMUSG00000024604	Rbm22	-0.256353	0.625618
NM_026785	NM_026785.2	179	431	250	192	424	283	350	105	269.283	0.595848	0.280838	2.12168	0.0338649	0.2368	1.51136	68612	ENSMUSG00000001403	Ube2c	0.595848	0.625618
NM_023214	NM_023214.7	890	2957	1486	2850	1097	1072	1371	667	1370.64	-0.300211	0.14161	-2.11998	0.0340073	0.237555	0.812134	66500	ENSMUSG00000054414	Slc30a7	-0.300211	0.624236
NM_001164220	NM_001164220.1	137	236	223	367	158	120	153	67	165.148	-0.376683	0.177737	-2.11932	0.0340633	0.237822	0.770206	66597	ENSMUSG00000035235	Trim13	-0.376683	0.623748
NM_001294302	NM_001294302.1	549	1215	659	1571	597	559	670	301	683.259	-0.288321	0.136085	-2.11869	0.0341168	0.237948	0.818854	50907	ENSMUSG00000045302	Preb	-0.288321	0.623518
NM_007456	NM_007456.4	1553	2959	2246	3851	2321	2209	2765	1141	2241.83	0.237808	0.11224	2.11875	0.0341114	0.237948	1.1792	11767	ENSMUSG00000003033	Ap1m1	0.237808	0.623518
NM_028863	NM_028863.1	528	958	714	1082	778	730	812	381	716.326	0.273291	0.129021	2.11819	0.0341593	0.23812	1.20856	74316	ENSMUSG00000021241	Isca2	0.273291	0.623204
NM_001077184	NM_001077184.1	4524	11176	6863	13779	5919	5092	6424	2505	6255.84	-0.261136	0.123342	-2.11717	0.0342451	0.238219	0.834431	12215	ENSMUSG00000023175	Bsg	-0.261136	0.623023
NM_001177985	NM_001177985.1	537	842	909	1146	442	515	621	271	612.654	-0.358137	0.16916	-2.11714	0.0342476	0.238219	0.780171	56364	ENSMUSG00000031310	Zmym3	-0.358137	0.623023
NM_001291910	NM_001291910.1	303	672	453	768	365	285	406	153	383.235	-0.286581	0.135355	-2.11726	0.0342375	0.238219	0.819842	11515	ENSMUSG00000005580	Adcy9	-0.286581	0.623023
NM_023279	NM_023279.2	33	80	68	104	47	63	117	48	67.2282	0.559612	0.264346	2.11697	0.0342624	0.238219	1.47387	22152	ENSMUSG00000062380	Tubb3	0.559612	0.623023
NM_146735	NM_146735.1	21	74	28	89	17	16	24	19	30.6377	-0.741365	0.350071	-2.11776	0.0341958	0.238219	0.598173	258730	ENSMUSG00000078118	Olfr483	-0.741365	0.623023
NM_001163454	NM_001163454.2	15	85	43	83	16	23	34	12	32.1423	-0.733843	0.346721	-2.11652	0.0343007	0.238362	0.6013	67939	ENSMUSG00000032673	Prorsd1	-0.733843	0.622762
NM_001310745	NM_001310745.1	289	536	528	650	540	391	457	329	456.713	0.375601	0.17755	2.11547	0.0343902	0.238861	1.29738	69754	ENSMUSG00000001786	Fbxo7	0.375601	0.621855
NM_001204152	NM_001204152.1	192	437	269	314	412	270	250	184	286.32	0.455119	0.215216	2.1147	0.0344552	0.239064	1.3709	72709	ENSMUSG00000022440	C1qtnf6	0.455119	0.621485
NM_145938	NM_145938.4	47	143	62	147	54	36	58	30	62.8151	-0.512166	0.242184	-2.11478	0.0344486	0.239064	0.701169	208366	ENSMUSG00000021418	Rpp40	-0.512166	0.621485
NM_176843	NM_176843.3	107	188	137	245	153	146	158	116	153.111	0.384053	0.181658	2.11415	0.0345021	0.239266	1.305	109077	ENSMUSG00000071652	Ints5	0.384053	0.621119
NM_001290797	NM_001290797.1	102	213	225	293	220	183	213	106	185.748	0.379398	0.179489	2.11377	0.034535	0.23937	1.3008	269180	ENSMUSG00000026113	Inpp4a	0.379398	0.62093
NM_011439	NM_011439.2	134	259	270	346	235	238	341	106	228.507	0.401016	0.189743	2.11347	0.0345602	0.239421	1.32044	20668	ENSMUSG00000070643	Sox13	0.401016	0.620838
NM_019773	NM_019773.2	573	1191	852	1598	660	536	665	401	738.066	-0.265322	0.125577	-2.11283	0.0346153	0.239679	0.832013	56382	ENSMUSG00000079316	Rab9	-0.265322	0.620371
NM_001277296	NM_001277296.1	177	407	244	474	280	268	333	154	274.097	0.279394	0.132316	2.11156	0.034724	0.239689	1.21369	72113	ENSMUSG00000021044	Adck1	0.279394	0.620353
NM_023625	NM_023625.4	2859	5207	3755	7473	4279	3893	4601	2279	4051.79	0.23986	0.113583	2.11177	0.0347064	0.239689	1.18088	71772	ENSMUSG00000029598	Plbd2	0.23986	0.620353
NM_031256	NM_031256.3	937	1898	1203	2658	1417	1414	1604	776	1393.66	0.256799	0.12161	2.11165	0.0347161	0.239689	1.19482	83435	ENSMUSG00000002733	Plekha3	0.256799	0.620353
NM_053068	NM_053068.3	296	602	618	763	324	321	387	182	399.827	-0.336245	0.159209	-2.11197	0.0346894	0.239689	0.7921	93696	ENSMUSG00000068391	Chrac1	-0.336245	0.620353
NM_138751	NM_138751.2	1813	5174	2116	5938	2084	1812	2398	1158	2461.82	-0.342244	0.16201	-2.11249	0.0346449	0.239689	0.788813	192216	ENSMUSG00000025666	Tmem47	-0.342244	0.620353
NM_145853	NM_145853.2	2128	4995	4099	5636	2495	2212	3429	1189	2951.48	-0.29706	0.140658	-2.11193	0.0346928	0.239689	0.81391	252972	ENSMUSG00000032741	Tpcn1	-0.29706	0.620353
NM_178759	NM_178759.4	8	11	0	23	62	26	34	3	20.3429	2.11218	1.00047	2.11118	0.0347567	0.239791	4.32344	276891	ENSMUSG00000055546	Timd4	2.11218	0.620167
NM_001286630	NM_001286630.1	781	1528	1263	1422	758	592	658	521	885.872	-0.385971	0.182859	-2.11075	0.0347937	0.239922	0.765264	57261	ENSMUSG00000024002	Brd4	-0.385971	0.619929
NM_008954	NM_008954.2	45	98	98	122	69	85	97	83	87.5288	0.541731	0.25673	2.11012	0.0348482	0.240112	1.45572	19197	ENSMUSG00000002664	Pspn	0.541731	0.619585
NM_001025163	NM_001025163.1	47	157	88	219	47	61	84	32	77.9644	-0.517906	0.245882	-2.10632	0.0351763	0.241403	0.698385	330463	ENSMUSG00000055150	Zfp78	-0.517906	0.617257
NM_001167750	NM_001167750.1	162	465	241	484	165	169	247	106	225.689	-0.34413	0.163351	-2.10669	0.0351442	0.241403	0.787783	73288	ENSMUSG00000001376	Vps50	-0.34413	0.617257
NM_009868	NM_009868.4	20630	43751	29099	52283	23448	21519	27347	12546	26323.6	-0.187341	0.0889481	-2.10618	0.0351885	0.241403	0.878223	12562	ENSMUSG00000031871	Cdh5	-0.187341	0.617257
NM_013753	NM_013753.2	390	830	573	1374	704	708	880	320	665.707	0.339197	0.160965	2.10727	0.0350939	0.241403	1.26505	27355	ENSMUSG00000020092	Pald1	0.339197	0.617257
NM_023824	NM_023824.3	971	1094	1076	1365	1389	1092	1460	559	1116	0.434751	0.206347	2.10689	0.0351268	0.241403	1.35168	76498	ENSMUSG00000023909	Paqr4	0.434751	0.617257
NM_026613	NM_026613.4	128	273	152	306	143	112	139	41	143.159	-0.422718	0.200588	-2.1074	0.035083	0.241403	0.746018	68201	ENSMUSG00000027160	Ccdc34	-0.422718	0.617257
NM_175001	NM_175001.3	105	220	241	304	205	205	220	121	195.001	0.38567	0.183092	2.10643	0.035167	0.241403	1.30647	216767	ENSMUSG00000020514	Mrpl22	0.38567	0.617257
NR_045645	NR_045645.1	31	82	71	86	27	29	36	25	43.8242	-0.57995	0.275328	-2.10639	0.0351702	0.241403	0.668987	100502982	ENSMUSG00000117698	BC037704	-0.57995	0.617257
NM_009103	NM_009103.3	321	763	533	745	572	495	569	271	505.504	0.272513	0.129511	2.10417	0.0353638	0.242358	1.20791	20133	ENSMUSG00000030978	Rrm1	0.272513	0.615543
NM_009321	NM_009321.2	866	1316	1360	1642	1339	1200	1286	710	1191.39	0.341189	0.162144	2.10424	0.0353577	0.242358	1.2668	21371	ENSMUSG00000042043	Tbca	0.341189	0.615543
NM_001035226	NM_001035226.1	1675	5150	3170	7341	2254	1902	3271	1131	2782.8	-0.366596	0.174518	-2.10062	0.0356746	0.242426	0.77561	103573	ENSMUSG00000020290	Xpo1	-0.366596	0.615422
NM_001037298	NM_001037298.1	2594	6618	4036	6604	3498	2609	2911	1702	3470.42	-0.268562	0.127786	-2.10166	0.0355834	0.242426	0.830147	234839	ENSMUSG00000014444	Piezo1	-0.268562	0.615422
NM_001122952	NM_001122952.1	2479	5099	3150	6236	2611	2388	3278	1319	3005.98	-0.2399	0.114108	-2.10239	0.0355191	0.242426	0.846804	18027	ENSMUSG00000028565	Nfia	-0.2399	0.615422
NM_001166635	NM_001166635.1	88	141	139	201	141	131	157	73	129.235	0.382532	0.182162	2.09996	0.0357326	0.242426	1.30363	68041	ENSMUSG00000008035	Mid1ip1	0.382532	0.615422
NM_001291054	NM_001291054.1	12	52	23	46	36	38	47	15	31.1761	0.659005	0.313635	2.10119	0.0356247	0.242426	1.57899	66634	ENSMUSG00000027353	Mcm8	0.659005	0.615422
NM_001326594	NM_001326594.1	1119	2892	1664	3640	1246	1441	1580	637	1569.74	-0.297064	0.141457	-2.10004	0.0357257	0.242426	0.813907	22225	ENSMUSG00000038429	Usp5	-0.297064	0.615422
NM_007405	NM_007405.2	1188	2449	1629	2485	1299	1178	1356	537	1384.37	-0.282195	0.134383	-2.09993	0.0357354	0.242426	0.822339	11512	ENSMUSG00000022994	Adcy6	-0.282195	0.615422
NM_007912	NM_007912.4	4	7	12	10	20	10	29	1	10.9791	1.27353	0.605866	2.102	0.0355531	0.242426	2.41753	13649	ENSMUSG00000020122	Egfr	1.27353	0.615422
NM_008243	NM_008243.3	19	44	33	61	32	39	62	23	37.2213	0.597017	0.284032	2.10194	0.0355588	0.242426	1.51259	15235	ENSMUSG00000032591	Mst1	0.597017	0.615422
NM_011056	NM_011056.3	124	270	170	330	199	181	248	104	190.765	0.310609	0.147703	2.10293	0.0354715	0.242426	1.24023	238871	ENSMUSG00000021699	Pde4d	0.310609	0.615422
NM_017478	NM_017478.3	320	547	447	637	307	272	327	168	351.809	-0.304015	0.144731	-2.10055	0.0356807	0.242426	0.809995	54160	ENSMUSG00000025607	Copg2	-0.304015	0.615422
NM_024178	NM_024178.2	273	560	389	611	487	342	387	303	408.708	0.356671	0.169797	2.10058	0.0356782	0.242426	1.28047	66789	ENSMUSG00000039887	Alg14	0.356671	0.615422
NM_025637	NM_025637.3	67	146	101	126	61	54	68	34	75.3107	-0.450588	0.214564	-2.10002	0.0357272	0.242426	0.731744	66568	ENSMUSG00000028133	Rwdd3	-0.450588	0.615422
NM_026225	NM_026225.3	256	463	460	620	465	404	507	191	400.173	0.340083	0.161763	2.10235	0.0355223	0.242426	1.26583	67542	ENSMUSG00000027742	Cog6	0.340083	0.615422
NM_026331	NM_026331.3	374	963	582	1166	812	617	591	430	654.159	0.3366	0.160123	2.10214	0.0355414	0.242426	1.26278	67712	ENSMUSG00000034248	Slc25a37	0.3366	0.615422
NM_028516	NM_028516.1	18	84	45	112	24	30	25	18	37.2307	-0.680917	0.32397	-2.10179	0.0355716	0.242426	0.623769	73363	ENSMUSG00000044854	1700056E22Rik	-0.680917	0.615422
NM_146055	NM_146055.3	1007	1490	1295	1664	1444	1292	1383	721	1264.76	0.341277	0.162419	2.10122	0.0356217	0.242426	1.26688	219158	ENSMUSG00000033712	Ccar2	0.341277	0.615422
NM_146989	NM_146989.2	9	45	16	41	3	8	10	10	14.8444	-1.0609	0.504456	-2.10306	0.0354604	0.242426	0.479332	258991	ENSMUSG00000048356	Olfr1496	-1.0609	0.615422
NM_147052	NM_147052.1	10	49	32	42	14	8	10	12	19.1824	-0.888835	0.422628	-2.10311	0.0354559	0.242426	0.54005	259054	ENSMUSG00000051362	Olfr589	-0.888835	0.615422
NM_172260	NM_172260.3	535	1559	927	1958	777	628	842	345	829.057	-0.30211	0.143674	-2.10275	0.035488	0.242426	0.811065	216543	ENSMUSG00000044066	Cep68	-0.30211	0.615422
NM_001110009	NM_001110009.2	476	1198	683	961	1272	1333	1994	195	957.882	0.976339	0.465118	2.09912	0.0358062	0.242783	1.96747	11812	ENSMUSG00000040564	Apoc1	0.976339	0.614782
NM_010888	NM_010888.2	726	962	897	1320	987	899	1011	539	901.325	0.343899	0.163871	2.0986	0.0358524	0.242973	1.26918	407785	ENSMUSG00000021606	Ndufs6	0.343899	0.614441
NM_001033530	NM_001033530.3	38	115	52	113	43	29	55	14	48.9554	-0.575368	0.274382	-2.09696	0.035997	0.243338	0.671115	101835	ENSMUSG00000074166	AW146154	-0.575368	0.61379
NM_001037999	NM_001037999.2	2857	5463	3325	6325	4487	4378	4984	1694	3945.77	0.328273	0.156536	2.09711	0.0359842	0.243338	1.25551	13167	ENSMUSG00000026385	Dbi	0.328273	0.61379
NM_008598	NM_008598.2	256	417	356	414	403	337	361	195	336.843	0.369481	0.176145	2.0976	0.0359409	0.243338	1.29189	17314	ENSMUSG00000054612	Mgmt	0.369481	0.61379
NM_028749	NM_028749.1	1639	4387	2351	5068	2009	1836	2456	928	2283.14	-0.27853	0.132821	-2.09704	0.0359902	0.243338	0.824431	74091	ENSMUSG00000042684	Npl	-0.27853	0.61379
NM_146980	NM_146980.1	18	58	33	68	14	14	16	19	26.4026	-0.759455	0.362313	-2.09613	0.0360707	0.243713	0.590719	258982	ENSMUSG00000075061	Olfr1272	-0.759455	0.613121
NM_001085390	NM_001085390.1	426	1069	525	1307	613	1167	687	432	738.97	0.475001	0.22664	2.09584	0.0360966	0.243728	1.38992	240672	ENSMUSG00000034765	Dusp5	0.475001	0.613094
NM_027308	NM_027308.2	370	929	768	909	656	720	703	383	651.083	0.321334	0.15333	2.0957	0.0361092	0.243728	1.24949	70080	ENSMUSG00000040498	Igsf23	0.321334	0.613094
NM_001146346	NM_001146346.1	83	255	175	216	263	152	115	144	173.561	0.565049	0.269697	2.09512	0.0361603	0.24395	1.47944	13732	ENSMUSG00000040212	Emp3	0.565049	0.612699
NM_001012517	NM_001012517.5	294	606	420	732	298	301	390	142	359.218	-0.288217	0.13764	-2.09399	0.0362609	0.244421	0.818913	171167	ENSMUSG00000046152	Fut10	-0.288217	0.611861
NM_145430	NM_145430.2	652	1332	826	2352	699	541	553	502	828.081	-0.436101	0.20827	-2.09393	0.0362666	0.244421	0.739129	216971	ENSMUSG00000037750	Fam222b	-0.436101	0.611861
NM_001311118	NM_001311118.1	99	223	139	265	129	175	211	97	158.654	0.368735	0.176205	2.09264	0.0363811	0.244701	1.29122	15394	ENSMUSG00000029844	Hoxa1	0.368735	0.611364
NM_026501	NM_026501.2	1661	3459	2396	4332	1936	1643	2283	866	2097.45	-0.243906	0.116544	-2.09282	0.0363655	0.244701	0.844456	67998	ENSMUSG00000017802	Retreg3	-0.243906	0.611364
NR_028314	NR_028314.1	9	18	6	21	17	25	30	3	15.1253	1.01014	0.482688	2.09275	0.0363718	0.244701	2.01411	373852	ENSMUSG00000074782	4833422C13Rik	1.01014	0.611364
NM_001111277	NM_001111277.1	117	266	209	251	187	204	204	122	189.316	0.359237	0.171735	2.09181	0.0364557	0.24508	1.28275	108067	ENSMUSG00000028683	Eif2b3	0.359237	0.610693
NM_011970	NM_011970.4	2060	3685	3162	4620	3311	2698	3154	1741	2934.91	0.262075	0.125382	2.09022	0.0365985	0.245583	1.1992	26445	ENSMUSG00000028837	Psmb2	0.262075	0.609802
NM_134095	NM_134095.2	302	599	501	735	319	282	398	181	379.938	-0.279765	0.133849	-2.09016	0.0366038	0.245583	0.823725	28075	ENSMUSG00000022472	Desi1	-0.279765	0.609802
NM_134116	NM_134116.5	593	1391	837	1667	1074	1124	1100	422	954.171	0.320959	0.153548	2.09029	0.0365918	0.245583	1.24916	106512	ENSMUSG00000034786	Gpsm3	0.320959	0.609802
NM_144885	NM_144885.2	1049	2400	1718	3293	1633	1841	2405	896	1766.57	0.282668	0.135216	2.09049	0.0365737	0.245583	1.21644	227707	ENSMUSG00000026851	BC005624	0.282668	0.609802
NM_172310	NM_172310.2	12	21	14	42	22	25	23	24	23.0869	0.791993	0.379001	2.08968	0.0366462	0.245744	1.73146	272396	ENSMUSG00000030515	Tarsl2	0.791993	0.609517
NM_001003817	NM_001003817.1	696	1701	1301	1884	906	826	907	453	985.717	-0.251887	0.120562	-2.08927	0.0366837	0.245873	0.839797	13866	ENSMUSG00000062312	Erbb2	-0.251887	0.60929
NM_133657	NM_133657.1	39	118	95	85	93	82	160	30	82.578	0.607548	0.290839	2.08895	0.0367122	0.245941	1.52367	13085	ENSMUSG00000060407	Cyp2a12	0.607548	0.609169
NM_001029889	NM_001029889.2	264	597	316	638	298	217	269	160	312.987	-0.320698	0.153549	-2.08857	0.0367468	0.246017	0.800682	207806	ENSMUSG00000068284	Usf3	-0.320698	0.609035
NM_009088	NM_009088.3	219	716	386	1072	481	583	677	252	497.461	0.418602	0.200517	2.08761	0.0368333	0.246017	1.33663	20019	ENSMUSG00000049553	Polr1a	0.418602	0.609035
NM_011504	NM_011504.1	239	472	384	448	342	326	414	229	348.358	0.332134	0.159099	2.0876	0.0368337	0.246017	1.25887	20912	ENSMUSG00000027882	Stxbp3	0.332134	0.609035
NM_026419	NM_026419.2	7	16	7	20	6	23	23	12	14.2651	1.01468	0.486046	2.08762	0.0368325	0.246017	2.02045	67868	ENSMUSG00000023433	Cela3b	1.01468	0.609035
NM_026967	NM_026967.4	48	89	55	95	41	32	40	21	47.9095	-0.519048	0.248569	-2.08815	0.0367847	0.246017	0.697832	69159	ENSMUSG00000023755	Rhebl1	-0.519048	0.609035
NM_198007	NM_198007.2	330	944	597	1033	374	407	534	227	495.174	-0.287882	0.137898	-2.08765	0.0368294	0.246017	0.819104	77987	ENSMUSG00000038774	Ascc3	-0.287882	0.609035
NM_001291287	NM_001291287.1	524	1139	770	1521	773	779	1005	483	819.047	0.243115	0.116491	2.08698	0.03689	0.24627	1.18355	67669	ENSMUSG00000062797	Hikeshi	0.243115	0.608589
NM_001025615	NM_001025615.3	615	799	835	980	962	668	891	483	775.025	0.39671	0.190107	2.08677	0.0369092	0.246276	1.3165	67501	ENSMUSG00000038127	Ccdc50	0.39671	0.608578
NM_028761	NM_028761.3	91	226	137	186	112	78	69	48	107.674	-0.463408	0.222104	-2.08644	0.0369385	0.246348	0.725271	74108	ENSMUSG00000022685	Parn	-0.463408	0.60845
NM_021510	NM_021510.2	2568	5147	3075	6062	3195	3113	4749	2481	3632.12	0.300733	0.144163	2.08607	0.0369726	0.246454	1.23177	59013	ENSMUSG00000007850	Hnrnph1	0.300733	0.608265
NM_001038589	NM_001038589.2	98	238	152	228	207	154	170	83	157.808	0.364244	0.174684	2.08516	0.0370551	0.246798	1.28721	59025	ENSMUSG00000047879	Usp14	0.364244	0.607659
NR_033514	NR_033514.1	34	38	26	33	58	42	36	20	36.8137	0.721709	0.346128	2.08509	0.0370611	0.246798	1.64913		ENSMUSG00000097729	2310015A10Rik	0.721709	0.607659
NM_007610	NM_007610.2	999	2236	1606	2943	1356	878	1429	556	1339.93	-0.295435	0.141721	-2.08462	0.0371035	0.246957	0.814827	12366	ENSMUSG00000029863	Casp2	-0.295435	0.607378
NM_019428	NM_019428.3	170	463	209	692	378	269	410	207	322.463	0.416587	0.199973	2.08322	0.0372312	0.247334	1.33477	54364	ENSMUSG00000024800	Rpp30	0.416587	0.606717
NM_146788	NM_146788.2	15	40	24	56	18	10	14	8	19.6998	-0.782542	0.375584	-2.08354	0.0372025	0.247334	0.581342	258784	ENSMUSG00000111456	Olfr1245	-0.782542	0.606717
NM_146906	NM_146906.1	12	33	13	23	7	4	10	5	11.6254	-1.03439	0.49647	-2.0835	0.0372061	0.247334	0.488221	258908	ENSMUSG00000051160	Olfr853	-1.03439	0.606717
NM_173747	NM_173747.3	589	1125	899	1573	866	972	1445	405	920.168	0.358454	0.17207	2.08319	0.0372338	0.247334	1.28205	209416	ENSMUSG00000031148	Gpkow	0.358454	0.606717
NM_017467	NM_017467.3	86	156	91	164	74	65	60	42	85.1308	-0.451365	0.216823	-2.08172	0.0373678	0.248101	0.73135	54201	ENSMUSG00000046658	Zfp316	-0.451365	0.605372
NM_001033237	NM_001033237.2	719	1682	1039	1698	841	768	840	430	915.172	-0.237621	0.114161	-2.08145	0.0373923	0.248141	0.848143	208146	ENSMUSG00000041215	Yeats2	-0.237621	0.605302
NM_001162423	NM_001162423.1	44	109	76	137	82	73	94	65	82.029	0.43471	0.208934	2.08061	0.0374699	0.248409	1.35164	171207	ENSMUSG00000031389	Arhgap4	0.43471	0.604832
NM_172120	NM_172120.4	148	339	193	324	135	137	196	57	170.809	-0.383498	0.184305	-2.08078	0.0374542	0.248409	0.766576	218035	ENSMUSG00000041236	Vps41	-0.383498	0.604832
NM_001014974	NM_001014974.1	184	555	318	622	189	234	320	99	274.203	-0.382381	0.183882	-2.0795	0.0375717	0.248778	0.76717	67534	ENSMUSG00000033257	Ttll4	-0.382381	0.604189
NM_001033633	NM_001033633.3	254	641	459	689	538	395	520	218	434.581	0.294901	0.141848	2.07899	0.0376182	0.248778	1.2268	239606	ENSMUSG00000036298	Slc2a13	0.294901	0.604189
NM_001252623	NM_001252623.1	645	1141	805	1091	878	814	863	565	837.447	0.329446	0.158462	2.07902	0.0376152	0.248778	1.25653	234356	ENSMUSG00000036356	Csgalnact1	0.329446	0.604189
NM_023906	NM_023906.3	358	690	555	949	580	521	689	274	542.053	0.268175	0.128958	2.07955	0.0375668	0.248778	1.20428	65257	ENSMUSG00000020305	Asb3	0.268175	0.604189
NM_025527	NM_025527.3	1527	3486	2617	4369	2746	2210	3927	1218	2565.45	0.313034	0.150683	2.07743	0.0377617	0.249604	1.24232	66384	ENSMUSG00000014504	Srp19	0.313034	0.602749
NM_009908	NM_009908.2	831	1655	950	1414	1061	1205	1414	557	1091.4	0.334344	0.160962	2.07717	0.0377862	0.249642	1.2608	12764	ENSMUSG00000030282	Cmas	0.334344	0.602682
NM_001081960	NM_001081960.1	1585	3488	2187	4397	1755	1605	1818	1115	2042.67	-0.244203	0.117654	-2.07561	0.0379303	0.249855	0.844282	76499	ENSMUSG00000033392	Clasp2	-0.244203	0.602312
NM_009274	NM_009274.2	845	2615	1355	2822	1117	966	1372	553	1279.07	-0.291795	0.140579	-2.07566	0.0379251	0.249855	0.816885	20817	ENSMUSG00000062604	Srpk2	-0.291795	0.602312
NM_011606	NM_011606.2	69	115	84	109	45	50	63	27	65.1838	-0.493784	0.2378	-2.07647	0.0378508	0.249855	0.71016	21922	ENSMUSG00000025784	Clec3b	-0.493784	0.602312
NM_028420	NM_028420.2	7	25	14	27	16	30	29	9	18.556	0.822785	0.396357	2.07587	0.0379064	0.249855	1.76882	73047	ENSMUSG00000051146	Camk2n2	0.822785	0.602312
NM_029001	NM_029001.5	66	104	94	125	75	79	133	80	94.831	0.502137	0.241879	2.07598	0.0378956	0.249855	1.41631	74559	ENSMUSG00000021696	Elovl7	0.502137	0.602312
NM_138950	NM_138950.2	401	722	492	1018	444	336	362	232	457.357	-0.321029	0.154646	-2.0759	0.0379032	0.249855	0.800498	192652	ENSMUSG00000045374	Wdr81	-0.321029	0.602312
NM_001033962	NM_001033962.1	138	374	222	347	138	167	189	64	182.272	-0.372356	0.179493	-2.07449	0.0380339	0.250047	0.77252	22215	ENSMUSG00000025326	Ube3a	-0.372356	0.601979
NM_011980	NM_011980.3	80	275	114	261	97	67	97	66	115.961	-0.463655	0.223493	-2.07459	0.0380248	0.250047	0.725147	26465	ENSMUSG00000037029	Zfp146	-0.463655	0.601979
NM_016717	NM_016717.3	297	495	260	438	249	177	248	108	263.79	-0.417998	0.20148	-2.07464	0.03802	0.250047	0.748462	50880	ENSMUSG00000026307	Scly	-0.417998	0.601979
NR_015536	NR_015536.1	56	85	68	102	76	79	101	38	73.4248	0.45576	0.21965	2.07494	0.037992	0.250047	1.37151	68763	ENSMUSG00000092203	1110038B12Rik	0.45576	0.601979
NM_001163300	NM_001163300.1	1514	3947	2345	4411	2855	2505	2813	1274	2511.71	0.244448	0.11787	2.07388	0.0380906	0.250174	1.18464	224903	ENSMUSG00000071054	Safb	0.244448	0.601759
NM_175366	NM_175366.3	425	1023	821	972	593	325	442	282	559.522	-0.387021	0.186609	-2.07397	0.0380825	0.250174	0.764707	108797	ENSMUSG00000057706	Mex3b	-0.387021	0.601759
NM_001159331	NM_001159331.1	543	1352	1005	1317	1028	890	1108	444	904.659	0.283482	0.136857	2.07137	0.0383243	0.25125	1.21713	67768	ENSMUSG00000044442	N6amt1	0.283482	0.599894
NM_021287	NM_021287.1	193	354	316	400	359	226	320	189	287.283	0.362958	0.17523	2.07133	0.0383284	0.25125	1.28606	20743	ENSMUSG00000067889	Sptbn2	0.362958	0.599894
NM_146684	NM_146684.1	20	63	36	101	23	24	21	16	32.212	-0.673695	0.325173	-2.0718	0.0382837	0.25125	0.626899	258679	ENSMUSG00000046650	Olfr1440	-0.673695	0.599894
NM_175160	NM_175160.3	997	2356	1588	2475	1474	1572	1845	846	1547.32	0.223681	0.107994	2.07124	0.0383362	0.25125	1.16771	70796	ENSMUSG00000039199	Zdhhc1	0.223681	0.599894
NM_026497	NM_026497.2	45	127	98	90	86	94	107	51	84.7052	0.48011	0.23188	2.07051	0.0384042	0.251494	1.39485	67993	ENSMUSG00000024228	Nudt12	0.48011	0.599473
NM_026519	NM_026519.3	1550	2906	2127	3433	2204	1919	2463	1252	2129.54	0.2242	0.108295	2.07028	0.0384259	0.251513	1.16813	68032	ENSMUSG00000027131	Emc4	0.2242	0.599439
NM_011448	NM_011448.4	18	16	13	48	41	105	138	1	45.836	2.00047	0.966481	2.06985	0.0384662	0.251654	4.00131	20682	ENSMUSG00000000567	Sox9	2.00047	0.599196
NM_001038653	NM_001038653.1	28	52	38	50	53	31	47	36	42.2447	0.590435	0.285359	2.0691	0.0385372	0.251866	1.5057	80879	ENSMUSG00000025161	Slc16a3	0.590435	0.598831
[truncated: 10,728 more rows]
