# Supplementary material for: Liver sinusoidal endothelial cells constitute a major route for hemoglobin clearance
Source: EMBO Rep. 2026 Jan 6;27(3):598–628. doi: 10.1038/s44319-025-00673-5 (PMC12895045; doi:10.1038/s44319-025-00673-5)
Supplement: Supplementary file 18 — Figure EV2C Source Data [file 44319_2025_673_MOESM18_ESM.zip]

Archive with 18 entries (13 files):
- EV2C/
- EV2C/Control/
- EV2C/Control/Control_Hb.jpg
- EV2C/Control/Control_hoechst staining.jpg
- EV2C/Control/Control_Stab2 staining.jpg
- EV2C/CPZ+Hb/
- EV2C/CPZ+Hb/CPZ+Hb_Hb.jpg
- EV2C/CPZ+Hb/CPZ+Hb_hoechst staining.jpg
- EV2C/CPZ+Hb/CPZ+Hb_Stab2 staining.jpg
- EV2C/EIPA+Hb/
- EV2C/EIPA+Hb/EIPA+Hb_Hb.jpg
- EV2C/EIPA+Hb/EIPA+Hb_hoechst staining.jpg
- EV2C/EIPA+Hb/EIPA+Hb_Stab2 staining.jpg
- EV2C/Hb/
- EV2C/Hb/Hb_ Hb.jpg
- EV2C/Hb/Hb_hoechst staining.jpg
- EV2C/Hb/Hb_Stab2 staining.jpg
- EV2C/README.docx
