# Supplementary material for: Liver sinusoidal endothelial cells constitute a major route for hemoglobin clearance
Source: EMBO Rep. 2026 Jan 6;27(3):598–628. doi: 10.1038/s44319-025-00673-5 (PMC12895045; doi:10.1038/s44319-025-00673-5)
Supplement: Supplementary file 19 — Appendix Figure S3 Source Data [file 44319_2025_673_MOESM19_ESM.zip]

Archive with 11 entries (8 files):
- Appendix Figure S3/
- Appendix Figure S3/KCs isolation/
- Appendix Figure S3/KCs isolation/KCs isolation_CD31 staining.jpg
- Appendix Figure S3/KCs isolation/KCs isolation_F480 staining.jpg
- Appendix Figure S3/KCs isolation/KCs isolation_hoechst staining.jpg
- Appendix Figure S3/KCs isolation/README.docx
- Appendix Figure S3/LSECs isolation/
- Appendix Figure S3/LSECs isolation/LSECs isolation_CD31 staining.jpg
- Appendix Figure S3/LSECs isolation/LSECs isolation_F480 staining.jpg
- Appendix Figure S3/LSECs isolation/LSECs isolation_hoechst staining.jpg
- Appendix Figure S3/LSECs isolation/README.docx
