# Supplementary material for: Liver sinusoidal endothelial cells constitute a major route for hemoglobin clearance
Source: EMBO Rep. 2026 Jan 6;27(3):598–628. doi: 10.1038/s44319-025-00673-5 (PMC12895045; doi:10.1038/s44319-025-00673-5)
Supplement: Supplementary file 20 — Figure EV1C Source Data [file 44319_2025_673_MOESM20_ESM.zip]

Archive with 11 entries (8 files):
- EV1C/
- EV1C/KCs/
- EV1C/KCs/F480 staining_KCs.jpg
- EV1C/KCs/Hgb_KCs.jpg
- EV1C/KCs/Hoechst staining_KCs.jpg
- EV1C/KCs/README.docx
- EV1C/LSECs/
- EV1C/LSECs/CD146 staining_LSECs.jpg
- EV1C/LSECs/Hgb_LSECs.jpg
- EV1C/LSECs/Hoechst staining_LSECs.jpg
- EV1C/LSECs/README.docx
