# Supplementary material for: Liver sinusoidal endothelial cells constitute a major route for hemoglobin clearance
Source: EMBO Rep. 2026 Jan 6;27(3):598–628. doi: 10.1038/s44319-025-00673-5 (PMC12895045; doi:10.1038/s44319-025-00673-5)
Supplement: Supplementary file 21 — Figure EV2A Source Data [file 44319_2025_673_MOESM21_ESM.zip]

Archive with 13 entries (12 files):
- EV2A/
- EV2A/control_actin_grey.tif
- EV2A/control_EEA1_green.tif
- EV2A/control_Hb_blue.tif
- EV2A/control_merged.tif
- EV2A/Hb 1h_actin_grey.tif
- EV2A/Hb 1h_EEA1_green.tif
- EV2A/Hb 1h_Hb_blue.tif
- EV2A/Hb 1h_merged.tif
- EV2A/Hb 30 min_actin_grey.tif
- EV2A/Hb 30 min_EEA1_green.tif
- EV2A/Hb 30 min_Hb_blue.tif
- EV2A/Hb 30 min_merged.tif
