# Supplementary material for: Liver sinusoidal endothelial cells constitute a major route for hemoglobin clearance
Source: EMBO Rep. 2026 Jan 6;27(3):598–628. doi: 10.1038/s44319-025-00673-5 (PMC12895045; doi:10.1038/s44319-025-00673-5)
Supplement: Supplementary file 22 — Figure EV2B Source Data [file 44319_2025_673_MOESM22_ESM.zip]

Archive with 22 entries (17 files):
- EV2B/
- EV2B/Control/
- EV2B/Control/control_dextran.jpg
- EV2B/Control/control_Hb.jpg
- EV2B/Control/control_hoechst staining.jpg
- EV2B/Control/control_Stab2 staining.jpg
- EV2B/Dextran/
- EV2B/Dextran + Hb/
- EV2B/Dextran + Hb/Dextran+Hb_ Dextran.jpg
- EV2B/Dextran + Hb/Dextran+Hb_ Hb.jpg
- EV2B/Dextran + Hb/Dextran+Hb_ hoechst staining.jpg
- EV2B/Dextran + Hb/Dextran+Hb_ Stab2 staining.jpg
- EV2B/Dextran/Dextran_Dextran.jpg
- EV2B/Dextran/Dextran_Hb.jpg
- EV2B/Dextran/Dextran_hoechst staining.jpg
- EV2B/Dextran/Dextran_Stab2 staining.jpg
- EV2B/Hb/
- EV2B/Hb/Hb_Dextran.jpg
- EV2B/Hb/Hb_Hb.jpg
- EV2B/Hb/Hb_hoechst staining.jpg
- EV2B/Hb/Hb_Stab2 staining.jpg
- EV2B/README.docx
